# Supplementary material for: An immuno-score signature of tumor immune microenvironment predicts clinical outcomes in locally advanced rectal cancer
Source: Front Oncol. 2022 Sep 29;12:993726. doi: 10.3389/fonc.2022.993726 (PMC9558072; doi:10.3389/fonc.2022.993726)
Supplement: Supplementary file 1 [file DataSheet_1.zip]

Archive with 11 entries (11 files):
- Data Sheet 1.CSV
- Data Sheet 2.CSV
- Data Sheet 3.CSV
- Data Sheet 4.CSV
- Data Sheet 5.CSV
- Data Sheet 6.CSV
- Data Sheet 7.CSV
- Data Sheet 8.CSV
- Data Sheet 9.CSV
- Table 1.XLSX
- Table 2.XLSX
