# Supplementary material for: An immuno-score signature of tumor immune microenvironment predicts clinical outcomes in locally advanced rectal cancer
Source: Front Oncol. 2022 Sep 29;12:993726. doi: 10.3389/fonc.2022.993726 (PMC9558072; doi:10.3389/fonc.2022.993726)
Supplement: Supplementary file 1 [file DataSheet_1.zip › Data Sheet 1.CSV]

	title	geo_accession	status	submission_date	last_update_date	type	channel_count	source_name_ch1	organism_ch1	characteristics_ch1	characteristics_ch1.1	characteristics_ch1.2	characteristics_ch1.3	characteristics_ch1.4	characteristics_ch1.5	characteristics_ch1.6	characteristics_ch1.7	characteristics_ch1.8	characteristics_ch1.9	characteristics_ch1.10	characteristics_ch1.11	characteristics_ch1.12	characteristics_ch1.13	characteristics_ch1.14	characteristics_ch1.15	characteristics_ch1.16	characteristics_ch1.17	characteristics_ch1.18	characteristics_ch1.19	characteristics_ch1.20	characteristics_ch1.21	characteristics_ch1.22	characteristics_ch1.23	characteristics_ch1.24	characteristics_ch1.25	characteristics_ch1.26	characteristics_ch1.27	characteristics_ch1.28	characteristics_ch1.29	characteristics_ch1.30	characteristics_ch1.31	characteristics_ch1.32	treatment_protocol_ch1	growth_protocol_ch1	molecule_ch1	extract_protocol_ch1	label_ch1	label_protocol_ch1	taxid_ch1
GSM971957	CIT001	GSM971957	Public on May 22 2013	Jul 23 2012	Jul 12 2017	RNA	1	Frozen tissue of primary colorectal Adenocarcinoma (discovery)	Homo sapiens	organism: Homo sapiens	dataset: discovery	Sex: Male	age.at.diagnosis (year): 34.5	tnm.stage: 4	tnm.t: T4	tnm.n: N2	tnm.m: M1	tumor.location: distal	chemotherapy.adjuvant: N	chemotherapy.adjuvant.type: N/A	rfs.event: 1	rfs.delay: 0	os.event: 1	os.delay: 10	mmr.status: pMMR	cimp.status: -	cin.status: +	tp53.mutation: M	tp53.mutation.dna: N/A	tp53.mutation.exon.number: N/A	tp53.mutation.protein: N/A	kras.mutation: M	kras.mutation.dna: c.35G>A	kras.mutation.exon.number: c.35G>A	kras.mutation.protein: p.G12D	braf.mutation: WT	braf.mutation.dna: N/A	braf.mutation.exon.number: N/A	braf.mutation.protein: N/A	cit.molecularsubtype: C5	dependancy sample: N/A	rna.extraction.method: Manual-Trizol	Total RNA was performed according to the manufacturer's instructions.	Samples stored at -80 C	total RNA	E1: total RNA was extracted using Trizol (Invitrogen, Carlsbad, CA), E2: total RNA was extracted using Manual-Cesium Chloride, E3: total RNA was extracted using Manual-Rneasy Micro (Qiagen), E4: total RNA was extracted using Manual-Rneasy Mini (Qiagen), E5: total RNA was extracted using RNA NOW, E6: total RNA was extracted using TriReagent & Manual-Rneasy Mini (Qiagen)	biotin	Biotinylated cRNA targets were prepared from 3.0 mg of total RNA, according to the GeneChip Expression Analysis Technical Manual : One-Cycle Target Labeling Assay (P/N 701021 Rev.5, Affymetrix, Santa Clara, USA).	9606
GSM971958	CIT002	GSM971958	Public on May 22 2013	Jul 23 2012	Jul 12 2017	RNA	1	Frozen tissue of primary colorectal Adenocarcinoma (discovery)	Homo sapiens	organism: Homo sapiens	dataset: discovery	Sex: Female	age.at.diagnosis (year): 36.4	tnm.stage: 4	tnm.t: T3	tnm.n: N2	tnm.m: M1	tumor.location: distal	chemotherapy.adjuvant: N	chemotherapy.adjuvant.type: N/A	rfs.event: 1	rfs.delay: 0	os.event: 1	os.delay: 9	mmr.status: pMMR	cimp.status: -	cin.status: -	tp53.mutation: WT	tp53.mutation.dna: N/A	tp53.mutation.exon.number: N/A	tp53.mutation.protein: N/A	kras.mutation: WT	kras.mutation.dna: N/A	kras.mutation.exon.number: N/A	kras.mutation.protein: N/A	braf.mutation: WT	braf.mutation.dna: N/A	braf.mutation.exon.number: N/A	braf.mutation.protein: N/A	cit.molecularsubtype: C4	dependancy sample: N/A	rna.extraction.method: Manual-Trizol	Total RNA was performed according to the manufacturer's instructions.	Samples stored at -80 C	total RNA	E1: total RNA was extracted using Trizol (Invitrogen, Carlsbad, CA), E2: total RNA was extracted using Manual-Cesium Chloride, E3: total RNA was extracted using Manual-Rneasy Micro (Qiagen), E4: total RNA was extracted using Manual-Rneasy Mini (Qiagen), E5: total RNA was extracted using RNA NOW, E6: total RNA was extracted using TriReagent & Manual-Rneasy Mini (Qiagen)	biotin	Biotinylated cRNA targets were prepared from 3.0 mg of total RNA, according to the GeneChip Expression Analysis Technical Manual : One-Cycle Target Labeling Assay (P/N 701021 Rev.5, Affymetrix, Santa Clara, USA).	9606
GSM971959	CIT003	GSM971959	Public on May 22 2013	Jul 23 2012	Jul 12 2017	RNA	1	Frozen tissue of primary colorectal Adenocarcinoma (discovery)	Homo sapiens	organism: Homo sapiens	dataset: discovery	Sex: Male	age.at.diagnosis (year): 36.9	tnm.stage: 2	tnm.t: T4	tnm.n: N0	tnm.m: M0	tumor.location: proximal	chemotherapy.adjuvant: N	chemotherapy.adjuvant.type: N/A	rfs.event: 1	rfs.delay: 4	os.event: 0	os.delay: 52	mmr.status: pMMR	cimp.status: -	cin.status: -	tp53.mutation: M	tp53.mutation.dna: N/A	tp53.mutation.exon.number: N/A	tp53.mutation.protein: N/A	kras.mutation: WT	kras.mutation.dna: N/A	kras.mutation.exon.number: N/A	kras.mutation.protein: N/A	braf.mutation: WT	braf.mutation.dna: N/A	braf.mutation.exon.number: N/A	braf.mutation.protein: N/A	cit.molecularsubtype: C3	dependancy sample: N/A	rna.extraction.method: Manual-Trizol	Total RNA was performed according to the manufacturer's instructions.	Samples stored at -80 C	total RNA	E1: total RNA was extracted using Trizol (Invitrogen, Carlsbad, CA), E2: total RNA was extracted using Manual-Cesium Chloride, E3: total RNA was extracted using Manual-Rneasy Micro (Qiagen), E4: total RNA was extracted using Manual-Rneasy Mini (Qiagen), E5: total RNA was extracted using RNA NOW, E6: total RNA was extracted using TriReagent & Manual-Rneasy Mini (Qiagen)	biotin	Biotinylated cRNA targets were prepared from 3.0 mg of total RNA, according to the GeneChip Expression Analysis Technical Manual : One-Cycle Target Labeling Assay (P/N 701021 Rev.5, Affymetrix, Santa Clara, USA).	9606
GSM971960	CIT004	GSM971960	Public on May 22 2013	Jul 23 2012	Jul 12 2017	RNA	1	Frozen tissue of primary colorectal Adenocarcinoma (discovery)	Homo sapiens	organism: Homo sapiens	dataset: discovery	Sex: Female	age.at.diagnosis (year): 38.2	tnm.stage: 1	tnm.t: T2	tnm.n: N0	tnm.m: M0	tumor.location: distal	chemotherapy.adjuvant: N	chemotherapy.adjuvant.type: N/A	rfs.event: 0	rfs.delay: 74	os.event: 0	os.delay: 74	mmr.status: pMMR	cimp.status: -	cin.status: +	tp53.mutation: M	tp53.mutation.dna: N/A	tp53.mutation.exon.number: N/A	tp53.mutation.protein: N/A	kras.mutation: WT	kras.mutation.dna: N/A	kras.mutation.exon.number: N/A	kras.mutation.protein: N/A	braf.mutation: WT	braf.mutation.dna: N/A	braf.mutation.exon.number: N/A	braf.mutation.protein: N/A	cit.molecularsubtype: C1	dependancy sample: N/A	rna.extraction.method: Manual-Trizol	Total RNA was performed according to the manufacturer's instructions.	Samples stored at -80 C	total RNA	E1: total RNA was extracted using Trizol (Invitrogen, Carlsbad, CA), E2: total RNA was extracted using Manual-Cesium Chloride, E3: total RNA was extracted using Manual-Rneasy Micro (Qiagen), E4: total RNA was extracted using Manual-Rneasy Mini (Qiagen), E5: total RNA was extracted using RNA NOW, E6: total RNA was extracted using TriReagent & Manual-Rneasy Mini (Qiagen)	biotin	Biotinylated cRNA targets were prepared from 3.0 mg of total RNA, according to the GeneChip Expression Analysis Technical Manual : One-Cycle Target Labeling Assay (P/N 701021 Rev.5, Affymetrix, Santa Clara, USA).	9606
GSM971961	CIT005	GSM971961	Public on May 22 2013	Jul 23 2012	Jul 12 2017	RNA	1	Frozen tissue of primary colorectal Adenocarcinoma (discovery)	Homo sapiens	organism: Homo sapiens	dataset: discovery	Sex: Female	age.at.diagnosis (year): 39.2	tnm.stage: 4	tnm.t: T3	tnm.n: N1	tnm.m: M1	tumor.location: distal	chemotherapy.adjuvant: Y	chemotherapy.adjuvant.type: N/A	rfs.event: 1	rfs.delay: 1	os.event: 1	os.delay: 32	mmr.status: pMMR	cimp.status: -	cin.status: N/A	tp53.mutation: M	tp53.mutation.dna: N/A	tp53.mutation.exon.number: N/A	tp53.mutation.protein: N/A	kras.mutation: WT	kras.mutation.dna: N/A	kras.mutation.exon.number: N/A	kras.mutation.protein: N/A	braf.mutation: WT	braf.mutation.dna: N/A	braf.mutation.exon.number: N/A	braf.mutation.protein: N/A	cit.molecularsubtype: C4	dependancy sample: N/A	rna.extraction.method: Manual-Trizol	Total RNA was performed according to the manufacturer's instructions.	Samples stored at -80 C	total RNA	E1: total RNA was extracted using Trizol (Invitrogen, Carlsbad, CA), E2: total RNA was extracted using Manual-Cesium Chloride, E3: total RNA was extracted using Manual-Rneasy Micro (Qiagen), E4: total RNA was extracted using Manual-Rneasy Mini (Qiagen), E5: total RNA was extracted using RNA NOW, E6: total RNA was extracted using TriReagent & Manual-Rneasy Mini (Qiagen)	biotin	Biotinylated cRNA targets were prepared from 3.0 mg of total RNA, according to the GeneChip Expression Analysis Technical Manual : One-Cycle Target Labeling Assay (P/N 701021 Rev.5, Affymetrix, Santa Clara, USA).	9606
GSM971962	CIT006	GSM971962	Public on May 22 2013	Jul 23 2012	Jul 12 2017	RNA	1	Frozen tissue of primary colorectal Adenocarcinoma (discovery)	Homo sapiens	organism: Homo sapiens	dataset: discovery	Sex: Male	age.at.diagnosis (year): 60.9	tnm.stage: 3	tnm.t: T4	tnm.n: N2	tnm.m: M0	tumor.location: proximal	chemotherapy.adjuvant: Y	chemotherapy.adjuvant.type: N/A	rfs.event: 0	rfs.delay: 73	os.event: 0	os.delay: 73	mmr.status: dMMR	cimp.status: -	cin.status: +	tp53.mutation: WT	tp53.mutation.dna: N/A	tp53.mutation.exon.number: N/A	tp53.mutation.protein: N/A	kras.mutation: WT	kras.mutation.dna: N/A	kras.mutation.exon.number: N/A	kras.mutation.protein: N/A	braf.mutation: WT	braf.mutation.dna: N/A	braf.mutation.exon.number: N/A	braf.mutation.protein: N/A	cit.molecularsubtype: C4	dependancy sample: N/A	rna.extraction.method: Manual-Trizol	Total RNA was performed according to the manufacturer's instructions.	Samples stored at -80 C	total RNA	E1: total RNA was extracted using Trizol (Invitrogen, Carlsbad, CA), E2: total RNA was extracted using Manual-Cesium Chloride, E3: total RNA was extracted using Manual-Rneasy Micro (Qiagen), E4: total RNA was extracted using Manual-Rneasy Mini (Qiagen), E5: total RNA was extracted using RNA NOW, E6: total RNA was extracted using TriReagent & Manual-Rneasy Mini (Qiagen)	biotin	Biotinylated cRNA targets were prepared from 3.0 mg of total RNA, according to the GeneChip Expression Analysis Technical Manual : One-Cycle Target Labeling Assay (P/N 701021 Rev.5, Affymetrix, Santa Clara, USA).	9606
GSM971963	CIT007	GSM971963	Public on May 22 2013	Jul 23 2012	Jul 12 2017	RNA	1	Frozen tissue of primary colorectal Adenocarcinoma (discovery)	Homo sapiens	organism: Homo sapiens	dataset: discovery	Sex: Male	age.at.diagnosis (year): 78.2	tnm.stage: 2	tnm.t: T3	tnm.n: N0	tnm.m: M0	tumor.location: proximal	chemotherapy.adjuvant: Y	chemotherapy.adjuvant.type: N/A	rfs.event: 1	rfs.delay: 17	os.event: 1	os.delay: 20	mmr.status: dMMR	cimp.status: -	cin.status: N/A	tp53.mutation: WT	tp53.mutation.dna: N/A	tp53.mutation.exon.number: N/A	tp53.mutation.protein: N/A	kras.mutation: WT	kras.mutation.dna: N/A	kras.mutation.exon.number: N/A	kras.mutation.protein: N/A	braf.mutation: WT	braf.mutation.dna: N/A	braf.mutation.exon.number: N/A	braf.mutation.protein: N/A	cit.molecularsubtype: C2	dependancy sample: N/A	rna.extraction.method: Manual-Trizol	Total RNA was performed according to the manufacturer's instructions.	Samples stored at -80 C	total RNA	E1: total RNA was extracted using Trizol (Invitrogen, Carlsbad, CA), E2: total RNA was extracted using Manual-Cesium Chloride, E3: total RNA was extracted using Manual-Rneasy Micro (Qiagen), E4: total RNA was extracted using Manual-Rneasy Mini (Qiagen), E5: total RNA was extracted using RNA NOW, E6: total RNA was extracted using TriReagent & Manual-Rneasy Mini (Qiagen)	biotin	Biotinylated cRNA targets were prepared from 3.0 mg of total RNA, according to the GeneChip Expression Analysis Technical Manual : One-Cycle Target Labeling Assay (P/N 701021 Rev.5, Affymetrix, Santa Clara, USA).	9606
GSM971964	CIT008	GSM971964	Public on May 22 2013	Jul 23 2012	Jul 12 2017	RNA	1	Frozen tissue of primary colorectal Adenocarcinoma (discovery)	Homo sapiens	organism: Homo sapiens	dataset: discovery	Sex: Female	age.at.diagnosis (year): 35.4	tnm.stage: 3	tnm.t: T2	tnm.n: N2	tnm.m: M0	tumor.location: distal	chemotherapy.adjuvant: N	chemotherapy.adjuvant.type: N/A	rfs.event: 0	rfs.delay: 35	os.event: 0	os.delay: 35	mmr.status: pMMR	cimp.status: -	cin.status: -	tp53.mutation: M	tp53.mutation.dna: N/A	tp53.mutation.exon.number: N/A	tp53.mutation.protein: N/A	kras.mutation: WT	kras.mutation.dna: N/A	kras.mutation.exon.number: N/A	kras.mutation.protein: N/A	braf.mutation: WT	braf.mutation.dna: N/A	braf.mutation.exon.number: N/A	braf.mutation.protein: N/A	cit.molecularsubtype: C1	dependancy sample: N/A	rna.extraction.method: Manual-Trizol	Total RNA was performed according to the manufacturer's instructions.	Samples stored at -80 C	total RNA	E1: total RNA was extracted using Trizol (Invitrogen, Carlsbad, CA), E2: total RNA was extracted using Manual-Cesium Chloride, E3: total RNA was extracted using Manual-Rneasy Micro (Qiagen), E4: total RNA was extracted using Manual-Rneasy Mini (Qiagen), E5: total RNA was extracted using RNA NOW, E6: total RNA was extracted using TriReagent & Manual-Rneasy Mini (Qiagen)	biotin	Biotinylated cRNA targets were prepared from 3.0 mg of total RNA, according to the GeneChip Expression Analysis Technical Manual : One-Cycle Target Labeling Assay (P/N 701021 Rev.5, Affymetrix, Santa Clara, USA).	9606
GSM971965	CIT009	GSM971965	Public on May 22 2013	Jul 23 2012	Jul 12 2017	RNA	1	Frozen tissue of primary colorectal Adenocarcinoma (discovery)	Homo sapiens	organism: Homo sapiens	dataset: discovery	Sex: Female	age.at.diagnosis (year): 37.5	tnm.stage: 2	tnm.t: T3	tnm.n: N0	tnm.m: M0	tumor.location: distal	chemotherapy.adjuvant: N	chemotherapy.adjuvant.type: N/A	rfs.event: 0	rfs.delay: 33	os.event: 0	os.delay: 33	mmr.status: pMMR	cimp.status: -	cin.status: +	tp53.mutation: WT	tp53.mutation.dna: N/A	tp53.mutation.exon.number: N/A	tp53.mutation.protein: N/A	kras.mutation: M	kras.mutation.dna: c.35G>A	kras.mutation.exon.number: c.35G>A	kras.mutation.protein: p.G12D	braf.mutation: WT	braf.mutation.dna: N/A	braf.mutation.exon.number: N/A	braf.mutation.protein: N/A	cit.molecularsubtype: C1	dependancy sample: N/A	rna.extraction.method: Manual-Trizol	Total RNA was performed according to the manufacturer's instructions.	Samples stored at -80 C	total RNA	E1: total RNA was extracted using Trizol (Invitrogen, Carlsbad, CA), E2: total RNA was extracted using Manual-Cesium Chloride, E3: total RNA was extracted using Manual-Rneasy Micro (Qiagen), E4: total RNA was extracted using Manual-Rneasy Mini (Qiagen), E5: total RNA was extracted using RNA NOW, E6: total RNA was extracted using TriReagent & Manual-Rneasy Mini (Qiagen)	biotin	Biotinylated cRNA targets were prepared from 3.0 mg of total RNA, according to the GeneChip Expression Analysis Technical Manual : One-Cycle Target Labeling Assay (P/N 701021 Rev.5, Affymetrix, Santa Clara, USA).	9606
GSM971966	CIT010	GSM971966	Public on May 22 2013	Jul 23 2012	Jul 12 2017	RNA	1	Frozen tissue of primary colorectal Adenocarcinoma (discovery)	Homo sapiens	organism: Homo sapiens	dataset: discovery	Sex: Female	age.at.diagnosis (year): 40.5	tnm.stage: 3	tnm.t: T3	tnm.n: N1	tnm.m: M0	tumor.location: distal	chemotherapy.adjuvant: N	chemotherapy.adjuvant.type: N/A	rfs.event: 0	rfs.delay: 63	os.event: 0	os.delay: 63	mmr.status: N/A	cimp.status: -	cin.status: +	tp53.mutation: M	tp53.mutation.dna: N/A	tp53.mutation.exon.number: N/A	tp53.mutation.protein: N/A	kras.mutation: M	kras.mutation.dna: c.35G>T	kras.mutation.exon.number: c.35G>T	kras.mutation.protein: p.G12V	braf.mutation: WT	braf.mutation.dna: N/A	braf.mutation.exon.number: N/A	braf.mutation.protein: N/A	cit.molecularsubtype: C5	dependancy sample: N/A	rna.extraction.method: Manual-Trizol	Total RNA was performed according to the manufacturer's instructions.	Samples stored at -80 C	total RNA	E1: total RNA was extracted using Trizol (Invitrogen, Carlsbad, CA), E2: total RNA was extracted using Manual-Cesium Chloride, E3: total RNA was extracted using Manual-Rneasy Micro (Qiagen), E4: total RNA was extracted using Manual-Rneasy Mini (Qiagen), E5: total RNA was extracted using RNA NOW, E6: total RNA was extracted using TriReagent & Manual-Rneasy Mini (Qiagen)	biotin	Biotinylated cRNA targets were prepared from 3.0 mg of total RNA, according to the GeneChip Expression Analysis Technical Manual : One-Cycle Target Labeling Assay (P/N 701021 Rev.5, Affymetrix, Santa Clara, USA).	9606
GSM971967	CIT011	GSM971967	Public on May 22 2013	Jul 23 2012	Jul 12 2017	RNA	1	Frozen tissue of primary colorectal Adenocarcinoma (discovery)	Homo sapiens	organism: Homo sapiens	dataset: discovery	Sex: Male	age.at.diagnosis (year): 42.6	tnm.stage: 2	tnm.t: T3	tnm.n: N0	tnm.m: M0	tumor.location: proximal	chemotherapy.adjuvant: N	chemotherapy.adjuvant.type: N/A	rfs.event: N/A	rfs.delay: 31	os.event: 1	os.delay: 31	mmr.status: pMMR	cimp.status: -	cin.status: -	tp53.mutation: WT	tp53.mutation.dna: N/A	tp53.mutation.exon.number: N/A	tp53.mutation.protein: N/A	kras.mutation: M	kras.mutation.dna: c.35G>A	kras.mutation.exon.number: c.35G>A	kras.mutation.protein: p.G12D	braf.mutation: WT	braf.mutation.dna: N/A	braf.mutation.exon.number: N/A	braf.mutation.protein: N/A	cit.molecularsubtype: C3	dependancy sample: N/A	rna.extraction.method: Manual-Trizol	Total RNA was performed according to the manufacturer's instructions.	Samples stored at -80 C	total RNA	E1: total RNA was extracted using Trizol (Invitrogen, Carlsbad, CA), E2: total RNA was extracted using Manual-Cesium Chloride, E3: total RNA was extracted using Manual-Rneasy Micro (Qiagen), E4: total RNA was extracted using Manual-Rneasy Mini (Qiagen), E5: total RNA was extracted using RNA NOW, E6: total RNA was extracted using TriReagent & Manual-Rneasy Mini (Qiagen)	biotin	Biotinylated cRNA targets were prepared from 3.0 mg of total RNA, according to the GeneChip Expression Analysis Technical Manual : One-Cycle Target Labeling Assay (P/N 701021 Rev.5, Affymetrix, Santa Clara, USA).	9606
GSM971968	CIT012	GSM971968	Public on May 22 2013	Jul 23 2012	Jul 12 2017	RNA	1	Frozen tissue of primary colorectal Adenocarcinoma (discovery)	Homo sapiens	organism: Homo sapiens	dataset: discovery	Sex: Female	age.at.diagnosis (year): 44.9	tnm.stage: 2	tnm.t: T4	tnm.n: N0	tnm.m: M0	tumor.location: proximal	chemotherapy.adjuvant: N	chemotherapy.adjuvant.type: N/A	rfs.event: 1	rfs.delay: 93	os.event: 0	os.delay: 112	mmr.status: pMMR	cimp.status: -	cin.status: +	tp53.mutation: M	tp53.mutation.dna: N/A	tp53.mutation.exon.number: N/A	tp53.mutation.protein: N/A	kras.mutation: M	kras.mutation.dna: c.35G>A	kras.mutation.exon.number: c.35G>A	kras.mutation.protein: p.G12D	braf.mutation: WT	braf.mutation.dna: N/A	braf.mutation.exon.number: N/A	braf.mutation.protein: N/A	cit.molecularsubtype: C4	dependancy sample: N/A	rna.extraction.method: Manual-Trizol	Total RNA was performed according to the manufacturer's instructions.	Samples stored at -80 C	total RNA	E1: total RNA was extracted using Trizol (Invitrogen, Carlsbad, CA), E2: total RNA was extracted using Manual-Cesium Chloride, E3: total RNA was extracted using Manual-Rneasy Micro (Qiagen), E4: total RNA was extracted using Manual-Rneasy Mini (Qiagen), E5: total RNA was extracted using RNA NOW, E6: total RNA was extracted using TriReagent & Manual-Rneasy Mini (Qiagen)	biotin	Biotinylated cRNA targets were prepared from 3.0 mg of total RNA, according to the GeneChip Expression Analysis Technical Manual : One-Cycle Target Labeling Assay (P/N 701021 Rev.5, Affymetrix, Santa Clara, USA).	9606
GSM971969	CIT013	GSM971969	Public on May 22 2013	Jul 23 2012	Jul 12 2017	RNA	1	Frozen tissue of primary colorectal Adenocarcinoma (discovery)	Homo sapiens	organism: Homo sapiens	dataset: discovery	Sex: Male	age.at.diagnosis (year): 30.2	tnm.stage: 1	tnm.t: T1	tnm.n: N0	tnm.m: M0	tumor.location: distal	chemotherapy.adjuvant: N	chemotherapy.adjuvant.type: N/A	rfs.event: 0	rfs.delay: 63	os.event: 0	os.delay: 63	mmr.status: dMMR	cimp.status: -	cin.status: N/A	tp53.mutation: WT	tp53.mutation.dna: N/A	tp53.mutation.exon.number: N/A	tp53.mutation.protein: N/A	kras.mutation: WT	kras.mutation.dna: N/A	kras.mutation.exon.number: N/A	kras.mutation.protein: N/A	braf.mutation: WT	braf.mutation.dna: N/A	braf.mutation.exon.number: N/A	braf.mutation.protein: N/A	cit.molecularsubtype: C2	dependancy sample: N/A	rna.extraction.method: Manual-Trizol	Total RNA was performed according to the manufacturer's instructions.	Samples stored at -80 C	total RNA	E1: total RNA was extracted using Trizol (Invitrogen, Carlsbad, CA), E2: total RNA was extracted using Manual-Cesium Chloride, E3: total RNA was extracted using Manual-Rneasy Micro (Qiagen), E4: total RNA was extracted using Manual-Rneasy Mini (Qiagen), E5: total RNA was extracted using RNA NOW, E6: total RNA was extracted using TriReagent & Manual-Rneasy Mini (Qiagen)	biotin	Biotinylated cRNA targets were prepared from 3.0 mg of total RNA, according to the GeneChip Expression Analysis Technical Manual : One-Cycle Target Labeling Assay (P/N 701021 Rev.5, Affymetrix, Santa Clara, USA).	9606
GSM971970	CIT014	GSM971970	Public on May 22 2013	Jul 23 2012	Jul 12 2017	RNA	1	Frozen tissue of primary colorectal Adenocarcinoma (discovery)	Homo sapiens	organism: Homo sapiens	dataset: discovery	Sex: Female	age.at.diagnosis (year): 31.7	tnm.stage: 1	tnm.t: T2	tnm.n: N0	tnm.m: M0	tumor.location: proximal	chemotherapy.adjuvant: N	chemotherapy.adjuvant.type: N/A	rfs.event: 0	rfs.delay: 86	os.event: 0	os.delay: 86	mmr.status: dMMR	cimp.status: -	cin.status: -	tp53.mutation: WT	tp53.mutation.dna: N/A	tp53.mutation.exon.number: N/A	tp53.mutation.protein: N/A	kras.mutation: M	kras.mutation.dna: c.35G>C	kras.mutation.exon.number: c.35G>C	kras.mutation.protein: p.G12A	braf.mutation: WT	braf.mutation.dna: N/A	braf.mutation.exon.number: N/A	braf.mutation.protein: N/A	cit.molecularsubtype: C3	dependancy sample: N/A	rna.extraction.method: Manual-Trizol	Total RNA was performed according to the manufacturer's instructions.	Samples stored at -80 C	total RNA	E1: total RNA was extracted using Trizol (Invitrogen, Carlsbad, CA), E2: total RNA was extracted using Manual-Cesium Chloride, E3: total RNA was extracted using Manual-Rneasy Micro (Qiagen), E4: total RNA was extracted using Manual-Rneasy Mini (Qiagen), E5: total RNA was extracted using RNA NOW, E6: total RNA was extracted using TriReagent & Manual-Rneasy Mini (Qiagen)	biotin	Biotinylated cRNA targets were prepared from 3.0 mg of total RNA, according to the GeneChip Expression Analysis Technical Manual : One-Cycle Target Labeling Assay (P/N 701021 Rev.5, Affymetrix, Santa Clara, USA).	9606
GSM971971	CIT015	GSM971971	Public on May 22 2013	Jul 23 2012	Jul 12 2017	RNA	1	Frozen tissue of primary colorectal Adenocarcinoma (discovery)	Homo sapiens	organism: Homo sapiens	dataset: discovery	Sex: Female	age.at.diagnosis (year): 34.7	tnm.stage: 4	tnm.t: T4	tnm.n: N2	tnm.m: M1	tumor.location: proximal	chemotherapy.adjuvant: N	chemotherapy.adjuvant.type: N/A	rfs.event: 0	rfs.delay: 65	os.event: 0	os.delay: 65	mmr.status: dMMR	cimp.status: -	cin.status: +	tp53.mutation: WT	tp53.mutation.dna: N/A	tp53.mutation.exon.number: N/A	tp53.mutation.protein: N/A	kras.mutation: M	kras.mutation.dna: c.38G>A	kras.mutation.exon.number: c.38G>A	kras.mutation.protein: p.G13D	braf.mutation: WT	braf.mutation.dna: N/A	braf.mutation.exon.number: N/A	braf.mutation.protein: N/A	cit.molecularsubtype: C2	dependancy sample: N/A	rna.extraction.method: Manual-Trizol	Total RNA was performed according to the manufacturer's instructions.	Samples stored at -80 C	total RNA	E1: total RNA was extracted using Trizol (Invitrogen, Carlsbad, CA), E2: total RNA was extracted using Manual-Cesium Chloride, E3: total RNA was extracted using Manual-Rneasy Micro (Qiagen), E4: total RNA was extracted using Manual-Rneasy Mini (Qiagen), E5: total RNA was extracted using RNA NOW, E6: total RNA was extracted using TriReagent & Manual-Rneasy Mini (Qiagen)	biotin	Biotinylated cRNA targets were prepared from 3.0 mg of total RNA, according to the GeneChip Expression Analysis Technical Manual : One-Cycle Target Labeling Assay (P/N 701021 Rev.5, Affymetrix, Santa Clara, USA).	9606
GSM971972	CIT016	GSM971972	Public on May 22 2013	Jul 23 2012	Jul 12 2017	RNA	1	Frozen tissue of primary colorectal Adenocarcinoma (discovery)	Homo sapiens	organism: Homo sapiens	dataset: discovery	Sex: Male	age.at.diagnosis (year): 40.2	tnm.stage: 1	tnm.t: T2	tnm.n: N0	tnm.m: M0	tumor.location: distal	chemotherapy.adjuvant: N	chemotherapy.adjuvant.type: N/A	rfs.event: 0	rfs.delay: 75	os.event: 0	os.delay: 75	mmr.status: dMMR	cimp.status: -	cin.status: +	tp53.mutation: WT	tp53.mutation.dna: N/A	tp53.mutation.exon.number: N/A	tp53.mutation.protein: N/A	kras.mutation: WT	kras.mutation.dna: N/A	kras.mutation.exon.number: N/A	kras.mutation.protein: N/A	braf.mutation: WT	braf.mutation.dna: N/A	braf.mutation.exon.number: N/A	braf.mutation.protein: N/A	cit.molecularsubtype: C1	dependancy sample: N/A	rna.extraction.method: Manual-Trizol	Total RNA was performed according to the manufacturer's instructions.	Samples stored at -80 C	total RNA	E1: total RNA was extracted using Trizol (Invitrogen, Carlsbad, CA), E2: total RNA was extracted using Manual-Cesium Chloride, E3: total RNA was extracted using Manual-Rneasy Micro (Qiagen), E4: total RNA was extracted using Manual-Rneasy Mini (Qiagen), E5: total RNA was extracted using RNA NOW, E6: total RNA was extracted using TriReagent & Manual-Rneasy Mini (Qiagen)	biotin	Biotinylated cRNA targets were prepared from 3.0 mg of total RNA, according to the GeneChip Expression Analysis Technical Manual : One-Cycle Target Labeling Assay (P/N 701021 Rev.5, Affymetrix, Santa Clara, USA).	9606
GSM971973	CIT017	GSM971973	Public on May 22 2013	Jul 23 2012	Jul 12 2017	RNA	1	Frozen tissue of primary colorectal Adenocarcinoma (discovery)	Homo sapiens	organism: Homo sapiens	dataset: discovery	Sex: Male	age.at.diagnosis (year): 24.9	tnm.stage: 2	tnm.t: T3	tnm.n: N0	tnm.m: M0	tumor.location: distal	chemotherapy.adjuvant: N	chemotherapy.adjuvant.type: N/A	rfs.event: 0	rfs.delay: 46	os.event: 0	os.delay: 46	mmr.status: pMMR	cimp.status: -	cin.status: +	tp53.mutation: WT	tp53.mutation.dna: N/A	tp53.mutation.exon.number: N/A	tp53.mutation.protein: N/A	kras.mutation: WT	kras.mutation.dna: N/A	kras.mutation.exon.number: N/A	kras.mutation.protein: N/A	braf.mutation: WT	braf.mutation.dna: N/A	braf.mutation.exon.number: N/A	braf.mutation.protein: N/A	cit.molecularsubtype: C5	dependancy sample: N/A	rna.extraction.method: Manual-Trizol	Total RNA was performed according to the manufacturer's instructions.	Samples stored at -80 C	total RNA	E1: total RNA was extracted using Trizol (Invitrogen, Carlsbad, CA), E2: total RNA was extracted using Manual-Cesium Chloride, E3: total RNA was extracted using Manual-Rneasy Micro (Qiagen), E4: total RNA was extracted using Manual-Rneasy Mini (Qiagen), E5: total RNA was extracted using RNA NOW, E6: total RNA was extracted using TriReagent & Manual-Rneasy Mini (Qiagen)	biotin	Biotinylated cRNA targets were prepared from 3.0 mg of total RNA, according to the GeneChip Expression Analysis Technical Manual : One-Cycle Target Labeling Assay (P/N 701021 Rev.5, Affymetrix, Santa Clara, USA).	9606
GSM971974	CIT018	GSM971974	Public on May 22 2013	Jul 23 2012	Jul 12 2017	RNA	1	Frozen tissue of primary colorectal Adenocarcinoma (discovery)	Homo sapiens	organism: Homo sapiens	dataset: discovery	Sex: Female	age.at.diagnosis (year): 40.7	tnm.stage: 4	tnm.t: T4	tnm.n: N1	tnm.m: M1	tumor.location: distal	chemotherapy.adjuvant: N	chemotherapy.adjuvant.type: N/A	rfs.event: 0	rfs.delay: 56	os.event: 0	os.delay: 56	mmr.status: pMMR	cimp.status: -	cin.status: +	tp53.mutation: M	tp53.mutation.dna: N/A	tp53.mutation.exon.number: N/A	tp53.mutation.protein: N/A	kras.mutation: M	kras.mutation.dna: c.35G>A	kras.mutation.exon.number: c.35G>A	kras.mutation.protein: p.G12D	braf.mutation: WT	braf.mutation.dna: N/A	braf.mutation.exon.number: N/A	braf.mutation.protein: N/A	cit.molecularsubtype: C3	dependancy sample: N/A	rna.extraction.method: Manual-Trizol	Total RNA was performed according to the manufacturer's instructions.	Samples stored at -80 C	total RNA	E1: total RNA was extracted using Trizol (Invitrogen, Carlsbad, CA), E2: total RNA was extracted using Manual-Cesium Chloride, E3: total RNA was extracted using Manual-Rneasy Micro (Qiagen), E4: total RNA was extracted using Manual-Rneasy Mini (Qiagen), E5: total RNA was extracted using RNA NOW, E6: total RNA was extracted using TriReagent & Manual-Rneasy Mini (Qiagen)	biotin	Biotinylated cRNA targets were prepared from 3.0 mg of total RNA, according to the GeneChip Expression Analysis Technical Manual : One-Cycle Target Labeling Assay (P/N 701021 Rev.5, Affymetrix, Santa Clara, USA).	9606
GSM971975	CIT019	GSM971975	Public on May 22 2013	Jul 23 2012	Jul 12 2017	RNA	1	Frozen tissue of primary colorectal Adenocarcinoma (discovery)	Homo sapiens	organism: Homo sapiens	dataset: discovery	Sex: Female	age.at.diagnosis (year): 41.9	tnm.stage: 2	tnm.t: T3	tnm.n: N0	tnm.m: M0	tumor.location: distal	chemotherapy.adjuvant: N	chemotherapy.adjuvant.type: N/A	rfs.event: 0	rfs.delay: 46	os.event: 0	os.delay: 46	mmr.status: pMMR	cimp.status: -	cin.status: +	tp53.mutation: WT	tp53.mutation.dna: N/A	tp53.mutation.exon.number: N/A	tp53.mutation.protein: N/A	kras.mutation: WT	kras.mutation.dna: N/A	kras.mutation.exon.number: N/A	kras.mutation.protein: N/A	braf.mutation: WT	braf.mutation.dna: N/A	braf.mutation.exon.number: N/A	braf.mutation.protein: N/A	cit.molecularsubtype: C1	dependancy sample: N/A	rna.extraction.method: Manual-Trizol	Total RNA was performed according to the manufacturer's instructions.	Samples stored at -80 C	total RNA	E1: total RNA was extracted using Trizol (Invitrogen, Carlsbad, CA), E2: total RNA was extracted using Manual-Cesium Chloride, E3: total RNA was extracted using Manual-Rneasy Micro (Qiagen), E4: total RNA was extracted using Manual-Rneasy Mini (Qiagen), E5: total RNA was extracted using RNA NOW, E6: total RNA was extracted using TriReagent & Manual-Rneasy Mini (Qiagen)	biotin	Biotinylated cRNA targets were prepared from 3.0 mg of total RNA, according to the GeneChip Expression Analysis Technical Manual : One-Cycle Target Labeling Assay (P/N 701021 Rev.5, Affymetrix, Santa Clara, USA).	9606
GSM971976	CIT020	GSM971976	Public on May 22 2013	Jul 23 2012	Jul 12 2017	RNA	1	Frozen tissue of primary colorectal Adenocarcinoma (discovery)	Homo sapiens	organism: Homo sapiens	dataset: discovery	Sex: Female	age.at.diagnosis (year): 45.2	tnm.stage: 2	tnm.t: T4	tnm.n: N0	tnm.m: M0	tumor.location: distal	chemotherapy.adjuvant: N	chemotherapy.adjuvant.type: N/A	rfs.event: 0	rfs.delay: 36	os.event: 0	os.delay: 36	mmr.status: N/A	cimp.status: -	cin.status: +	tp53.mutation: M	tp53.mutation.dna: N/A	tp53.mutation.exon.number: N/A	tp53.mutation.protein: N/A	kras.mutation: WT	kras.mutation.dna: N/A	kras.mutation.exon.number: N/A	kras.mutation.protein: N/A	braf.mutation: WT	braf.mutation.dna: N/A	braf.mutation.exon.number: N/A	braf.mutation.protein: N/A	cit.molecularsubtype: C5	dependancy sample: N/A	rna.extraction.method: Manual-Trizol	Total RNA was performed according to the manufacturer's instructions.	Samples stored at -80 C	total RNA	E1: total RNA was extracted using Trizol (Invitrogen, Carlsbad, CA), E2: total RNA was extracted using Manual-Cesium Chloride, E3: total RNA was extracted using Manual-Rneasy Micro (Qiagen), E4: total RNA was extracted using Manual-Rneasy Mini (Qiagen), E5: total RNA was extracted using RNA NOW, E6: total RNA was extracted using TriReagent & Manual-Rneasy Mini (Qiagen)	biotin	Biotinylated cRNA targets were prepared from 3.0 mg of total RNA, according to the GeneChip Expression Analysis Technical Manual : One-Cycle Target Labeling Assay (P/N 701021 Rev.5, Affymetrix, Santa Clara, USA).	9606
GSM971977	CIT021	GSM971977	Public on May 22 2013	Jul 23 2012	Jul 12 2017	RNA	1	Frozen tissue of primary colorectal Adenocarcinoma (discovery)	Homo sapiens	organism: Homo sapiens	dataset: discovery	Sex: Female	age.at.diagnosis (year): 40.8	tnm.stage: 3	tnm.t: T4	tnm.n: N1	tnm.m: M0	tumor.location: proximal	chemotherapy.adjuvant: N	chemotherapy.adjuvant.type: N/A	rfs.event: 0	rfs.delay: 49	os.event: 0	os.delay: 49	mmr.status: dMMR	cimp.status: -	cin.status: +	tp53.mutation: WT	tp53.mutation.dna: N/A	tp53.mutation.exon.number: N/A	tp53.mutation.protein: N/A	kras.mutation: M	kras.mutation.dna: c.38G>A	kras.mutation.exon.number: c.38G>A	kras.mutation.protein: p.G13D	braf.mutation: WT	braf.mutation.dna: N/A	braf.mutation.exon.number: N/A	braf.mutation.protein: N/A	cit.molecularsubtype: C2	dependancy sample: N/A	rna.extraction.method: Manual-Trizol	Total RNA was performed according to the manufacturer's instructions.	Samples stored at -80 C	total RNA	E1: total RNA was extracted using Trizol (Invitrogen, Carlsbad, CA), E2: total RNA was extracted using Manual-Cesium Chloride, E3: total RNA was extracted using Manual-Rneasy Micro (Qiagen), E4: total RNA was extracted using Manual-Rneasy Mini (Qiagen), E5: total RNA was extracted using RNA NOW, E6: total RNA was extracted using TriReagent & Manual-Rneasy Mini (Qiagen)	biotin	Biotinylated cRNA targets were prepared from 3.0 mg of total RNA, according to the GeneChip Expression Analysis Technical Manual : One-Cycle Target Labeling Assay (P/N 701021 Rev.5, Affymetrix, Santa Clara, USA).	9606
GSM971978	CIT022	GSM971978	Public on May 22 2013	Jul 23 2012	Jul 12 2017	RNA	1	Frozen tissue of primary colorectal Adenocarcinoma (discovery)	Homo sapiens	organism: Homo sapiens	dataset: discovery	Sex: Female	age.at.diagnosis (year): 71.4	tnm.stage: 1	tnm.t: T2	tnm.n: N0	tnm.m: M0	tumor.location: proximal	chemotherapy.adjuvant: N	chemotherapy.adjuvant.type: N/A	rfs.event: 0	rfs.delay: 109	os.event: 0	os.delay: 109	mmr.status: dMMR	cimp.status: N/A	cin.status: -	tp53.mutation: M	tp53.mutation.dna: N/A	tp53.mutation.exon.number: N/A	tp53.mutation.protein: N/A	kras.mutation: M	kras.mutation.dna: c.38G>A	kras.mutation.exon.number: c.38G>A	kras.mutation.protein: p.G13D	braf.mutation: WT	braf.mutation.dna: N/A	braf.mutation.exon.number: N/A	braf.mutation.protein: N/A	cit.molecularsubtype: C2	dependancy sample: N/A	rna.extraction.method: Manual-Trizol	Total RNA was performed according to the manufacturer's instructions.	Samples stored at -80 C	total RNA	E1: total RNA was extracted using Trizol (Invitrogen, Carlsbad, CA), E2: total RNA was extracted using Manual-Cesium Chloride, E3: total RNA was extracted using Manual-Rneasy Micro (Qiagen), E4: total RNA was extracted using Manual-Rneasy Mini (Qiagen), E5: total RNA was extracted using RNA NOW, E6: total RNA was extracted using TriReagent & Manual-Rneasy Mini (Qiagen)	biotin	Biotinylated cRNA targets were prepared from 3.0 mg of total RNA, according to the GeneChip Expression Analysis Technical Manual : One-Cycle Target Labeling Assay (P/N 701021 Rev.5, Affymetrix, Santa Clara, USA).	9606
GSM971979	CIT023	GSM971979	Public on May 22 2013	Jul 23 2012	Jul 12 2017	RNA	1	Frozen tissue of primary colorectal Adenocarcinoma (discovery)	Homo sapiens	organism: Homo sapiens	dataset: discovery	Sex: Female	age.at.diagnosis (year): 66.4	tnm.stage: 2	tnm.t: T3	tnm.n: N0	tnm.m: M0	tumor.location: proximal	chemotherapy.adjuvant: N	chemotherapy.adjuvant.type: N/A	rfs.event: 0	rfs.delay: 53	os.event: 0	os.delay: 53	mmr.status: dMMR	cimp.status: +	cin.status: +	tp53.mutation: WT	tp53.mutation.dna: N/A	tp53.mutation.exon.number: N/A	tp53.mutation.protein: N/A	kras.mutation: WT	kras.mutation.dna: N/A	kras.mutation.exon.number: N/A	kras.mutation.protein: N/A	braf.mutation: WT	braf.mutation.dna: N/A	braf.mutation.exon.number: N/A	braf.mutation.protein: N/A	cit.molecularsubtype: C2	dependancy sample: N/A	rna.extraction.method: Manual-Trizol	Total RNA was performed according to the manufacturer's instructions.	Samples stored at -80 C	total RNA	E1: total RNA was extracted using Trizol (Invitrogen, Carlsbad, CA), E2: total RNA was extracted using Manual-Cesium Chloride, E3: total RNA was extracted using Manual-Rneasy Micro (Qiagen), E4: total RNA was extracted using Manual-Rneasy Mini (Qiagen), E5: total RNA was extracted using RNA NOW, E6: total RNA was extracted using TriReagent & Manual-Rneasy Mini (Qiagen)	biotin	Biotinylated cRNA targets were prepared from 3.0 mg of total RNA, according to the GeneChip Expression Analysis Technical Manual : One-Cycle Target Labeling Assay (P/N 701021 Rev.5, Affymetrix, Santa Clara, USA).	9606
GSM971980	CIT024	GSM971980	Public on May 22 2013	Jul 23 2012	Jul 12 2017	RNA	1	Frozen tissue of primary colorectal Adenocarcinoma (discovery)	Homo sapiens	organism: Homo sapiens	dataset: discovery	Sex: Male	age.at.diagnosis (year): 76.9	tnm.stage: 3	tnm.t: T4	tnm.n: N1	tnm.m: M0	tumor.location: proximal	chemotherapy.adjuvant: N	chemotherapy.adjuvant.type: N/A	rfs.event: 0	rfs.delay: 59	os.event: 0	os.delay: 59	mmr.status: dMMR	cimp.status: +	cin.status: N/A	tp53.mutation: WT	tp53.mutation.dna: N/A	tp53.mutation.exon.number: N/A	tp53.mutation.protein: N/A	kras.mutation: WT	kras.mutation.dna: N/A	kras.mutation.exon.number: N/A	kras.mutation.protein: N/A	braf.mutation: M	braf.mutation.dna: c.1799T>A	braf.mutation.exon.number: c.1799T>A	braf.mutation.protein: p.V600E	cit.molecularsubtype: C2	dependancy sample: N/A	rna.extraction.method: Manual-Trizol	Total RNA was performed according to the manufacturer's instructions.	Samples stored at -80 C	total RNA	E1: total RNA was extracted using Trizol (Invitrogen, Carlsbad, CA), E2: total RNA was extracted using Manual-Cesium Chloride, E3: total RNA was extracted using Manual-Rneasy Micro (Qiagen), E4: total RNA was extracted using Manual-Rneasy Mini (Qiagen), E5: total RNA was extracted using RNA NOW, E6: total RNA was extracted using TriReagent & Manual-Rneasy Mini (Qiagen)	biotin	Biotinylated cRNA targets were prepared from 3.0 mg of total RNA, according to the GeneChip Expression Analysis Technical Manual : One-Cycle Target Labeling Assay (P/N 701021 Rev.5, Affymetrix, Santa Clara, USA).	9606
GSM971981	CIT025	GSM971981	Public on May 22 2013	Jul 23 2012	Jul 12 2017	RNA	1	Frozen tissue of primary colorectal Adenocarcinoma (discovery)	Homo sapiens	organism: Homo sapiens	dataset: discovery	Sex: Male	age.at.diagnosis (year): 81.8	tnm.stage: 2	tnm.t: T3	tnm.n: N0	tnm.m: M0	tumor.location: proximal	chemotherapy.adjuvant: N	chemotherapy.adjuvant.type: N/A	rfs.event: 0	rfs.delay: 48	os.event: 0	os.delay: 48	mmr.status: dMMR	cimp.status: -	cin.status: +	tp53.mutation: WT	tp53.mutation.dna: N/A	tp53.mutation.exon.number: N/A	tp53.mutation.protein: N/A	kras.mutation: M	kras.mutation.dna: c.35G>A	kras.mutation.exon.number: c.35G>A	kras.mutation.protein: p.G12D	braf.mutation: WT	braf.mutation.dna: N/A	braf.mutation.exon.number: N/A	braf.mutation.protein: N/A	cit.molecularsubtype: C2	dependancy sample: N/A	rna.extraction.method: Manual-Trizol	Total RNA was performed according to the manufacturer's instructions.	Samples stored at -80 C	total RNA	E1: total RNA was extracted using Trizol (Invitrogen, Carlsbad, CA), E2: total RNA was extracted using Manual-Cesium Chloride, E3: total RNA was extracted using Manual-Rneasy Micro (Qiagen), E4: total RNA was extracted using Manual-Rneasy Mini (Qiagen), E5: total RNA was extracted using RNA NOW, E6: total RNA was extracted using TriReagent & Manual-Rneasy Mini (Qiagen)	biotin	Biotinylated cRNA targets were prepared from 3.0 mg of total RNA, according to the GeneChip Expression Analysis Technical Manual : One-Cycle Target Labeling Assay (P/N 701021 Rev.5, Affymetrix, Santa Clara, USA).	9606
GSM971982	CIT026	GSM971982	Public on May 22 2013	Jul 23 2012	Jul 12 2017	RNA	1	Frozen tissue of primary colorectal Adenocarcinoma (discovery)	Homo sapiens	organism: Homo sapiens	dataset: discovery	Sex: Male	age.at.diagnosis (year): 79.3	tnm.stage: 3	tnm.t: T4	tnm.n: N2	tnm.m: M0	tumor.location: proximal	chemotherapy.adjuvant: N	chemotherapy.adjuvant.type: N/A	rfs.event: 0	rfs.delay: 42	os.event: 1	os.delay: 42	mmr.status: dMMR	cimp.status: +	cin.status: +	tp53.mutation: M	tp53.mutation.dna: N/A	tp53.mutation.exon.number: N/A	tp53.mutation.protein: N/A	kras.mutation: M	kras.mutation.dna: c.38G>A	kras.mutation.exon.number: c.38G>A	kras.mutation.protein: p.G13D	braf.mutation: WT	braf.mutation.dna: N/A	braf.mutation.exon.number: N/A	braf.mutation.protein: N/A	cit.molecularsubtype: C2	dependancy sample: N/A	rna.extraction.method: Manual-Trizol	Total RNA was performed according to the manufacturer's instructions.	Samples stored at -80 C	total RNA	E1: total RNA was extracted using Trizol (Invitrogen, Carlsbad, CA), E2: total RNA was extracted using Manual-Cesium Chloride, E3: total RNA was extracted using Manual-Rneasy Micro (Qiagen), E4: total RNA was extracted using Manual-Rneasy Mini (Qiagen), E5: total RNA was extracted using RNA NOW, E6: total RNA was extracted using TriReagent & Manual-Rneasy Mini (Qiagen)	biotin	Biotinylated cRNA targets were prepared from 3.0 mg of total RNA, according to the GeneChip Expression Analysis Technical Manual : One-Cycle Target Labeling Assay (P/N 701021 Rev.5, Affymetrix, Santa Clara, USA).	9606
GSM971983	CIT027	GSM971983	Public on May 22 2013	Jul 23 2012	Jul 12 2017	RNA	1	Frozen tissue of primary colorectal Adenocarcinoma (discovery)	Homo sapiens	organism: Homo sapiens	dataset: discovery	Sex: Male	age.at.diagnosis (year): 75.3	tnm.stage: 3	tnm.t: T3	tnm.n: N1	tnm.m: M0	tumor.location: proximal	chemotherapy.adjuvant: N	chemotherapy.adjuvant.type: N/A	rfs.event: 0	rfs.delay: 87	os.event: 0	os.delay: 87	mmr.status: dMMR	cimp.status: +	cin.status: +	tp53.mutation: M	tp53.mutation.dna: N/A	tp53.mutation.exon.number: N/A	tp53.mutation.protein: N/A	kras.mutation: WT	kras.mutation.dna: N/A	kras.mutation.exon.number: N/A	kras.mutation.protein: N/A	braf.mutation: M	braf.mutation.dna: c.1799T>A	braf.mutation.exon.number: c.1799T>A	braf.mutation.protein: p.V600E	cit.molecularsubtype: C2	dependancy sample: N/A	rna.extraction.method: Manual-Trizol	Total RNA was performed according to the manufacturer's instructions.	Samples stored at -80 C	total RNA	E1: total RNA was extracted using Trizol (Invitrogen, Carlsbad, CA), E2: total RNA was extracted using Manual-Cesium Chloride, E3: total RNA was extracted using Manual-Rneasy Micro (Qiagen), E4: total RNA was extracted using Manual-Rneasy Mini (Qiagen), E5: total RNA was extracted using RNA NOW, E6: total RNA was extracted using TriReagent & Manual-Rneasy Mini (Qiagen)	biotin	Biotinylated cRNA targets were prepared from 3.0 mg of total RNA, according to the GeneChip Expression Analysis Technical Manual : One-Cycle Target Labeling Assay (P/N 701021 Rev.5, Affymetrix, Santa Clara, USA).	9606
GSM971984	CIT028	GSM971984	Public on May 22 2013	Jul 23 2012	Jul 12 2017	RNA	1	Frozen tissue of primary colorectal Adenocarcinoma (discovery)	Homo sapiens	organism: Homo sapiens	dataset: discovery	Sex: Female	age.at.diagnosis (year): 68	tnm.stage: 2	tnm.t: T4	tnm.n: N0	tnm.m: M0	tumor.location: proximal	chemotherapy.adjuvant: N	chemotherapy.adjuvant.type: N/A	rfs.event: 1	rfs.delay: 5	os.event: 0	os.delay: 81	mmr.status: dMMR	cimp.status: +	cin.status: +	tp53.mutation: WT	tp53.mutation.dna: N/A	tp53.mutation.exon.number: N/A	tp53.mutation.protein: N/A	kras.mutation: WT	kras.mutation.dna: N/A	kras.mutation.exon.number: N/A	kras.mutation.protein: N/A	braf.mutation: M	braf.mutation.dna: c.1799T>A	braf.mutation.exon.number: c.1799T>A	braf.mutation.protein: p.V600E	cit.molecularsubtype: C2	dependancy sample: N/A	rna.extraction.method: Manual-Trizol	Total RNA was performed according to the manufacturer's instructions.	Samples stored at -80 C	total RNA	E1: total RNA was extracted using Trizol (Invitrogen, Carlsbad, CA), E2: total RNA was extracted using Manual-Cesium Chloride, E3: total RNA was extracted using Manual-Rneasy Micro (Qiagen), E4: total RNA was extracted using Manual-Rneasy Mini (Qiagen), E5: total RNA was extracted using RNA NOW, E6: total RNA was extracted using TriReagent & Manual-Rneasy Mini (Qiagen)	biotin	Biotinylated cRNA targets were prepared from 3.0 mg of total RNA, according to the GeneChip Expression Analysis Technical Manual : One-Cycle Target Labeling Assay (P/N 701021 Rev.5, Affymetrix, Santa Clara, USA).	9606
GSM971985	CIT029	GSM971985	Public on May 22 2013	Jul 23 2012	Jul 12 2017	RNA	1	Frozen tissue of primary colorectal Adenocarcinoma (discovery)	Homo sapiens	organism: Homo sapiens	dataset: discovery	Sex: Male	age.at.diagnosis (year): 66.6	tnm.stage: 0	tnm.t: T0	tnm.n: N0	tnm.m: M0	tumor.location: proximal	chemotherapy.adjuvant: N	chemotherapy.adjuvant.type: N/A	rfs.event: 0	rfs.delay: 7	os.event: 0	os.delay: 7	mmr.status: pMMR	cimp.status: -	cin.status: +	tp53.mutation: WT	tp53.mutation.dna: N/A	tp53.mutation.exon.number: N/A	tp53.mutation.protein: N/A	kras.mutation: M	kras.mutation.dna: c.38G>A	kras.mutation.exon.number: c.38G>A	kras.mutation.protein: p.G13D	braf.mutation: WT	braf.mutation.dna: N/A	braf.mutation.exon.number: N/A	braf.mutation.protein: N/A	cit.molecularsubtype: C3	dependancy sample: N/A	rna.extraction.method: Manual-Trizol	Total RNA was performed according to the manufacturer's instructions.	Samples stored at -80 C	total RNA	E1: total RNA was extracted using Trizol (Invitrogen, Carlsbad, CA), E2: total RNA was extracted using Manual-Cesium Chloride, E3: total RNA was extracted using Manual-Rneasy Micro (Qiagen), E4: total RNA was extracted using Manual-Rneasy Mini (Qiagen), E5: total RNA was extracted using RNA NOW, E6: total RNA was extracted using TriReagent & Manual-Rneasy Mini (Qiagen)	biotin	Biotinylated cRNA targets were prepared from 3.0 mg of total RNA, according to the GeneChip Expression Analysis Technical Manual : One-Cycle Target Labeling Assay (P/N 701021 Rev.5, Affymetrix, Santa Clara, USA).	9606
GSM971986	CIT030	GSM971986	Public on May 22 2013	Jul 23 2012	Jul 12 2017	RNA	1	Frozen tissue of primary colorectal Adenocarcinoma (discovery)	Homo sapiens	organism: Homo sapiens	dataset: discovery	Sex: Male	age.at.diagnosis (year): 66.3	tnm.stage: 2	tnm.t: T3	tnm.n: N0	tnm.m: M0	tumor.location: proximal	chemotherapy.adjuvant: N	chemotherapy.adjuvant.type: N/A	rfs.event: 0	rfs.delay: 68	os.event: 0	os.delay: 68	mmr.status: pMMR	cimp.status: -	cin.status: N/A	tp53.mutation: M	tp53.mutation.dna: N/A	tp53.mutation.exon.number: N/A	tp53.mutation.protein: N/A	kras.mutation: WT	kras.mutation.dna: N/A	kras.mutation.exon.number: N/A	kras.mutation.protein: N/A	braf.mutation: WT	braf.mutation.dna: N/A	braf.mutation.exon.number: N/A	braf.mutation.protein: N/A	cit.molecularsubtype: C5	dependancy sample: N/A	rna.extraction.method: Manual-Trizol	Total RNA was performed according to the manufacturer's instructions.	Samples stored at -80 C	total RNA	E1: total RNA was extracted using Trizol (Invitrogen, Carlsbad, CA), E2: total RNA was extracted using Manual-Cesium Chloride, E3: total RNA was extracted using Manual-Rneasy Micro (Qiagen), E4: total RNA was extracted using Manual-Rneasy Mini (Qiagen), E5: total RNA was extracted using RNA NOW, E6: total RNA was extracted using TriReagent & Manual-Rneasy Mini (Qiagen)	biotin	Biotinylated cRNA targets were prepared from 3.0 mg of total RNA, according to the GeneChip Expression Analysis Technical Manual : One-Cycle Target Labeling Assay (P/N 701021 Rev.5, Affymetrix, Santa Clara, USA).	9606
GSM971987	CIT031	GSM971987	Public on May 22 2013	Jul 23 2012	Jul 12 2017	RNA	1	Frozen tissue of primary colorectal Adenocarcinoma (discovery)	Homo sapiens	organism: Homo sapiens	dataset: discovery	Sex: Male	age.at.diagnosis (year): 66.7	tnm.stage: 2	tnm.t: T3	tnm.n: N0	tnm.m: M0	tumor.location: proximal	chemotherapy.adjuvant: N	chemotherapy.adjuvant.type: N/A	rfs.event: 0	rfs.delay: 68	os.event: 0	os.delay: 68	mmr.status: pMMR	cimp.status: -	cin.status: +	tp53.mutation: WT	tp53.mutation.dna: N/A	tp53.mutation.exon.number: N/A	tp53.mutation.protein: N/A	kras.mutation: WT	kras.mutation.dna: N/A	kras.mutation.exon.number: N/A	kras.mutation.protein: N/A	braf.mutation: WT	braf.mutation.dna: N/A	braf.mutation.exon.number: N/A	braf.mutation.protein: N/A	cit.molecularsubtype: C6	dependancy sample: N/A	rna.extraction.method: Manual-Trizol	Total RNA was performed according to the manufacturer's instructions.	Samples stored at -80 C	total RNA	E1: total RNA was extracted using Trizol (Invitrogen, Carlsbad, CA), E2: total RNA was extracted using Manual-Cesium Chloride, E3: total RNA was extracted using Manual-Rneasy Micro (Qiagen), E4: total RNA was extracted using Manual-Rneasy Mini (Qiagen), E5: total RNA was extracted using RNA NOW, E6: total RNA was extracted using TriReagent & Manual-Rneasy Mini (Qiagen)	biotin	Biotinylated cRNA targets were prepared from 3.0 mg of total RNA, according to the GeneChip Expression Analysis Technical Manual : One-Cycle Target Labeling Assay (P/N 701021 Rev.5, Affymetrix, Santa Clara, USA).	9606
GSM971988	CIT032	GSM971988	Public on May 22 2013	Jul 23 2012	Jul 12 2017	RNA	1	Frozen tissue of primary colorectal Adenocarcinoma (discovery)	Homo sapiens	organism: Homo sapiens	dataset: discovery	Sex: Female	age.at.diagnosis (year): 77.2	tnm.stage: 4	tnm.t: T4	tnm.n: N1	tnm.m: M1	tumor.location: proximal	chemotherapy.adjuvant: N	chemotherapy.adjuvant.type: N/A	rfs.event: 1	rfs.delay: 15	os.event: 1	os.delay: 18	mmr.status: pMMR	cimp.status: +	cin.status: -	tp53.mutation: M	tp53.mutation.dna: N/A	tp53.mutation.exon.number: N/A	tp53.mutation.protein: N/A	kras.mutation: WT	kras.mutation.dna: N/A	kras.mutation.exon.number: N/A	kras.mutation.protein: N/A	braf.mutation: M	braf.mutation.dna: c.1799T>A	braf.mutation.exon.number: c.1799T>A	braf.mutation.protein: p.V600E	cit.molecularsubtype: C2	dependancy sample: N/A	rna.extraction.method: Manual-Trizol	Total RNA was performed according to the manufacturer's instructions.	Samples stored at -80 C	total RNA	E1: total RNA was extracted using Trizol (Invitrogen, Carlsbad, CA), E2: total RNA was extracted using Manual-Cesium Chloride, E3: total RNA was extracted using Manual-Rneasy Micro (Qiagen), E4: total RNA was extracted using Manual-Rneasy Mini (Qiagen), E5: total RNA was extracted using RNA NOW, E6: total RNA was extracted using TriReagent & Manual-Rneasy Mini (Qiagen)	biotin	Biotinylated cRNA targets were prepared from 3.0 mg of total RNA, according to the GeneChip Expression Analysis Technical Manual : One-Cycle Target Labeling Assay (P/N 701021 Rev.5, Affymetrix, Santa Clara, USA).	9606
GSM971989	CIT033	GSM971989	Public on May 22 2013	Jul 23 2012	Jul 12 2017	RNA	1	Frozen tissue of primary colorectal Adenocarcinoma (discovery)	Homo sapiens	organism: Homo sapiens	dataset: discovery	Sex: Male	age.at.diagnosis (year): 71.3	tnm.stage: 1	tnm.t: T2	tnm.n: N0	tnm.m: M0	tumor.location: proximal	chemotherapy.adjuvant: N	chemotherapy.adjuvant.type: N/A	rfs.event: 1	rfs.delay: 16	os.event: 1	os.delay: 24	mmr.status: pMMR	cimp.status: -	cin.status: -	tp53.mutation: WT	tp53.mutation.dna: N/A	tp53.mutation.exon.number: N/A	tp53.mutation.protein: N/A	kras.mutation: M	kras.mutation.dna: c.35G>A	kras.mutation.exon.number: c.35G>A	kras.mutation.protein: p.G12D	braf.mutation: WT	braf.mutation.dna: N/A	braf.mutation.exon.number: N/A	braf.mutation.protein: N/A	cit.molecularsubtype: C3	dependancy sample: N/A	rna.extraction.method: Manual-Trizol	Total RNA was performed according to the manufacturer's instructions.	Samples stored at -80 C	total RNA	E1: total RNA was extracted using Trizol (Invitrogen, Carlsbad, CA), E2: total RNA was extracted using Manual-Cesium Chloride, E3: total RNA was extracted using Manual-Rneasy Micro (Qiagen), E4: total RNA was extracted using Manual-Rneasy Mini (Qiagen), E5: total RNA was extracted using RNA NOW, E6: total RNA was extracted using TriReagent & Manual-Rneasy Mini (Qiagen)	biotin	Biotinylated cRNA targets were prepared from 3.0 mg of total RNA, according to the GeneChip Expression Analysis Technical Manual : One-Cycle Target Labeling Assay (P/N 701021 Rev.5, Affymetrix, Santa Clara, USA).	9606
GSM971990	CIT034	GSM971990	Public on May 22 2013	Jul 23 2012	Jul 12 2017	RNA	1	Frozen tissue of primary colorectal Adenocarcinoma (discovery)	Homo sapiens	organism: Homo sapiens	dataset: discovery	Sex: Male	age.at.diagnosis (year): 83.1	tnm.stage: 1	tnm.t: T2	tnm.n: N0	tnm.m: M0	tumor.location: proximal	chemotherapy.adjuvant: N	chemotherapy.adjuvant.type: N/A	rfs.event: 0	rfs.delay: 12	os.event: 1	os.delay: 12	mmr.status: pMMR	cimp.status: +	cin.status: +	tp53.mutation: WT	tp53.mutation.dna: N/A	tp53.mutation.exon.number: N/A	tp53.mutation.protein: N/A	kras.mutation: M	kras.mutation.dna: c.38G>A	kras.mutation.exon.number: c.38G>A	kras.mutation.protein: p.G13D	braf.mutation: WT	braf.mutation.dna: N/A	braf.mutation.exon.number: N/A	braf.mutation.protein: N/A	cit.molecularsubtype: C3	dependancy sample: N/A	rna.extraction.method: Manual-Trizol	Total RNA was performed according to the manufacturer's instructions.	Samples stored at -80 C	total RNA	E1: total RNA was extracted using Trizol (Invitrogen, Carlsbad, CA), E2: total RNA was extracted using Manual-Cesium Chloride, E3: total RNA was extracted using Manual-Rneasy Micro (Qiagen), E4: total RNA was extracted using Manual-Rneasy Mini (Qiagen), E5: total RNA was extracted using RNA NOW, E6: total RNA was extracted using TriReagent & Manual-Rneasy Mini (Qiagen)	biotin	Biotinylated cRNA targets were prepared from 3.0 mg of total RNA, according to the GeneChip Expression Analysis Technical Manual : One-Cycle Target Labeling Assay (P/N 701021 Rev.5, Affymetrix, Santa Clara, USA).	9606
GSM971991	CIT035	GSM971991	Public on May 22 2013	Jul 23 2012	Jul 12 2017	RNA	1	Frozen tissue of primary colorectal Adenocarcinoma (discovery)	Homo sapiens	organism: Homo sapiens	dataset: discovery	Sex: Male	age.at.diagnosis (year): 71.3	tnm.stage: 2	tnm.t: T3	tnm.n: N0	tnm.m: M0	tumor.location: distal	chemotherapy.adjuvant: N	chemotherapy.adjuvant.type: N/A	rfs.event: 0	rfs.delay: 55	os.event: 1	os.delay: 55	mmr.status: pMMR	cimp.status: -	cin.status: N/A	tp53.mutation: M	tp53.mutation.dna: N/A	tp53.mutation.exon.number: N/A	tp53.mutation.protein: N/A	kras.mutation: WT	kras.mutation.dna: N/A	kras.mutation.exon.number: N/A	kras.mutation.protein: N/A	braf.mutation: WT	braf.mutation.dna: N/A	braf.mutation.exon.number: N/A	braf.mutation.protein: N/A	cit.molecularsubtype: C5	dependancy sample: N/A	rna.extraction.method: Manual-Trizol	Total RNA was performed according to the manufacturer's instructions.	Samples stored at -80 C	total RNA	E1: total RNA was extracted using Trizol (Invitrogen, Carlsbad, CA), E2: total RNA was extracted using Manual-Cesium Chloride, E3: total RNA was extracted using Manual-Rneasy Micro (Qiagen), E4: total RNA was extracted using Manual-Rneasy Mini (Qiagen), E5: total RNA was extracted using RNA NOW, E6: total RNA was extracted using TriReagent & Manual-Rneasy Mini (Qiagen)	biotin	Biotinylated cRNA targets were prepared from 3.0 mg of total RNA, according to the GeneChip Expression Analysis Technical Manual : One-Cycle Target Labeling Assay (P/N 701021 Rev.5, Affymetrix, Santa Clara, USA).	9606
GSM971992	CIT036	GSM971992	Public on May 22 2013	Jul 23 2012	Jul 12 2017	RNA	1	Frozen tissue of primary colorectal Adenocarcinoma (discovery)	Homo sapiens	organism: Homo sapiens	dataset: discovery	Sex: Male	age.at.diagnosis (year): 85.6	tnm.stage: 2	tnm.t: T4	tnm.n: N0	tnm.m: M0	tumor.location: distal	chemotherapy.adjuvant: N	chemotherapy.adjuvant.type: N/A	rfs.event: 0	rfs.delay: 20	os.event: 1	os.delay: 20	mmr.status: pMMR	cimp.status: -	cin.status: N/A	tp53.mutation: WT	tp53.mutation.dna: N/A	tp53.mutation.exon.number: N/A	tp53.mutation.protein: N/A	kras.mutation: WT	kras.mutation.dna: N/A	kras.mutation.exon.number: N/A	kras.mutation.protein: N/A	braf.mutation: WT	braf.mutation.dna: N/A	braf.mutation.exon.number: N/A	braf.mutation.protein: N/A	cit.molecularsubtype: C1	dependancy sample: N/A	rna.extraction.method: Manual-Trizol	Total RNA was performed according to the manufacturer's instructions.	Samples stored at -80 C	total RNA	E1: total RNA was extracted using Trizol (Invitrogen, Carlsbad, CA), E2: total RNA was extracted using Manual-Cesium Chloride, E3: total RNA was extracted using Manual-Rneasy Micro (Qiagen), E4: total RNA was extracted using Manual-Rneasy Mini (Qiagen), E5: total RNA was extracted using RNA NOW, E6: total RNA was extracted using TriReagent & Manual-Rneasy Mini (Qiagen)	biotin	Biotinylated cRNA targets were prepared from 3.0 mg of total RNA, according to the GeneChip Expression Analysis Technical Manual : One-Cycle Target Labeling Assay (P/N 701021 Rev.5, Affymetrix, Santa Clara, USA).	9606
GSM971993	CIT037	GSM971993	Public on May 22 2013	Jul 23 2012	Jul 12 2017	RNA	1	Frozen tissue of primary colorectal Adenocarcinoma (discovery)	Homo sapiens	organism: Homo sapiens	dataset: discovery	Sex: Male	age.at.diagnosis (year): 67.5	tnm.stage: 2	tnm.t: T3	tnm.n: N0	tnm.m: M0	tumor.location: distal	chemotherapy.adjuvant: N	chemotherapy.adjuvant.type: N/A	rfs.event: 0	rfs.delay: 56	os.event: 0	os.delay: 56	mmr.status: pMMR	cimp.status: -	cin.status: +	tp53.mutation: WT	tp53.mutation.dna: N/A	tp53.mutation.exon.number: N/A	tp53.mutation.protein: N/A	kras.mutation: M	kras.mutation.dna: c.34G>A	kras.mutation.exon.number: c.34G>A	kras.mutation.protein: p.G12S	braf.mutation: WT	braf.mutation.dna: N/A	braf.mutation.exon.number: N/A	braf.mutation.protein: N/A	cit.molecularsubtype: C3	dependancy sample: N/A	rna.extraction.method: Manual-Trizol	Total RNA was performed according to the manufacturer's instructions.	Samples stored at -80 C	total RNA	E1: total RNA was extracted using Trizol (Invitrogen, Carlsbad, CA), E2: total RNA was extracted using Manual-Cesium Chloride, E3: total RNA was extracted using Manual-Rneasy Micro (Qiagen), E4: total RNA was extracted using Manual-Rneasy Mini (Qiagen), E5: total RNA was extracted using RNA NOW, E6: total RNA was extracted using TriReagent & Manual-Rneasy Mini (Qiagen)	biotin	Biotinylated cRNA targets were prepared from 3.0 mg of total RNA, according to the GeneChip Expression Analysis Technical Manual : One-Cycle Target Labeling Assay (P/N 701021 Rev.5, Affymetrix, Santa Clara, USA).	9606
GSM971994	CIT038	GSM971994	Public on May 22 2013	Jul 23 2012	Jul 12 2017	RNA	1	Frozen tissue of primary colorectal Adenocarcinoma (discovery)	Homo sapiens	organism: Homo sapiens	dataset: discovery	Sex: Male	age.at.diagnosis (year): 80.9	tnm.stage: 2	tnm.t: T3	tnm.n: N0	tnm.m: M0	tumor.location: proximal	chemotherapy.adjuvant: N	chemotherapy.adjuvant.type: N/A	rfs.event: 0	rfs.delay: 43	os.event: 0	os.delay: 43	mmr.status: pMMR	cimp.status: -	cin.status: +	tp53.mutation: M	tp53.mutation.dna: N/A	tp53.mutation.exon.number: N/A	tp53.mutation.protein: N/A	kras.mutation: WT	kras.mutation.dna: N/A	kras.mutation.exon.number: N/A	kras.mutation.protein: N/A	braf.mutation: WT	braf.mutation.dna: N/A	braf.mutation.exon.number: N/A	braf.mutation.protein: N/A	cit.molecularsubtype: C5	dependancy sample: N/A	rna.extraction.method: Manual-Trizol	Total RNA was performed according to the manufacturer's instructions.	Samples stored at -80 C	total RNA	E1: total RNA was extracted using Trizol (Invitrogen, Carlsbad, CA), E2: total RNA was extracted using Manual-Cesium Chloride, E3: total RNA was extracted using Manual-Rneasy Micro (Qiagen), E4: total RNA was extracted using Manual-Rneasy Mini (Qiagen), E5: total RNA was extracted using RNA NOW, E6: total RNA was extracted using TriReagent & Manual-Rneasy Mini (Qiagen)	biotin	Biotinylated cRNA targets were prepared from 3.0 mg of total RNA, according to the GeneChip Expression Analysis Technical Manual : One-Cycle Target Labeling Assay (P/N 701021 Rev.5, Affymetrix, Santa Clara, USA).	9606
GSM971995	CIT039	GSM971995	Public on May 22 2013	Jul 23 2012	Jul 12 2017	RNA	1	Frozen tissue of primary colorectal Adenocarcinoma (discovery)	Homo sapiens	organism: Homo sapiens	dataset: discovery	Sex: Female	age.at.diagnosis (year): 61.8	tnm.stage: 2	tnm.t: T4	tnm.n: N0	tnm.m: M0	tumor.location: distal	chemotherapy.adjuvant: N	chemotherapy.adjuvant.type: N/A	rfs.event: 0	rfs.delay: 25	os.event: 0	os.delay: 25	mmr.status: pMMR	cimp.status: -	cin.status: -	tp53.mutation: WT	tp53.mutation.dna: N/A	tp53.mutation.exon.number: N/A	tp53.mutation.protein: N/A	kras.mutation: WT	kras.mutation.dna: N/A	kras.mutation.exon.number: N/A	kras.mutation.protein: N/A	braf.mutation: WT	braf.mutation.dna: N/A	braf.mutation.exon.number: N/A	braf.mutation.protein: N/A	cit.molecularsubtype: C6	dependancy sample: N/A	rna.extraction.method: Manual-Trizol	Total RNA was performed according to the manufacturer's instructions.	Samples stored at -80 C	total RNA	E1: total RNA was extracted using Trizol (Invitrogen, Carlsbad, CA), E2: total RNA was extracted using Manual-Cesium Chloride, E3: total RNA was extracted using Manual-Rneasy Micro (Qiagen), E4: total RNA was extracted using Manual-Rneasy Mini (Qiagen), E5: total RNA was extracted using RNA NOW, E6: total RNA was extracted using TriReagent & Manual-Rneasy Mini (Qiagen)	biotin	Biotinylated cRNA targets were prepared from 3.0 mg of total RNA, according to the GeneChip Expression Analysis Technical Manual : One-Cycle Target Labeling Assay (P/N 701021 Rev.5, Affymetrix, Santa Clara, USA).	9606
GSM971996	CIT040	GSM971996	Public on May 22 2013	Jul 23 2012	Jul 12 2017	RNA	1	Frozen tissue of primary colorectal Adenocarcinoma (discovery)	Homo sapiens	organism: Homo sapiens	dataset: discovery	Sex: Female	age.at.diagnosis (year): 63	tnm.stage: 3	tnm.t: T3	tnm.n: N1	tnm.m: M0	tumor.location: proximal	chemotherapy.adjuvant: N	chemotherapy.adjuvant.type: N/A	rfs.event: 0	rfs.delay: 76	os.event: 0	os.delay: 76	mmr.status: pMMR	cimp.status: -	cin.status: -	tp53.mutation: WT	tp53.mutation.dna: N/A	tp53.mutation.exon.number: N/A	tp53.mutation.protein: N/A	kras.mutation: WT	kras.mutation.dna: N/A	kras.mutation.exon.number: N/A	kras.mutation.protein: N/A	braf.mutation: WT	braf.mutation.dna: N/A	braf.mutation.exon.number: N/A	braf.mutation.protein: N/A	cit.molecularsubtype: C4	dependancy sample: N/A	rna.extraction.method: Manual-Trizol	Total RNA was performed according to the manufacturer's instructions.	Samples stored at -80 C	total RNA	E1: total RNA was extracted using Trizol (Invitrogen, Carlsbad, CA), E2: total RNA was extracted using Manual-Cesium Chloride, E3: total RNA was extracted using Manual-Rneasy Micro (Qiagen), E4: total RNA was extracted using Manual-Rneasy Mini (Qiagen), E5: total RNA was extracted using RNA NOW, E6: total RNA was extracted using TriReagent & Manual-Rneasy Mini (Qiagen)	biotin	Biotinylated cRNA targets were prepared from 3.0 mg of total RNA, according to the GeneChip Expression Analysis Technical Manual : One-Cycle Target Labeling Assay (P/N 701021 Rev.5, Affymetrix, Santa Clara, USA).	9606
GSM971997	CIT041	GSM971997	Public on May 22 2013	Jul 23 2012	Jul 12 2017	RNA	1	Frozen tissue of primary colorectal Adenocarcinoma (discovery)	Homo sapiens	organism: Homo sapiens	dataset: discovery	Sex: Male	age.at.diagnosis (year): 72	tnm.stage: 3	tnm.t: T3	tnm.n: N2	tnm.m: M0	tumor.location: proximal	chemotherapy.adjuvant: N	chemotherapy.adjuvant.type: N/A	rfs.event: 0	rfs.delay: 89	os.event: 0	os.delay: 89	mmr.status: pMMR	cimp.status: +	cin.status: +	tp53.mutation: M	tp53.mutation.dna: N/A	tp53.mutation.exon.number: N/A	tp53.mutation.protein: N/A	kras.mutation: WT	kras.mutation.dna: N/A	kras.mutation.exon.number: N/A	kras.mutation.protein: N/A	braf.mutation: M	braf.mutation.dna: c.1799T>A	braf.mutation.exon.number: c.1799T>A	braf.mutation.protein: p.V600E	cit.molecularsubtype: C2	dependancy sample: N/A	rna.extraction.method: Manual-Trizol	Total RNA was performed according to the manufacturer's instructions.	Samples stored at -80 C	total RNA	E1: total RNA was extracted using Trizol (Invitrogen, Carlsbad, CA), E2: total RNA was extracted using Manual-Cesium Chloride, E3: total RNA was extracted using Manual-Rneasy Micro (Qiagen), E4: total RNA was extracted using Manual-Rneasy Mini (Qiagen), E5: total RNA was extracted using RNA NOW, E6: total RNA was extracted using TriReagent & Manual-Rneasy Mini (Qiagen)	biotin	Biotinylated cRNA targets were prepared from 3.0 mg of total RNA, according to the GeneChip Expression Analysis Technical Manual : One-Cycle Target Labeling Assay (P/N 701021 Rev.5, Affymetrix, Santa Clara, USA).	9606
GSM971998	CIT042	GSM971998	Public on May 22 2013	Jul 23 2012	Jul 12 2017	RNA	1	Frozen tissue of primary colorectal Adenocarcinoma (discovery)	Homo sapiens	organism: Homo sapiens	dataset: discovery	Sex: Male	age.at.diagnosis (year): 74.8	tnm.stage: 3	tnm.t: T3	tnm.n: N1	tnm.m: M0	tumor.location: proximal	chemotherapy.adjuvant: N	chemotherapy.adjuvant.type: N/A	rfs.event: 1	rfs.delay: 18	os.event: 1	os.delay: 23	mmr.status: pMMR	cimp.status: -	cin.status: +	tp53.mutation: WT	tp53.mutation.dna: N/A	tp53.mutation.exon.number: N/A	tp53.mutation.protein: N/A	kras.mutation: M	kras.mutation.dna: c.35G>A	kras.mutation.exon.number: c.35G>A	kras.mutation.protein: p.G12D	braf.mutation: WT	braf.mutation.dna: N/A	braf.mutation.exon.number: N/A	braf.mutation.protein: N/A	cit.molecularsubtype: C6	dependancy sample: N/A	rna.extraction.method: Manual-Trizol	Total RNA was performed according to the manufacturer's instructions.	Samples stored at -80 C	total RNA	E1: total RNA was extracted using Trizol (Invitrogen, Carlsbad, CA), E2: total RNA was extracted using Manual-Cesium Chloride, E3: total RNA was extracted using Manual-Rneasy Micro (Qiagen), E4: total RNA was extracted using Manual-Rneasy Mini (Qiagen), E5: total RNA was extracted using RNA NOW, E6: total RNA was extracted using TriReagent & Manual-Rneasy Mini (Qiagen)	biotin	Biotinylated cRNA targets were prepared from 3.0 mg of total RNA, according to the GeneChip Expression Analysis Technical Manual : One-Cycle Target Labeling Assay (P/N 701021 Rev.5, Affymetrix, Santa Clara, USA).	9606
GSM971999	CIT043	GSM971999	Public on May 22 2013	Jul 23 2012	Jul 12 2017	RNA	1	Frozen tissue of primary colorectal Adenocarcinoma (discovery)	Homo sapiens	organism: Homo sapiens	dataset: discovery	Sex: Male	age.at.diagnosis (year): 61.5	tnm.stage: 3	tnm.t: T3	tnm.n: N1	tnm.m: M0	tumor.location: distal	chemotherapy.adjuvant: N	chemotherapy.adjuvant.type: N/A	rfs.event: 0	rfs.delay: 1	os.event: 0	os.delay: 1	mmr.status: pMMR	cimp.status: -	cin.status: +	tp53.mutation: M	tp53.mutation.dna: N/A	tp53.mutation.exon.number: N/A	tp53.mutation.protein: N/A	kras.mutation: WT	kras.mutation.dna: N/A	kras.mutation.exon.number: N/A	kras.mutation.protein: N/A	braf.mutation: WT	braf.mutation.dna: N/A	braf.mutation.exon.number: N/A	braf.mutation.protein: N/A	cit.molecularsubtype: C6	dependancy sample: N/A	rna.extraction.method: Manual-Trizol	Total RNA was performed according to the manufacturer's instructions.	Samples stored at -80 C	total RNA	E1: total RNA was extracted using Trizol (Invitrogen, Carlsbad, CA), E2: total RNA was extracted using Manual-Cesium Chloride, E3: total RNA was extracted using Manual-Rneasy Micro (Qiagen), E4: total RNA was extracted using Manual-Rneasy Mini (Qiagen), E5: total RNA was extracted using RNA NOW, E6: total RNA was extracted using TriReagent & Manual-Rneasy Mini (Qiagen)	biotin	Biotinylated cRNA targets were prepared from 3.0 mg of total RNA, according to the GeneChip Expression Analysis Technical Manual : One-Cycle Target Labeling Assay (P/N 701021 Rev.5, Affymetrix, Santa Clara, USA).	9606
GSM972000	CIT044	GSM972000	Public on May 22 2013	Jul 23 2012	Jul 12 2017	RNA	1	Frozen tissue of primary colorectal Adenocarcinoma (discovery)	Homo sapiens	organism: Homo sapiens	dataset: discovery	Sex: Female	age.at.diagnosis (year): 76.4	tnm.stage: 3	tnm.t: T3	tnm.n: N2	tnm.m: M0	tumor.location: distal	chemotherapy.adjuvant: Y	chemotherapy.adjuvant.type: N/A	rfs.event: 1	rfs.delay: 9	os.event: 0	os.delay: 9	mmr.status: pMMR	cimp.status: -	cin.status: +	tp53.mutation: WT	tp53.mutation.dna: N/A	tp53.mutation.exon.number: N/A	tp53.mutation.protein: N/A	kras.mutation: WT	kras.mutation.dna: N/A	kras.mutation.exon.number: N/A	kras.mutation.protein: N/A	braf.mutation: WT	braf.mutation.dna: N/A	braf.mutation.exon.number: N/A	braf.mutation.protein: N/A	cit.molecularsubtype: C5	dependancy sample: N/A	rna.extraction.method: Manual-Trizol	Total RNA was performed according to the manufacturer's instructions.	Samples stored at -80 C	total RNA	E1: total RNA was extracted using Trizol (Invitrogen, Carlsbad, CA), E2: total RNA was extracted using Manual-Cesium Chloride, E3: total RNA was extracted using Manual-Rneasy Micro (Qiagen), E4: total RNA was extracted using Manual-Rneasy Mini (Qiagen), E5: total RNA was extracted using RNA NOW, E6: total RNA was extracted using TriReagent & Manual-Rneasy Mini (Qiagen)	biotin	Biotinylated cRNA targets were prepared from 3.0 mg of total RNA, according to the GeneChip Expression Analysis Technical Manual : One-Cycle Target Labeling Assay (P/N 701021 Rev.5, Affymetrix, Santa Clara, USA).	9606
GSM972001	CIT045	GSM972001	Public on May 22 2013	Jul 23 2012	Jul 12 2017	RNA	1	Frozen tissue of primary colorectal Adenocarcinoma (discovery)	Homo sapiens	organism: Homo sapiens	dataset: discovery	Sex: Male	age.at.diagnosis (year): 71.5	tnm.stage: 3	tnm.t: T2	tnm.n: N1	tnm.m: M0	tumor.location: distal	chemotherapy.adjuvant: N	chemotherapy.adjuvant.type: N/A	rfs.event: 0	rfs.delay: 73	os.event: 0	os.delay: 73	mmr.status: pMMR	cimp.status: -	cin.status: -	tp53.mutation: M	tp53.mutation.dna: N/A	tp53.mutation.exon.number: N/A	tp53.mutation.protein: N/A	kras.mutation: WT	kras.mutation.dna: N/A	kras.mutation.exon.number: N/A	kras.mutation.protein: N/A	braf.mutation: WT	braf.mutation.dna: N/A	braf.mutation.exon.number: N/A	braf.mutation.protein: N/A	cit.molecularsubtype: C1	dependancy sample: N/A	rna.extraction.method: Manual-Trizol	Total RNA was performed according to the manufacturer's instructions.	Samples stored at -80 C	total RNA	E1: total RNA was extracted using Trizol (Invitrogen, Carlsbad, CA), E2: total RNA was extracted using Manual-Cesium Chloride, E3: total RNA was extracted using Manual-Rneasy Micro (Qiagen), E4: total RNA was extracted using Manual-Rneasy Mini (Qiagen), E5: total RNA was extracted using RNA NOW, E6: total RNA was extracted using TriReagent & Manual-Rneasy Mini (Qiagen)	biotin	Biotinylated cRNA targets were prepared from 3.0 mg of total RNA, according to the GeneChip Expression Analysis Technical Manual : One-Cycle Target Labeling Assay (P/N 701021 Rev.5, Affymetrix, Santa Clara, USA).	9606
GSM972002	CIT046	GSM972002	Public on May 22 2013	Jul 23 2012	Jul 12 2017	RNA	1	Frozen tissue of primary colorectal Adenocarcinoma (discovery)	Homo sapiens	organism: Homo sapiens	dataset: discovery	Sex: Male	age.at.diagnosis (year): 77.8	tnm.stage: 3	tnm.t: T4	tnm.n: N1	tnm.m: M0	tumor.location: distal	chemotherapy.adjuvant: N	chemotherapy.adjuvant.type: N/A	rfs.event: 1	rfs.delay: 25	os.event: 0	os.delay: 26	mmr.status: pMMR	cimp.status: -	cin.status: +	tp53.mutation: M	tp53.mutation.dna: N/A	tp53.mutation.exon.number: N/A	tp53.mutation.protein: N/A	kras.mutation: M	kras.mutation.dna: c.35G>A	kras.mutation.exon.number: c.35G>A	kras.mutation.protein: p.G12D	braf.mutation: WT	braf.mutation.dna: N/A	braf.mutation.exon.number: N/A	braf.mutation.protein: N/A	cit.molecularsubtype: C3	dependancy sample: N/A	rna.extraction.method: Manual-Trizol	Total RNA was performed according to the manufacturer's instructions.	Samples stored at -80 C	total RNA	E1: total RNA was extracted using Trizol (Invitrogen, Carlsbad, CA), E2: total RNA was extracted using Manual-Cesium Chloride, E3: total RNA was extracted using Manual-Rneasy Micro (Qiagen), E4: total RNA was extracted using Manual-Rneasy Mini (Qiagen), E5: total RNA was extracted using RNA NOW, E6: total RNA was extracted using TriReagent & Manual-Rneasy Mini (Qiagen)	biotin	Biotinylated cRNA targets were prepared from 3.0 mg of total RNA, according to the GeneChip Expression Analysis Technical Manual : One-Cycle Target Labeling Assay (P/N 701021 Rev.5, Affymetrix, Santa Clara, USA).	9606
GSM972003	CIT047	GSM972003	Public on May 22 2013	Jul 23 2012	Jul 12 2017	RNA	1	Frozen tissue of primary colorectal Adenocarcinoma (discovery)	Homo sapiens	organism: Homo sapiens	dataset: discovery	Sex: Male	age.at.diagnosis (year): 64.6	tnm.stage: 4	tnm.t: T3	tnm.n: N2	tnm.m: M1	tumor.location: proximal	chemotherapy.adjuvant: Y	chemotherapy.adjuvant.type: N/A	rfs.event: 1	rfs.delay: 0	os.event: 1	os.delay: 27	mmr.status: pMMR	cimp.status: -	cin.status: -	tp53.mutation: WT	tp53.mutation.dna: N/A	tp53.mutation.exon.number: N/A	tp53.mutation.protein: N/A	kras.mutation: M	kras.mutation.dna: c.35G>T	kras.mutation.exon.number: c.35G>T	kras.mutation.protein: p.G12V	braf.mutation: WT	braf.mutation.dna: N/A	braf.mutation.exon.number: N/A	braf.mutation.protein: N/A	cit.molecularsubtype: C1	dependancy sample: N/A	rna.extraction.method: Manual-Trizol	Total RNA was performed according to the manufacturer's instructions.	Samples stored at -80 C	total RNA	E1: total RNA was extracted using Trizol (Invitrogen, Carlsbad, CA), E2: total RNA was extracted using Manual-Cesium Chloride, E3: total RNA was extracted using Manual-Rneasy Micro (Qiagen), E4: total RNA was extracted using Manual-Rneasy Mini (Qiagen), E5: total RNA was extracted using RNA NOW, E6: total RNA was extracted using TriReagent & Manual-Rneasy Mini (Qiagen)	biotin	Biotinylated cRNA targets were prepared from 3.0 mg of total RNA, according to the GeneChip Expression Analysis Technical Manual : One-Cycle Target Labeling Assay (P/N 701021 Rev.5, Affymetrix, Santa Clara, USA).	9606
GSM972004	CIT048	GSM972004	Public on May 22 2013	Jul 23 2012	Jul 12 2017	RNA	1	Frozen tissue of primary colorectal Adenocarcinoma (discovery)	Homo sapiens	organism: Homo sapiens	dataset: discovery	Sex: Female	age.at.diagnosis (year): 62.9	tnm.stage: 4	tnm.t: T3	tnm.n: N1	tnm.m: M1	tumor.location: proximal	chemotherapy.adjuvant: N	chemotherapy.adjuvant.type: N/A	rfs.event: 0	rfs.delay: 89	os.event: 0	os.delay: 89	mmr.status: pMMR	cimp.status: -	cin.status: +	tp53.mutation: M	tp53.mutation.dna: N/A	tp53.mutation.exon.number: N/A	tp53.mutation.protein: N/A	kras.mutation: M	kras.mutation.dna: c.35G>A	kras.mutation.exon.number: c.35G>A	kras.mutation.protein: p.G12D	braf.mutation: WT	braf.mutation.dna: N/A	braf.mutation.exon.number: N/A	braf.mutation.protein: N/A	cit.molecularsubtype: C1	dependancy sample: N/A	rna.extraction.method: Manual-Trizol	Total RNA was performed according to the manufacturer's instructions.	Samples stored at -80 C	total RNA	E1: total RNA was extracted using Trizol (Invitrogen, Carlsbad, CA), E2: total RNA was extracted using Manual-Cesium Chloride, E3: total RNA was extracted using Manual-Rneasy Micro (Qiagen), E4: total RNA was extracted using Manual-Rneasy Mini (Qiagen), E5: total RNA was extracted using RNA NOW, E6: total RNA was extracted using TriReagent & Manual-Rneasy Mini (Qiagen)	biotin	Biotinylated cRNA targets were prepared from 3.0 mg of total RNA, according to the GeneChip Expression Analysis Technical Manual : One-Cycle Target Labeling Assay (P/N 701021 Rev.5, Affymetrix, Santa Clara, USA).	9606
GSM972005	CIT049	GSM972005	Public on May 22 2013	Jul 23 2012	Jul 12 2017	RNA	1	Frozen tissue of primary colorectal Adenocarcinoma (discovery)	Homo sapiens	organism: Homo sapiens	dataset: discovery	Sex: Male	age.at.diagnosis (year): 66.1	tnm.stage: 4	tnm.t: T4	tnm.n: N1	tnm.m: M1	tumor.location: proximal	chemotherapy.adjuvant: N	chemotherapy.adjuvant.type: N/A	rfs.event: 1	rfs.delay: 0	os.event: 0	os.delay: 44	mmr.status: pMMR	cimp.status: -	cin.status: +	tp53.mutation: M	tp53.mutation.dna: N/A	tp53.mutation.exon.number: N/A	tp53.mutation.protein: N/A	kras.mutation: M	kras.mutation.dna: c.38G>A	kras.mutation.exon.number: c.38G>A	kras.mutation.protein: p.G13D	braf.mutation: WT	braf.mutation.dna: N/A	braf.mutation.exon.number: N/A	braf.mutation.protein: N/A	cit.molecularsubtype: C3	dependancy sample: N/A	rna.extraction.method: Manual-Trizol	Total RNA was performed according to the manufacturer's instructions.	Samples stored at -80 C	total RNA	E1: total RNA was extracted using Trizol (Invitrogen, Carlsbad, CA), E2: total RNA was extracted using Manual-Cesium Chloride, E3: total RNA was extracted using Manual-Rneasy Micro (Qiagen), E4: total RNA was extracted using Manual-Rneasy Mini (Qiagen), E5: total RNA was extracted using RNA NOW, E6: total RNA was extracted using TriReagent & Manual-Rneasy Mini (Qiagen)	biotin	Biotinylated cRNA targets were prepared from 3.0 mg of total RNA, according to the GeneChip Expression Analysis Technical Manual : One-Cycle Target Labeling Assay (P/N 701021 Rev.5, Affymetrix, Santa Clara, USA).	9606
GSM972006	CIT050	GSM972006	Public on May 22 2013	Jul 23 2012	Jul 12 2017	RNA	1	Frozen tissue of primary colorectal Adenocarcinoma (discovery)	Homo sapiens	organism: Homo sapiens	dataset: discovery	Sex: Female	age.at.diagnosis (year): 67.5	tnm.stage: 4	tnm.t: T3	tnm.n: N0	tnm.m: M1	tumor.location: distal	chemotherapy.adjuvant: Y	chemotherapy.adjuvant.type: N/A	rfs.event: 1	rfs.delay: 0	os.event: 1	os.delay: 23	mmr.status: pMMR	cimp.status: -	cin.status: +	tp53.mutation: WT	tp53.mutation.dna: N/A	tp53.mutation.exon.number: N/A	tp53.mutation.protein: N/A	kras.mutation: WT	kras.mutation.dna: N/A	kras.mutation.exon.number: N/A	kras.mutation.protein: N/A	braf.mutation: WT	braf.mutation.dna: N/A	braf.mutation.exon.number: N/A	braf.mutation.protein: N/A	cit.molecularsubtype: C5	dependancy sample: N/A	rna.extraction.method: Manual-Trizol	Total RNA was performed according to the manufacturer's instructions.	Samples stored at -80 C	total RNA	E1: total RNA was extracted using Trizol (Invitrogen, Carlsbad, CA), E2: total RNA was extracted using Manual-Cesium Chloride, E3: total RNA was extracted using Manual-Rneasy Micro (Qiagen), E4: total RNA was extracted using Manual-Rneasy Mini (Qiagen), E5: total RNA was extracted using RNA NOW, E6: total RNA was extracted using TriReagent & Manual-Rneasy Mini (Qiagen)	biotin	Biotinylated cRNA targets were prepared from 3.0 mg of total RNA, according to the GeneChip Expression Analysis Technical Manual : One-Cycle Target Labeling Assay (P/N 701021 Rev.5, Affymetrix, Santa Clara, USA).	9606
GSM972007	CIT051	GSM972007	Public on May 22 2013	Jul 23 2012	Jul 12 2017	RNA	1	Frozen tissue of primary colorectal Adenocarcinoma (discovery)	Homo sapiens	organism: Homo sapiens	dataset: discovery	Sex: Male	age.at.diagnosis (year): 71	tnm.stage: 4	tnm.t: T4	tnm.n: N2	tnm.m: M1	tumor.location: proximal	chemotherapy.adjuvant: N	chemotherapy.adjuvant.type: N/A	rfs.event: 0	rfs.delay: 2	os.event: 1	os.delay: 2	mmr.status: pMMR	cimp.status: +	cin.status: +	tp53.mutation: WT	tp53.mutation.dna: N/A	tp53.mutation.exon.number: N/A	tp53.mutation.protein: N/A	kras.mutation: WT	kras.mutation.dna: N/A	kras.mutation.exon.number: N/A	kras.mutation.protein: N/A	braf.mutation: M	braf.mutation.dna: N/A	braf.mutation.exon.number: N/A	braf.mutation.protein: N/A	cit.molecularsubtype: C4	dependancy sample: N/A	rna.extraction.method: Manual-Trizol	Total RNA was performed according to the manufacturer's instructions.	Samples stored at -80 C	total RNA	E1: total RNA was extracted using Trizol (Invitrogen, Carlsbad, CA), E2: total RNA was extracted using Manual-Cesium Chloride, E3: total RNA was extracted using Manual-Rneasy Micro (Qiagen), E4: total RNA was extracted using Manual-Rneasy Mini (Qiagen), E5: total RNA was extracted using RNA NOW, E6: total RNA was extracted using TriReagent & Manual-Rneasy Mini (Qiagen)	biotin	Biotinylated cRNA targets were prepared from 3.0 mg of total RNA, according to the GeneChip Expression Analysis Technical Manual : One-Cycle Target Labeling Assay (P/N 701021 Rev.5, Affymetrix, Santa Clara, USA).	9606
GSM972008	CIT052	GSM972008	Public on May 22 2013	Jul 23 2012	Jul 12 2017	RNA	1	Frozen tissue of primary colorectal Adenocarcinoma (discovery)	Homo sapiens	organism: Homo sapiens	dataset: discovery	Sex: Male	age.at.diagnosis (year): 67.3	tnm.stage: 4	tnm.t: T4	tnm.n: N2	tnm.m: M1	tumor.location: distal	chemotherapy.adjuvant: N	chemotherapy.adjuvant.type: N/A	rfs.event: 1	rfs.delay: 2	os.event: 1	os.delay: 72	mmr.status: pMMR	cimp.status: +	cin.status: N/A	tp53.mutation: M	tp53.mutation.dna: N/A	tp53.mutation.exon.number: N/A	tp53.mutation.protein: N/A	kras.mutation: WT	kras.mutation.dna: N/A	kras.mutation.exon.number: N/A	kras.mutation.protein: N/A	braf.mutation: M	braf.mutation.dna: N/A	braf.mutation.exon.number: N/A	braf.mutation.protein: N/A	cit.molecularsubtype: C4	dependancy sample: N/A	rna.extraction.method: Manual-Trizol	Total RNA was performed according to the manufacturer's instructions.	Samples stored at -80 C	total RNA	E1: total RNA was extracted using Trizol (Invitrogen, Carlsbad, CA), E2: total RNA was extracted using Manual-Cesium Chloride, E3: total RNA was extracted using Manual-Rneasy Micro (Qiagen), E4: total RNA was extracted using Manual-Rneasy Mini (Qiagen), E5: total RNA was extracted using RNA NOW, E6: total RNA was extracted using TriReagent & Manual-Rneasy Mini (Qiagen)	biotin	Biotinylated cRNA targets were prepared from 3.0 mg of total RNA, according to the GeneChip Expression Analysis Technical Manual : One-Cycle Target Labeling Assay (P/N 701021 Rev.5, Affymetrix, Santa Clara, USA).	9606
GSM972009	CIT053	GSM972009	Public on May 22 2013	Jul 23 2012	Jul 12 2017	RNA	1	Frozen tissue of primary colorectal Adenocarcinoma (discovery)	Homo sapiens	organism: Homo sapiens	dataset: discovery	Sex: Male	age.at.diagnosis (year): 68.1	tnm.stage: 4	tnm.t: T3	tnm.n: N2	tnm.m: M1	tumor.location: distal	chemotherapy.adjuvant: N	chemotherapy.adjuvant.type: N/A	rfs.event: 1	rfs.delay: 0	os.event: 1	os.delay: 10	mmr.status: pMMR	cimp.status: -	cin.status: -	tp53.mutation: M	tp53.mutation.dna: N/A	tp53.mutation.exon.number: N/A	tp53.mutation.protein: N/A	kras.mutation: M	kras.mutation.dna: c.35G>A	kras.mutation.exon.number: c.35G>A	kras.mutation.protein: p.G12D	braf.mutation: WT	braf.mutation.dna: N/A	braf.mutation.exon.number: N/A	braf.mutation.protein: N/A	cit.molecularsubtype: C6	dependancy sample: N/A	rna.extraction.method: Manual-Trizol	Total RNA was performed according to the manufacturer's instructions.	Samples stored at -80 C	total RNA	E1: total RNA was extracted using Trizol (Invitrogen, Carlsbad, CA), E2: total RNA was extracted using Manual-Cesium Chloride, E3: total RNA was extracted using Manual-Rneasy Micro (Qiagen), E4: total RNA was extracted using Manual-Rneasy Mini (Qiagen), E5: total RNA was extracted using RNA NOW, E6: total RNA was extracted using TriReagent & Manual-Rneasy Mini (Qiagen)	biotin	Biotinylated cRNA targets were prepared from 3.0 mg of total RNA, according to the GeneChip Expression Analysis Technical Manual : One-Cycle Target Labeling Assay (P/N 701021 Rev.5, Affymetrix, Santa Clara, USA).	9606
GSM972010	CIT054	GSM972010	Public on May 22 2013	Jul 23 2012	Jul 12 2017	RNA	1	Frozen tissue of primary colorectal Adenocarcinoma (discovery)	Homo sapiens	organism: Homo sapiens	dataset: discovery	Sex: Male	age.at.diagnosis (year): 74.5	tnm.stage: 4	tnm.t: T3	tnm.n: N1	tnm.m: M1	tumor.location: distal	chemotherapy.adjuvant: N	chemotherapy.adjuvant.type: N/A	rfs.event: 1	rfs.delay: 10	os.event: 1	os.delay: 46	mmr.status: pMMR	cimp.status: -	cin.status: -	tp53.mutation: WT	tp53.mutation.dna: N/A	tp53.mutation.exon.number: N/A	tp53.mutation.protein: N/A	kras.mutation: M	kras.mutation.dna: c.35G>A	kras.mutation.exon.number: c.35G>A	kras.mutation.protein: p.G12D	braf.mutation: WT	braf.mutation.dna: N/A	braf.mutation.exon.number: N/A	braf.mutation.protein: N/A	cit.molecularsubtype: C5	dependancy sample: N/A	rna.extraction.method: Manual-Trizol	Total RNA was performed according to the manufacturer's instructions.	Samples stored at -80 C	total RNA	E1: total RNA was extracted using Trizol (Invitrogen, Carlsbad, CA), E2: total RNA was extracted using Manual-Cesium Chloride, E3: total RNA was extracted using Manual-Rneasy Micro (Qiagen), E4: total RNA was extracted using Manual-Rneasy Mini (Qiagen), E5: total RNA was extracted using RNA NOW, E6: total RNA was extracted using TriReagent & Manual-Rneasy Mini (Qiagen)	biotin	Biotinylated cRNA targets were prepared from 3.0 mg of total RNA, according to the GeneChip Expression Analysis Technical Manual : One-Cycle Target Labeling Assay (P/N 701021 Rev.5, Affymetrix, Santa Clara, USA).	9606
GSM972011	CIT055	GSM972011	Public on May 22 2013	Jul 23 2012	Jul 12 2017	RNA	1	Frozen tissue of primary colorectal Adenocarcinoma (discovery)	Homo sapiens	organism: Homo sapiens	dataset: discovery	Sex: Female	age.at.diagnosis (year): 75.3	tnm.stage: 4	tnm.t: T4	tnm.n: N1	tnm.m: M1	tumor.location: distal	chemotherapy.adjuvant: N	chemotherapy.adjuvant.type: N/A	rfs.event: 1	rfs.delay: 18	os.event: 1	os.delay: 20	mmr.status: pMMR	cimp.status: +	cin.status: -	tp53.mutation: WT	tp53.mutation.dna: N/A	tp53.mutation.exon.number: N/A	tp53.mutation.protein: N/A	kras.mutation: WT	kras.mutation.dna: N/A	kras.mutation.exon.number: N/A	kras.mutation.protein: N/A	braf.mutation: M	braf.mutation.dna: c.1799T>A	braf.mutation.exon.number: c.1799T>A	braf.mutation.protein: p.V600E	cit.molecularsubtype: C4	dependancy sample: N/A	rna.extraction.method: Manual-Trizol	Total RNA was performed according to the manufacturer's instructions.	Samples stored at -80 C	total RNA	E1: total RNA was extracted using Trizol (Invitrogen, Carlsbad, CA), E2: total RNA was extracted using Manual-Cesium Chloride, E3: total RNA was extracted using Manual-Rneasy Micro (Qiagen), E4: total RNA was extracted using Manual-Rneasy Mini (Qiagen), E5: total RNA was extracted using RNA NOW, E6: total RNA was extracted using TriReagent & Manual-Rneasy Mini (Qiagen)	biotin	Biotinylated cRNA targets were prepared from 3.0 mg of total RNA, according to the GeneChip Expression Analysis Technical Manual : One-Cycle Target Labeling Assay (P/N 701021 Rev.5, Affymetrix, Santa Clara, USA).	9606
GSM972012	CIT056	GSM972012	Public on May 22 2013	Jul 23 2012	Jul 12 2017	RNA	1	Frozen tissue of primary colorectal Adenocarcinoma (discovery)	Homo sapiens	organism: Homo sapiens	dataset: discovery	Sex: Female	age.at.diagnosis (year): 86.8	tnm.stage: 4	tnm.t: T3	tnm.n: N1	tnm.m: M1	tumor.location: proximal	chemotherapy.adjuvant: N	chemotherapy.adjuvant.type: N/A	rfs.event: 0	rfs.delay: 101	os.event: 0	os.delay: 101	mmr.status: pMMR	cimp.status: -	cin.status: +	tp53.mutation: WT	tp53.mutation.dna: N/A	tp53.mutation.exon.number: N/A	tp53.mutation.protein: N/A	kras.mutation: M	kras.mutation.dna: c.38G>A	kras.mutation.exon.number: c.38G>A	kras.mutation.protein: p.G13D	braf.mutation: WT	braf.mutation.dna: N/A	braf.mutation.exon.number: N/A	braf.mutation.protein: N/A	cit.molecularsubtype: C3	dependancy sample: N/A	rna.extraction.method: Manual-Trizol	Total RNA was performed according to the manufacturer's instructions.	Samples stored at -80 C	total RNA	E1: total RNA was extracted using Trizol (Invitrogen, Carlsbad, CA), E2: total RNA was extracted using Manual-Cesium Chloride, E3: total RNA was extracted using Manual-Rneasy Micro (Qiagen), E4: total RNA was extracted using Manual-Rneasy Mini (Qiagen), E5: total RNA was extracted using RNA NOW, E6: total RNA was extracted using TriReagent & Manual-Rneasy Mini (Qiagen)	biotin	Biotinylated cRNA targets were prepared from 3.0 mg of total RNA, according to the GeneChip Expression Analysis Technical Manual : One-Cycle Target Labeling Assay (P/N 701021 Rev.5, Affymetrix, Santa Clara, USA).	9606
GSM972013	CIT057	GSM972013	Public on May 22 2013	Jul 23 2012	Jul 12 2017	RNA	1	Frozen tissue of primary colorectal Adenocarcinoma (discovery)	Homo sapiens	organism: Homo sapiens	dataset: discovery	Sex: Female	age.at.diagnosis (year): 89.4	tnm.stage: 4	tnm.t: T2	tnm.n: N1	tnm.m: M1	tumor.location: distal	chemotherapy.adjuvant: N	chemotherapy.adjuvant.type: N/A	rfs.event: 0	rfs.delay: 43	os.event: 1	os.delay: 43	mmr.status: pMMR	cimp.status: -	cin.status: -	tp53.mutation: WT	tp53.mutation.dna: N/A	tp53.mutation.exon.number: N/A	tp53.mutation.protein: N/A	kras.mutation: WT	kras.mutation.dna: N/A	kras.mutation.exon.number: N/A	kras.mutation.protein: N/A	braf.mutation: WT	braf.mutation.dna: N/A	braf.mutation.exon.number: N/A	braf.mutation.protein: N/A	cit.molecularsubtype: C5	dependancy sample: N/A	rna.extraction.method: Manual-Trizol	Total RNA was performed according to the manufacturer's instructions.	Samples stored at -80 C	total RNA	E1: total RNA was extracted using Trizol (Invitrogen, Carlsbad, CA), E2: total RNA was extracted using Manual-Cesium Chloride, E3: total RNA was extracted using Manual-Rneasy Micro (Qiagen), E4: total RNA was extracted using Manual-Rneasy Mini (Qiagen), E5: total RNA was extracted using RNA NOW, E6: total RNA was extracted using TriReagent & Manual-Rneasy Mini (Qiagen)	biotin	Biotinylated cRNA targets were prepared from 3.0 mg of total RNA, according to the GeneChip Expression Analysis Technical Manual : One-Cycle Target Labeling Assay (P/N 701021 Rev.5, Affymetrix, Santa Clara, USA).	9606
GSM972014	CIT058	GSM972014	Public on May 22 2013	Jul 23 2012	Jul 12 2017	RNA	1	Frozen tissue of primary colorectal Adenocarcinoma (discovery)	Homo sapiens	organism: Homo sapiens	dataset: discovery	Sex: Male	age.at.diagnosis (year): 65.8	tnm.stage: 4	tnm.t: T3	tnm.n: N0	tnm.m: M1	tumor.location: distal	chemotherapy.adjuvant: Y	chemotherapy.adjuvant.type: N/A	rfs.event: 1	rfs.delay: 0	os.event: 1	os.delay: 29	mmr.status: pMMR	cimp.status: -	cin.status: -	tp53.mutation: M	tp53.mutation.dna: N/A	tp53.mutation.exon.number: N/A	tp53.mutation.protein: N/A	kras.mutation: WT	kras.mutation.dna: N/A	kras.mutation.exon.number: N/A	kras.mutation.protein: N/A	braf.mutation: WT	braf.mutation.dna: N/A	braf.mutation.exon.number: N/A	braf.mutation.protein: N/A	cit.molecularsubtype: C5	dependancy sample: N/A	rna.extraction.method: Manual-Trizol	Total RNA was performed according to the manufacturer's instructions.	Samples stored at -80 C	total RNA	E1: total RNA was extracted using Trizol (Invitrogen, Carlsbad, CA), E2: total RNA was extracted using Manual-Cesium Chloride, E3: total RNA was extracted using Manual-Rneasy Micro (Qiagen), E4: total RNA was extracted using Manual-Rneasy Mini (Qiagen), E5: total RNA was extracted using RNA NOW, E6: total RNA was extracted using TriReagent & Manual-Rneasy Mini (Qiagen)	biotin	Biotinylated cRNA targets were prepared from 3.0 mg of total RNA, according to the GeneChip Expression Analysis Technical Manual : One-Cycle Target Labeling Assay (P/N 701021 Rev.5, Affymetrix, Santa Clara, USA).	9606
GSM972015	CIT059	GSM972015	Public on May 22 2013	Jul 23 2012	Jul 12 2017	RNA	1	Frozen tissue of primary colorectal Adenocarcinoma (discovery)	Homo sapiens	organism: Homo sapiens	dataset: discovery	Sex: Female	age.at.diagnosis (year): 92.4	tnm.stage: 2	tnm.t: T3	tnm.n: N0	tnm.m: M0	tumor.location: distal	chemotherapy.adjuvant: N	chemotherapy.adjuvant.type: N/A	rfs.event: 0	rfs.delay: 91	os.event: 0	os.delay: 91	mmr.status: dMMR	cimp.status: +	cin.status: -	tp53.mutation: WT	tp53.mutation.dna: N/A	tp53.mutation.exon.number: N/A	tp53.mutation.protein: N/A	kras.mutation: M	kras.mutation.dna: c.34G>T	kras.mutation.exon.number: c.34G>T	kras.mutation.protein: p.G12C	braf.mutation: WT	braf.mutation.dna: N/A	braf.mutation.exon.number: N/A	braf.mutation.protein: N/A	cit.molecularsubtype: C2	dependancy sample: N/A	rna.extraction.method: Manual-Trizol	Total RNA was performed according to the manufacturer's instructions.	Samples stored at -80 C	total RNA	E1: total RNA was extracted using Trizol (Invitrogen, Carlsbad, CA), E2: total RNA was extracted using Manual-Cesium Chloride, E3: total RNA was extracted using Manual-Rneasy Micro (Qiagen), E4: total RNA was extracted using Manual-Rneasy Mini (Qiagen), E5: total RNA was extracted using RNA NOW, E6: total RNA was extracted using TriReagent & Manual-Rneasy Mini (Qiagen)	biotin	Biotinylated cRNA targets were prepared from 3.0 mg of total RNA, according to the GeneChip Expression Analysis Technical Manual : One-Cycle Target Labeling Assay (P/N 701021 Rev.5, Affymetrix, Santa Clara, USA).	9606
GSM972016	CIT060	GSM972016	Public on May 22 2013	Jul 23 2012	Jul 12 2017	RNA	1	Frozen tissue of primary colorectal Adenocarcinoma (discovery)	Homo sapiens	organism: Homo sapiens	dataset: discovery	Sex: Female	age.at.diagnosis (year): 74.5	tnm.stage: 2	tnm.t: T3	tnm.n: N0	tnm.m: M0	tumor.location: proximal	chemotherapy.adjuvant: N	chemotherapy.adjuvant.type: N/A	rfs.event: 1	rfs.delay: 14	os.event: 1	os.delay: 16	mmr.status: dMMR	cimp.status: -	cin.status: -	tp53.mutation: M	tp53.mutation.dna: N/A	tp53.mutation.exon.number: N/A	tp53.mutation.protein: N/A	kras.mutation: WT	kras.mutation.dna: N/A	kras.mutation.exon.number: N/A	kras.mutation.protein: N/A	braf.mutation: WT	braf.mutation.dna: N/A	braf.mutation.exon.number: N/A	braf.mutation.protein: N/A	cit.molecularsubtype: C2	dependancy sample: N/A	rna.extraction.method: Manual-Trizol	Total RNA was performed according to the manufacturer's instructions.	Samples stored at -80 C	total RNA	E1: total RNA was extracted using Trizol (Invitrogen, Carlsbad, CA), E2: total RNA was extracted using Manual-Cesium Chloride, E3: total RNA was extracted using Manual-Rneasy Micro (Qiagen), E4: total RNA was extracted using Manual-Rneasy Mini (Qiagen), E5: total RNA was extracted using RNA NOW, E6: total RNA was extracted using TriReagent & Manual-Rneasy Mini (Qiagen)	biotin	Biotinylated cRNA targets were prepared from 3.0 mg of total RNA, according to the GeneChip Expression Analysis Technical Manual : One-Cycle Target Labeling Assay (P/N 701021 Rev.5, Affymetrix, Santa Clara, USA).	9606
GSM972017	CIT061	GSM972017	Public on May 22 2013	Jul 23 2012	Jul 12 2017	RNA	1	Frozen tissue of primary colorectal Adenocarcinoma (discovery)	Homo sapiens	organism: Homo sapiens	dataset: discovery	Sex: Female	age.at.diagnosis (year): 73	tnm.stage: 3	tnm.t: T3	tnm.n: N2	tnm.m: M0	tumor.location: proximal	chemotherapy.adjuvant: Y	chemotherapy.adjuvant.type: 5FU	rfs.event: 0	rfs.delay: 43	os.event: 0	os.delay: 43	mmr.status: pMMR	cimp.status: -	cin.status: +	tp53.mutation: N/A	tp53.mutation.dna: N/A	tp53.mutation.exon.number: N/A	tp53.mutation.protein: N/A	kras.mutation: M	kras.mutation.dna: c.38G>A	kras.mutation.exon.number: c.38G>A	kras.mutation.protein: N/A	braf.mutation: WT	braf.mutation.dna: N/A	braf.mutation.exon.number: N/A	braf.mutation.protein: N/A	cit.molecularsubtype: C1	dependancy sample: N/A	rna.extraction.method: Manual-Cesium Chloride	Total RNA was performed according to the manufacturer's instructions.	Samples stored at -80 C	total RNA	E1: total RNA was extracted using Trizol (Invitrogen, Carlsbad, CA), E2: total RNA was extracted using Manual-Cesium Chloride, E3: total RNA was extracted using Manual-Rneasy Micro (Qiagen), E4: total RNA was extracted using Manual-Rneasy Mini (Qiagen), E5: total RNA was extracted using RNA NOW, E6: total RNA was extracted using TriReagent & Manual-Rneasy Mini (Qiagen)	biotin	Biotinylated cRNA targets were prepared from 3.0 mg of total RNA, according to the GeneChip Expression Analysis Technical Manual : One-Cycle Target Labeling Assay (P/N 701021 Rev.5, Affymetrix, Santa Clara, USA).	9606
GSM972018	CIT062	GSM972018	Public on May 22 2013	Jul 23 2012	Jul 12 2017	RNA	1	Frozen tissue of primary colorectal Adenocarcinoma (discovery)	Homo sapiens	organism: Homo sapiens	dataset: discovery	Sex: Female	age.at.diagnosis (year): 68	tnm.stage: 3	tnm.t: T2	tnm.n: N2	tnm.m: M0	tumor.location: distal	chemotherapy.adjuvant: Y	chemotherapy.adjuvant.type: 5FU	rfs.event: 0	rfs.delay: 117	os.event: 0	os.delay: 117	mmr.status: pMMR	cimp.status: -	cin.status: +	tp53.mutation: N/A	tp53.mutation.dna: N/A	tp53.mutation.exon.number: N/A	tp53.mutation.protein: N/A	kras.mutation: WT	kras.mutation.dna: N/A	kras.mutation.exon.number: N/A	kras.mutation.protein: N/A	braf.mutation: WT	braf.mutation.dna: N/A	braf.mutation.exon.number: N/A	braf.mutation.protein: N/A	cit.molecularsubtype: C5	dependancy sample: N/A	rna.extraction.method: Manual-Cesium Chloride	Total RNA was performed according to the manufacturer's instructions.	Samples stored at -80 C	total RNA	E1: total RNA was extracted using Trizol (Invitrogen, Carlsbad, CA), E2: total RNA was extracted using Manual-Cesium Chloride, E3: total RNA was extracted using Manual-Rneasy Micro (Qiagen), E4: total RNA was extracted using Manual-Rneasy Mini (Qiagen), E5: total RNA was extracted using RNA NOW, E6: total RNA was extracted using TriReagent & Manual-Rneasy Mini (Qiagen)	biotin	Biotinylated cRNA targets were prepared from 3.0 mg of total RNA, according to the GeneChip Expression Analysis Technical Manual : One-Cycle Target Labeling Assay (P/N 701021 Rev.5, Affymetrix, Santa Clara, USA).	9606
GSM972019	CIT063	GSM972019	Public on May 22 2013	Jul 23 2012	Jul 12 2017	RNA	1	Frozen tissue of primary colorectal Adenocarcinoma (discovery)	Homo sapiens	organism: Homo sapiens	dataset: discovery	Sex: Male	age.at.diagnosis (year): 54	tnm.stage: 3	tnm.t: T3	tnm.n: N3	tnm.m: M0	tumor.location: proximal	chemotherapy.adjuvant: Y	chemotherapy.adjuvant.type: 5FU	rfs.event: 1	rfs.delay: 21	os.event: 1	os.delay: 25	mmr.status: pMMR	cimp.status: +	cin.status: +	tp53.mutation: N/A	tp53.mutation.dna: N/A	tp53.mutation.exon.number: N/A	tp53.mutation.protein: N/A	kras.mutation: WT	kras.mutation.dna: N/A	kras.mutation.exon.number: N/A	kras.mutation.protein: N/A	braf.mutation: M	braf.mutation.dna: N/A	braf.mutation.exon.number: N/A	braf.mutation.protein: N/A	cit.molecularsubtype: C4	dependancy sample: N/A	rna.extraction.method: Manual-Cesium Chloride	Total RNA was performed according to the manufacturer's instructions.	Samples stored at -80 C	total RNA	E1: total RNA was extracted using Trizol (Invitrogen, Carlsbad, CA), E2: total RNA was extracted using Manual-Cesium Chloride, E3: total RNA was extracted using Manual-Rneasy Micro (Qiagen), E4: total RNA was extracted using Manual-Rneasy Mini (Qiagen), E5: total RNA was extracted using RNA NOW, E6: total RNA was extracted using TriReagent & Manual-Rneasy Mini (Qiagen)	biotin	Biotinylated cRNA targets were prepared from 3.0 mg of total RNA, according to the GeneChip Expression Analysis Technical Manual : One-Cycle Target Labeling Assay (P/N 701021 Rev.5, Affymetrix, Santa Clara, USA).	9606
GSM972020	CIT064	GSM972020	Public on May 22 2013	Jul 23 2012	Jul 12 2017	RNA	1	Frozen tissue of primary colorectal Adenocarcinoma (discovery)	Homo sapiens	organism: Homo sapiens	dataset: discovery	Sex: Female	age.at.diagnosis (year): 49	tnm.stage: 3	tnm.t: T3	tnm.n: N2	tnm.m: M0	tumor.location: distal	chemotherapy.adjuvant: Y	chemotherapy.adjuvant.type: 5FU	rfs.event: 1	rfs.delay: 9	os.event: 0	os.delay: 78	mmr.status: pMMR	cimp.status: -	cin.status: +	tp53.mutation: N/A	tp53.mutation.dna: N/A	tp53.mutation.exon.number: N/A	tp53.mutation.protein: N/A	kras.mutation: WT	kras.mutation.dna: N/A	kras.mutation.exon.number: N/A	kras.mutation.protein: N/A	braf.mutation: WT	braf.mutation.dna: N/A	braf.mutation.exon.number: N/A	braf.mutation.protein: N/A	cit.molecularsubtype: C6	dependancy sample: N/A	rna.extraction.method: Manual-Cesium Chloride	Total RNA was performed according to the manufacturer's instructions.	Samples stored at -80 C	total RNA	E1: total RNA was extracted using Trizol (Invitrogen, Carlsbad, CA), E2: total RNA was extracted using Manual-Cesium Chloride, E3: total RNA was extracted using Manual-Rneasy Micro (Qiagen), E4: total RNA was extracted using Manual-Rneasy Mini (Qiagen), E5: total RNA was extracted using RNA NOW, E6: total RNA was extracted using TriReagent & Manual-Rneasy Mini (Qiagen)	biotin	Biotinylated cRNA targets were prepared from 3.0 mg of total RNA, according to the GeneChip Expression Analysis Technical Manual : One-Cycle Target Labeling Assay (P/N 701021 Rev.5, Affymetrix, Santa Clara, USA).	9606
GSM972021	CIT065	GSM972021	Public on May 22 2013	Jul 23 2012	Jul 12 2017	RNA	1	Frozen tissue of primary colorectal Adenocarcinoma (discovery)	Homo sapiens	organism: Homo sapiens	dataset: discovery	Sex: Female	age.at.diagnosis (year): 58	tnm.stage: 3	tnm.t: T3	tnm.n: N2	tnm.m: M0	tumor.location: distal	chemotherapy.adjuvant: Y	chemotherapy.adjuvant.type: 5FU	rfs.event: 1	rfs.delay: 5	os.event: 1	os.delay: 37	mmr.status: pMMR	cimp.status: -	cin.status: +	tp53.mutation: N/A	tp53.mutation.dna: N/A	tp53.mutation.exon.number: N/A	tp53.mutation.protein: N/A	kras.mutation: WT	kras.mutation.dna: N/A	kras.mutation.exon.number: N/A	kras.mutation.protein: N/A	braf.mutation: WT	braf.mutation.dna: N/A	braf.mutation.exon.number: N/A	braf.mutation.protein: N/A	cit.molecularsubtype: C2	dependancy sample: N/A	rna.extraction.method: Manual-Cesium Chloride	Total RNA was performed according to the manufacturer's instructions.	Samples stored at -80 C	total RNA	E1: total RNA was extracted using Trizol (Invitrogen, Carlsbad, CA), E2: total RNA was extracted using Manual-Cesium Chloride, E3: total RNA was extracted using Manual-Rneasy Micro (Qiagen), E4: total RNA was extracted using Manual-Rneasy Mini (Qiagen), E5: total RNA was extracted using RNA NOW, E6: total RNA was extracted using TriReagent & Manual-Rneasy Mini (Qiagen)	biotin	Biotinylated cRNA targets were prepared from 3.0 mg of total RNA, according to the GeneChip Expression Analysis Technical Manual : One-Cycle Target Labeling Assay (P/N 701021 Rev.5, Affymetrix, Santa Clara, USA).	9606
GSM972022	CIT066	GSM972022	Public on May 22 2013	Jul 23 2012	Jul 12 2017	RNA	1	Frozen tissue of primary colorectal Adenocarcinoma (discovery)	Homo sapiens	organism: Homo sapiens	dataset: discovery	Sex: Female	age.at.diagnosis (year): 76	tnm.stage: 3	tnm.t: T3	tnm.n: N2	tnm.m: M0	tumor.location: proximal	chemotherapy.adjuvant: Y	chemotherapy.adjuvant.type: 5FU	rfs.event: 0	rfs.delay: 82	os.event: 0	os.delay: 82	mmr.status: pMMR	cimp.status: -	cin.status: +	tp53.mutation: N/A	tp53.mutation.dna: N/A	tp53.mutation.exon.number: N/A	tp53.mutation.protein: N/A	kras.mutation: M	kras.mutation.dna: c.34G>T	kras.mutation.exon.number: c.34G>T	kras.mutation.protein: N/A	braf.mutation: WT	braf.mutation.dna: N/A	braf.mutation.exon.number: N/A	braf.mutation.protein: N/A	cit.molecularsubtype: C1	dependancy sample: N/A	rna.extraction.method: Manual-Cesium Chloride	Total RNA was performed according to the manufacturer's instructions.	Samples stored at -80 C	total RNA	E1: total RNA was extracted using Trizol (Invitrogen, Carlsbad, CA), E2: total RNA was extracted using Manual-Cesium Chloride, E3: total RNA was extracted using Manual-Rneasy Micro (Qiagen), E4: total RNA was extracted using Manual-Rneasy Mini (Qiagen), E5: total RNA was extracted using RNA NOW, E6: total RNA was extracted using TriReagent & Manual-Rneasy Mini (Qiagen)	biotin	Biotinylated cRNA targets were prepared from 3.0 mg of total RNA, according to the GeneChip Expression Analysis Technical Manual : One-Cycle Target Labeling Assay (P/N 701021 Rev.5, Affymetrix, Santa Clara, USA).	9606
GSM972023	CIT067	GSM972023	Public on May 22 2013	Jul 23 2012	Jul 12 2017	RNA	1	Frozen tissue of primary colorectal Adenocarcinoma (discovery)	Homo sapiens	organism: Homo sapiens	dataset: discovery	Sex: Female	age.at.diagnosis (year): 59	tnm.stage: 3	tnm.t: T3	tnm.n: N1	tnm.m: M0	tumor.location: distal	chemotherapy.adjuvant: Y	chemotherapy.adjuvant.type: 5FU	rfs.event: 1	rfs.delay: 6	os.event: 0	os.delay: 16	mmr.status: pMMR	cimp.status: -	cin.status: +	tp53.mutation: N/A	tp53.mutation.dna: N/A	tp53.mutation.exon.number: N/A	tp53.mutation.protein: N/A	kras.mutation: M	kras.mutation.dna: c.35G>C	kras.mutation.exon.number: c.35G>C	kras.mutation.protein: N/A	braf.mutation: WT	braf.mutation.dna: N/A	braf.mutation.exon.number: N/A	braf.mutation.protein: N/A	cit.molecularsubtype: C3	dependancy sample: N/A	rna.extraction.method: Manual-Cesium Chloride	Total RNA was performed according to the manufacturer's instructions.	Samples stored at -80 C	total RNA	E1: total RNA was extracted using Trizol (Invitrogen, Carlsbad, CA), E2: total RNA was extracted using Manual-Cesium Chloride, E3: total RNA was extracted using Manual-Rneasy Micro (Qiagen), E4: total RNA was extracted using Manual-Rneasy Mini (Qiagen), E5: total RNA was extracted using RNA NOW, E6: total RNA was extracted using TriReagent & Manual-Rneasy Mini (Qiagen)	biotin	Biotinylated cRNA targets were prepared from 3.0 mg of total RNA, according to the GeneChip Expression Analysis Technical Manual : One-Cycle Target Labeling Assay (P/N 701021 Rev.5, Affymetrix, Santa Clara, USA).	9606
GSM972024	CIT068	GSM972024	Public on May 22 2013	Jul 23 2012	Jul 12 2017	RNA	1	Frozen tissue of primary colorectal Adenocarcinoma (discovery)	Homo sapiens	organism: Homo sapiens	dataset: discovery	Sex: Male	age.at.diagnosis (year): 62	tnm.stage: 3	tnm.t: T2	tnm.n: N2	tnm.m: M0	tumor.location: distal	chemotherapy.adjuvant: Y	chemotherapy.adjuvant.type: 5FU	rfs.event: 1	rfs.delay: 37	os.event: 0	os.delay: 43	mmr.status: pMMR	cimp.status: -	cin.status: +	tp53.mutation: N/A	tp53.mutation.dna: N/A	tp53.mutation.exon.number: N/A	tp53.mutation.protein: N/A	kras.mutation: WT	kras.mutation.dna: N/A	kras.mutation.exon.number: N/A	kras.mutation.protein: N/A	braf.mutation: WT	braf.mutation.dna: N/A	braf.mutation.exon.number: N/A	braf.mutation.protein: N/A	cit.molecularsubtype: C1	dependancy sample: N/A	rna.extraction.method: Manual-Cesium Chloride	Total RNA was performed according to the manufacturer's instructions.	Samples stored at -80 C	total RNA	E1: total RNA was extracted using Trizol (Invitrogen, Carlsbad, CA), E2: total RNA was extracted using Manual-Cesium Chloride, E3: total RNA was extracted using Manual-Rneasy Micro (Qiagen), E4: total RNA was extracted using Manual-Rneasy Mini (Qiagen), E5: total RNA was extracted using RNA NOW, E6: total RNA was extracted using TriReagent & Manual-Rneasy Mini (Qiagen)	biotin	Biotinylated cRNA targets were prepared from 3.0 mg of total RNA, according to the GeneChip Expression Analysis Technical Manual : One-Cycle Target Labeling Assay (P/N 701021 Rev.5, Affymetrix, Santa Clara, USA).	9606
GSM972025	CIT069	GSM972025	Public on May 22 2013	Jul 23 2012	Jul 12 2017	RNA	1	Frozen tissue of primary colorectal Adenocarcinoma (discovery)	Homo sapiens	organism: Homo sapiens	dataset: discovery	Sex: Male	age.at.diagnosis (year): 49	tnm.stage: 3	tnm.t: T3	tnm.n: N2	tnm.m: M0	tumor.location: distal	chemotherapy.adjuvant: Y	chemotherapy.adjuvant.type: 5FU	rfs.event: 0	rfs.delay: 53	os.event: 0	os.delay: 53	mmr.status: pMMR	cimp.status: -	cin.status: +	tp53.mutation: N/A	tp53.mutation.dna: N/A	tp53.mutation.exon.number: N/A	tp53.mutation.protein: N/A	kras.mutation: WT	kras.mutation.dna: N/A	kras.mutation.exon.number: N/A	kras.mutation.protein: N/A	braf.mutation: WT	braf.mutation.dna: N/A	braf.mutation.exon.number: N/A	braf.mutation.protein: N/A	cit.molecularsubtype: C1	dependancy sample: N/A	rna.extraction.method: Manual-Cesium Chloride	Total RNA was performed according to the manufacturer's instructions.	Samples stored at -80 C	total RNA	E1: total RNA was extracted using Trizol (Invitrogen, Carlsbad, CA), E2: total RNA was extracted using Manual-Cesium Chloride, E3: total RNA was extracted using Manual-Rneasy Micro (Qiagen), E4: total RNA was extracted using Manual-Rneasy Mini (Qiagen), E5: total RNA was extracted using RNA NOW, E6: total RNA was extracted using TriReagent & Manual-Rneasy Mini (Qiagen)	biotin	Biotinylated cRNA targets were prepared from 3.0 mg of total RNA, according to the GeneChip Expression Analysis Technical Manual : One-Cycle Target Labeling Assay (P/N 701021 Rev.5, Affymetrix, Santa Clara, USA).	9606
GSM972026	CIT070	GSM972026	Public on May 22 2013	Jul 23 2012	Jul 12 2017	RNA	1	Frozen tissue of primary colorectal Adenocarcinoma (discovery)	Homo sapiens	organism: Homo sapiens	dataset: discovery	Sex: Male	age.at.diagnosis (year): 75	tnm.stage: 3	tnm.t: T3	tnm.n: N2	tnm.m: M0	tumor.location: distal	chemotherapy.adjuvant: Y	chemotherapy.adjuvant.type: 5FU	rfs.event: 1	rfs.delay: 32	os.event: 1	os.delay: 34	mmr.status: pMMR	cimp.status: -	cin.status: +	tp53.mutation: N/A	tp53.mutation.dna: N/A	tp53.mutation.exon.number: N/A	tp53.mutation.protein: N/A	kras.mutation: WT	kras.mutation.dna: N/A	kras.mutation.exon.number: N/A	kras.mutation.protein: N/A	braf.mutation: N/A	braf.mutation.dna: N/A	braf.mutation.exon.number: N/A	braf.mutation.protein: N/A	cit.molecularsubtype: C4	dependancy sample: N/A	rna.extraction.method: Manual-Cesium Chloride	Total RNA was performed according to the manufacturer's instructions.	Samples stored at -80 C	total RNA	E1: total RNA was extracted using Trizol (Invitrogen, Carlsbad, CA), E2: total RNA was extracted using Manual-Cesium Chloride, E3: total RNA was extracted using Manual-Rneasy Micro (Qiagen), E4: total RNA was extracted using Manual-Rneasy Mini (Qiagen), E5: total RNA was extracted using RNA NOW, E6: total RNA was extracted using TriReagent & Manual-Rneasy Mini (Qiagen)	biotin	Biotinylated cRNA targets were prepared from 3.0 mg of total RNA, according to the GeneChip Expression Analysis Technical Manual : One-Cycle Target Labeling Assay (P/N 701021 Rev.5, Affymetrix, Santa Clara, USA).	9606
GSM972027	CIT071	GSM972027	Public on May 22 2013	Jul 23 2012	Jul 12 2017	RNA	1	Frozen tissue of primary colorectal Adenocarcinoma (discovery)	Homo sapiens	organism: Homo sapiens	dataset: discovery	Sex: Female	age.at.diagnosis (year): 70	tnm.stage: 3	tnm.t: T3	tnm.n: N2	tnm.m: M0	tumor.location: proximal	chemotherapy.adjuvant: Y	chemotherapy.adjuvant.type: 5FU	rfs.event: 0	rfs.delay: 94	os.event: 0	os.delay: 94	mmr.status: pMMR	cimp.status: -	cin.status: +	tp53.mutation: N/A	tp53.mutation.dna: N/A	tp53.mutation.exon.number: N/A	tp53.mutation.protein: N/A	kras.mutation: WT	kras.mutation.dna: N/A	kras.mutation.exon.number: N/A	kras.mutation.protein: N/A	braf.mutation: WT	braf.mutation.dna: N/A	braf.mutation.exon.number: N/A	braf.mutation.protein: N/A	cit.molecularsubtype: C5	dependancy sample: N/A	rna.extraction.method: Manual-Cesium Chloride	Total RNA was performed according to the manufacturer's instructions.	Samples stored at -80 C	total RNA	E1: total RNA was extracted using Trizol (Invitrogen, Carlsbad, CA), E2: total RNA was extracted using Manual-Cesium Chloride, E3: total RNA was extracted using Manual-Rneasy Micro (Qiagen), E4: total RNA was extracted using Manual-Rneasy Mini (Qiagen), E5: total RNA was extracted using RNA NOW, E6: total RNA was extracted using TriReagent & Manual-Rneasy Mini (Qiagen)	biotin	Biotinylated cRNA targets were prepared from 3.0 mg of total RNA, according to the GeneChip Expression Analysis Technical Manual : One-Cycle Target Labeling Assay (P/N 701021 Rev.5, Affymetrix, Santa Clara, USA).	9606
GSM972028	CIT072	GSM972028	Public on May 22 2013	Jul 23 2012	Jul 12 2017	RNA	1	Frozen tissue of primary colorectal Adenocarcinoma (discovery)	Homo sapiens	organism: Homo sapiens	dataset: discovery	Sex: Female	age.at.diagnosis (year): 46	tnm.stage: 3	tnm.t: T3	tnm.n: N2	tnm.m: M0	tumor.location: proximal	chemotherapy.adjuvant: Y	chemotherapy.adjuvant.type: 5FU	rfs.event: 0	rfs.delay: 78	os.event: 0	os.delay: 78	mmr.status: pMMR	cimp.status: +	cin.status: +	tp53.mutation: N/A	tp53.mutation.dna: N/A	tp53.mutation.exon.number: N/A	tp53.mutation.protein: N/A	kras.mutation: M	kras.mutation.dna: c.35G>A	kras.mutation.exon.number: c.35G>A	kras.mutation.protein: N/A	braf.mutation: WT	braf.mutation.dna: N/A	braf.mutation.exon.number: N/A	braf.mutation.protein: N/A	cit.molecularsubtype: C6	dependancy sample: N/A	rna.extraction.method: Manual-Cesium Chloride	Total RNA was performed according to the manufacturer's instructions.	Samples stored at -80 C	total RNA	E1: total RNA was extracted using Trizol (Invitrogen, Carlsbad, CA), E2: total RNA was extracted using Manual-Cesium Chloride, E3: total RNA was extracted using Manual-Rneasy Micro (Qiagen), E4: total RNA was extracted using Manual-Rneasy Mini (Qiagen), E5: total RNA was extracted using RNA NOW, E6: total RNA was extracted using TriReagent & Manual-Rneasy Mini (Qiagen)	biotin	Biotinylated cRNA targets were prepared from 3.0 mg of total RNA, according to the GeneChip Expression Analysis Technical Manual : One-Cycle Target Labeling Assay (P/N 701021 Rev.5, Affymetrix, Santa Clara, USA).	9606
GSM972029	CIT073	GSM972029	Public on May 22 2013	Jul 23 2012	Jul 12 2017	RNA	1	Frozen tissue of primary colorectal Adenocarcinoma (discovery)	Homo sapiens	organism: Homo sapiens	dataset: discovery	Sex: Male	age.at.diagnosis (year): 58	tnm.stage: 3	tnm.t: T4	tnm.n: N2	tnm.m: M0	tumor.location: distal	chemotherapy.adjuvant: Y	chemotherapy.adjuvant.type: 5FU	rfs.event: 0	rfs.delay: 36	os.event: 0	os.delay: 36	mmr.status: pMMR	cimp.status: -	cin.status: +	tp53.mutation: N/A	tp53.mutation.dna: N/A	tp53.mutation.exon.number: N/A	tp53.mutation.protein: N/A	kras.mutation: WT	kras.mutation.dna: N/A	kras.mutation.exon.number: N/A	kras.mutation.protein: N/A	braf.mutation: WT	braf.mutation.dna: N/A	braf.mutation.exon.number: N/A	braf.mutation.protein: N/A	cit.molecularsubtype: C6	dependancy sample: N/A	rna.extraction.method: Manual-Cesium Chloride	Total RNA was performed according to the manufacturer's instructions.	Samples stored at -80 C	total RNA	E1: total RNA was extracted using Trizol (Invitrogen, Carlsbad, CA), E2: total RNA was extracted using Manual-Cesium Chloride, E3: total RNA was extracted using Manual-Rneasy Micro (Qiagen), E4: total RNA was extracted using Manual-Rneasy Mini (Qiagen), E5: total RNA was extracted using RNA NOW, E6: total RNA was extracted using TriReagent & Manual-Rneasy Mini (Qiagen)	biotin	Biotinylated cRNA targets were prepared from 3.0 mg of total RNA, according to the GeneChip Expression Analysis Technical Manual : One-Cycle Target Labeling Assay (P/N 701021 Rev.5, Affymetrix, Santa Clara, USA).	9606
GSM972030	CIT074	GSM972030	Public on May 22 2013	Jul 23 2012	Jul 12 2017	RNA	1	Frozen tissue of primary colorectal Adenocarcinoma (discovery)	Homo sapiens	organism: Homo sapiens	dataset: discovery	Sex: Female	age.at.diagnosis (year): 68	tnm.stage: 3	tnm.t: T3	tnm.n: N3	tnm.m: M0	tumor.location: proximal	chemotherapy.adjuvant: Y	chemotherapy.adjuvant.type: 5FU	rfs.event: 0	rfs.delay: 52	os.event: 0	os.delay: 52	mmr.status: pMMR	cimp.status: -	cin.status: +	tp53.mutation: N/A	tp53.mutation.dna: N/A	tp53.mutation.exon.number: N/A	tp53.mutation.protein: N/A	kras.mutation: WT	kras.mutation.dna: N/A	kras.mutation.exon.number: N/A	kras.mutation.protein: N/A	braf.mutation: M	braf.mutation.dna: N/A	braf.mutation.exon.number: N/A	braf.mutation.protein: N/A	cit.molecularsubtype: C2	dependancy sample: N/A	rna.extraction.method: Manual-Cesium Chloride	Total RNA was performed according to the manufacturer's instructions.	Samples stored at -80 C	total RNA	E1: total RNA was extracted using Trizol (Invitrogen, Carlsbad, CA), E2: total RNA was extracted using Manual-Cesium Chloride, E3: total RNA was extracted using Manual-Rneasy Micro (Qiagen), E4: total RNA was extracted using Manual-Rneasy Mini (Qiagen), E5: total RNA was extracted using RNA NOW, E6: total RNA was extracted using TriReagent & Manual-Rneasy Mini (Qiagen)	biotin	Biotinylated cRNA targets were prepared from 3.0 mg of total RNA, according to the GeneChip Expression Analysis Technical Manual : One-Cycle Target Labeling Assay (P/N 701021 Rev.5, Affymetrix, Santa Clara, USA).	9606
GSM972031	CIT075	GSM972031	Public on May 22 2013	Jul 23 2012	Jul 12 2017	RNA	1	Frozen tissue of primary colorectal Adenocarcinoma (discovery)	Homo sapiens	organism: Homo sapiens	dataset: discovery	Sex: Male	age.at.diagnosis (year): 81	tnm.stage: 2	tnm.t: T3	tnm.n: N0	tnm.m: M0	tumor.location: distal	chemotherapy.adjuvant: N	chemotherapy.adjuvant.type: N/A	rfs.event: 0	rfs.delay: 55	os.event: 0	os.delay: 55	mmr.status: pMMR	cimp.status: N/A	cin.status: N/A	tp53.mutation: N/A	tp53.mutation.dna: N/A	tp53.mutation.exon.number: N/A	tp53.mutation.protein: N/A	kras.mutation: N/A	kras.mutation.dna: N/A	kras.mutation.exon.number: N/A	kras.mutation.protein: N/A	braf.mutation: N/A	braf.mutation.dna: N/A	braf.mutation.exon.number: N/A	braf.mutation.protein: N/A	cit.molecularsubtype: C5	dependancy sample: N/A	rna.extraction.method: Manual-Rneasy Mini (Qiagen)	Total RNA was performed according to the manufacturer's instructions.	Samples stored at -80 C	total RNA	E1: total RNA was extracted using Trizol (Invitrogen, Carlsbad, CA), E2: total RNA was extracted using Manual-Cesium Chloride, E3: total RNA was extracted using Manual-Rneasy Micro (Qiagen), E4: total RNA was extracted using Manual-Rneasy Mini (Qiagen), E5: total RNA was extracted using RNA NOW, E6: total RNA was extracted using TriReagent & Manual-Rneasy Mini (Qiagen)	biotin	Biotinylated cRNA targets were prepared from 3.0 mg of total RNA, according to the GeneChip Expression Analysis Technical Manual : One-Cycle Target Labeling Assay (P/N 701021 Rev.5, Affymetrix, Santa Clara, USA).	9606
GSM972032	CIT076	GSM972032	Public on May 22 2013	Jul 23 2012	Jul 12 2017	RNA	1	Frozen tissue of primary colorectal Adenocarcinoma (discovery)	Homo sapiens	organism: Homo sapiens	dataset: discovery	Sex: Female	age.at.diagnosis (year): 64	tnm.stage: 2	tnm.t: T3	tnm.n: N0	tnm.m: M0	tumor.location: proximal	chemotherapy.adjuvant: N	chemotherapy.adjuvant.type: N/A	rfs.event: 0	rfs.delay: 60	os.event: 0	os.delay: 60	mmr.status: pMMR	cimp.status: -	cin.status: +	tp53.mutation: N/A	tp53.mutation.dna: N/A	tp53.mutation.exon.number: N/A	tp53.mutation.protein: N/A	kras.mutation: WT	kras.mutation.dna: N/A	kras.mutation.exon.number: N/A	kras.mutation.protein: N/A	braf.mutation: WT	braf.mutation.dna: N/A	braf.mutation.exon.number: N/A	braf.mutation.protein: N/A	cit.molecularsubtype: C5	dependancy sample: N/A	rna.extraction.method: Manual-Rneasy Mini (Qiagen)	Total RNA was performed according to the manufacturer's instructions.	Samples stored at -80 C	total RNA	E1: total RNA was extracted using Trizol (Invitrogen, Carlsbad, CA), E2: total RNA was extracted using Manual-Cesium Chloride, E3: total RNA was extracted using Manual-Rneasy Micro (Qiagen), E4: total RNA was extracted using Manual-Rneasy Mini (Qiagen), E5: total RNA was extracted using RNA NOW, E6: total RNA was extracted using TriReagent & Manual-Rneasy Mini (Qiagen)	biotin	Biotinylated cRNA targets were prepared from 3.0 mg of total RNA, according to the GeneChip Expression Analysis Technical Manual : One-Cycle Target Labeling Assay (P/N 701021 Rev.5, Affymetrix, Santa Clara, USA).	9606
GSM972033	CIT077	GSM972033	Public on May 22 2013	Jul 23 2012	Jul 12 2017	RNA	1	Frozen tissue of primary colorectal Adenocarcinoma (discovery)	Homo sapiens	organism: Homo sapiens	dataset: discovery	Sex: Female	age.at.diagnosis (year): 45	tnm.stage: 2	tnm.t: T4	tnm.n: N0	tnm.m: M0	tumor.location: distal	chemotherapy.adjuvant: N	chemotherapy.adjuvant.type: N/A	rfs.event: 0	rfs.delay: 50	os.event: 0	os.delay: 50	mmr.status: pMMR	cimp.status: N/A	cin.status: N/A	tp53.mutation: N/A	tp53.mutation.dna: N/A	tp53.mutation.exon.number: N/A	tp53.mutation.protein: N/A	kras.mutation: N/A	kras.mutation.dna: N/A	kras.mutation.exon.number: N/A	kras.mutation.protein: N/A	braf.mutation: N/A	braf.mutation.dna: N/A	braf.mutation.exon.number: N/A	braf.mutation.protein: N/A	cit.molecularsubtype: C1	dependancy sample: N/A	rna.extraction.method: Manual-Rneasy Mini (Qiagen)	Total RNA was performed according to the manufacturer's instructions.	Samples stored at -80 C	total RNA	E1: total RNA was extracted using Trizol (Invitrogen, Carlsbad, CA), E2: total RNA was extracted using Manual-Cesium Chloride, E3: total RNA was extracted using Manual-Rneasy Micro (Qiagen), E4: total RNA was extracted using Manual-Rneasy Mini (Qiagen), E5: total RNA was extracted using RNA NOW, E6: total RNA was extracted using TriReagent & Manual-Rneasy Mini (Qiagen)	biotin	Biotinylated cRNA targets were prepared from 3.0 mg of total RNA, according to the GeneChip Expression Analysis Technical Manual : One-Cycle Target Labeling Assay (P/N 701021 Rev.5, Affymetrix, Santa Clara, USA).	9606
GSM972034	CIT078	GSM972034	Public on May 22 2013	Jul 23 2012	Jul 12 2017	RNA	1	Frozen tissue of primary colorectal Adenocarcinoma (discovery)	Homo sapiens	organism: Homo sapiens	dataset: discovery	Sex: Male	age.at.diagnosis (year): 77	tnm.stage: 2	tnm.t: T3	tnm.n: N0	tnm.m: M0	tumor.location: proximal	chemotherapy.adjuvant: N	chemotherapy.adjuvant.type: N/A	rfs.event: 0	rfs.delay: 50	os.event: 0	os.delay: 50	mmr.status: pMMR	cimp.status: -	cin.status: N/A	tp53.mutation: N/A	tp53.mutation.dna: N/A	tp53.mutation.exon.number: N/A	tp53.mutation.protein: N/A	kras.mutation: M	kras.mutation.dna: c.38G>A	kras.mutation.exon.number: c.38G>A	kras.mutation.protein: N/A	braf.mutation: WT	braf.mutation.dna: N/A	braf.mutation.exon.number: N/A	braf.mutation.protein: N/A	cit.molecularsubtype: C1	dependancy sample: N/A	rna.extraction.method: Manual-Rneasy Mini (Qiagen)	Total RNA was performed according to the manufacturer's instructions.	Samples stored at -80 C	total RNA	E1: total RNA was extracted using Trizol (Invitrogen, Carlsbad, CA), E2: total RNA was extracted using Manual-Cesium Chloride, E3: total RNA was extracted using Manual-Rneasy Micro (Qiagen), E4: total RNA was extracted using Manual-Rneasy Mini (Qiagen), E5: total RNA was extracted using RNA NOW, E6: total RNA was extracted using TriReagent & Manual-Rneasy Mini (Qiagen)	biotin	Biotinylated cRNA targets were prepared from 3.0 mg of total RNA, according to the GeneChip Expression Analysis Technical Manual : One-Cycle Target Labeling Assay (P/N 701021 Rev.5, Affymetrix, Santa Clara, USA).	9606
GSM972035	CIT079	GSM972035	Public on May 22 2013	Jul 23 2012	Jul 12 2017	RNA	1	Frozen tissue of primary colorectal Adenocarcinoma (discovery)	Homo sapiens	organism: Homo sapiens	dataset: discovery	Sex: Female	age.at.diagnosis (year): 94	tnm.stage: 2	tnm.t: T3	tnm.n: N0	tnm.m: M0	tumor.location: proximal	chemotherapy.adjuvant: N	chemotherapy.adjuvant.type: N/A	rfs.event: 0	rfs.delay: 39	os.event: 0	os.delay: 39	mmr.status: pMMR	cimp.status: -	cin.status: +	tp53.mutation: N/A	tp53.mutation.dna: N/A	tp53.mutation.exon.number: N/A	tp53.mutation.protein: N/A	kras.mutation: WT	kras.mutation.dna: N/A	kras.mutation.exon.number: N/A	kras.mutation.protein: N/A	braf.mutation: WT	braf.mutation.dna: N/A	braf.mutation.exon.number: N/A	braf.mutation.protein: N/A	cit.molecularsubtype: C1	dependancy sample: N/A	rna.extraction.method: Manual-Rneasy Mini (Qiagen)	Total RNA was performed according to the manufacturer's instructions.	Samples stored at -80 C	total RNA	E1: total RNA was extracted using Trizol (Invitrogen, Carlsbad, CA), E2: total RNA was extracted using Manual-Cesium Chloride, E3: total RNA was extracted using Manual-Rneasy Micro (Qiagen), E4: total RNA was extracted using Manual-Rneasy Mini (Qiagen), E5: total RNA was extracted using RNA NOW, E6: total RNA was extracted using TriReagent & Manual-Rneasy Mini (Qiagen)	biotin	Biotinylated cRNA targets were prepared from 3.0 mg of total RNA, according to the GeneChip Expression Analysis Technical Manual : One-Cycle Target Labeling Assay (P/N 701021 Rev.5, Affymetrix, Santa Clara, USA).	9606
GSM972036	CIT080	GSM972036	Public on May 22 2013	Jul 23 2012	Jul 12 2017	RNA	1	Frozen tissue of primary colorectal Adenocarcinoma (discovery)	Homo sapiens	organism: Homo sapiens	dataset: discovery	Sex: Female	age.at.diagnosis (year): 47	tnm.stage: 2	tnm.t: T4	tnm.n: N0	tnm.m: M0	tumor.location: proximal	chemotherapy.adjuvant: N	chemotherapy.adjuvant.type: N/A	rfs.event: 0	rfs.delay: 50	os.event: 0	os.delay: 50	mmr.status: pMMR	cimp.status: N/A	cin.status: N/A	tp53.mutation: N/A	tp53.mutation.dna: N/A	tp53.mutation.exon.number: N/A	tp53.mutation.protein: N/A	kras.mutation: N/A	kras.mutation.dna: N/A	kras.mutation.exon.number: N/A	kras.mutation.protein: N/A	braf.mutation: N/A	braf.mutation.dna: N/A	braf.mutation.exon.number: N/A	braf.mutation.protein: N/A	cit.molecularsubtype: C3	dependancy sample: N/A	rna.extraction.method: Manual-Rneasy Mini (Qiagen)	Total RNA was performed according to the manufacturer's instructions.	Samples stored at -80 C	total RNA	E1: total RNA was extracted using Trizol (Invitrogen, Carlsbad, CA), E2: total RNA was extracted using Manual-Cesium Chloride, E3: total RNA was extracted using Manual-Rneasy Micro (Qiagen), E4: total RNA was extracted using Manual-Rneasy Mini (Qiagen), E5: total RNA was extracted using RNA NOW, E6: total RNA was extracted using TriReagent & Manual-Rneasy Mini (Qiagen)	biotin	Biotinylated cRNA targets were prepared from 3.0 mg of total RNA, according to the GeneChip Expression Analysis Technical Manual : One-Cycle Target Labeling Assay (P/N 701021 Rev.5, Affymetrix, Santa Clara, USA).	9606
GSM972037	CIT081	GSM972037	Public on May 22 2013	Jul 23 2012	Jul 12 2017	RNA	1	Frozen tissue of primary colorectal Adenocarcinoma (discovery)	Homo sapiens	organism: Homo sapiens	dataset: discovery	Sex: Male	age.at.diagnosis (year): 78	tnm.stage: 2	tnm.t: T4	tnm.n: N0	tnm.m: M0	tumor.location: proximal	chemotherapy.adjuvant: N	chemotherapy.adjuvant.type: N/A	rfs.event: 0	rfs.delay: 33	os.event: 0	os.delay: 33	mmr.status: pMMR	cimp.status: +	cin.status: -	tp53.mutation: N/A	tp53.mutation.dna: N/A	tp53.mutation.exon.number: N/A	tp53.mutation.protein: N/A	kras.mutation: M	kras.mutation.dna: N/A	kras.mutation.exon.number: N/A	kras.mutation.protein: N/A	braf.mutation: WT	braf.mutation.dna: N/A	braf.mutation.exon.number: N/A	braf.mutation.protein: N/A	cit.molecularsubtype: C3	dependancy sample: N/A	rna.extraction.method: Manual-Rneasy Mini (Qiagen)	Total RNA was performed according to the manufacturer's instructions.	Samples stored at -80 C	total RNA	E1: total RNA was extracted using Trizol (Invitrogen, Carlsbad, CA), E2: total RNA was extracted using Manual-Cesium Chloride, E3: total RNA was extracted using Manual-Rneasy Micro (Qiagen), E4: total RNA was extracted using Manual-Rneasy Mini (Qiagen), E5: total RNA was extracted using RNA NOW, E6: total RNA was extracted using TriReagent & Manual-Rneasy Mini (Qiagen)	biotin	Biotinylated cRNA targets were prepared from 3.0 mg of total RNA, according to the GeneChip Expression Analysis Technical Manual : One-Cycle Target Labeling Assay (P/N 701021 Rev.5, Affymetrix, Santa Clara, USA).	9606
GSM972038	CIT082	GSM972038	Public on May 22 2013	Jul 23 2012	Jul 12 2017	RNA	1	Frozen tissue of primary colorectal Adenocarcinoma (discovery)	Homo sapiens	organism: Homo sapiens	dataset: discovery	Sex: Male	age.at.diagnosis (year): 61	tnm.stage: 2	tnm.t: T3	tnm.n: N0	tnm.m: M0	tumor.location: distal	chemotherapy.adjuvant: N	chemotherapy.adjuvant.type: N/A	rfs.event: 0	rfs.delay: 1	os.event: 1	os.delay: 1	mmr.status: pMMR	cimp.status: -	cin.status: +	tp53.mutation: N/A	tp53.mutation.dna: N/A	tp53.mutation.exon.number: N/A	tp53.mutation.protein: N/A	kras.mutation: WT	kras.mutation.dna: N/A	kras.mutation.exon.number: N/A	kras.mutation.protein: N/A	braf.mutation: WT	braf.mutation.dna: N/A	braf.mutation.exon.number: N/A	braf.mutation.protein: N/A	cit.molecularsubtype: C5	dependancy sample: N/A	rna.extraction.method: Manual-Rneasy Mini (Qiagen)	Total RNA was performed according to the manufacturer's instructions.	Samples stored at -80 C	total RNA	E1: total RNA was extracted using Trizol (Invitrogen, Carlsbad, CA), E2: total RNA was extracted using Manual-Cesium Chloride, E3: total RNA was extracted using Manual-Rneasy Micro (Qiagen), E4: total RNA was extracted using Manual-Rneasy Mini (Qiagen), E5: total RNA was extracted using RNA NOW, E6: total RNA was extracted using TriReagent & Manual-Rneasy Mini (Qiagen)	biotin	Biotinylated cRNA targets were prepared from 3.0 mg of total RNA, according to the GeneChip Expression Analysis Technical Manual : One-Cycle Target Labeling Assay (P/N 701021 Rev.5, Affymetrix, Santa Clara, USA).	9606
GSM972039	CIT083	GSM972039	Public on May 22 2013	Jul 23 2012	Jul 12 2017	RNA	1	Frozen tissue of primary colorectal Adenocarcinoma (discovery)	Homo sapiens	organism: Homo sapiens	dataset: discovery	Sex: Male	age.at.diagnosis (year): 65	tnm.stage: 4	tnm.t: T4	tnm.n: N0	tnm.m: M1	tumor.location: distal	chemotherapy.adjuvant: Y	chemotherapy.adjuvant.type: FOLFOX	rfs.event: 1	rfs.delay: 0	os.event: 1	os.delay: 52	mmr.status: pMMR	cimp.status: -	cin.status: -	tp53.mutation: N/A	tp53.mutation.dna: N/A	tp53.mutation.exon.number: N/A	tp53.mutation.protein: N/A	kras.mutation: WT	kras.mutation.dna: N/A	kras.mutation.exon.number: N/A	kras.mutation.protein: N/A	braf.mutation: WT	braf.mutation.dna: N/A	braf.mutation.exon.number: N/A	braf.mutation.protein: N/A	cit.molecularsubtype: C4	dependancy sample: N/A	rna.extraction.method: Manual-Rneasy Mini (Qiagen)	Total RNA was performed according to the manufacturer's instructions.	Samples stored at -80 C	total RNA	E1: total RNA was extracted using Trizol (Invitrogen, Carlsbad, CA), E2: total RNA was extracted using Manual-Cesium Chloride, E3: total RNA was extracted using Manual-Rneasy Micro (Qiagen), E4: total RNA was extracted using Manual-Rneasy Mini (Qiagen), E5: total RNA was extracted using RNA NOW, E6: total RNA was extracted using TriReagent & Manual-Rneasy Mini (Qiagen)	biotin	Biotinylated cRNA targets were prepared from 3.0 mg of total RNA, according to the GeneChip Expression Analysis Technical Manual : One-Cycle Target Labeling Assay (P/N 701021 Rev.5, Affymetrix, Santa Clara, USA).	9606
GSM972040	CIT084	GSM972040	Public on May 22 2013	Jul 23 2012	Jul 12 2017	RNA	1	Frozen tissue of primary colorectal Adenocarcinoma (discovery)	Homo sapiens	organism: Homo sapiens	dataset: discovery	Sex: Male	age.at.diagnosis (year): 81	tnm.stage: 2	tnm.t: T3	tnm.n: N0	tnm.m: M0	tumor.location: distal	chemotherapy.adjuvant: N	chemotherapy.adjuvant.type: N/A	rfs.event: 0	rfs.delay: 63	os.event: 0	os.delay: 63	mmr.status: pMMR	cimp.status: -	cin.status: +	tp53.mutation: N/A	tp53.mutation.dna: N/A	tp53.mutation.exon.number: N/A	tp53.mutation.protein: N/A	kras.mutation: WT	kras.mutation.dna: N/A	kras.mutation.exon.number: N/A	kras.mutation.protein: N/A	braf.mutation: WT	braf.mutation.dna: N/A	braf.mutation.exon.number: N/A	braf.mutation.protein: N/A	cit.molecularsubtype: C5	dependancy sample: N/A	rna.extraction.method: Manual-Rneasy Mini (Qiagen)	Total RNA was performed according to the manufacturer's instructions.	Samples stored at -80 C	total RNA	E1: total RNA was extracted using Trizol (Invitrogen, Carlsbad, CA), E2: total RNA was extracted using Manual-Cesium Chloride, E3: total RNA was extracted using Manual-Rneasy Micro (Qiagen), E4: total RNA was extracted using Manual-Rneasy Mini (Qiagen), E5: total RNA was extracted using RNA NOW, E6: total RNA was extracted using TriReagent & Manual-Rneasy Mini (Qiagen)	biotin	Biotinylated cRNA targets were prepared from 3.0 mg of total RNA, according to the GeneChip Expression Analysis Technical Manual : One-Cycle Target Labeling Assay (P/N 701021 Rev.5, Affymetrix, Santa Clara, USA).	9606
GSM972041	CIT085	GSM972041	Public on May 22 2013	Jul 23 2012	Jul 12 2017	RNA	1	Frozen tissue of primary colorectal Adenocarcinoma (discovery)	Homo sapiens	organism: Homo sapiens	dataset: discovery	Sex: Male	age.at.diagnosis (year): 78	tnm.stage: 2	tnm.t: T3	tnm.n: N0	tnm.m: M0	tumor.location: distal	chemotherapy.adjuvant: N	chemotherapy.adjuvant.type: N/A	rfs.event: 0	rfs.delay: 55	os.event: 0	os.delay: 55	mmr.status: pMMR	cimp.status: -	cin.status: +	tp53.mutation: N/A	tp53.mutation.dna: N/A	tp53.mutation.exon.number: N/A	tp53.mutation.protein: N/A	kras.mutation: M	kras.mutation.dna: c.35G>A	kras.mutation.exon.number: c.35G>A	kras.mutation.protein: N/A	braf.mutation: WT	braf.mutation.dna: N/A	braf.mutation.exon.number: N/A	braf.mutation.protein: N/A	cit.molecularsubtype: C5	dependancy sample: N/A	rna.extraction.method: Manual-Rneasy Mini (Qiagen)	Total RNA was performed according to the manufacturer's instructions.	Samples stored at -80 C	total RNA	E1: total RNA was extracted using Trizol (Invitrogen, Carlsbad, CA), E2: total RNA was extracted using Manual-Cesium Chloride, E3: total RNA was extracted using Manual-Rneasy Micro (Qiagen), E4: total RNA was extracted using Manual-Rneasy Mini (Qiagen), E5: total RNA was extracted using RNA NOW, E6: total RNA was extracted using TriReagent & Manual-Rneasy Mini (Qiagen)	biotin	Biotinylated cRNA targets were prepared from 3.0 mg of total RNA, according to the GeneChip Expression Analysis Technical Manual : One-Cycle Target Labeling Assay (P/N 701021 Rev.5, Affymetrix, Santa Clara, USA).	9606
GSM972042	CIT086	GSM972042	Public on May 22 2013	Jul 23 2012	Jul 12 2017	RNA	1	Frozen tissue of primary colorectal Adenocarcinoma (discovery)	Homo sapiens	organism: Homo sapiens	dataset: discovery	Sex: Male	age.at.diagnosis (year): 83	tnm.stage: 2	tnm.t: T3	tnm.n: N0	tnm.m: M0	tumor.location: proximal	chemotherapy.adjuvant: N	chemotherapy.adjuvant.type: N/A	rfs.event: 0	rfs.delay: 51	os.event: 0	os.delay: 51	mmr.status: pMMR	cimp.status: -	cin.status: -	tp53.mutation: N/A	tp53.mutation.dna: N/A	tp53.mutation.exon.number: N/A	tp53.mutation.protein: N/A	kras.mutation: M	kras.mutation.dna: c.35G>A	kras.mutation.exon.number: c.35G>A	kras.mutation.protein: N/A	braf.mutation: WT	braf.mutation.dna: N/A	braf.mutation.exon.number: N/A	braf.mutation.protein: N/A	cit.molecularsubtype: C3	dependancy sample: N/A	rna.extraction.method: Manual-Rneasy Mini (Qiagen)	Total RNA was performed according to the manufacturer's instructions.	Samples stored at -80 C	total RNA	E1: total RNA was extracted using Trizol (Invitrogen, Carlsbad, CA), E2: total RNA was extracted using Manual-Cesium Chloride, E3: total RNA was extracted using Manual-Rneasy Micro (Qiagen), E4: total RNA was extracted using Manual-Rneasy Mini (Qiagen), E5: total RNA was extracted using RNA NOW, E6: total RNA was extracted using TriReagent & Manual-Rneasy Mini (Qiagen)	biotin	Biotinylated cRNA targets were prepared from 3.0 mg of total RNA, according to the GeneChip Expression Analysis Technical Manual : One-Cycle Target Labeling Assay (P/N 701021 Rev.5, Affymetrix, Santa Clara, USA).	9606
GSM972043	CIT087	GSM972043	Public on May 22 2013	Jul 23 2012	Jul 12 2017	RNA	1	Frozen tissue of primary colorectal Adenocarcinoma (discovery)	Homo sapiens	organism: Homo sapiens	dataset: discovery	Sex: Male	age.at.diagnosis (year): 56	tnm.stage: 4	tnm.t: T3	tnm.n: N0	tnm.m: M1	tumor.location: distal	chemotherapy.adjuvant: Y	chemotherapy.adjuvant.type: other	rfs.event: 1	rfs.delay: 0	os.event: 1	os.delay: 27	mmr.status: pMMR	cimp.status: -	cin.status: +	tp53.mutation: N/A	tp53.mutation.dna: N/A	tp53.mutation.exon.number: N/A	tp53.mutation.protein: N/A	kras.mutation: WT	kras.mutation.dna: N/A	kras.mutation.exon.number: N/A	kras.mutation.protein: N/A	braf.mutation: WT	braf.mutation.dna: N/A	braf.mutation.exon.number: N/A	braf.mutation.protein: N/A	cit.molecularsubtype: C1	dependancy sample: N/A	rna.extraction.method: Manual-Rneasy Mini (Qiagen)	Total RNA was performed according to the manufacturer's instructions.	Samples stored at -80 C	total RNA	E1: total RNA was extracted using Trizol (Invitrogen, Carlsbad, CA), E2: total RNA was extracted using Manual-Cesium Chloride, E3: total RNA was extracted using Manual-Rneasy Micro (Qiagen), E4: total RNA was extracted using Manual-Rneasy Mini (Qiagen), E5: total RNA was extracted using RNA NOW, E6: total RNA was extracted using TriReagent & Manual-Rneasy Mini (Qiagen)	biotin	Biotinylated cRNA targets were prepared from 3.0 mg of total RNA, according to the GeneChip Expression Analysis Technical Manual : One-Cycle Target Labeling Assay (P/N 701021 Rev.5, Affymetrix, Santa Clara, USA).	9606
GSM972044	CIT088	GSM972044	Public on May 22 2013	Jul 23 2012	Jul 12 2017	RNA	1	Frozen tissue of primary colorectal Adenocarcinoma (discovery)	Homo sapiens	organism: Homo sapiens	dataset: discovery	Sex: Male	age.at.diagnosis (year): 58	tnm.stage: 2	tnm.t: T4	tnm.n: N0	tnm.m: M0	tumor.location: proximal	chemotherapy.adjuvant: Y	chemotherapy.adjuvant.type: FUFOL	rfs.event: 0	rfs.delay: 42	os.event: 0	os.delay: 42	mmr.status: pMMR	cimp.status: +	cin.status: +	tp53.mutation: N/A	tp53.mutation.dna: N/A	tp53.mutation.exon.number: N/A	tp53.mutation.protein: N/A	kras.mutation: WT	kras.mutation.dna: N/A	kras.mutation.exon.number: N/A	kras.mutation.protein: N/A	braf.mutation: WT	braf.mutation.dna: N/A	braf.mutation.exon.number: N/A	braf.mutation.protein: N/A	cit.molecularsubtype: C3	dependancy sample: N/A	rna.extraction.method: Manual-Rneasy Mini (Qiagen)	Total RNA was performed according to the manufacturer's instructions.	Samples stored at -80 C	total RNA	E1: total RNA was extracted using Trizol (Invitrogen, Carlsbad, CA), E2: total RNA was extracted using Manual-Cesium Chloride, E3: total RNA was extracted using Manual-Rneasy Micro (Qiagen), E4: total RNA was extracted using Manual-Rneasy Mini (Qiagen), E5: total RNA was extracted using RNA NOW, E6: total RNA was extracted using TriReagent & Manual-Rneasy Mini (Qiagen)	biotin	Biotinylated cRNA targets were prepared from 3.0 mg of total RNA, according to the GeneChip Expression Analysis Technical Manual : One-Cycle Target Labeling Assay (P/N 701021 Rev.5, Affymetrix, Santa Clara, USA).	9606
GSM972045	CIT089	GSM972045	Public on May 22 2013	Jul 23 2012	Jul 12 2017	RNA	1	Frozen tissue of primary colorectal Adenocarcinoma (discovery)	Homo sapiens	organism: Homo sapiens	dataset: discovery	Sex: Male	age.at.diagnosis (year): 71	tnm.stage: 4	tnm.t: T3	tnm.n: N0	tnm.m: M1	tumor.location: proximal	chemotherapy.adjuvant: Y	chemotherapy.adjuvant.type: FOLFIRI	rfs.event: 1	rfs.delay: 0	os.event: 1	os.delay: 11	mmr.status: pMMR	cimp.status: -	cin.status: -	tp53.mutation: N/A	tp53.mutation.dna: N/A	tp53.mutation.exon.number: N/A	tp53.mutation.protein: N/A	kras.mutation: M	kras.mutation.dna: c.35G>C	kras.mutation.exon.number: c.35G>C	kras.mutation.protein: N/A	braf.mutation: WT	braf.mutation.dna: N/A	braf.mutation.exon.number: N/A	braf.mutation.protein: N/A	cit.molecularsubtype: C3	dependancy sample: N/A	rna.extraction.method: Manual-Rneasy Mini (Qiagen)	Total RNA was performed according to the manufacturer's instructions.	Samples stored at -80 C	total RNA	E1: total RNA was extracted using Trizol (Invitrogen, Carlsbad, CA), E2: total RNA was extracted using Manual-Cesium Chloride, E3: total RNA was extracted using Manual-Rneasy Micro (Qiagen), E4: total RNA was extracted using Manual-Rneasy Mini (Qiagen), E5: total RNA was extracted using RNA NOW, E6: total RNA was extracted using TriReagent & Manual-Rneasy Mini (Qiagen)	biotin	Biotinylated cRNA targets were prepared from 3.0 mg of total RNA, according to the GeneChip Expression Analysis Technical Manual : One-Cycle Target Labeling Assay (P/N 701021 Rev.5, Affymetrix, Santa Clara, USA).	9606
GSM972046	CIT090	GSM972046	Public on May 22 2013	Jul 23 2012	Jul 12 2017	RNA	1	Frozen tissue of primary colorectal Adenocarcinoma (discovery)	Homo sapiens	organism: Homo sapiens	dataset: discovery	Sex: Male	age.at.diagnosis (year): 54	tnm.stage: 2	tnm.t: T3	tnm.n: N0	tnm.m: M0	tumor.location: distal	chemotherapy.adjuvant: N	chemotherapy.adjuvant.type: N/A	rfs.event: 1	rfs.delay: 21	os.event: 0	os.delay: 58	mmr.status: pMMR	cimp.status: -	cin.status: +	tp53.mutation: N/A	tp53.mutation.dna: N/A	tp53.mutation.exon.number: N/A	tp53.mutation.protein: N/A	kras.mutation: WT	kras.mutation.dna: N/A	kras.mutation.exon.number: N/A	kras.mutation.protein: N/A	braf.mutation: WT	braf.mutation.dna: N/A	braf.mutation.exon.number: N/A	braf.mutation.protein: N/A	cit.molecularsubtype: C5	dependancy sample: N/A	rna.extraction.method: Manual-Rneasy Mini (Qiagen)	Total RNA was performed according to the manufacturer's instructions.	Samples stored at -80 C	total RNA	E1: total RNA was extracted using Trizol (Invitrogen, Carlsbad, CA), E2: total RNA was extracted using Manual-Cesium Chloride, E3: total RNA was extracted using Manual-Rneasy Micro (Qiagen), E4: total RNA was extracted using Manual-Rneasy Mini (Qiagen), E5: total RNA was extracted using RNA NOW, E6: total RNA was extracted using TriReagent & Manual-Rneasy Mini (Qiagen)	biotin	Biotinylated cRNA targets were prepared from 3.0 mg of total RNA, according to the GeneChip Expression Analysis Technical Manual : One-Cycle Target Labeling Assay (P/N 701021 Rev.5, Affymetrix, Santa Clara, USA).	9606
GSM972047	CIT091	GSM972047	Public on May 22 2013	Jul 23 2012	Jul 12 2017	RNA	1	Frozen tissue of primary colorectal Adenocarcinoma (discovery)	Homo sapiens	organism: Homo sapiens	dataset: discovery	Sex: Female	age.at.diagnosis (year): 93	tnm.stage: 2	tnm.t: T3	tnm.n: N0	tnm.m: M0	tumor.location: proximal	chemotherapy.adjuvant: N	chemotherapy.adjuvant.type: N/A	rfs.event: 0	rfs.delay: 33	os.event: 0	os.delay: 33	mmr.status: pMMR	cimp.status: -	cin.status: +	tp53.mutation: N/A	tp53.mutation.dna: N/A	tp53.mutation.exon.number: N/A	tp53.mutation.protein: N/A	kras.mutation: M	kras.mutation.dna: c.38G>A	kras.mutation.exon.number: c.38G>A	kras.mutation.protein: N/A	braf.mutation: WT	braf.mutation.dna: N/A	braf.mutation.exon.number: N/A	braf.mutation.protein: N/A	cit.molecularsubtype: C5	dependancy sample: N/A	rna.extraction.method: Manual-Rneasy Mini (Qiagen)	Total RNA was performed according to the manufacturer's instructions.	Samples stored at -80 C	total RNA	E1: total RNA was extracted using Trizol (Invitrogen, Carlsbad, CA), E2: total RNA was extracted using Manual-Cesium Chloride, E3: total RNA was extracted using Manual-Rneasy Micro (Qiagen), E4: total RNA was extracted using Manual-Rneasy Mini (Qiagen), E5: total RNA was extracted using RNA NOW, E6: total RNA was extracted using TriReagent & Manual-Rneasy Mini (Qiagen)	biotin	Biotinylated cRNA targets were prepared from 3.0 mg of total RNA, according to the GeneChip Expression Analysis Technical Manual : One-Cycle Target Labeling Assay (P/N 701021 Rev.5, Affymetrix, Santa Clara, USA).	9606
GSM972048	CIT092	GSM972048	Public on May 22 2013	Jul 23 2012	Jul 12 2017	RNA	1	Frozen tissue of primary colorectal Adenocarcinoma (discovery)	Homo sapiens	organism: Homo sapiens	dataset: discovery	Sex: Female	age.at.diagnosis (year): 50	tnm.stage: 4	tnm.t: T4	tnm.n: N0	tnm.m: M1	tumor.location: distal	chemotherapy.adjuvant: Y	chemotherapy.adjuvant.type: N/A	rfs.event: 1	rfs.delay: 0	os.event: 0	os.delay: 30	mmr.status: pMMR	cimp.status: -	cin.status: +	tp53.mutation: N/A	tp53.mutation.dna: N/A	tp53.mutation.exon.number: N/A	tp53.mutation.protein: N/A	kras.mutation: M	kras.mutation.dna: c.35G>C	kras.mutation.exon.number: c.35G>C	kras.mutation.protein: N/A	braf.mutation: WT	braf.mutation.dna: N/A	braf.mutation.exon.number: N/A	braf.mutation.protein: N/A	cit.molecularsubtype: C1	dependancy sample: N/A	rna.extraction.method: Manual-Rneasy Mini (Qiagen)	Total RNA was performed according to the manufacturer's instructions.	Samples stored at -80 C	total RNA	E1: total RNA was extracted using Trizol (Invitrogen, Carlsbad, CA), E2: total RNA was extracted using Manual-Cesium Chloride, E3: total RNA was extracted using Manual-Rneasy Micro (Qiagen), E4: total RNA was extracted using Manual-Rneasy Mini (Qiagen), E5: total RNA was extracted using RNA NOW, E6: total RNA was extracted using TriReagent & Manual-Rneasy Mini (Qiagen)	biotin	Biotinylated cRNA targets were prepared from 3.0 mg of total RNA, according to the GeneChip Expression Analysis Technical Manual : One-Cycle Target Labeling Assay (P/N 701021 Rev.5, Affymetrix, Santa Clara, USA).	9606
GSM972049	CIT093	GSM972049	Public on May 22 2013	Jul 23 2012	Jul 12 2017	RNA	1	Frozen tissue of primary colorectal Adenocarcinoma (discovery)	Homo sapiens	organism: Homo sapiens	dataset: discovery	Sex: Male	age.at.diagnosis (year): 79	tnm.stage: 2	tnm.t: T3	tnm.n: N0	tnm.m: M0	tumor.location: proximal	chemotherapy.adjuvant: N	chemotherapy.adjuvant.type: N/A	rfs.event: 0	rfs.delay: 26	os.event: 0	os.delay: 26	mmr.status: pMMR	cimp.status: -	cin.status: +	tp53.mutation: N/A	tp53.mutation.dna: N/A	tp53.mutation.exon.number: N/A	tp53.mutation.protein: N/A	kras.mutation: M	kras.mutation.dna: c.34G>T	kras.mutation.exon.number: c.34G>T	kras.mutation.protein: N/A	braf.mutation: WT	braf.mutation.dna: N/A	braf.mutation.exon.number: N/A	braf.mutation.protein: N/A	cit.molecularsubtype: C3	dependancy sample: N/A	rna.extraction.method: Manual-Rneasy Mini (Qiagen)	Total RNA was performed according to the manufacturer's instructions.	Samples stored at -80 C	total RNA	E1: total RNA was extracted using Trizol (Invitrogen, Carlsbad, CA), E2: total RNA was extracted using Manual-Cesium Chloride, E3: total RNA was extracted using Manual-Rneasy Micro (Qiagen), E4: total RNA was extracted using Manual-Rneasy Mini (Qiagen), E5: total RNA was extracted using RNA NOW, E6: total RNA was extracted using TriReagent & Manual-Rneasy Mini (Qiagen)	biotin	Biotinylated cRNA targets were prepared from 3.0 mg of total RNA, according to the GeneChip Expression Analysis Technical Manual : One-Cycle Target Labeling Assay (P/N 701021 Rev.5, Affymetrix, Santa Clara, USA).	9606
GSM972050	CIT094	GSM972050	Public on May 22 2013	Jul 23 2012	Jul 12 2017	RNA	1	Frozen tissue of primary colorectal Adenocarcinoma (discovery)	Homo sapiens	organism: Homo sapiens	dataset: discovery	Sex: Female	age.at.diagnosis (year): 75	tnm.stage: 2	tnm.t: T3	tnm.n: N0	tnm.m: M0	tumor.location: distal	chemotherapy.adjuvant: N	chemotherapy.adjuvant.type: N/A	rfs.event: 0	rfs.delay: 19	os.event: 0	os.delay: 19	mmr.status: pMMR	cimp.status: -	cin.status: +	tp53.mutation: N/A	tp53.mutation.dna: N/A	tp53.mutation.exon.number: N/A	tp53.mutation.protein: N/A	kras.mutation: M	kras.mutation.dna: N/A	kras.mutation.exon.number: N/A	kras.mutation.protein: N/A	braf.mutation: WT	braf.mutation.dna: N/A	braf.mutation.exon.number: N/A	braf.mutation.protein: N/A	cit.molecularsubtype: C3	dependancy sample: N/A	rna.extraction.method: Manual-Rneasy Mini (Qiagen)	Total RNA was performed according to the manufacturer's instructions.	Samples stored at -80 C	total RNA	E1: total RNA was extracted using Trizol (Invitrogen, Carlsbad, CA), E2: total RNA was extracted using Manual-Cesium Chloride, E3: total RNA was extracted using Manual-Rneasy Micro (Qiagen), E4: total RNA was extracted using Manual-Rneasy Mini (Qiagen), E5: total RNA was extracted using RNA NOW, E6: total RNA was extracted using TriReagent & Manual-Rneasy Mini (Qiagen)	biotin	Biotinylated cRNA targets were prepared from 3.0 mg of total RNA, according to the GeneChip Expression Analysis Technical Manual : One-Cycle Target Labeling Assay (P/N 701021 Rev.5, Affymetrix, Santa Clara, USA).	9606
GSM972051	CIT095	GSM972051	Public on May 22 2013	Jul 23 2012	Jul 12 2017	RNA	1	Frozen tissue of primary colorectal Adenocarcinoma (discovery)	Homo sapiens	organism: Homo sapiens	dataset: discovery	Sex: Female	age.at.diagnosis (year): 34	tnm.stage: 4	tnm.t: T3	tnm.n: N0	tnm.m: M1	tumor.location: distal	chemotherapy.adjuvant: Y	chemotherapy.adjuvant.type: FOLFOX	rfs.event: 1	rfs.delay: 0	os.event: 1	os.delay: 28	mmr.status: pMMR	cimp.status: -	cin.status: +	tp53.mutation: N/A	tp53.mutation.dna: N/A	tp53.mutation.exon.number: N/A	tp53.mutation.protein: N/A	kras.mutation: M	kras.mutation.dna: c.35G>A	kras.mutation.exon.number: c.35G>A	kras.mutation.protein: N/A	braf.mutation: WT	braf.mutation.dna: N/A	braf.mutation.exon.number: N/A	braf.mutation.protein: N/A	cit.molecularsubtype: C4	dependancy sample: N/A	rna.extraction.method: Manual-Rneasy Mini (Qiagen)	Total RNA was performed according to the manufacturer's instructions.	Samples stored at -80 C	total RNA	E1: total RNA was extracted using Trizol (Invitrogen, Carlsbad, CA), E2: total RNA was extracted using Manual-Cesium Chloride, E3: total RNA was extracted using Manual-Rneasy Micro (Qiagen), E4: total RNA was extracted using Manual-Rneasy Mini (Qiagen), E5: total RNA was extracted using RNA NOW, E6: total RNA was extracted using TriReagent & Manual-Rneasy Mini (Qiagen)	biotin	Biotinylated cRNA targets were prepared from 3.0 mg of total RNA, according to the GeneChip Expression Analysis Technical Manual : One-Cycle Target Labeling Assay (P/N 701021 Rev.5, Affymetrix, Santa Clara, USA).	9606
GSM972052	CIT096	GSM972052	Public on May 22 2013	Jul 23 2012	Jul 12 2017	RNA	1	Frozen tissue of primary colorectal Adenocarcinoma (discovery)	Homo sapiens	organism: Homo sapiens	dataset: discovery	Sex: Male	age.at.diagnosis (year): 68	tnm.stage: 2	tnm.t: T2	tnm.n: N0	tnm.m: M0	tumor.location: distal	chemotherapy.adjuvant: N	chemotherapy.adjuvant.type: N/A	rfs.event: 0	rfs.delay: 15	os.event: 0	os.delay: 15	mmr.status: pMMR	cimp.status: N/A	cin.status: +	tp53.mutation: N/A	tp53.mutation.dna: N/A	tp53.mutation.exon.number: N/A	tp53.mutation.protein: N/A	kras.mutation: M	kras.mutation.dna: c.34G>T	kras.mutation.exon.number: c.34G>T	kras.mutation.protein: N/A	braf.mutation: WT	braf.mutation.dna: N/A	braf.mutation.exon.number: N/A	braf.mutation.protein: N/A	cit.molecularsubtype: C5	dependancy sample: N/A	rna.extraction.method: Manual-Rneasy Mini (Qiagen)	Total RNA was performed according to the manufacturer's instructions.	Samples stored at -80 C	total RNA	E1: total RNA was extracted using Trizol (Invitrogen, Carlsbad, CA), E2: total RNA was extracted using Manual-Cesium Chloride, E3: total RNA was extracted using Manual-Rneasy Micro (Qiagen), E4: total RNA was extracted using Manual-Rneasy Mini (Qiagen), E5: total RNA was extracted using RNA NOW, E6: total RNA was extracted using TriReagent & Manual-Rneasy Mini (Qiagen)	biotin	Biotinylated cRNA targets were prepared from 3.0 mg of total RNA, according to the GeneChip Expression Analysis Technical Manual : One-Cycle Target Labeling Assay (P/N 701021 Rev.5, Affymetrix, Santa Clara, USA).	9606
GSM972053	CIT097	GSM972053	Public on May 22 2013	Jul 23 2012	Jul 12 2017	RNA	1	Frozen tissue of primary colorectal Adenocarcinoma (discovery)	Homo sapiens	organism: Homo sapiens	dataset: discovery	Sex: Male	age.at.diagnosis (year): 55	tnm.stage: 2	tnm.t: T2	tnm.n: N0	tnm.m: M0	tumor.location: proximal	chemotherapy.adjuvant: N	chemotherapy.adjuvant.type: N/A	rfs.event: 0	rfs.delay: 29	os.event: 0	os.delay: 29	mmr.status: pMMR	cimp.status: -	cin.status: +	tp53.mutation: N/A	tp53.mutation.dna: N/A	tp53.mutation.exon.number: N/A	tp53.mutation.protein: N/A	kras.mutation: WT	kras.mutation.dna: N/A	kras.mutation.exon.number: N/A	kras.mutation.protein: N/A	braf.mutation: WT	braf.mutation.dna: N/A	braf.mutation.exon.number: N/A	braf.mutation.protein: N/A	cit.molecularsubtype: C5	dependancy sample: N/A	rna.extraction.method: Manual-Rneasy Mini (Qiagen)	Total RNA was performed according to the manufacturer's instructions.	Samples stored at -80 C	total RNA	E1: total RNA was extracted using Trizol (Invitrogen, Carlsbad, CA), E2: total RNA was extracted using Manual-Cesium Chloride, E3: total RNA was extracted using Manual-Rneasy Micro (Qiagen), E4: total RNA was extracted using Manual-Rneasy Mini (Qiagen), E5: total RNA was extracted using RNA NOW, E6: total RNA was extracted using TriReagent & Manual-Rneasy Mini (Qiagen)	biotin	Biotinylated cRNA targets were prepared from 3.0 mg of total RNA, according to the GeneChip Expression Analysis Technical Manual : One-Cycle Target Labeling Assay (P/N 701021 Rev.5, Affymetrix, Santa Clara, USA).	9606
GSM972054	CIT098	GSM972054	Public on May 22 2013	Jul 23 2012	Jul 12 2017	RNA	1	Frozen tissue of primary colorectal Adenocarcinoma (discovery)	Homo sapiens	organism: Homo sapiens	dataset: discovery	Sex: Male	age.at.diagnosis (year): 82	tnm.stage: 2	tnm.t: T3	tnm.n: N0	tnm.m: M0	tumor.location: proximal	chemotherapy.adjuvant: N	chemotherapy.adjuvant.type: N/A	rfs.event: 0	rfs.delay: 26	os.event: 0	os.delay: 26	mmr.status: pMMR	cimp.status: -	cin.status: +	tp53.mutation: N/A	tp53.mutation.dna: N/A	tp53.mutation.exon.number: N/A	tp53.mutation.protein: N/A	kras.mutation: M	kras.mutation.dna: c.34.35delinsAT	kras.mutation.exon.number: c.34.35delinsAT	kras.mutation.protein: N/A	braf.mutation: WT	braf.mutation.dna: N/A	braf.mutation.exon.number: N/A	braf.mutation.protein: N/A	cit.molecularsubtype: C4	dependancy sample: N/A	rna.extraction.method: Manual-Rneasy Mini (Qiagen)	Total RNA was performed according to the manufacturer's instructions.	Samples stored at -80 C	total RNA	E1: total RNA was extracted using Trizol (Invitrogen, Carlsbad, CA), E2: total RNA was extracted using Manual-Cesium Chloride, E3: total RNA was extracted using Manual-Rneasy Micro (Qiagen), E4: total RNA was extracted using Manual-Rneasy Mini (Qiagen), E5: total RNA was extracted using RNA NOW, E6: total RNA was extracted using TriReagent & Manual-Rneasy Mini (Qiagen)	biotin	Biotinylated cRNA targets were prepared from 3.0 mg of total RNA, according to the GeneChip Expression Analysis Technical Manual : One-Cycle Target Labeling Assay (P/N 701021 Rev.5, Affymetrix, Santa Clara, USA).	9606
GSM972055	CIT099	GSM972055	Public on May 22 2013	Jul 23 2012	Jul 12 2017	RNA	1	Frozen tissue of primary colorectal Adenocarcinoma (discovery)	Homo sapiens	organism: Homo sapiens	dataset: discovery	Sex: Female	age.at.diagnosis (year): 31	tnm.stage: 2	tnm.t: T4	tnm.n: N0	tnm.m: M0	tumor.location: distal	chemotherapy.adjuvant: N	chemotherapy.adjuvant.type: N/A	rfs.event: 0	rfs.delay: 93	os.event: 0	os.delay: 93	mmr.status: N/A	cimp.status: -	cin.status: -	tp53.mutation: N/A	tp53.mutation.dna: N/A	tp53.mutation.exon.number: N/A	tp53.mutation.protein: N/A	kras.mutation: WT	kras.mutation.dna: N/A	kras.mutation.exon.number: N/A	kras.mutation.protein: N/A	braf.mutation: WT	braf.mutation.dna: N/A	braf.mutation.exon.number: N/A	braf.mutation.protein: N/A	cit.molecularsubtype: C2	dependancy sample: N/A	rna.extraction.method: Manual-Rneasy Mini (Qiagen)	Total RNA was performed according to the manufacturer's instructions.	Samples stored at -80 C	total RNA	E1: total RNA was extracted using Trizol (Invitrogen, Carlsbad, CA), E2: total RNA was extracted using Manual-Cesium Chloride, E3: total RNA was extracted using Manual-Rneasy Micro (Qiagen), E4: total RNA was extracted using Manual-Rneasy Mini (Qiagen), E5: total RNA was extracted using RNA NOW, E6: total RNA was extracted using TriReagent & Manual-Rneasy Mini (Qiagen)	biotin	Biotinylated cRNA targets were prepared from 3.0 mg of total RNA, according to the GeneChip Expression Analysis Technical Manual : One-Cycle Target Labeling Assay (P/N 701021 Rev.5, Affymetrix, Santa Clara, USA).	9606
GSM972056	CIT100	GSM972056	Public on May 22 2013	Jul 23 2012	Jul 12 2017	RNA	1	Frozen tissue of primary colorectal Adenocarcinoma (discovery)	Homo sapiens	organism: Homo sapiens	dataset: discovery	Sex: Female	age.at.diagnosis (year): 78	tnm.stage: 2	tnm.t: T4	tnm.n: N0	tnm.m: M0	tumor.location: proximal	chemotherapy.adjuvant: N	chemotherapy.adjuvant.type: N/A	rfs.event: 0	rfs.delay: 92	os.event: 0	os.delay: 92	mmr.status: N/A	cimp.status: +	cin.status: -	tp53.mutation: N/A	tp53.mutation.dna: N/A	tp53.mutation.exon.number: N/A	tp53.mutation.protein: N/A	kras.mutation: WT	kras.mutation.dna: N/A	kras.mutation.exon.number: N/A	kras.mutation.protein: N/A	braf.mutation: M	braf.mutation.dna: N/A	braf.mutation.exon.number: N/A	braf.mutation.protein: N/A	cit.molecularsubtype: C2	dependancy sample: N/A	rna.extraction.method: Manual-Rneasy Mini (Qiagen)	Total RNA was performed according to the manufacturer's instructions.	Samples stored at -80 C	total RNA	E1: total RNA was extracted using Trizol (Invitrogen, Carlsbad, CA), E2: total RNA was extracted using Manual-Cesium Chloride, E3: total RNA was extracted using Manual-Rneasy Micro (Qiagen), E4: total RNA was extracted using Manual-Rneasy Mini (Qiagen), E5: total RNA was extracted using RNA NOW, E6: total RNA was extracted using TriReagent & Manual-Rneasy Mini (Qiagen)	biotin	Biotinylated cRNA targets were prepared from 3.0 mg of total RNA, according to the GeneChip Expression Analysis Technical Manual : One-Cycle Target Labeling Assay (P/N 701021 Rev.5, Affymetrix, Santa Clara, USA).	9606
GSM972057	CIT101	GSM972057	Public on May 22 2013	Jul 23 2012	Jul 12 2017	RNA	1	Frozen tissue of primary colorectal Adenocarcinoma (discovery)	Homo sapiens	organism: Homo sapiens	dataset: discovery	Sex: Male	age.at.diagnosis (year): 70	tnm.stage: 2	tnm.t: T3	tnm.n: N0	tnm.m: M0	tumor.location: distal	chemotherapy.adjuvant: N	chemotherapy.adjuvant.type: N/A	rfs.event: 0	rfs.delay: 26	os.event: 1	os.delay: 26	mmr.status: N/A	cimp.status: -	cin.status: +	tp53.mutation: N/A	tp53.mutation.dna: N/A	tp53.mutation.exon.number: N/A	tp53.mutation.protein: N/A	kras.mutation: WT	kras.mutation.dna: N/A	kras.mutation.exon.number: N/A	kras.mutation.protein: N/A	braf.mutation: WT	braf.mutation.dna: N/A	braf.mutation.exon.number: N/A	braf.mutation.protein: N/A	cit.molecularsubtype: C1	dependancy sample: N/A	rna.extraction.method: Manual-Rneasy Mini (Qiagen)	Total RNA was performed according to the manufacturer's instructions.	Samples stored at -80 C	total RNA	E1: total RNA was extracted using Trizol (Invitrogen, Carlsbad, CA), E2: total RNA was extracted using Manual-Cesium Chloride, E3: total RNA was extracted using Manual-Rneasy Micro (Qiagen), E4: total RNA was extracted using Manual-Rneasy Mini (Qiagen), E5: total RNA was extracted using RNA NOW, E6: total RNA was extracted using TriReagent & Manual-Rneasy Mini (Qiagen)	biotin	Biotinylated cRNA targets were prepared from 3.0 mg of total RNA, according to the GeneChip Expression Analysis Technical Manual : One-Cycle Target Labeling Assay (P/N 701021 Rev.5, Affymetrix, Santa Clara, USA).	9606
GSM972058	CIT102	GSM972058	Public on May 22 2013	Jul 23 2012	Jul 12 2017	RNA	1	Frozen tissue of primary colorectal Adenocarcinoma (discovery)	Homo sapiens	organism: Homo sapiens	dataset: discovery	Sex: Female	age.at.diagnosis (year): 75	tnm.stage: 2	tnm.t: T3	tnm.n: N0	tnm.m: M0	tumor.location: proximal	chemotherapy.adjuvant: N	chemotherapy.adjuvant.type: N/A	rfs.event: 0	rfs.delay: 60	os.event: 0	os.delay: 60	mmr.status: N/A	cimp.status: +	cin.status: -	tp53.mutation: N/A	tp53.mutation.dna: N/A	tp53.mutation.exon.number: N/A	tp53.mutation.protein: N/A	kras.mutation: WT	kras.mutation.dna: N/A	kras.mutation.exon.number: N/A	kras.mutation.protein: N/A	braf.mutation: M	braf.mutation.dna: N/A	braf.mutation.exon.number: N/A	braf.mutation.protein: N/A	cit.molecularsubtype: C2	dependancy sample: N/A	rna.extraction.method: Manual-Rneasy Mini (Qiagen)	Total RNA was performed according to the manufacturer's instructions.	Samples stored at -80 C	total RNA	E1: total RNA was extracted using Trizol (Invitrogen, Carlsbad, CA), E2: total RNA was extracted using Manual-Cesium Chloride, E3: total RNA was extracted using Manual-Rneasy Micro (Qiagen), E4: total RNA was extracted using Manual-Rneasy Mini (Qiagen), E5: total RNA was extracted using RNA NOW, E6: total RNA was extracted using TriReagent & Manual-Rneasy Mini (Qiagen)	biotin	Biotinylated cRNA targets were prepared from 3.0 mg of total RNA, according to the GeneChip Expression Analysis Technical Manual : One-Cycle Target Labeling Assay (P/N 701021 Rev.5, Affymetrix, Santa Clara, USA).	9606
GSM972059	CIT103	GSM972059	Public on May 22 2013	Jul 23 2012	Jul 12 2017	RNA	1	Frozen tissue of primary colorectal Adenocarcinoma (discovery)	Homo sapiens	organism: Homo sapiens	dataset: discovery	Sex: Female	age.at.diagnosis (year): 76	tnm.stage: 2	tnm.t: T3	tnm.n: N0	tnm.m: M0	tumor.location: distal	chemotherapy.adjuvant: N	chemotherapy.adjuvant.type: N/A	rfs.event: 0	rfs.delay: 59	os.event: 0	os.delay: 59	mmr.status: N/A	cimp.status: +	cin.status: -	tp53.mutation: N/A	tp53.mutation.dna: N/A	tp53.mutation.exon.number: N/A	tp53.mutation.protein: N/A	kras.mutation: WT	kras.mutation.dna: N/A	kras.mutation.exon.number: N/A	kras.mutation.protein: N/A	braf.mutation: M	braf.mutation.dna: N/A	braf.mutation.exon.number: N/A	braf.mutation.protein: N/A	cit.molecularsubtype: C2	dependancy sample: N/A	rna.extraction.method: Manual-Rneasy Mini (Qiagen)	Total RNA was performed according to the manufacturer's instructions.	Samples stored at -80 C	total RNA	E1: total RNA was extracted using Trizol (Invitrogen, Carlsbad, CA), E2: total RNA was extracted using Manual-Cesium Chloride, E3: total RNA was extracted using Manual-Rneasy Micro (Qiagen), E4: total RNA was extracted using Manual-Rneasy Mini (Qiagen), E5: total RNA was extracted using RNA NOW, E6: total RNA was extracted using TriReagent & Manual-Rneasy Mini (Qiagen)	biotin	Biotinylated cRNA targets were prepared from 3.0 mg of total RNA, according to the GeneChip Expression Analysis Technical Manual : One-Cycle Target Labeling Assay (P/N 701021 Rev.5, Affymetrix, Santa Clara, USA).	9606
GSM972060	CIT104	GSM972060	Public on May 22 2013	Jul 23 2012	Jul 12 2017	RNA	1	Frozen tissue of primary colorectal Adenocarcinoma (discovery)	Homo sapiens	organism: Homo sapiens	dataset: discovery	Sex: Male	age.at.diagnosis (year): 66	tnm.stage: 2	tnm.t: T3	tnm.n: N0	tnm.m: M0	tumor.location: distal	chemotherapy.adjuvant: N	chemotherapy.adjuvant.type: N/A	rfs.event: 0	rfs.delay: 82	os.event: 0	os.delay: 82	mmr.status: N/A	cimp.status: -	cin.status: +	tp53.mutation: N/A	tp53.mutation.dna: N/A	tp53.mutation.exon.number: N/A	tp53.mutation.protein: N/A	kras.mutation: WT	kras.mutation.dna: N/A	kras.mutation.exon.number: N/A	kras.mutation.protein: N/A	braf.mutation: WT	braf.mutation.dna: N/A	braf.mutation.exon.number: N/A	braf.mutation.protein: N/A	cit.molecularsubtype: C5	dependancy sample: N/A	rna.extraction.method: Manual-Rneasy Mini (Qiagen)	Total RNA was performed according to the manufacturer's instructions.	Samples stored at -80 C	total RNA	E1: total RNA was extracted using Trizol (Invitrogen, Carlsbad, CA), E2: total RNA was extracted using Manual-Cesium Chloride, E3: total RNA was extracted using Manual-Rneasy Micro (Qiagen), E4: total RNA was extracted using Manual-Rneasy Mini (Qiagen), E5: total RNA was extracted using RNA NOW, E6: total RNA was extracted using TriReagent & Manual-Rneasy Mini (Qiagen)	biotin	Biotinylated cRNA targets were prepared from 3.0 mg of total RNA, according to the GeneChip Expression Analysis Technical Manual : One-Cycle Target Labeling Assay (P/N 701021 Rev.5, Affymetrix, Santa Clara, USA).	9606
GSM972061	CIT105	GSM972061	Public on May 22 2013	Jul 23 2012	Jul 12 2017	RNA	1	Frozen tissue of primary colorectal Adenocarcinoma (discovery)	Homo sapiens	organism: Homo sapiens	dataset: discovery	Sex: Female	age.at.diagnosis (year): 78	tnm.stage: 2	tnm.t: T4	tnm.n: N0	tnm.m: M0	tumor.location: distal	chemotherapy.adjuvant: N	chemotherapy.adjuvant.type: N/A	rfs.event: 0	rfs.delay: 43	os.event: 1	os.delay: 43	mmr.status: N/A	cimp.status: -	cin.status: +	tp53.mutation: N/A	tp53.mutation.dna: N/A	tp53.mutation.exon.number: N/A	tp53.mutation.protein: N/A	kras.mutation: WT	kras.mutation.dna: N/A	kras.mutation.exon.number: N/A	kras.mutation.protein: N/A	braf.mutation: WT	braf.mutation.dna: N/A	braf.mutation.exon.number: N/A	braf.mutation.protein: N/A	cit.molecularsubtype: C1	dependancy sample: N/A	rna.extraction.method: Manual-Rneasy Mini (Qiagen)	Total RNA was performed according to the manufacturer's instructions.	Samples stored at -80 C	total RNA	E1: total RNA was extracted using Trizol (Invitrogen, Carlsbad, CA), E2: total RNA was extracted using Manual-Cesium Chloride, E3: total RNA was extracted using Manual-Rneasy Micro (Qiagen), E4: total RNA was extracted using Manual-Rneasy Mini (Qiagen), E5: total RNA was extracted using RNA NOW, E6: total RNA was extracted using TriReagent & Manual-Rneasy Mini (Qiagen)	biotin	Biotinylated cRNA targets were prepared from 3.0 mg of total RNA, according to the GeneChip Expression Analysis Technical Manual : One-Cycle Target Labeling Assay (P/N 701021 Rev.5, Affymetrix, Santa Clara, USA).	9606
GSM972062	CIT106	GSM972062	Public on May 22 2013	Jul 23 2012	Jul 12 2017	RNA	1	Frozen tissue of primary colorectal Adenocarcinoma (discovery)	Homo sapiens	organism: Homo sapiens	dataset: discovery	Sex: Female	age.at.diagnosis (year): 43	tnm.stage: 2	tnm.t: T4	tnm.n: N0	tnm.m: M0	tumor.location: distal	chemotherapy.adjuvant: Y	chemotherapy.adjuvant.type: FOLFOX	rfs.event: 1	rfs.delay: 0	os.event: 1	os.delay: 23	mmr.status: pMMR	cimp.status: -	cin.status: +	tp53.mutation: N/A	tp53.mutation.dna: N/A	tp53.mutation.exon.number: N/A	tp53.mutation.protein: N/A	kras.mutation: M	kras.mutation.dna: c.35G>T	kras.mutation.exon.number: c.35G>T	kras.mutation.protein: N/A	braf.mutation: WT	braf.mutation.dna: N/A	braf.mutation.exon.number: N/A	braf.mutation.protein: N/A	cit.molecularsubtype: C6	dependancy sample: N/A	rna.extraction.method: Manual-Rneasy Mini (Qiagen)	Total RNA was performed according to the manufacturer's instructions.	Samples stored at -80 C	total RNA	E1: total RNA was extracted using Trizol (Invitrogen, Carlsbad, CA), E2: total RNA was extracted using Manual-Cesium Chloride, E3: total RNA was extracted using Manual-Rneasy Micro (Qiagen), E4: total RNA was extracted using Manual-Rneasy Mini (Qiagen), E5: total RNA was extracted using RNA NOW, E6: total RNA was extracted using TriReagent & Manual-Rneasy Mini (Qiagen)	biotin	Biotinylated cRNA targets were prepared from 3.0 mg of total RNA, according to the GeneChip Expression Analysis Technical Manual : One-Cycle Target Labeling Assay (P/N 701021 Rev.5, Affymetrix, Santa Clara, USA).	9606
GSM972063	CIT107	GSM972063	Public on May 22 2013	Jul 23 2012	Jul 12 2017	RNA	1	Frozen tissue of primary colorectal Adenocarcinoma (discovery)	Homo sapiens	organism: Homo sapiens	dataset: discovery	Sex: Male	age.at.diagnosis (year): 54	tnm.stage: 2	tnm.t: T3	tnm.n: N0	tnm.m: M0	tumor.location: distal	chemotherapy.adjuvant: N	chemotherapy.adjuvant.type: N/A	rfs.event: 0	rfs.delay: 70	os.event: 0	os.delay: 70	mmr.status: N/A	cimp.status: -	cin.status: +	tp53.mutation: N/A	tp53.mutation.dna: N/A	tp53.mutation.exon.number: N/A	tp53.mutation.protein: N/A	kras.mutation: M	kras.mutation.dna: c.38G>A	kras.mutation.exon.number: c.38G>A	kras.mutation.protein: N/A	braf.mutation: WT	braf.mutation.dna: N/A	braf.mutation.exon.number: N/A	braf.mutation.protein: N/A	cit.molecularsubtype: C1	dependancy sample: N/A	rna.extraction.method: Manual-Rneasy Mini (Qiagen)	Total RNA was performed according to the manufacturer's instructions.	Samples stored at -80 C	total RNA	E1: total RNA was extracted using Trizol (Invitrogen, Carlsbad, CA), E2: total RNA was extracted using Manual-Cesium Chloride, E3: total RNA was extracted using Manual-Rneasy Micro (Qiagen), E4: total RNA was extracted using Manual-Rneasy Mini (Qiagen), E5: total RNA was extracted using RNA NOW, E6: total RNA was extracted using TriReagent & Manual-Rneasy Mini (Qiagen)	biotin	Biotinylated cRNA targets were prepared from 3.0 mg of total RNA, according to the GeneChip Expression Analysis Technical Manual : One-Cycle Target Labeling Assay (P/N 701021 Rev.5, Affymetrix, Santa Clara, USA).	9606
GSM972064	CIT108	GSM972064	Public on May 22 2013	Jul 23 2012	Jul 12 2017	RNA	1	Frozen tissue of primary colorectal Adenocarcinoma (discovery)	Homo sapiens	organism: Homo sapiens	dataset: discovery	Sex: Male	age.at.diagnosis (year): 60	tnm.stage: 4	tnm.t: T4	tnm.n: N0	tnm.m: M1	tumor.location: distal	chemotherapy.adjuvant: Y	chemotherapy.adjuvant.type: FOLFIRI	rfs.event: 1	rfs.delay: 0	os.event: 1	os.delay: 22	mmr.status: N/A	cimp.status: -	cin.status: +	tp53.mutation: N/A	tp53.mutation.dna: N/A	tp53.mutation.exon.number: N/A	tp53.mutation.protein: N/A	kras.mutation: M	kras.mutation.dna: c.35G>A	kras.mutation.exon.number: c.35G>A	kras.mutation.protein: N/A	braf.mutation: WT	braf.mutation.dna: N/A	braf.mutation.exon.number: N/A	braf.mutation.protein: N/A	cit.molecularsubtype: C4	dependancy sample: N/A	rna.extraction.method: Manual-Rneasy Mini (Qiagen)	Total RNA was performed according to the manufacturer's instructions.	Samples stored at -80 C	total RNA	E1: total RNA was extracted using Trizol (Invitrogen, Carlsbad, CA), E2: total RNA was extracted using Manual-Cesium Chloride, E3: total RNA was extracted using Manual-Rneasy Micro (Qiagen), E4: total RNA was extracted using Manual-Rneasy Mini (Qiagen), E5: total RNA was extracted using RNA NOW, E6: total RNA was extracted using TriReagent & Manual-Rneasy Mini (Qiagen)	biotin	Biotinylated cRNA targets were prepared from 3.0 mg of total RNA, according to the GeneChip Expression Analysis Technical Manual : One-Cycle Target Labeling Assay (P/N 701021 Rev.5, Affymetrix, Santa Clara, USA).	9606
GSM972065	CIT109	GSM972065	Public on May 22 2013	Jul 23 2012	Jul 12 2017	RNA	1	Frozen tissue of primary colorectal Adenocarcinoma (discovery)	Homo sapiens	organism: Homo sapiens	dataset: discovery	Sex: Male	age.at.diagnosis (year): 48	tnm.stage: 2	tnm.t: T3	tnm.n: N0	tnm.m: M0	tumor.location: distal	chemotherapy.adjuvant: Y	chemotherapy.adjuvant.type: FUFOL	rfs.event: 0	rfs.delay: 46	os.event: 0	os.delay: 46	mmr.status: N/A	cimp.status: -	cin.status: +	tp53.mutation: N/A	tp53.mutation.dna: N/A	tp53.mutation.exon.number: N/A	tp53.mutation.protein: N/A	kras.mutation: WT	kras.mutation.dna: N/A	kras.mutation.exon.number: N/A	kras.mutation.protein: N/A	braf.mutation: WT	braf.mutation.dna: N/A	braf.mutation.exon.number: N/A	braf.mutation.protein: N/A	cit.molecularsubtype: C1	dependancy sample: N/A	rna.extraction.method: Manual-Rneasy Mini (Qiagen)	Total RNA was performed according to the manufacturer's instructions.	Samples stored at -80 C	total RNA	E1: total RNA was extracted using Trizol (Invitrogen, Carlsbad, CA), E2: total RNA was extracted using Manual-Cesium Chloride, E3: total RNA was extracted using Manual-Rneasy Micro (Qiagen), E4: total RNA was extracted using Manual-Rneasy Mini (Qiagen), E5: total RNA was extracted using RNA NOW, E6: total RNA was extracted using TriReagent & Manual-Rneasy Mini (Qiagen)	biotin	Biotinylated cRNA targets were prepared from 3.0 mg of total RNA, according to the GeneChip Expression Analysis Technical Manual : One-Cycle Target Labeling Assay (P/N 701021 Rev.5, Affymetrix, Santa Clara, USA).	9606
GSM972066	CIT110	GSM972066	Public on May 22 2013	Jul 23 2012	Jul 12 2017	RNA	1	Frozen tissue of primary colorectal Adenocarcinoma (discovery)	Homo sapiens	organism: Homo sapiens	dataset: discovery	Sex: Male	age.at.diagnosis (year): 69	tnm.stage: 4	tnm.t: T4	tnm.n: N0	tnm.m: M1	tumor.location: distal	chemotherapy.adjuvant: Y	chemotherapy.adjuvant.type: FOLFOX	rfs.event: 1	rfs.delay: 0	os.event: 0	os.delay: 49	mmr.status: N/A	cimp.status: -	cin.status: +	tp53.mutation: N/A	tp53.mutation.dna: N/A	tp53.mutation.exon.number: N/A	tp53.mutation.protein: N/A	kras.mutation: WT	kras.mutation.dna: N/A	kras.mutation.exon.number: N/A	kras.mutation.protein: N/A	braf.mutation: WT	braf.mutation.dna: N/A	braf.mutation.exon.number: N/A	braf.mutation.protein: N/A	cit.molecularsubtype: C1	dependancy sample: N/A	rna.extraction.method: Manual-Rneasy Mini (Qiagen)	Total RNA was performed according to the manufacturer's instructions.	Samples stored at -80 C	total RNA	E1: total RNA was extracted using Trizol (Invitrogen, Carlsbad, CA), E2: total RNA was extracted using Manual-Cesium Chloride, E3: total RNA was extracted using Manual-Rneasy Micro (Qiagen), E4: total RNA was extracted using Manual-Rneasy Mini (Qiagen), E5: total RNA was extracted using RNA NOW, E6: total RNA was extracted using TriReagent & Manual-Rneasy Mini (Qiagen)	biotin	Biotinylated cRNA targets were prepared from 3.0 mg of total RNA, according to the GeneChip Expression Analysis Technical Manual : One-Cycle Target Labeling Assay (P/N 701021 Rev.5, Affymetrix, Santa Clara, USA).	9606
GSM972067	CIT111	GSM972067	Public on May 22 2013	Jul 23 2012	Jul 12 2017	RNA	1	Frozen tissue of primary colorectal Adenocarcinoma (discovery)	Homo sapiens	organism: Homo sapiens	dataset: discovery	Sex: Female	age.at.diagnosis (year): 83	tnm.stage: 2	tnm.t: T3	tnm.n: N0	tnm.m: M0	tumor.location: distal	chemotherapy.adjuvant: N	chemotherapy.adjuvant.type: N/A	rfs.event: 0	rfs.delay: 183	os.event: 1	os.delay: 183	mmr.status: N/A	cimp.status: -	cin.status: +	tp53.mutation: N/A	tp53.mutation.dna: N/A	tp53.mutation.exon.number: N/A	tp53.mutation.protein: N/A	kras.mutation: WT	kras.mutation.dna: N/A	kras.mutation.exon.number: N/A	kras.mutation.protein: N/A	braf.mutation: WT	braf.mutation.dna: N/A	braf.mutation.exon.number: N/A	braf.mutation.protein: N/A	cit.molecularsubtype: C5	dependancy sample: N/A	rna.extraction.method: Manual-Rneasy Mini (Qiagen)	Total RNA was performed according to the manufacturer's instructions.	Samples stored at -80 C	total RNA	E1: total RNA was extracted using Trizol (Invitrogen, Carlsbad, CA), E2: total RNA was extracted using Manual-Cesium Chloride, E3: total RNA was extracted using Manual-Rneasy Micro (Qiagen), E4: total RNA was extracted using Manual-Rneasy Mini (Qiagen), E5: total RNA was extracted using RNA NOW, E6: total RNA was extracted using TriReagent & Manual-Rneasy Mini (Qiagen)	biotin	Biotinylated cRNA targets were prepared from 3.0 mg of total RNA, according to the GeneChip Expression Analysis Technical Manual : One-Cycle Target Labeling Assay (P/N 701021 Rev.5, Affymetrix, Santa Clara, USA).	9606
GSM972068	CIT112	GSM972068	Public on May 22 2013	Jul 23 2012	Jul 12 2017	RNA	1	Frozen tissue of primary colorectal Adenocarcinoma (discovery)	Homo sapiens	organism: Homo sapiens	dataset: discovery	Sex: Male	age.at.diagnosis (year): 44	tnm.stage: 2	tnm.t: T4	tnm.n: N0	tnm.m: M0	tumor.location: distal	chemotherapy.adjuvant: Y	chemotherapy.adjuvant.type: FUFOL	rfs.event: 1	rfs.delay: 3	os.event: 1	os.delay: 22	mmr.status: N/A	cimp.status: -	cin.status: +	tp53.mutation: N/A	tp53.mutation.dna: N/A	tp53.mutation.exon.number: N/A	tp53.mutation.protein: N/A	kras.mutation: M	kras.mutation.dna: c.35G>A	kras.mutation.exon.number: c.35G>A	kras.mutation.protein: N/A	braf.mutation: WT	braf.mutation.dna: N/A	braf.mutation.exon.number: N/A	braf.mutation.protein: N/A	cit.molecularsubtype: C4	dependancy sample: N/A	rna.extraction.method: Manual-Rneasy Mini (Qiagen)	Total RNA was performed according to the manufacturer's instructions.	Samples stored at -80 C	total RNA	E1: total RNA was extracted using Trizol (Invitrogen, Carlsbad, CA), E2: total RNA was extracted using Manual-Cesium Chloride, E3: total RNA was extracted using Manual-Rneasy Micro (Qiagen), E4: total RNA was extracted using Manual-Rneasy Mini (Qiagen), E5: total RNA was extracted using RNA NOW, E6: total RNA was extracted using TriReagent & Manual-Rneasy Mini (Qiagen)	biotin	Biotinylated cRNA targets were prepared from 3.0 mg of total RNA, according to the GeneChip Expression Analysis Technical Manual : One-Cycle Target Labeling Assay (P/N 701021 Rev.5, Affymetrix, Santa Clara, USA).	9606
GSM972069	CIT113	GSM972069	Public on May 22 2013	Jul 23 2012	Jul 12 2017	RNA	1	Frozen tissue of primary colorectal Adenocarcinoma (discovery)	Homo sapiens	organism: Homo sapiens	dataset: discovery	Sex: Male	age.at.diagnosis (year): 68	tnm.stage: 2	tnm.t: T3	tnm.n: N0	tnm.m: M0	tumor.location: proximal	chemotherapy.adjuvant: N	chemotherapy.adjuvant.type: N/A	rfs.event: 0	rfs.delay: 201	os.event: 0	os.delay: 201	mmr.status: N/A	cimp.status: -	cin.status: +	tp53.mutation: N/A	tp53.mutation.dna: N/A	tp53.mutation.exon.number: N/A	tp53.mutation.protein: N/A	kras.mutation: M	kras.mutation.dna: c.38G>A	kras.mutation.exon.number: c.38G>A	kras.mutation.protein: N/A	braf.mutation: WT	braf.mutation.dna: N/A	braf.mutation.exon.number: N/A	braf.mutation.protein: N/A	cit.molecularsubtype: C5	dependancy sample: N/A	rna.extraction.method: Manual-Rneasy Mini (Qiagen)	Total RNA was performed according to the manufacturer's instructions.	Samples stored at -80 C	total RNA	E1: total RNA was extracted using Trizol (Invitrogen, Carlsbad, CA), E2: total RNA was extracted using Manual-Cesium Chloride, E3: total RNA was extracted using Manual-Rneasy Micro (Qiagen), E4: total RNA was extracted using Manual-Rneasy Mini (Qiagen), E5: total RNA was extracted using RNA NOW, E6: total RNA was extracted using TriReagent & Manual-Rneasy Mini (Qiagen)	biotin	Biotinylated cRNA targets were prepared from 3.0 mg of total RNA, according to the GeneChip Expression Analysis Technical Manual : One-Cycle Target Labeling Assay (P/N 701021 Rev.5, Affymetrix, Santa Clara, USA).	9606
GSM972070	CIT114	GSM972070	Public on May 22 2013	Jul 23 2012	Jul 12 2017	RNA	1	Frozen tissue of primary colorectal Adenocarcinoma (discovery)	Homo sapiens	organism: Homo sapiens	dataset: discovery	Sex: Female	age.at.diagnosis (year): 64	tnm.stage: 2	tnm.t: T4	tnm.n: N0	tnm.m: M0	tumor.location: distal	chemotherapy.adjuvant: Y	chemotherapy.adjuvant.type: FUFOL	rfs.event: 0	rfs.delay: 68	os.event: 1	os.delay: 68	mmr.status: N/A	cimp.status: -	cin.status: +	tp53.mutation: N/A	tp53.mutation.dna: N/A	tp53.mutation.exon.number: N/A	tp53.mutation.protein: N/A	kras.mutation: M	kras.mutation.dna: c.35G>T	kras.mutation.exon.number: c.35G>T	kras.mutation.protein: N/A	braf.mutation: WT	braf.mutation.dna: N/A	braf.mutation.exon.number: N/A	braf.mutation.protein: N/A	cit.molecularsubtype: C6	dependancy sample: N/A	rna.extraction.method: Manual-Rneasy Mini (Qiagen)	Total RNA was performed according to the manufacturer's instructions.	Samples stored at -80 C	total RNA	E1: total RNA was extracted using Trizol (Invitrogen, Carlsbad, CA), E2: total RNA was extracted using Manual-Cesium Chloride, E3: total RNA was extracted using Manual-Rneasy Micro (Qiagen), E4: total RNA was extracted using Manual-Rneasy Mini (Qiagen), E5: total RNA was extracted using RNA NOW, E6: total RNA was extracted using TriReagent & Manual-Rneasy Mini (Qiagen)	biotin	Biotinylated cRNA targets were prepared from 3.0 mg of total RNA, according to the GeneChip Expression Analysis Technical Manual : One-Cycle Target Labeling Assay (P/N 701021 Rev.5, Affymetrix, Santa Clara, USA).	9606
GSM972071	CIT115	GSM972071	Public on May 22 2013	Jul 23 2012	Jul 12 2017	RNA	1	Frozen tissue of primary colorectal Adenocarcinoma (discovery)	Homo sapiens	organism: Homo sapiens	dataset: discovery	Sex: Female	age.at.diagnosis (year): 68	tnm.stage: 2	tnm.t: T3	tnm.n: N0	tnm.m: M0	tumor.location: distal	chemotherapy.adjuvant: N	chemotherapy.adjuvant.type: N/A	rfs.event: 0	rfs.delay: 183	os.event: 0	os.delay: 183	mmr.status: N/A	cimp.status: -	cin.status: +	tp53.mutation: N/A	tp53.mutation.dna: N/A	tp53.mutation.exon.number: N/A	tp53.mutation.protein: N/A	kras.mutation: WT	kras.mutation.dna: N/A	kras.mutation.exon.number: N/A	kras.mutation.protein: N/A	braf.mutation: WT	braf.mutation.dna: N/A	braf.mutation.exon.number: N/A	braf.mutation.protein: N/A	cit.molecularsubtype: C5	dependancy sample: N/A	rna.extraction.method: Manual-Rneasy Mini (Qiagen)	Total RNA was performed according to the manufacturer's instructions.	Samples stored at -80 C	total RNA	E1: total RNA was extracted using Trizol (Invitrogen, Carlsbad, CA), E2: total RNA was extracted using Manual-Cesium Chloride, E3: total RNA was extracted using Manual-Rneasy Micro (Qiagen), E4: total RNA was extracted using Manual-Rneasy Mini (Qiagen), E5: total RNA was extracted using RNA NOW, E6: total RNA was extracted using TriReagent & Manual-Rneasy Mini (Qiagen)	biotin	Biotinylated cRNA targets were prepared from 3.0 mg of total RNA, according to the GeneChip Expression Analysis Technical Manual : One-Cycle Target Labeling Assay (P/N 701021 Rev.5, Affymetrix, Santa Clara, USA).	9606
GSM972072	CIT116	GSM972072	Public on May 22 2013	Jul 23 2012	Jul 12 2017	RNA	1	Frozen tissue of primary colorectal Adenocarcinoma (discovery)	Homo sapiens	organism: Homo sapiens	dataset: discovery	Sex: Female	age.at.diagnosis (year): 70	tnm.stage: 2	tnm.t: T4	tnm.n: N0	tnm.m: M0	tumor.location: proximal	chemotherapy.adjuvant: N	chemotherapy.adjuvant.type: N/A	rfs.event: 0	rfs.delay: 172	os.event: 0	os.delay: 172	mmr.status: N/A	cimp.status: +	cin.status: +	tp53.mutation: N/A	tp53.mutation.dna: N/A	tp53.mutation.exon.number: N/A	tp53.mutation.protein: N/A	kras.mutation: WT	kras.mutation.dna: N/A	kras.mutation.exon.number: N/A	kras.mutation.protein: N/A	braf.mutation: M	braf.mutation.dna: N/A	braf.mutation.exon.number: N/A	braf.mutation.protein: N/A	cit.molecularsubtype: C4	dependancy sample: N/A	rna.extraction.method: Manual-Rneasy Mini (Qiagen)	Total RNA was performed according to the manufacturer's instructions.	Samples stored at -80 C	total RNA	E1: total RNA was extracted using Trizol (Invitrogen, Carlsbad, CA), E2: total RNA was extracted using Manual-Cesium Chloride, E3: total RNA was extracted using Manual-Rneasy Micro (Qiagen), E4: total RNA was extracted using Manual-Rneasy Mini (Qiagen), E5: total RNA was extracted using RNA NOW, E6: total RNA was extracted using TriReagent & Manual-Rneasy Mini (Qiagen)	biotin	Biotinylated cRNA targets were prepared from 3.0 mg of total RNA, according to the GeneChip Expression Analysis Technical Manual : One-Cycle Target Labeling Assay (P/N 701021 Rev.5, Affymetrix, Santa Clara, USA).	9606
GSM972073	CIT117	GSM972073	Public on May 22 2013	Jul 23 2012	Jul 12 2017	RNA	1	Frozen tissue of primary colorectal Adenocarcinoma (discovery)	Homo sapiens	organism: Homo sapiens	dataset: discovery	Sex: Female	age.at.diagnosis (year): 80	tnm.stage: 2	tnm.t: T3	tnm.n: N0	tnm.m: M0	tumor.location: proximal	chemotherapy.adjuvant: N	chemotherapy.adjuvant.type: N/A	rfs.event: 0	rfs.delay: 163	os.event: 0	os.delay: 163	mmr.status: N/A	cimp.status: +	cin.status: +	tp53.mutation: N/A	tp53.mutation.dna: N/A	tp53.mutation.exon.number: N/A	tp53.mutation.protein: N/A	kras.mutation: M	kras.mutation.dna: c.35G>A	kras.mutation.exon.number: c.35G>A	kras.mutation.protein: N/A	braf.mutation: WT	braf.mutation.dna: N/A	braf.mutation.exon.number: N/A	braf.mutation.protein: N/A	cit.molecularsubtype: C4	dependancy sample: N/A	rna.extraction.method: Manual-Rneasy Mini (Qiagen)	Total RNA was performed according to the manufacturer's instructions.	Samples stored at -80 C	total RNA	E1: total RNA was extracted using Trizol (Invitrogen, Carlsbad, CA), E2: total RNA was extracted using Manual-Cesium Chloride, E3: total RNA was extracted using Manual-Rneasy Micro (Qiagen), E4: total RNA was extracted using Manual-Rneasy Mini (Qiagen), E5: total RNA was extracted using RNA NOW, E6: total RNA was extracted using TriReagent & Manual-Rneasy Mini (Qiagen)	biotin	Biotinylated cRNA targets were prepared from 3.0 mg of total RNA, according to the GeneChip Expression Analysis Technical Manual : One-Cycle Target Labeling Assay (P/N 701021 Rev.5, Affymetrix, Santa Clara, USA).	9606
GSM972074	CIT118	GSM972074	Public on May 22 2013	Jul 23 2012	Jul 12 2017	RNA	1	Frozen tissue of primary colorectal Adenocarcinoma (discovery)	Homo sapiens	organism: Homo sapiens	dataset: discovery	Sex: Female	age.at.diagnosis (year): 70	tnm.stage: 2	tnm.t: T4	tnm.n: N0	tnm.m: M0	tumor.location: distal	chemotherapy.adjuvant: Y	chemotherapy.adjuvant.type: FUFOL	rfs.event: 1	rfs.delay: 1	os.event: 1	os.delay: 75	mmr.status: N/A	cimp.status: -	cin.status: N/A	tp53.mutation: N/A	tp53.mutation.dna: N/A	tp53.mutation.exon.number: N/A	tp53.mutation.protein: N/A	kras.mutation: WT	kras.mutation.dna: N/A	kras.mutation.exon.number: N/A	kras.mutation.protein: N/A	braf.mutation: WT	braf.mutation.dna: N/A	braf.mutation.exon.number: N/A	braf.mutation.protein: N/A	cit.molecularsubtype: C1	dependancy sample: N/A	rna.extraction.method: Manual-Rneasy Mini (Qiagen)	Total RNA was performed according to the manufacturer's instructions.	Samples stored at -80 C	total RNA	E1: total RNA was extracted using Trizol (Invitrogen, Carlsbad, CA), E2: total RNA was extracted using Manual-Cesium Chloride, E3: total RNA was extracted using Manual-Rneasy Micro (Qiagen), E4: total RNA was extracted using Manual-Rneasy Mini (Qiagen), E5: total RNA was extracted using RNA NOW, E6: total RNA was extracted using TriReagent & Manual-Rneasy Mini (Qiagen)	biotin	Biotinylated cRNA targets were prepared from 3.0 mg of total RNA, according to the GeneChip Expression Analysis Technical Manual : One-Cycle Target Labeling Assay (P/N 701021 Rev.5, Affymetrix, Santa Clara, USA).	9606
GSM972075	CIT119	GSM972075	Public on May 22 2013	Jul 23 2012	Jul 12 2017	RNA	1	Frozen tissue of primary colorectal Adenocarcinoma (discovery)	Homo sapiens	organism: Homo sapiens	dataset: discovery	Sex: Male	age.at.diagnosis (year): 42	tnm.stage: 2	tnm.t: T4	tnm.n: N0	tnm.m: M0	tumor.location: distal	chemotherapy.adjuvant: N	chemotherapy.adjuvant.type: N/A	rfs.event: 0	rfs.delay: 44	os.event: 1	os.delay: 44	mmr.status: N/A	cimp.status: -	cin.status: +	tp53.mutation: N/A	tp53.mutation.dna: N/A	tp53.mutation.exon.number: N/A	tp53.mutation.protein: N/A	kras.mutation: WT	kras.mutation.dna: N/A	kras.mutation.exon.number: N/A	kras.mutation.protein: N/A	braf.mutation: WT	braf.mutation.dna: N/A	braf.mutation.exon.number: N/A	braf.mutation.protein: N/A	cit.molecularsubtype: C2	dependancy sample: N/A	rna.extraction.method: Manual-Rneasy Mini (Qiagen)	Total RNA was performed according to the manufacturer's instructions.	Samples stored at -80 C	total RNA	E1: total RNA was extracted using Trizol (Invitrogen, Carlsbad, CA), E2: total RNA was extracted using Manual-Cesium Chloride, E3: total RNA was extracted using Manual-Rneasy Micro (Qiagen), E4: total RNA was extracted using Manual-Rneasy Mini (Qiagen), E5: total RNA was extracted using RNA NOW, E6: total RNA was extracted using TriReagent & Manual-Rneasy Mini (Qiagen)	biotin	Biotinylated cRNA targets were prepared from 3.0 mg of total RNA, according to the GeneChip Expression Analysis Technical Manual : One-Cycle Target Labeling Assay (P/N 701021 Rev.5, Affymetrix, Santa Clara, USA).	9606
GSM972076	CIT120	GSM972076	Public on May 22 2013	Jul 23 2012	Jul 12 2017	RNA	1	Frozen tissue of primary colorectal Adenocarcinoma (discovery)	Homo sapiens	organism: Homo sapiens	dataset: discovery	Sex: Male	age.at.diagnosis (year): 48	tnm.stage: 2	tnm.t: T3	tnm.n: N0	tnm.m: M0	tumor.location: proximal	chemotherapy.adjuvant: N	chemotherapy.adjuvant.type: N/A	rfs.event: 0	rfs.delay: 153	os.event: 0	os.delay: 153	mmr.status: N/A	cimp.status: -	cin.status: -	tp53.mutation: N/A	tp53.mutation.dna: N/A	tp53.mutation.exon.number: N/A	tp53.mutation.protein: N/A	kras.mutation: WT	kras.mutation.dna: N/A	kras.mutation.exon.number: N/A	kras.mutation.protein: N/A	braf.mutation: WT	braf.mutation.dna: N/A	braf.mutation.exon.number: N/A	braf.mutation.protein: N/A	cit.molecularsubtype: C2	dependancy sample: N/A	rna.extraction.method: Manual-Rneasy Mini (Qiagen)	Total RNA was performed according to the manufacturer's instructions.	Samples stored at -80 C	total RNA	E1: total RNA was extracted using Trizol (Invitrogen, Carlsbad, CA), E2: total RNA was extracted using Manual-Cesium Chloride, E3: total RNA was extracted using Manual-Rneasy Micro (Qiagen), E4: total RNA was extracted using Manual-Rneasy Mini (Qiagen), E5: total RNA was extracted using RNA NOW, E6: total RNA was extracted using TriReagent & Manual-Rneasy Mini (Qiagen)	biotin	Biotinylated cRNA targets were prepared from 3.0 mg of total RNA, according to the GeneChip Expression Analysis Technical Manual : One-Cycle Target Labeling Assay (P/N 701021 Rev.5, Affymetrix, Santa Clara, USA).	9606
GSM972077	CIT121	GSM972077	Public on May 22 2013	Jul 23 2012	Jul 12 2017	RNA	1	Frozen tissue of primary colorectal Adenocarcinoma (discovery)	Homo sapiens	organism: Homo sapiens	dataset: discovery	Sex: Female	age.at.diagnosis (year): 58	tnm.stage: 2	tnm.t: T3	tnm.n: N0	tnm.m: M0	tumor.location: distal	chemotherapy.adjuvant: N	chemotherapy.adjuvant.type: N/A	rfs.event: 1	rfs.delay: 26	os.event: 1	os.delay: 31	mmr.status: N/A	cimp.status: -	cin.status: +	tp53.mutation: N/A	tp53.mutation.dna: N/A	tp53.mutation.exon.number: N/A	tp53.mutation.protein: N/A	kras.mutation: M	kras.mutation.dna: c.35G>T	kras.mutation.exon.number: c.35G>T	kras.mutation.protein: N/A	braf.mutation: WT	braf.mutation.dna: N/A	braf.mutation.exon.number: N/A	braf.mutation.protein: N/A	cit.molecularsubtype: C6	dependancy sample: N/A	rna.extraction.method: Manual-Rneasy Mini (Qiagen)	Total RNA was performed according to the manufacturer's instructions.	Samples stored at -80 C	total RNA	E1: total RNA was extracted using Trizol (Invitrogen, Carlsbad, CA), E2: total RNA was extracted using Manual-Cesium Chloride, E3: total RNA was extracted using Manual-Rneasy Micro (Qiagen), E4: total RNA was extracted using Manual-Rneasy Mini (Qiagen), E5: total RNA was extracted using RNA NOW, E6: total RNA was extracted using TriReagent & Manual-Rneasy Mini (Qiagen)	biotin	Biotinylated cRNA targets were prepared from 3.0 mg of total RNA, according to the GeneChip Expression Analysis Technical Manual : One-Cycle Target Labeling Assay (P/N 701021 Rev.5, Affymetrix, Santa Clara, USA).	9606
GSM972078	CIT122	GSM972078	Public on May 22 2013	Jul 23 2012	Jul 12 2017	RNA	1	Frozen tissue of primary colorectal Adenocarcinoma (discovery)	Homo sapiens	organism: Homo sapiens	dataset: discovery	Sex: Male	age.at.diagnosis (year): 63	tnm.stage: 2	tnm.t: T3	tnm.n: N0	tnm.m: M0	tumor.location: distal	chemotherapy.adjuvant: Y	chemotherapy.adjuvant.type: FOLFOX	rfs.event: 1	rfs.delay: 54	os.event: 1	os.delay: 145	mmr.status: N/A	cimp.status: -	cin.status: +	tp53.mutation: N/A	tp53.mutation.dna: N/A	tp53.mutation.exon.number: N/A	tp53.mutation.protein: N/A	kras.mutation: WT	kras.mutation.dna: N/A	kras.mutation.exon.number: N/A	kras.mutation.protein: N/A	braf.mutation: WT	braf.mutation.dna: N/A	braf.mutation.exon.number: N/A	braf.mutation.protein: N/A	cit.molecularsubtype: C5	dependancy sample: N/A	rna.extraction.method: Manual-Rneasy Mini (Qiagen)	Total RNA was performed according to the manufacturer's instructions.	Samples stored at -80 C	total RNA	E1: total RNA was extracted using Trizol (Invitrogen, Carlsbad, CA), E2: total RNA was extracted using Manual-Cesium Chloride, E3: total RNA was extracted using Manual-Rneasy Micro (Qiagen), E4: total RNA was extracted using Manual-Rneasy Mini (Qiagen), E5: total RNA was extracted using RNA NOW, E6: total RNA was extracted using TriReagent & Manual-Rneasy Mini (Qiagen)	biotin	Biotinylated cRNA targets were prepared from 3.0 mg of total RNA, according to the GeneChip Expression Analysis Technical Manual : One-Cycle Target Labeling Assay (P/N 701021 Rev.5, Affymetrix, Santa Clara, USA).	9606
GSM972079	CIT123	GSM972079	Public on May 22 2013	Jul 23 2012	Jul 12 2017	RNA	1	Frozen tissue of primary colorectal Adenocarcinoma (discovery)	Homo sapiens	organism: Homo sapiens	dataset: discovery	Sex: Male	age.at.diagnosis (year): 44	tnm.stage: 2	tnm.t: T3	tnm.n: N0	tnm.m: M0	tumor.location: distal	chemotherapy.adjuvant: Y	chemotherapy.adjuvant.type: 5FU	rfs.event: 0	rfs.delay: 168	os.event: 0	os.delay: 168	mmr.status: N/A	cimp.status: -	cin.status: +	tp53.mutation: N/A	tp53.mutation.dna: N/A	tp53.mutation.exon.number: N/A	tp53.mutation.protein: N/A	kras.mutation: WT	kras.mutation.dna: N/A	kras.mutation.exon.number: N/A	kras.mutation.protein: N/A	braf.mutation: WT	braf.mutation.dna: N/A	braf.mutation.exon.number: N/A	braf.mutation.protein: N/A	cit.molecularsubtype: C2	dependancy sample: N/A	rna.extraction.method: Manual-Rneasy Mini (Qiagen)	Total RNA was performed according to the manufacturer's instructions.	Samples stored at -80 C	total RNA	E1: total RNA was extracted using Trizol (Invitrogen, Carlsbad, CA), E2: total RNA was extracted using Manual-Cesium Chloride, E3: total RNA was extracted using Manual-Rneasy Micro (Qiagen), E4: total RNA was extracted using Manual-Rneasy Mini (Qiagen), E5: total RNA was extracted using RNA NOW, E6: total RNA was extracted using TriReagent & Manual-Rneasy Mini (Qiagen)	biotin	Biotinylated cRNA targets were prepared from 3.0 mg of total RNA, according to the GeneChip Expression Analysis Technical Manual : One-Cycle Target Labeling Assay (P/N 701021 Rev.5, Affymetrix, Santa Clara, USA).	9606
GSM972080	CIT124	GSM972080	Public on May 22 2013	Jul 23 2012	Jul 12 2017	RNA	1	Frozen tissue of primary colorectal Adenocarcinoma (discovery)	Homo sapiens	organism: Homo sapiens	dataset: discovery	Sex: Male	age.at.diagnosis (year): 61	tnm.stage: 2	tnm.t: T4	tnm.n: N0	tnm.m: M0	tumor.location: distal	chemotherapy.adjuvant: Y	chemotherapy.adjuvant.type: other	rfs.event: 1	rfs.delay: 53	os.event: 0	os.delay: 165	mmr.status: N/A	cimp.status: +	cin.status: +	tp53.mutation: N/A	tp53.mutation.dna: N/A	tp53.mutation.exon.number: N/A	tp53.mutation.protein: N/A	kras.mutation: M	kras.mutation.dna: c.35G>T	kras.mutation.exon.number: c.35G>T	kras.mutation.protein: N/A	braf.mutation: WT	braf.mutation.dna: N/A	braf.mutation.exon.number: N/A	braf.mutation.protein: N/A	cit.molecularsubtype: C2	dependancy sample: N/A	rna.extraction.method: Manual-Rneasy Mini (Qiagen)	Total RNA was performed according to the manufacturer's instructions.	Samples stored at -80 C	total RNA	E1: total RNA was extracted using Trizol (Invitrogen, Carlsbad, CA), E2: total RNA was extracted using Manual-Cesium Chloride, E3: total RNA was extracted using Manual-Rneasy Micro (Qiagen), E4: total RNA was extracted using Manual-Rneasy Mini (Qiagen), E5: total RNA was extracted using RNA NOW, E6: total RNA was extracted using TriReagent & Manual-Rneasy Mini (Qiagen)	biotin	Biotinylated cRNA targets were prepared from 3.0 mg of total RNA, according to the GeneChip Expression Analysis Technical Manual : One-Cycle Target Labeling Assay (P/N 701021 Rev.5, Affymetrix, Santa Clara, USA).	9606
GSM972081	CIT125	GSM972081	Public on May 22 2013	Jul 23 2012	Jul 12 2017	RNA	1	Frozen tissue of primary colorectal Adenocarcinoma (discovery)	Homo sapiens	organism: Homo sapiens	dataset: discovery	Sex: Female	age.at.diagnosis (year): 68	tnm.stage: 2	tnm.t: T3	tnm.n: N0	tnm.m: M0	tumor.location: distal	chemotherapy.adjuvant: N	chemotherapy.adjuvant.type: N/A	rfs.event: 0	rfs.delay: 26	os.event: 0	os.delay: 26	mmr.status: N/A	cimp.status: -	cin.status: +	tp53.mutation: N/A	tp53.mutation.dna: N/A	tp53.mutation.exon.number: N/A	tp53.mutation.protein: N/A	kras.mutation: M	kras.mutation.dna: c.35G>C	kras.mutation.exon.number: c.35G>C	kras.mutation.protein: N/A	braf.mutation: WT	braf.mutation.dna: N/A	braf.mutation.exon.number: N/A	braf.mutation.protein: N/A	cit.molecularsubtype: C1	dependancy sample: N/A	rna.extraction.method: Manual-Rneasy Mini (Qiagen)	Total RNA was performed according to the manufacturer's instructions.	Samples stored at -80 C	total RNA	E1: total RNA was extracted using Trizol (Invitrogen, Carlsbad, CA), E2: total RNA was extracted using Manual-Cesium Chloride, E3: total RNA was extracted using Manual-Rneasy Micro (Qiagen), E4: total RNA was extracted using Manual-Rneasy Mini (Qiagen), E5: total RNA was extracted using RNA NOW, E6: total RNA was extracted using TriReagent & Manual-Rneasy Mini (Qiagen)	biotin	Biotinylated cRNA targets were prepared from 3.0 mg of total RNA, according to the GeneChip Expression Analysis Technical Manual : One-Cycle Target Labeling Assay (P/N 701021 Rev.5, Affymetrix, Santa Clara, USA).	9606
GSM972082	CIT126	GSM972082	Public on May 22 2013	Jul 23 2012	Jul 12 2017	RNA	1	Frozen tissue of primary colorectal Adenocarcinoma (discovery)	Homo sapiens	organism: Homo sapiens	dataset: discovery	Sex: Male	age.at.diagnosis (year): 75	tnm.stage: 2	tnm.t: T3	tnm.n: N0	tnm.m: M0	tumor.location: distal	chemotherapy.adjuvant: Y	chemotherapy.adjuvant.type: other	rfs.event: 1	rfs.delay: 119	os.event: 1	os.delay: 132	mmr.status: N/A	cimp.status: -	cin.status: +	tp53.mutation: N/A	tp53.mutation.dna: N/A	tp53.mutation.exon.number: N/A	tp53.mutation.protein: N/A	kras.mutation: M	kras.mutation.dna: c.38G>A	kras.mutation.exon.number: c.38G>A	kras.mutation.protein: N/A	braf.mutation: WT	braf.mutation.dna: N/A	braf.mutation.exon.number: N/A	braf.mutation.protein: N/A	cit.molecularsubtype: C2	dependancy sample: N/A	rna.extraction.method: Manual-Rneasy Mini (Qiagen)	Total RNA was performed according to the manufacturer's instructions.	Samples stored at -80 C	total RNA	E1: total RNA was extracted using Trizol (Invitrogen, Carlsbad, CA), E2: total RNA was extracted using Manual-Cesium Chloride, E3: total RNA was extracted using Manual-Rneasy Micro (Qiagen), E4: total RNA was extracted using Manual-Rneasy Mini (Qiagen), E5: total RNA was extracted using RNA NOW, E6: total RNA was extracted using TriReagent & Manual-Rneasy Mini (Qiagen)	biotin	Biotinylated cRNA targets were prepared from 3.0 mg of total RNA, according to the GeneChip Expression Analysis Technical Manual : One-Cycle Target Labeling Assay (P/N 701021 Rev.5, Affymetrix, Santa Clara, USA).	9606
GSM972083	CIT127	GSM972083	Public on May 22 2013	Jul 23 2012	Jul 12 2017	RNA	1	Frozen tissue of primary colorectal Adenocarcinoma (discovery)	Homo sapiens	organism: Homo sapiens	dataset: discovery	Sex: Female	age.at.diagnosis (year): 65	tnm.stage: 2	tnm.t: T3	tnm.n: N0	tnm.m: M0	tumor.location: distal	chemotherapy.adjuvant: N	chemotherapy.adjuvant.type: N/A	rfs.event: 0	rfs.delay: 127	os.event: 0	os.delay: 127	mmr.status: N/A	cimp.status: -	cin.status: +	tp53.mutation: N/A	tp53.mutation.dna: N/A	tp53.mutation.exon.number: N/A	tp53.mutation.protein: N/A	kras.mutation: WT	kras.mutation.dna: N/A	kras.mutation.exon.number: N/A	kras.mutation.protein: N/A	braf.mutation: WT	braf.mutation.dna: N/A	braf.mutation.exon.number: N/A	braf.mutation.protein: N/A	cit.molecularsubtype: C5	dependancy sample: N/A	rna.extraction.method: Manual-Rneasy Mini (Qiagen)	Total RNA was performed according to the manufacturer's instructions.	Samples stored at -80 C	total RNA	E1: total RNA was extracted using Trizol (Invitrogen, Carlsbad, CA), E2: total RNA was extracted using Manual-Cesium Chloride, E3: total RNA was extracted using Manual-Rneasy Micro (Qiagen), E4: total RNA was extracted using Manual-Rneasy Mini (Qiagen), E5: total RNA was extracted using RNA NOW, E6: total RNA was extracted using TriReagent & Manual-Rneasy Mini (Qiagen)	biotin	Biotinylated cRNA targets were prepared from 3.0 mg of total RNA, according to the GeneChip Expression Analysis Technical Manual : One-Cycle Target Labeling Assay (P/N 701021 Rev.5, Affymetrix, Santa Clara, USA).	9606
GSM972084	CIT128	GSM972084	Public on May 22 2013	Jul 23 2012	Jul 12 2017	RNA	1	Frozen tissue of primary colorectal Adenocarcinoma (discovery)	Homo sapiens	organism: Homo sapiens	dataset: discovery	Sex: Female	age.at.diagnosis (year): 73	tnm.stage: 2	tnm.t: T3	tnm.n: N0	tnm.m: M0	tumor.location: distal	chemotherapy.adjuvant: N	chemotherapy.adjuvant.type: N/A	rfs.event: 0	rfs.delay: 129	os.event: 0	os.delay: 129	mmr.status: N/A	cimp.status: -	cin.status: -	tp53.mutation: N/A	tp53.mutation.dna: N/A	tp53.mutation.exon.number: N/A	tp53.mutation.protein: N/A	kras.mutation: WT	kras.mutation.dna: N/A	kras.mutation.exon.number: N/A	kras.mutation.protein: N/A	braf.mutation: WT	braf.mutation.dna: N/A	braf.mutation.exon.number: N/A	braf.mutation.protein: N/A	cit.molecularsubtype: C6	dependancy sample: N/A	rna.extraction.method: Manual-Rneasy Mini (Qiagen)	Total RNA was performed according to the manufacturer's instructions.	Samples stored at -80 C	total RNA	E1: total RNA was extracted using Trizol (Invitrogen, Carlsbad, CA), E2: total RNA was extracted using Manual-Cesium Chloride, E3: total RNA was extracted using Manual-Rneasy Micro (Qiagen), E4: total RNA was extracted using Manual-Rneasy Mini (Qiagen), E5: total RNA was extracted using RNA NOW, E6: total RNA was extracted using TriReagent & Manual-Rneasy Mini (Qiagen)	biotin	Biotinylated cRNA targets were prepared from 3.0 mg of total RNA, according to the GeneChip Expression Analysis Technical Manual : One-Cycle Target Labeling Assay (P/N 701021 Rev.5, Affymetrix, Santa Clara, USA).	9606
GSM972085	CIT129	GSM972085	Public on May 22 2013	Jul 23 2012	Jul 12 2017	RNA	1	Frozen tissue of primary colorectal Adenocarcinoma (discovery)	Homo sapiens	organism: Homo sapiens	dataset: discovery	Sex: Male	age.at.diagnosis (year): 56	tnm.stage: 2	tnm.t: T3	tnm.n: N0	tnm.m: M0	tumor.location: proximal	chemotherapy.adjuvant: N	chemotherapy.adjuvant.type: N/A	rfs.event: 0	rfs.delay: 97	os.event: 0	os.delay: 97	mmr.status: N/A	cimp.status: -	cin.status: +	tp53.mutation: N/A	tp53.mutation.dna: N/A	tp53.mutation.exon.number: N/A	tp53.mutation.protein: N/A	kras.mutation: WT	kras.mutation.dna: N/A	kras.mutation.exon.number: N/A	kras.mutation.protein: N/A	braf.mutation: WT	braf.mutation.dna: N/A	braf.mutation.exon.number: N/A	braf.mutation.protein: N/A	cit.molecularsubtype: C1	dependancy sample: N/A	rna.extraction.method: Manual-Rneasy Mini (Qiagen)	Total RNA was performed according to the manufacturer's instructions.	Samples stored at -80 C	total RNA	E1: total RNA was extracted using Trizol (Invitrogen, Carlsbad, CA), E2: total RNA was extracted using Manual-Cesium Chloride, E3: total RNA was extracted using Manual-Rneasy Micro (Qiagen), E4: total RNA was extracted using Manual-Rneasy Mini (Qiagen), E5: total RNA was extracted using RNA NOW, E6: total RNA was extracted using TriReagent & Manual-Rneasy Mini (Qiagen)	biotin	Biotinylated cRNA targets were prepared from 3.0 mg of total RNA, according to the GeneChip Expression Analysis Technical Manual : One-Cycle Target Labeling Assay (P/N 701021 Rev.5, Affymetrix, Santa Clara, USA).	9606
GSM972086	CIT130	GSM972086	Public on May 22 2013	Jul 23 2012	Jul 12 2017	RNA	1	Frozen tissue of primary colorectal Adenocarcinoma (discovery)	Homo sapiens	organism: Homo sapiens	dataset: discovery	Sex: Male	age.at.diagnosis (year): 81	tnm.stage: 2	tnm.t: T3	tnm.n: N0	tnm.m: M0	tumor.location: distal	chemotherapy.adjuvant: N	chemotherapy.adjuvant.type: N/A	rfs.event: 0	rfs.delay: 43	os.event: 1	os.delay: 43	mmr.status: pMMR	cimp.status: -	cin.status: +	tp53.mutation: N/A	tp53.mutation.dna: N/A	tp53.mutation.exon.number: N/A	tp53.mutation.protein: N/A	kras.mutation: WT	kras.mutation.dna: N/A	kras.mutation.exon.number: N/A	kras.mutation.protein: N/A	braf.mutation: WT	braf.mutation.dna: N/A	braf.mutation.exon.number: N/A	braf.mutation.protein: N/A	cit.molecularsubtype: C1	dependancy sample: N/A	rna.extraction.method: Manual-Rneasy Mini (Qiagen)	Total RNA was performed according to the manufacturer's instructions.	Samples stored at -80 C	total RNA	E1: total RNA was extracted using Trizol (Invitrogen, Carlsbad, CA), E2: total RNA was extracted using Manual-Cesium Chloride, E3: total RNA was extracted using Manual-Rneasy Micro (Qiagen), E4: total RNA was extracted using Manual-Rneasy Mini (Qiagen), E5: total RNA was extracted using RNA NOW, E6: total RNA was extracted using TriReagent & Manual-Rneasy Mini (Qiagen)	biotin	Biotinylated cRNA targets were prepared from 3.0 mg of total RNA, according to the GeneChip Expression Analysis Technical Manual : One-Cycle Target Labeling Assay (P/N 701021 Rev.5, Affymetrix, Santa Clara, USA).	9606
GSM972087	CIT131	GSM972087	Public on May 22 2013	Jul 23 2012	Jul 12 2017	RNA	1	Frozen tissue of primary colorectal Adenocarcinoma (discovery)	Homo sapiens	organism: Homo sapiens	dataset: discovery	Sex: Female	age.at.diagnosis (year): 84	tnm.stage: 2	tnm.t: T3	tnm.n: N0	tnm.m: M0	tumor.location: proximal	chemotherapy.adjuvant: N	chemotherapy.adjuvant.type: N/A	rfs.event: 1	rfs.delay: 8	os.event: 1	os.delay: 32	mmr.status: pMMR	cimp.status: -	cin.status: +	tp53.mutation: N/A	tp53.mutation.dna: N/A	tp53.mutation.exon.number: N/A	tp53.mutation.protein: N/A	kras.mutation: WT	kras.mutation.dna: N/A	kras.mutation.exon.number: N/A	kras.mutation.protein: N/A	braf.mutation: WT	braf.mutation.dna: N/A	braf.mutation.exon.number: N/A	braf.mutation.protein: N/A	cit.molecularsubtype: C1	dependancy sample: N/A	rna.extraction.method: Manual-Rneasy Mini (Qiagen)	Total RNA was performed according to the manufacturer's instructions.	Samples stored at -80 C	total RNA	E1: total RNA was extracted using Trizol (Invitrogen, Carlsbad, CA), E2: total RNA was extracted using Manual-Cesium Chloride, E3: total RNA was extracted using Manual-Rneasy Micro (Qiagen), E4: total RNA was extracted using Manual-Rneasy Mini (Qiagen), E5: total RNA was extracted using RNA NOW, E6: total RNA was extracted using TriReagent & Manual-Rneasy Mini (Qiagen)	biotin	Biotinylated cRNA targets were prepared from 3.0 mg of total RNA, according to the GeneChip Expression Analysis Technical Manual : One-Cycle Target Labeling Assay (P/N 701021 Rev.5, Affymetrix, Santa Clara, USA).	9606
GSM972088	CIT132	GSM972088	Public on May 22 2013	Jul 23 2012	Jul 12 2017	RNA	1	Frozen tissue of primary colorectal Adenocarcinoma (discovery)	Homo sapiens	organism: Homo sapiens	dataset: discovery	Sex: Female	age.at.diagnosis (year): 73	tnm.stage: 2	tnm.t: T4	tnm.n: N0	tnm.m: M0	tumor.location: distal	chemotherapy.adjuvant: N	chemotherapy.adjuvant.type: N/A	rfs.event: 0	rfs.delay: 79	os.event: 0	os.delay: 79	mmr.status: pMMR	cimp.status: -	cin.status: -	tp53.mutation: N/A	tp53.mutation.dna: N/A	tp53.mutation.exon.number: N/A	tp53.mutation.protein: N/A	kras.mutation: WT	kras.mutation.dna: N/A	kras.mutation.exon.number: N/A	kras.mutation.protein: N/A	braf.mutation: WT	braf.mutation.dna: N/A	braf.mutation.exon.number: N/A	braf.mutation.protein: N/A	cit.molecularsubtype: C6	dependancy sample: N/A	rna.extraction.method: Manual-Rneasy Mini (Qiagen)	Total RNA was performed according to the manufacturer's instructions.	Samples stored at -80 C	total RNA	E1: total RNA was extracted using Trizol (Invitrogen, Carlsbad, CA), E2: total RNA was extracted using Manual-Cesium Chloride, E3: total RNA was extracted using Manual-Rneasy Micro (Qiagen), E4: total RNA was extracted using Manual-Rneasy Mini (Qiagen), E5: total RNA was extracted using RNA NOW, E6: total RNA was extracted using TriReagent & Manual-Rneasy Mini (Qiagen)	biotin	Biotinylated cRNA targets were prepared from 3.0 mg of total RNA, according to the GeneChip Expression Analysis Technical Manual : One-Cycle Target Labeling Assay (P/N 701021 Rev.5, Affymetrix, Santa Clara, USA).	9606
GSM972089	CIT133	GSM972089	Public on May 22 2013	Jul 23 2012	Jul 12 2017	RNA	1	Frozen tissue of primary colorectal Adenocarcinoma (discovery)	Homo sapiens	organism: Homo sapiens	dataset: discovery	Sex: Female	age.at.diagnosis (year): 68	tnm.stage: 2	tnm.t: T3	tnm.n: N0	tnm.m: M0	tumor.location: proximal	chemotherapy.adjuvant: N	chemotherapy.adjuvant.type: N/A	rfs.event: 0	rfs.delay: 87	os.event: 0	os.delay: 87	mmr.status: pMMR	cimp.status: +	cin.status: -	tp53.mutation: N/A	tp53.mutation.dna: N/A	tp53.mutation.exon.number: N/A	tp53.mutation.protein: N/A	kras.mutation: WT	kras.mutation.dna: N/A	kras.mutation.exon.number: N/A	kras.mutation.protein: N/A	braf.mutation: WT	braf.mutation.dna: N/A	braf.mutation.exon.number: N/A	braf.mutation.protein: N/A	cit.molecularsubtype: C4	dependancy sample: N/A	rna.extraction.method: Manual-Rneasy Mini (Qiagen)	Total RNA was performed according to the manufacturer's instructions.	Samples stored at -80 C	total RNA	E1: total RNA was extracted using Trizol (Invitrogen, Carlsbad, CA), E2: total RNA was extracted using Manual-Cesium Chloride, E3: total RNA was extracted using Manual-Rneasy Micro (Qiagen), E4: total RNA was extracted using Manual-Rneasy Mini (Qiagen), E5: total RNA was extracted using RNA NOW, E6: total RNA was extracted using TriReagent & Manual-Rneasy Mini (Qiagen)	biotin	Biotinylated cRNA targets were prepared from 3.0 mg of total RNA, according to the GeneChip Expression Analysis Technical Manual : One-Cycle Target Labeling Assay (P/N 701021 Rev.5, Affymetrix, Santa Clara, USA).	9606
GSM972090	CIT134	GSM972090	Public on May 22 2013	Jul 23 2012	Jul 12 2017	RNA	1	Frozen tissue of primary colorectal Adenocarcinoma (discovery)	Homo sapiens	organism: Homo sapiens	dataset: discovery	Sex: Female	age.at.diagnosis (year): 72	tnm.stage: 2	tnm.t: T3	tnm.n: N0	tnm.m: M0	tumor.location: distal	chemotherapy.adjuvant: N	chemotherapy.adjuvant.type: N/A	rfs.event: 0	rfs.delay: 69	os.event: 0	os.delay: 69	mmr.status: pMMR	cimp.status: -	cin.status: +	tp53.mutation: N/A	tp53.mutation.dna: N/A	tp53.mutation.exon.number: N/A	tp53.mutation.protein: N/A	kras.mutation: WT	kras.mutation.dna: N/A	kras.mutation.exon.number: N/A	kras.mutation.protein: N/A	braf.mutation: WT	braf.mutation.dna: N/A	braf.mutation.exon.number: N/A	braf.mutation.protein: N/A	cit.molecularsubtype: C1	dependancy sample: N/A	rna.extraction.method: Manual-Rneasy Mini (Qiagen)	Total RNA was performed according to the manufacturer's instructions.	Samples stored at -80 C	total RNA	E1: total RNA was extracted using Trizol (Invitrogen, Carlsbad, CA), E2: total RNA was extracted using Manual-Cesium Chloride, E3: total RNA was extracted using Manual-Rneasy Micro (Qiagen), E4: total RNA was extracted using Manual-Rneasy Mini (Qiagen), E5: total RNA was extracted using RNA NOW, E6: total RNA was extracted using TriReagent & Manual-Rneasy Mini (Qiagen)	biotin	Biotinylated cRNA targets were prepared from 3.0 mg of total RNA, according to the GeneChip Expression Analysis Technical Manual : One-Cycle Target Labeling Assay (P/N 701021 Rev.5, Affymetrix, Santa Clara, USA).	9606
GSM972091	CIT135	GSM972091	Public on May 22 2013	Jul 23 2012	Jul 12 2017	RNA	1	Frozen tissue of primary colorectal Adenocarcinoma (discovery)	Homo sapiens	organism: Homo sapiens	dataset: discovery	Sex: Male	age.at.diagnosis (year): 67	tnm.stage: 2	tnm.t: T3	tnm.n: N0	tnm.m: M0	tumor.location: distal	chemotherapy.adjuvant: N	chemotherapy.adjuvant.type: N/A	rfs.event: 1	rfs.delay: 45	os.event: 0	os.delay: 70	mmr.status: pMMR	cimp.status: -	cin.status: +	tp53.mutation: N/A	tp53.mutation.dna: N/A	tp53.mutation.exon.number: N/A	tp53.mutation.protein: N/A	kras.mutation: M	kras.mutation.dna: c.35G>A	kras.mutation.exon.number: c.35G>A	kras.mutation.protein: N/A	braf.mutation: WT	braf.mutation.dna: N/A	braf.mutation.exon.number: N/A	braf.mutation.protein: N/A	cit.molecularsubtype: C3	dependancy sample: N/A	rna.extraction.method: Manual-Rneasy Mini (Qiagen)	Total RNA was performed according to the manufacturer's instructions.	Samples stored at -80 C	total RNA	E1: total RNA was extracted using Trizol (Invitrogen, Carlsbad, CA), E2: total RNA was extracted using Manual-Cesium Chloride, E3: total RNA was extracted using Manual-Rneasy Micro (Qiagen), E4: total RNA was extracted using Manual-Rneasy Mini (Qiagen), E5: total RNA was extracted using RNA NOW, E6: total RNA was extracted using TriReagent & Manual-Rneasy Mini (Qiagen)	biotin	Biotinylated cRNA targets were prepared from 3.0 mg of total RNA, according to the GeneChip Expression Analysis Technical Manual : One-Cycle Target Labeling Assay (P/N 701021 Rev.5, Affymetrix, Santa Clara, USA).	9606
GSM972092	CIT136	GSM972092	Public on May 22 2013	Jul 23 2012	Jul 12 2017	RNA	1	Frozen tissue of primary colorectal Adenocarcinoma (discovery)	Homo sapiens	organism: Homo sapiens	dataset: discovery	Sex: Female	age.at.diagnosis (year): 76	tnm.stage: 2	tnm.t: T3	tnm.n: N0	tnm.m: M0	tumor.location: distal	chemotherapy.adjuvant: N	chemotherapy.adjuvant.type: N/A	rfs.event: 0	rfs.delay: 47	os.event: 0	os.delay: 47	mmr.status: pMMR	cimp.status: -	cin.status: +	tp53.mutation: N/A	tp53.mutation.dna: N/A	tp53.mutation.exon.number: N/A	tp53.mutation.protein: N/A	kras.mutation: M	kras.mutation.dna: c.35G>T	kras.mutation.exon.number: c.35G>T	kras.mutation.protein: N/A	braf.mutation: WT	braf.mutation.dna: N/A	braf.mutation.exon.number: N/A	braf.mutation.protein: N/A	cit.molecularsubtype: C5	dependancy sample: N/A	rna.extraction.method: Manual-Rneasy Mini (Qiagen)	Total RNA was performed according to the manufacturer's instructions.	Samples stored at -80 C	total RNA	E1: total RNA was extracted using Trizol (Invitrogen, Carlsbad, CA), E2: total RNA was extracted using Manual-Cesium Chloride, E3: total RNA was extracted using Manual-Rneasy Micro (Qiagen), E4: total RNA was extracted using Manual-Rneasy Mini (Qiagen), E5: total RNA was extracted using RNA NOW, E6: total RNA was extracted using TriReagent & Manual-Rneasy Mini (Qiagen)	biotin	Biotinylated cRNA targets were prepared from 3.0 mg of total RNA, according to the GeneChip Expression Analysis Technical Manual : One-Cycle Target Labeling Assay (P/N 701021 Rev.5, Affymetrix, Santa Clara, USA).	9606
GSM972093	CIT137	GSM972093	Public on May 22 2013	Jul 23 2012	Jul 12 2017	RNA	1	Frozen tissue of primary colorectal Adenocarcinoma (discovery)	Homo sapiens	organism: Homo sapiens	dataset: discovery	Sex: Female	age.at.diagnosis (year): 55	tnm.stage: 2	tnm.t: T4	tnm.n: N0	tnm.m: M0	tumor.location: distal	chemotherapy.adjuvant: Y	chemotherapy.adjuvant.type: FUFOL	rfs.event: 0	rfs.delay: 74	os.event: 0	os.delay: 74	mmr.status: pMMR	cimp.status: -	cin.status: +	tp53.mutation: N/A	tp53.mutation.dna: N/A	tp53.mutation.exon.number: N/A	tp53.mutation.protein: N/A	kras.mutation: WT	kras.mutation.dna: N/A	kras.mutation.exon.number: N/A	kras.mutation.protein: N/A	braf.mutation: WT	braf.mutation.dna: N/A	braf.mutation.exon.number: N/A	braf.mutation.protein: N/A	cit.molecularsubtype: C5	dependancy sample: N/A	rna.extraction.method: Manual-Rneasy Mini (Qiagen)	Total RNA was performed according to the manufacturer's instructions.	Samples stored at -80 C	total RNA	E1: total RNA was extracted using Trizol (Invitrogen, Carlsbad, CA), E2: total RNA was extracted using Manual-Cesium Chloride, E3: total RNA was extracted using Manual-Rneasy Micro (Qiagen), E4: total RNA was extracted using Manual-Rneasy Mini (Qiagen), E5: total RNA was extracted using RNA NOW, E6: total RNA was extracted using TriReagent & Manual-Rneasy Mini (Qiagen)	biotin	Biotinylated cRNA targets were prepared from 3.0 mg of total RNA, according to the GeneChip Expression Analysis Technical Manual : One-Cycle Target Labeling Assay (P/N 701021 Rev.5, Affymetrix, Santa Clara, USA).	9606
GSM972094	CIT138	GSM972094	Public on May 22 2013	Jul 23 2012	Jul 12 2017	RNA	1	Frozen tissue of primary colorectal Adenocarcinoma (discovery)	Homo sapiens	organism: Homo sapiens	dataset: discovery	Sex: Female	age.at.diagnosis (year): 67	tnm.stage: 2	tnm.t: T3	tnm.n: N0	tnm.m: M0	tumor.location: proximal	chemotherapy.adjuvant: N	chemotherapy.adjuvant.type: N/A	rfs.event: 0	rfs.delay: 61	os.event: 0	os.delay: 61	mmr.status: pMMR	cimp.status: -	cin.status: -	tp53.mutation: N/A	tp53.mutation.dna: N/A	tp53.mutation.exon.number: N/A	tp53.mutation.protein: N/A	kras.mutation: M	kras.mutation.dna: c.35G>A	kras.mutation.exon.number: c.35G>A	kras.mutation.protein: N/A	braf.mutation: WT	braf.mutation.dna: N/A	braf.mutation.exon.number: N/A	braf.mutation.protein: N/A	cit.molecularsubtype: C5	dependancy sample: N/A	rna.extraction.method: Manual-Rneasy Mini (Qiagen)	Total RNA was performed according to the manufacturer's instructions.	Samples stored at -80 C	total RNA	E1: total RNA was extracted using Trizol (Invitrogen, Carlsbad, CA), E2: total RNA was extracted using Manual-Cesium Chloride, E3: total RNA was extracted using Manual-Rneasy Micro (Qiagen), E4: total RNA was extracted using Manual-Rneasy Mini (Qiagen), E5: total RNA was extracted using RNA NOW, E6: total RNA was extracted using TriReagent & Manual-Rneasy Mini (Qiagen)	biotin	Biotinylated cRNA targets were prepared from 3.0 mg of total RNA, according to the GeneChip Expression Analysis Technical Manual : One-Cycle Target Labeling Assay (P/N 701021 Rev.5, Affymetrix, Santa Clara, USA).	9606
GSM972095	CIT139	GSM972095	Public on May 22 2013	Jul 23 2012	Jul 12 2017	RNA	1	Frozen tissue of primary colorectal Adenocarcinoma (discovery)	Homo sapiens	organism: Homo sapiens	dataset: discovery	Sex: Male	age.at.diagnosis (year): 50	tnm.stage: 2	tnm.t: T3	tnm.n: N0	tnm.m: M0	tumor.location: distal	chemotherapy.adjuvant: N	chemotherapy.adjuvant.type: N/A	rfs.event: 0	rfs.delay: 67	os.event: 0	os.delay: 67	mmr.status: pMMR	cimp.status: -	cin.status: +	tp53.mutation: N/A	tp53.mutation.dna: N/A	tp53.mutation.exon.number: N/A	tp53.mutation.protein: N/A	kras.mutation: M	kras.mutation.dna: c.35G>T	kras.mutation.exon.number: c.35G>T	kras.mutation.protein: N/A	braf.mutation: WT	braf.mutation.dna: N/A	braf.mutation.exon.number: N/A	braf.mutation.protein: N/A	cit.molecularsubtype: C5	dependancy sample: N/A	rna.extraction.method: Manual-Rneasy Mini (Qiagen)	Total RNA was performed according to the manufacturer's instructions.	Samples stored at -80 C	total RNA	E1: total RNA was extracted using Trizol (Invitrogen, Carlsbad, CA), E2: total RNA was extracted using Manual-Cesium Chloride, E3: total RNA was extracted using Manual-Rneasy Micro (Qiagen), E4: total RNA was extracted using Manual-Rneasy Mini (Qiagen), E5: total RNA was extracted using RNA NOW, E6: total RNA was extracted using TriReagent & Manual-Rneasy Mini (Qiagen)	biotin	Biotinylated cRNA targets were prepared from 3.0 mg of total RNA, according to the GeneChip Expression Analysis Technical Manual : One-Cycle Target Labeling Assay (P/N 701021 Rev.5, Affymetrix, Santa Clara, USA).	9606
GSM972096	CIT140	GSM972096	Public on May 22 2013	Jul 23 2012	Jul 12 2017	RNA	1	Frozen tissue of primary colorectal Adenocarcinoma (discovery)	Homo sapiens	organism: Homo sapiens	dataset: discovery	Sex: Female	age.at.diagnosis (year): 63	tnm.stage: 3	tnm.t: T2	tnm.n: N1	tnm.m: M0	tumor.location: distal	chemotherapy.adjuvant: Y	chemotherapy.adjuvant.type: 5FU	rfs.event: 1	rfs.delay: 3	os.event: 0	os.delay: 15	mmr.status: pMMR	cimp.status: -	cin.status: -	tp53.mutation: N/A	tp53.mutation.dna: N/A	tp53.mutation.exon.number: N/A	tp53.mutation.protein: N/A	kras.mutation: WT	kras.mutation.dna: N/A	kras.mutation.exon.number: N/A	kras.mutation.protein: N/A	braf.mutation: WT	braf.mutation.dna: N/A	braf.mutation.exon.number: N/A	braf.mutation.protein: N/A	cit.molecularsubtype: C1	dependancy sample: N/A	rna.extraction.method: Manual-Rneasy Mini (Qiagen)	Total RNA was performed according to the manufacturer's instructions.	Samples stored at -80 C	total RNA	E1: total RNA was extracted using Trizol (Invitrogen, Carlsbad, CA), E2: total RNA was extracted using Manual-Cesium Chloride, E3: total RNA was extracted using Manual-Rneasy Micro (Qiagen), E4: total RNA was extracted using Manual-Rneasy Mini (Qiagen), E5: total RNA was extracted using RNA NOW, E6: total RNA was extracted using TriReagent & Manual-Rneasy Mini (Qiagen)	biotin	Biotinylated cRNA targets were prepared from 3.0 mg of total RNA, according to the GeneChip Expression Analysis Technical Manual : One-Cycle Target Labeling Assay (P/N 701021 Rev.5, Affymetrix, Santa Clara, USA).	9606
GSM972097	CIT141	GSM972097	Public on May 22 2013	Jul 23 2012	Jul 12 2017	RNA	1	Frozen tissue of primary colorectal Adenocarcinoma (discovery)	Homo sapiens	organism: Homo sapiens	dataset: discovery	Sex: Male	age.at.diagnosis (year): 64	tnm.stage: 3	tnm.t: T4	tnm.n: N1	tnm.m: M0	tumor.location: proximal	chemotherapy.adjuvant: Y	chemotherapy.adjuvant.type: 5FU	rfs.event: 1	rfs.delay: 12	os.event: 1	os.delay: 12	mmr.status: pMMR	cimp.status: -	cin.status: +	tp53.mutation: N/A	tp53.mutation.dna: N/A	tp53.mutation.exon.number: N/A	tp53.mutation.protein: N/A	kras.mutation: M	kras.mutation.dna: c.35G>A	kras.mutation.exon.number: c.35G>A	kras.mutation.protein: N/A	braf.mutation: WT	braf.mutation.dna: N/A	braf.mutation.exon.number: N/A	braf.mutation.protein: N/A	cit.molecularsubtype: C4	dependancy sample: N/A	rna.extraction.method: Manual-Rneasy Mini (Qiagen)	Total RNA was performed according to the manufacturer's instructions.	Samples stored at -80 C	total RNA	E1: total RNA was extracted using Trizol (Invitrogen, Carlsbad, CA), E2: total RNA was extracted using Manual-Cesium Chloride, E3: total RNA was extracted using Manual-Rneasy Micro (Qiagen), E4: total RNA was extracted using Manual-Rneasy Mini (Qiagen), E5: total RNA was extracted using RNA NOW, E6: total RNA was extracted using TriReagent & Manual-Rneasy Mini (Qiagen)	biotin	Biotinylated cRNA targets were prepared from 3.0 mg of total RNA, according to the GeneChip Expression Analysis Technical Manual : One-Cycle Target Labeling Assay (P/N 701021 Rev.5, Affymetrix, Santa Clara, USA).	9606
GSM972098	CIT142	GSM972098	Public on May 22 2013	Jul 23 2012	Jul 12 2017	RNA	1	Frozen tissue of primary colorectal Adenocarcinoma (discovery)	Homo sapiens	organism: Homo sapiens	dataset: discovery	Sex: Male	age.at.diagnosis (year): 66	tnm.stage: 3	tnm.t: T4	tnm.n: N2	tnm.m: M0	tumor.location: distal	chemotherapy.adjuvant: Y	chemotherapy.adjuvant.type: 5FU	rfs.event: 0	rfs.delay: 15	os.event: 1	os.delay: 15	mmr.status: pMMR	cimp.status: +	cin.status: +	tp53.mutation: N/A	tp53.mutation.dna: N/A	tp53.mutation.exon.number: N/A	tp53.mutation.protein: N/A	kras.mutation: M	kras.mutation.dna: c.35G>A	kras.mutation.exon.number: c.35G>A	kras.mutation.protein: N/A	braf.mutation: WT	braf.mutation.dna: N/A	braf.mutation.exon.number: N/A	braf.mutation.protein: N/A	cit.molecularsubtype: C3	dependancy sample: N/A	rna.extraction.method: Manual-Rneasy Mini (Qiagen)	Total RNA was performed according to the manufacturer's instructions.	Samples stored at -80 C	total RNA	E1: total RNA was extracted using Trizol (Invitrogen, Carlsbad, CA), E2: total RNA was extracted using Manual-Cesium Chloride, E3: total RNA was extracted using Manual-Rneasy Micro (Qiagen), E4: total RNA was extracted using Manual-Rneasy Mini (Qiagen), E5: total RNA was extracted using RNA NOW, E6: total RNA was extracted using TriReagent & Manual-Rneasy Mini (Qiagen)	biotin	Biotinylated cRNA targets were prepared from 3.0 mg of total RNA, according to the GeneChip Expression Analysis Technical Manual : One-Cycle Target Labeling Assay (P/N 701021 Rev.5, Affymetrix, Santa Clara, USA).	9606
GSM972099	CIT143	GSM972099	Public on May 22 2013	Jul 23 2012	Jul 12 2017	RNA	1	Frozen tissue of primary colorectal Adenocarcinoma (discovery)	Homo sapiens	organism: Homo sapiens	dataset: discovery	Sex: Male	age.at.diagnosis (year): 78	tnm.stage: 3	tnm.t: T3	tnm.n: N1	tnm.m: M0	tumor.location: distal	chemotherapy.adjuvant: Y	chemotherapy.adjuvant.type: 5FU	rfs.event: 0	rfs.delay: 15	os.event: 0	os.delay: 15	mmr.status: pMMR	cimp.status: -	cin.status: N/A	tp53.mutation: N/A	tp53.mutation.dna: N/A	tp53.mutation.exon.number: N/A	tp53.mutation.protein: N/A	kras.mutation: WT	kras.mutation.dna: N/A	kras.mutation.exon.number: N/A	kras.mutation.protein: N/A	braf.mutation: WT	braf.mutation.dna: N/A	braf.mutation.exon.number: N/A	braf.mutation.protein: N/A	cit.molecularsubtype: C5	dependancy sample: N/A	rna.extraction.method: Manual-Rneasy Mini (Qiagen)	Total RNA was performed according to the manufacturer's instructions.	Samples stored at -80 C	total RNA	E1: total RNA was extracted using Trizol (Invitrogen, Carlsbad, CA), E2: total RNA was extracted using Manual-Cesium Chloride, E3: total RNA was extracted using Manual-Rneasy Micro (Qiagen), E4: total RNA was extracted using Manual-Rneasy Mini (Qiagen), E5: total RNA was extracted using RNA NOW, E6: total RNA was extracted using TriReagent & Manual-Rneasy Mini (Qiagen)	biotin	Biotinylated cRNA targets were prepared from 3.0 mg of total RNA, according to the GeneChip Expression Analysis Technical Manual : One-Cycle Target Labeling Assay (P/N 701021 Rev.5, Affymetrix, Santa Clara, USA).	9606
GSM972100	CIT144	GSM972100	Public on May 22 2013	Jul 23 2012	Jul 12 2017	RNA	1	Frozen tissue of primary colorectal Adenocarcinoma (discovery)	Homo sapiens	organism: Homo sapiens	dataset: discovery	Sex: Female	age.at.diagnosis (year): 71	tnm.stage: 3	tnm.t: T4	tnm.n: N2	tnm.m: M0	tumor.location: proximal	chemotherapy.adjuvant: Y	chemotherapy.adjuvant.type: 5FU	rfs.event: 0	rfs.delay: 25	os.event: 0	os.delay: 25	mmr.status: pMMR	cimp.status: -	cin.status: N/A	tp53.mutation: N/A	tp53.mutation.dna: N/A	tp53.mutation.exon.number: N/A	tp53.mutation.protein: N/A	kras.mutation: M	kras.mutation.dna: c.38G>A	kras.mutation.exon.number: c.38G>A	kras.mutation.protein: N/A	braf.mutation: WT	braf.mutation.dna: N/A	braf.mutation.exon.number: N/A	braf.mutation.protein: N/A	cit.molecularsubtype: C3	dependancy sample: N/A	rna.extraction.method: Manual-Rneasy Mini (Qiagen)	Total RNA was performed according to the manufacturer's instructions.	Samples stored at -80 C	total RNA	E1: total RNA was extracted using Trizol (Invitrogen, Carlsbad, CA), E2: total RNA was extracted using Manual-Cesium Chloride, E3: total RNA was extracted using Manual-Rneasy Micro (Qiagen), E4: total RNA was extracted using Manual-Rneasy Mini (Qiagen), E5: total RNA was extracted using RNA NOW, E6: total RNA was extracted using TriReagent & Manual-Rneasy Mini (Qiagen)	biotin	Biotinylated cRNA targets were prepared from 3.0 mg of total RNA, according to the GeneChip Expression Analysis Technical Manual : One-Cycle Target Labeling Assay (P/N 701021 Rev.5, Affymetrix, Santa Clara, USA).	9606
GSM972101	CIT145	GSM972101	Public on May 22 2013	Jul 23 2012	Jul 12 2017	RNA	1	Frozen tissue of primary colorectal Adenocarcinoma (discovery)	Homo sapiens	organism: Homo sapiens	dataset: discovery	Sex: Male	age.at.diagnosis (year): 56	tnm.stage: 3	tnm.t: T3	tnm.n: N1	tnm.m: M0	tumor.location: distal	chemotherapy.adjuvant: Y	chemotherapy.adjuvant.type: 5FU	rfs.event: 1	rfs.delay: 21	os.event: 0	os.delay: 35	mmr.status: pMMR	cimp.status: N/A	cin.status: N/A	tp53.mutation: N/A	tp53.mutation.dna: N/A	tp53.mutation.exon.number: N/A	tp53.mutation.protein: N/A	kras.mutation: N/A	kras.mutation.dna: N/A	kras.mutation.exon.number: N/A	kras.mutation.protein: N/A	braf.mutation: N/A	braf.mutation.dna: N/A	braf.mutation.exon.number: N/A	braf.mutation.protein: N/A	cit.molecularsubtype: C6	dependancy sample: N/A	rna.extraction.method: Manual-Rneasy Mini (Qiagen)	Total RNA was performed according to the manufacturer's instructions.	Samples stored at -80 C	total RNA	E1: total RNA was extracted using Trizol (Invitrogen, Carlsbad, CA), E2: total RNA was extracted using Manual-Cesium Chloride, E3: total RNA was extracted using Manual-Rneasy Micro (Qiagen), E4: total RNA was extracted using Manual-Rneasy Mini (Qiagen), E5: total RNA was extracted using RNA NOW, E6: total RNA was extracted using TriReagent & Manual-Rneasy Mini (Qiagen)	biotin	Biotinylated cRNA targets were prepared from 3.0 mg of total RNA, according to the GeneChip Expression Analysis Technical Manual : One-Cycle Target Labeling Assay (P/N 701021 Rev.5, Affymetrix, Santa Clara, USA).	9606
GSM972102	CIT146	GSM972102	Public on May 22 2013	Jul 23 2012	Jul 12 2017	RNA	1	Frozen tissue of primary colorectal Adenocarcinoma (discovery)	Homo sapiens	organism: Homo sapiens	dataset: discovery	Sex: Male	age.at.diagnosis (year): 22	tnm.stage: 3	tnm.t: T3	tnm.n: N1	tnm.m: M0	tumor.location: distal	chemotherapy.adjuvant: Y	chemotherapy.adjuvant.type: 5FU	rfs.event: 0	rfs.delay: 46	os.event: 0	os.delay: 46	mmr.status: pMMR	cimp.status: N/A	cin.status: N/A	tp53.mutation: N/A	tp53.mutation.dna: N/A	tp53.mutation.exon.number: N/A	tp53.mutation.protein: N/A	kras.mutation: N/A	kras.mutation.dna: N/A	kras.mutation.exon.number: N/A	kras.mutation.protein: N/A	braf.mutation: N/A	braf.mutation.dna: N/A	braf.mutation.exon.number: N/A	braf.mutation.protein: N/A	cit.molecularsubtype: C6	dependancy sample: N/A	rna.extraction.method: Manual-Rneasy Mini (Qiagen)	Total RNA was performed according to the manufacturer's instructions.	Samples stored at -80 C	total RNA	E1: total RNA was extracted using Trizol (Invitrogen, Carlsbad, CA), E2: total RNA was extracted using Manual-Cesium Chloride, E3: total RNA was extracted using Manual-Rneasy Micro (Qiagen), E4: total RNA was extracted using Manual-Rneasy Mini (Qiagen), E5: total RNA was extracted using RNA NOW, E6: total RNA was extracted using TriReagent & Manual-Rneasy Mini (Qiagen)	biotin	Biotinylated cRNA targets were prepared from 3.0 mg of total RNA, according to the GeneChip Expression Analysis Technical Manual : One-Cycle Target Labeling Assay (P/N 701021 Rev.5, Affymetrix, Santa Clara, USA).	9606
GSM972103	CIT147	GSM972103	Public on May 22 2013	Jul 23 2012	Jul 12 2017	RNA	1	Frozen tissue of primary colorectal Adenocarcinoma (discovery)	Homo sapiens	organism: Homo sapiens	dataset: discovery	Sex: Male	age.at.diagnosis (year): 66	tnm.stage: 3	tnm.t: T3	tnm.n: N2	tnm.m: M0	tumor.location: distal	chemotherapy.adjuvant: Y	chemotherapy.adjuvant.type: 5FU	rfs.event: 1	rfs.delay: 28	os.event: 0	os.delay: 58	mmr.status: pMMR	cimp.status: -	cin.status: +	tp53.mutation: N/A	tp53.mutation.dna: N/A	tp53.mutation.exon.number: N/A	tp53.mutation.protein: N/A	kras.mutation: M	kras.mutation.dna: c.35G>T	kras.mutation.exon.number: c.35G>T	kras.mutation.protein: N/A	braf.mutation: WT	braf.mutation.dna: N/A	braf.mutation.exon.number: N/A	braf.mutation.protein: N/A	cit.molecularsubtype: C2	dependancy sample: N/A	rna.extraction.method: Manual-Rneasy Mini (Qiagen)	Total RNA was performed according to the manufacturer's instructions.	Samples stored at -80 C	total RNA	E1: total RNA was extracted using Trizol (Invitrogen, Carlsbad, CA), E2: total RNA was extracted using Manual-Cesium Chloride, E3: total RNA was extracted using Manual-Rneasy Micro (Qiagen), E4: total RNA was extracted using Manual-Rneasy Mini (Qiagen), E5: total RNA was extracted using RNA NOW, E6: total RNA was extracted using TriReagent & Manual-Rneasy Mini (Qiagen)	biotin	Biotinylated cRNA targets were prepared from 3.0 mg of total RNA, according to the GeneChip Expression Analysis Technical Manual : One-Cycle Target Labeling Assay (P/N 701021 Rev.5, Affymetrix, Santa Clara, USA).	9606
GSM972104	CIT148	GSM972104	Public on May 22 2013	Jul 23 2012	Jul 12 2017	RNA	1	Frozen tissue of primary colorectal Adenocarcinoma (discovery)	Homo sapiens	organism: Homo sapiens	dataset: discovery	Sex: Female	age.at.diagnosis (year): 72	tnm.stage: 3	tnm.t: T3	tnm.n: N3	tnm.m: M0	tumor.location: proximal	chemotherapy.adjuvant: Y	chemotherapy.adjuvant.type: 5FU	rfs.event: 0	rfs.delay: 41	os.event: 0	os.delay: 41	mmr.status: pMMR	cimp.status: -	cin.status: +	tp53.mutation: N/A	tp53.mutation.dna: N/A	tp53.mutation.exon.number: N/A	tp53.mutation.protein: N/A	kras.mutation: M	kras.mutation.dna: c.35G>T	kras.mutation.exon.number: c.35G>T	kras.mutation.protein: N/A	braf.mutation: WT	braf.mutation.dna: N/A	braf.mutation.exon.number: N/A	braf.mutation.protein: N/A	cit.molecularsubtype: C4	dependancy sample: N/A	rna.extraction.method: Manual-Rneasy Mini (Qiagen)	Total RNA was performed according to the manufacturer's instructions.	Samples stored at -80 C	total RNA	E1: total RNA was extracted using Trizol (Invitrogen, Carlsbad, CA), E2: total RNA was extracted using Manual-Cesium Chloride, E3: total RNA was extracted using Manual-Rneasy Micro (Qiagen), E4: total RNA was extracted using Manual-Rneasy Mini (Qiagen), E5: total RNA was extracted using RNA NOW, E6: total RNA was extracted using TriReagent & Manual-Rneasy Mini (Qiagen)	biotin	Biotinylated cRNA targets were prepared from 3.0 mg of total RNA, according to the GeneChip Expression Analysis Technical Manual : One-Cycle Target Labeling Assay (P/N 701021 Rev.5, Affymetrix, Santa Clara, USA).	9606
GSM972105	CIT149	GSM972105	Public on May 22 2013	Jul 23 2012	Jul 12 2017	RNA	1	Frozen tissue of primary colorectal Adenocarcinoma (discovery)	Homo sapiens	organism: Homo sapiens	dataset: discovery	Sex: Male	age.at.diagnosis (year): 53	tnm.stage: 3	tnm.t: T2	tnm.n: N3	tnm.m: M0	tumor.location: distal	chemotherapy.adjuvant: Y	chemotherapy.adjuvant.type: 5FU	rfs.event: 0	rfs.delay: 32	os.event: 0	os.delay: 32	mmr.status: pMMR	cimp.status: -	cin.status: +	tp53.mutation: N/A	tp53.mutation.dna: N/A	tp53.mutation.exon.number: N/A	tp53.mutation.protein: N/A	kras.mutation: WT	kras.mutation.dna: N/A	kras.mutation.exon.number: N/A	kras.mutation.protein: N/A	braf.mutation: WT	braf.mutation.dna: N/A	braf.mutation.exon.number: N/A	braf.mutation.protein: N/A	cit.molecularsubtype: C5	dependancy sample: N/A	rna.extraction.method: Manual-Rneasy Mini (Qiagen)	Total RNA was performed according to the manufacturer's instructions.	Samples stored at -80 C	total RNA	E1: total RNA was extracted using Trizol (Invitrogen, Carlsbad, CA), E2: total RNA was extracted using Manual-Cesium Chloride, E3: total RNA was extracted using Manual-Rneasy Micro (Qiagen), E4: total RNA was extracted using Manual-Rneasy Mini (Qiagen), E5: total RNA was extracted using RNA NOW, E6: total RNA was extracted using TriReagent & Manual-Rneasy Mini (Qiagen)	biotin	Biotinylated cRNA targets were prepared from 3.0 mg of total RNA, according to the GeneChip Expression Analysis Technical Manual : One-Cycle Target Labeling Assay (P/N 701021 Rev.5, Affymetrix, Santa Clara, USA).	9606
GSM972106	CIT150	GSM972106	Public on May 22 2013	Jul 23 2012	Jul 12 2017	RNA	1	Frozen tissue of primary colorectal Adenocarcinoma (discovery)	Homo sapiens	organism: Homo sapiens	dataset: discovery	Sex: Female	age.at.diagnosis (year): 96	tnm.stage: 3	tnm.t: T3	tnm.n: N1	tnm.m: M0	tumor.location: distal	chemotherapy.adjuvant: Y	chemotherapy.adjuvant.type: 5FU	rfs.event: 1	rfs.delay: 9	os.event: 0	os.delay: 72	mmr.status: pMMR	cimp.status: N/A	cin.status: N/A	tp53.mutation: N/A	tp53.mutation.dna: N/A	tp53.mutation.exon.number: N/A	tp53.mutation.protein: N/A	kras.mutation: N/A	kras.mutation.dna: N/A	kras.mutation.exon.number: N/A	kras.mutation.protein: N/A	braf.mutation: N/A	braf.mutation.dna: N/A	braf.mutation.exon.number: N/A	braf.mutation.protein: N/A	cit.molecularsubtype: C5	dependancy sample: N/A	rna.extraction.method: Manual-Rneasy Mini (Qiagen)	Total RNA was performed according to the manufacturer's instructions.	Samples stored at -80 C	total RNA	E1: total RNA was extracted using Trizol (Invitrogen, Carlsbad, CA), E2: total RNA was extracted using Manual-Cesium Chloride, E3: total RNA was extracted using Manual-Rneasy Micro (Qiagen), E4: total RNA was extracted using Manual-Rneasy Mini (Qiagen), E5: total RNA was extracted using RNA NOW, E6: total RNA was extracted using TriReagent & Manual-Rneasy Mini (Qiagen)	biotin	Biotinylated cRNA targets were prepared from 3.0 mg of total RNA, according to the GeneChip Expression Analysis Technical Manual : One-Cycle Target Labeling Assay (P/N 701021 Rev.5, Affymetrix, Santa Clara, USA).	9606
GSM972107	CIT151	GSM972107	Public on May 22 2013	Jul 23 2012	Jul 12 2017	RNA	1	Frozen tissue of primary colorectal Adenocarcinoma (discovery)	Homo sapiens	organism: Homo sapiens	dataset: discovery	Sex: Male	age.at.diagnosis (year): 76	tnm.stage: 3	tnm.t: T3	tnm.n: N1	tnm.m: M0	tumor.location: distal	chemotherapy.adjuvant: Y	chemotherapy.adjuvant.type: 5FU	rfs.event: 0	rfs.delay: 60	os.event: 1	os.delay: 60	mmr.status: pMMR	cimp.status: -	cin.status: +	tp53.mutation: N/A	tp53.mutation.dna: N/A	tp53.mutation.exon.number: N/A	tp53.mutation.protein: N/A	kras.mutation: WT	kras.mutation.dna: N/A	kras.mutation.exon.number: N/A	kras.mutation.protein: N/A	braf.mutation: WT	braf.mutation.dna: N/A	braf.mutation.exon.number: N/A	braf.mutation.protein: N/A	cit.molecularsubtype: C6	dependancy sample: N/A	rna.extraction.method: Manual-Rneasy Mini (Qiagen)	Total RNA was performed according to the manufacturer's instructions.	Samples stored at -80 C	total RNA	E1: total RNA was extracted using Trizol (Invitrogen, Carlsbad, CA), E2: total RNA was extracted using Manual-Cesium Chloride, E3: total RNA was extracted using Manual-Rneasy Micro (Qiagen), E4: total RNA was extracted using Manual-Rneasy Mini (Qiagen), E5: total RNA was extracted using RNA NOW, E6: total RNA was extracted using TriReagent & Manual-Rneasy Mini (Qiagen)	biotin	Biotinylated cRNA targets were prepared from 3.0 mg of total RNA, according to the GeneChip Expression Analysis Technical Manual : One-Cycle Target Labeling Assay (P/N 701021 Rev.5, Affymetrix, Santa Clara, USA).	9606
GSM972108	CIT152	GSM972108	Public on May 22 2013	Jul 23 2012	Jul 12 2017	RNA	1	Frozen tissue of primary colorectal Adenocarcinoma (discovery)	Homo sapiens	organism: Homo sapiens	dataset: discovery	Sex: Male	age.at.diagnosis (year): 64	tnm.stage: 3	tnm.t: T4	tnm.n: N1	tnm.m: M0	tumor.location: distal	chemotherapy.adjuvant: Y	chemotherapy.adjuvant.type: 5FU	rfs.event: 0	rfs.delay: 103	os.event: 0	os.delay: 103	mmr.status: pMMR	cimp.status: N/A	cin.status: N/A	tp53.mutation: N/A	tp53.mutation.dna: N/A	tp53.mutation.exon.number: N/A	tp53.mutation.protein: N/A	kras.mutation: N/A	kras.mutation.dna: N/A	kras.mutation.exon.number: N/A	kras.mutation.protein: N/A	braf.mutation: N/A	braf.mutation.dna: N/A	braf.mutation.exon.number: N/A	braf.mutation.protein: N/A	cit.molecularsubtype: C5	dependancy sample: N/A	rna.extraction.method: Manual-Rneasy Mini (Qiagen)	Total RNA was performed according to the manufacturer's instructions.	Samples stored at -80 C	total RNA	E1: total RNA was extracted using Trizol (Invitrogen, Carlsbad, CA), E2: total RNA was extracted using Manual-Cesium Chloride, E3: total RNA was extracted using Manual-Rneasy Micro (Qiagen), E4: total RNA was extracted using Manual-Rneasy Mini (Qiagen), E5: total RNA was extracted using RNA NOW, E6: total RNA was extracted using TriReagent & Manual-Rneasy Mini (Qiagen)	biotin	Biotinylated cRNA targets were prepared from 3.0 mg of total RNA, according to the GeneChip Expression Analysis Technical Manual : One-Cycle Target Labeling Assay (P/N 701021 Rev.5, Affymetrix, Santa Clara, USA).	9606
GSM972109	CIT153	GSM972109	Public on May 22 2013	Jul 23 2012	Jul 12 2017	RNA	1	Frozen tissue of primary colorectal Adenocarcinoma (discovery)	Homo sapiens	organism: Homo sapiens	dataset: discovery	Sex: Male	age.at.diagnosis (year): 96	tnm.stage: 3	tnm.t: T3	tnm.n: N1	tnm.m: M0	tumor.location: proximal	chemotherapy.adjuvant: Y	chemotherapy.adjuvant.type: 5FU	rfs.event: 0	rfs.delay: 36	os.event: 0	os.delay: 36	mmr.status: pMMR	cimp.status: -	cin.status: +	tp53.mutation: N/A	tp53.mutation.dna: N/A	tp53.mutation.exon.number: N/A	tp53.mutation.protein: N/A	kras.mutation: WT	kras.mutation.dna: N/A	kras.mutation.exon.number: N/A	kras.mutation.protein: N/A	braf.mutation: WT	braf.mutation.dna: N/A	braf.mutation.exon.number: N/A	braf.mutation.protein: N/A	cit.molecularsubtype: C2	dependancy sample: N/A	rna.extraction.method: Manual-Rneasy Mini (Qiagen)	Total RNA was performed according to the manufacturer's instructions.	Samples stored at -80 C	total RNA	E1: total RNA was extracted using Trizol (Invitrogen, Carlsbad, CA), E2: total RNA was extracted using Manual-Cesium Chloride, E3: total RNA was extracted using Manual-Rneasy Micro (Qiagen), E4: total RNA was extracted using Manual-Rneasy Mini (Qiagen), E5: total RNA was extracted using RNA NOW, E6: total RNA was extracted using TriReagent & Manual-Rneasy Mini (Qiagen)	biotin	Biotinylated cRNA targets were prepared from 3.0 mg of total RNA, according to the GeneChip Expression Analysis Technical Manual : One-Cycle Target Labeling Assay (P/N 701021 Rev.5, Affymetrix, Santa Clara, USA).	9606
GSM972110	CIT154	GSM972110	Public on May 22 2013	Jul 23 2012	Jul 12 2017	RNA	1	Frozen tissue of primary colorectal Adenocarcinoma (discovery)	Homo sapiens	organism: Homo sapiens	dataset: discovery	Sex: Male	age.at.diagnosis (year): 76	tnm.stage: 3	tnm.t: T4	tnm.n: N2	tnm.m: M0	tumor.location: proximal	chemotherapy.adjuvant: Y	chemotherapy.adjuvant.type: 5FU	rfs.event: 1	rfs.delay: 4	os.event: 1	os.delay: 7	mmr.status: pMMR	cimp.status: N/A	cin.status: N/A	tp53.mutation: N/A	tp53.mutation.dna: N/A	tp53.mutation.exon.number: N/A	tp53.mutation.protein: N/A	kras.mutation: N/A	kras.mutation.dna: N/A	kras.mutation.exon.number: N/A	kras.mutation.protein: N/A	braf.mutation: N/A	braf.mutation.dna: N/A	braf.mutation.exon.number: N/A	braf.mutation.protein: N/A	cit.molecularsubtype: C3	dependancy sample: N/A	rna.extraction.method: Manual-Rneasy Mini (Qiagen)	Total RNA was performed according to the manufacturer's instructions.	Samples stored at -80 C	total RNA	E1: total RNA was extracted using Trizol (Invitrogen, Carlsbad, CA), E2: total RNA was extracted using Manual-Cesium Chloride, E3: total RNA was extracted using Manual-Rneasy Micro (Qiagen), E4: total RNA was extracted using Manual-Rneasy Mini (Qiagen), E5: total RNA was extracted using RNA NOW, E6: total RNA was extracted using TriReagent & Manual-Rneasy Mini (Qiagen)	biotin	Biotinylated cRNA targets were prepared from 3.0 mg of total RNA, according to the GeneChip Expression Analysis Technical Manual : One-Cycle Target Labeling Assay (P/N 701021 Rev.5, Affymetrix, Santa Clara, USA).	9606
GSM972111	CIT155	GSM972111	Public on May 22 2013	Jul 23 2012	Jul 12 2017	RNA	1	Frozen tissue of primary colorectal Adenocarcinoma (discovery)	Homo sapiens	organism: Homo sapiens	dataset: discovery	Sex: Male	age.at.diagnosis (year): 63	tnm.stage: 3	tnm.t: T3	tnm.n: N2	tnm.m: M0	tumor.location: distal	chemotherapy.adjuvant: Y	chemotherapy.adjuvant.type: 5FU	rfs.event: 1	rfs.delay: 13	os.event: 0	os.delay: 22	mmr.status: pMMR	cimp.status: N/A	cin.status: N/A	tp53.mutation: N/A	tp53.mutation.dna: N/A	tp53.mutation.exon.number: N/A	tp53.mutation.protein: N/A	kras.mutation: N/A	kras.mutation.dna: N/A	kras.mutation.exon.number: N/A	kras.mutation.protein: N/A	braf.mutation: N/A	braf.mutation.dna: N/A	braf.mutation.exon.number: N/A	braf.mutation.protein: N/A	cit.molecularsubtype: C3	dependancy sample: N/A	rna.extraction.method: Manual-Rneasy Mini (Qiagen)	Total RNA was performed according to the manufacturer's instructions.	Samples stored at -80 C	total RNA	E1: total RNA was extracted using Trizol (Invitrogen, Carlsbad, CA), E2: total RNA was extracted using Manual-Cesium Chloride, E3: total RNA was extracted using Manual-Rneasy Micro (Qiagen), E4: total RNA was extracted using Manual-Rneasy Mini (Qiagen), E5: total RNA was extracted using RNA NOW, E6: total RNA was extracted using TriReagent & Manual-Rneasy Mini (Qiagen)	biotin	Biotinylated cRNA targets were prepared from 3.0 mg of total RNA, according to the GeneChip Expression Analysis Technical Manual : One-Cycle Target Labeling Assay (P/N 701021 Rev.5, Affymetrix, Santa Clara, USA).	9606
GSM972112	CIT156	GSM972112	Public on May 22 2013	Jul 23 2012	Jul 12 2017	RNA	1	Frozen tissue of primary colorectal Adenocarcinoma (discovery)	Homo sapiens	organism: Homo sapiens	dataset: discovery	Sex: Female	age.at.diagnosis (year): 64	tnm.stage: 3	tnm.t: T3	tnm.n: N2	tnm.m: M0	tumor.location: proximal	chemotherapy.adjuvant: Y	chemotherapy.adjuvant.type: 5FU	rfs.event: 0	rfs.delay: 32	os.event: 1	os.delay: 32	mmr.status: pMMR	cimp.status: N/A	cin.status: N/A	tp53.mutation: N/A	tp53.mutation.dna: N/A	tp53.mutation.exon.number: N/A	tp53.mutation.protein: N/A	kras.mutation: N/A	kras.mutation.dna: N/A	kras.mutation.exon.number: N/A	kras.mutation.protein: N/A	braf.mutation: N/A	braf.mutation.dna: N/A	braf.mutation.exon.number: N/A	braf.mutation.protein: N/A	cit.molecularsubtype: C4	dependancy sample: N/A	rna.extraction.method: Manual-Rneasy Mini (Qiagen)	Total RNA was performed according to the manufacturer's instructions.	Samples stored at -80 C	total RNA	E1: total RNA was extracted using Trizol (Invitrogen, Carlsbad, CA), E2: total RNA was extracted using Manual-Cesium Chloride, E3: total RNA was extracted using Manual-Rneasy Micro (Qiagen), E4: total RNA was extracted using Manual-Rneasy Mini (Qiagen), E5: total RNA was extracted using RNA NOW, E6: total RNA was extracted using TriReagent & Manual-Rneasy Mini (Qiagen)	biotin	Biotinylated cRNA targets were prepared from 3.0 mg of total RNA, according to the GeneChip Expression Analysis Technical Manual : One-Cycle Target Labeling Assay (P/N 701021 Rev.5, Affymetrix, Santa Clara, USA).	9606
GSM972113	CIT157	GSM972113	Public on May 22 2013	Jul 23 2012	Jul 12 2017	RNA	1	Frozen tissue of primary colorectal Adenocarcinoma (discovery)	Homo sapiens	organism: Homo sapiens	dataset: discovery	Sex: Female	age.at.diagnosis (year): 63	tnm.stage: 3	tnm.t: T3	tnm.n: N1	tnm.m: M0	tumor.location: proximal	chemotherapy.adjuvant: Y	chemotherapy.adjuvant.type: 5FU	rfs.event: 1	rfs.delay: 18	os.event: 0	os.delay: 27	mmr.status: pMMR	cimp.status: N/A	cin.status: N/A	tp53.mutation: N/A	tp53.mutation.dna: N/A	tp53.mutation.exon.number: N/A	tp53.mutation.protein: N/A	kras.mutation: N/A	kras.mutation.dna: N/A	kras.mutation.exon.number: N/A	kras.mutation.protein: N/A	braf.mutation: N/A	braf.mutation.dna: N/A	braf.mutation.exon.number: N/A	braf.mutation.protein: N/A	cit.molecularsubtype: C4	dependancy sample: N/A	rna.extraction.method: Manual-Rneasy Mini (Qiagen)	Total RNA was performed according to the manufacturer's instructions.	Samples stored at -80 C	total RNA	E1: total RNA was extracted using Trizol (Invitrogen, Carlsbad, CA), E2: total RNA was extracted using Manual-Cesium Chloride, E3: total RNA was extracted using Manual-Rneasy Micro (Qiagen), E4: total RNA was extracted using Manual-Rneasy Mini (Qiagen), E5: total RNA was extracted using RNA NOW, E6: total RNA was extracted using TriReagent & Manual-Rneasy Mini (Qiagen)	biotin	Biotinylated cRNA targets were prepared from 3.0 mg of total RNA, according to the GeneChip Expression Analysis Technical Manual : One-Cycle Target Labeling Assay (P/N 701021 Rev.5, Affymetrix, Santa Clara, USA).	9606
GSM972114	CIT158	GSM972114	Public on May 22 2013	Jul 23 2012	Jul 12 2017	RNA	1	Frozen tissue of primary colorectal Adenocarcinoma (discovery)	Homo sapiens	organism: Homo sapiens	dataset: discovery	Sex: Male	age.at.diagnosis (year): 73	tnm.stage: 3	tnm.t: T3	tnm.n: N1	tnm.m: M0	tumor.location: proximal	chemotherapy.adjuvant: Y	chemotherapy.adjuvant.type: 5FU	rfs.event: 0	rfs.delay: 46	os.event: 0	os.delay: 46	mmr.status: pMMR	cimp.status: -	cin.status: -	tp53.mutation: N/A	tp53.mutation.dna: N/A	tp53.mutation.exon.number: N/A	tp53.mutation.protein: N/A	kras.mutation: WT	kras.mutation.dna: N/A	kras.mutation.exon.number: N/A	kras.mutation.protein: N/A	braf.mutation: M	braf.mutation.dna: N/A	braf.mutation.exon.number: N/A	braf.mutation.protein: N/A	cit.molecularsubtype: C3	dependancy sample: N/A	rna.extraction.method: Manual-Rneasy Mini (Qiagen)	Total RNA was performed according to the manufacturer's instructions.	Samples stored at -80 C	total RNA	E1: total RNA was extracted using Trizol (Invitrogen, Carlsbad, CA), E2: total RNA was extracted using Manual-Cesium Chloride, E3: total RNA was extracted using Manual-Rneasy Micro (Qiagen), E4: total RNA was extracted using Manual-Rneasy Mini (Qiagen), E5: total RNA was extracted using RNA NOW, E6: total RNA was extracted using TriReagent & Manual-Rneasy Mini (Qiagen)	biotin	Biotinylated cRNA targets were prepared from 3.0 mg of total RNA, according to the GeneChip Expression Analysis Technical Manual : One-Cycle Target Labeling Assay (P/N 701021 Rev.5, Affymetrix, Santa Clara, USA).	9606
GSM972115	CIT159	GSM972115	Public on May 22 2013	Jul 23 2012	Jul 12 2017	RNA	1	Frozen tissue of primary colorectal Adenocarcinoma (discovery)	Homo sapiens	organism: Homo sapiens	dataset: discovery	Sex: Female	age.at.diagnosis (year): 59	tnm.stage: 3	tnm.t: T3	tnm.n: N3	tnm.m: M0	tumor.location: distal	chemotherapy.adjuvant: Y	chemotherapy.adjuvant.type: 5FU	rfs.event: 1	rfs.delay: 11	os.event: 1	os.delay: 75	mmr.status: pMMR	cimp.status: -	cin.status: +	tp53.mutation: N/A	tp53.mutation.dna: N/A	tp53.mutation.exon.number: N/A	tp53.mutation.protein: N/A	kras.mutation: WT	kras.mutation.dna: N/A	kras.mutation.exon.number: N/A	kras.mutation.protein: N/A	braf.mutation: WT	braf.mutation.dna: N/A	braf.mutation.exon.number: N/A	braf.mutation.protein: N/A	cit.molecularsubtype: C6	dependancy sample: N/A	rna.extraction.method: Manual-Rneasy Mini (Qiagen)	Total RNA was performed according to the manufacturer's instructions.	Samples stored at -80 C	total RNA	E1: total RNA was extracted using Trizol (Invitrogen, Carlsbad, CA), E2: total RNA was extracted using Manual-Cesium Chloride, E3: total RNA was extracted using Manual-Rneasy Micro (Qiagen), E4: total RNA was extracted using Manual-Rneasy Mini (Qiagen), E5: total RNA was extracted using RNA NOW, E6: total RNA was extracted using TriReagent & Manual-Rneasy Mini (Qiagen)	biotin	Biotinylated cRNA targets were prepared from 3.0 mg of total RNA, according to the GeneChip Expression Analysis Technical Manual : One-Cycle Target Labeling Assay (P/N 701021 Rev.5, Affymetrix, Santa Clara, USA).	9606
GSM972116	CIT160	GSM972116	Public on May 22 2013	Jul 23 2012	Jul 12 2017	RNA	1	Frozen tissue of primary colorectal Adenocarcinoma (discovery)	Homo sapiens	organism: Homo sapiens	dataset: discovery	Sex: Female	age.at.diagnosis (year): 79	tnm.stage: 3	tnm.t: T3	tnm.n: N2	tnm.m: M0	tumor.location: distal	chemotherapy.adjuvant: Y	chemotherapy.adjuvant.type: 5FU	rfs.event: 1	rfs.delay: 2	os.event: 1	os.delay: 29	mmr.status: pMMR	cimp.status: -	cin.status: +	tp53.mutation: N/A	tp53.mutation.dna: N/A	tp53.mutation.exon.number: N/A	tp53.mutation.protein: N/A	kras.mutation: WT	kras.mutation.dna: N/A	kras.mutation.exon.number: N/A	kras.mutation.protein: N/A	braf.mutation: WT	braf.mutation.dna: N/A	braf.mutation.exon.number: N/A	braf.mutation.protein: N/A	cit.molecularsubtype: C6	dependancy sample: N/A	rna.extraction.method: Manual-Rneasy Mini (Qiagen)	Total RNA was performed according to the manufacturer's instructions.	Samples stored at -80 C	total RNA	E1: total RNA was extracted using Trizol (Invitrogen, Carlsbad, CA), E2: total RNA was extracted using Manual-Cesium Chloride, E3: total RNA was extracted using Manual-Rneasy Micro (Qiagen), E4: total RNA was extracted using Manual-Rneasy Mini (Qiagen), E5: total RNA was extracted using RNA NOW, E6: total RNA was extracted using TriReagent & Manual-Rneasy Mini (Qiagen)	biotin	Biotinylated cRNA targets were prepared from 3.0 mg of total RNA, according to the GeneChip Expression Analysis Technical Manual : One-Cycle Target Labeling Assay (P/N 701021 Rev.5, Affymetrix, Santa Clara, USA).	9606
GSM972117	CIT161	GSM972117	Public on May 22 2013	Jul 23 2012	Jul 12 2017	RNA	1	Frozen tissue of primary colorectal Adenocarcinoma (discovery)	Homo sapiens	organism: Homo sapiens	dataset: discovery	Sex: Female	age.at.diagnosis (year): 78	tnm.stage: 3	tnm.t: T3	tnm.n: N1	tnm.m: M0	tumor.location: proximal	chemotherapy.adjuvant: Y	chemotherapy.adjuvant.type: 5FU	rfs.event: 1	rfs.delay: 11	os.event: 0	os.delay: 32	mmr.status: N/A	cimp.status: +	cin.status: -	tp53.mutation: N/A	tp53.mutation.dna: N/A	tp53.mutation.exon.number: N/A	tp53.mutation.protein: N/A	kras.mutation: WT	kras.mutation.dna: N/A	kras.mutation.exon.number: N/A	kras.mutation.protein: N/A	braf.mutation: M	braf.mutation.dna: N/A	braf.mutation.exon.number: N/A	braf.mutation.protein: N/A	cit.molecularsubtype: C2	dependancy sample: N/A	rna.extraction.method: Manual-Rneasy Mini (Qiagen)	Total RNA was performed according to the manufacturer's instructions.	Samples stored at -80 C	total RNA	E1: total RNA was extracted using Trizol (Invitrogen, Carlsbad, CA), E2: total RNA was extracted using Manual-Cesium Chloride, E3: total RNA was extracted using Manual-Rneasy Micro (Qiagen), E4: total RNA was extracted using Manual-Rneasy Mini (Qiagen), E5: total RNA was extracted using RNA NOW, E6: total RNA was extracted using TriReagent & Manual-Rneasy Mini (Qiagen)	biotin	Biotinylated cRNA targets were prepared from 3.0 mg of total RNA, according to the GeneChip Expression Analysis Technical Manual : One-Cycle Target Labeling Assay (P/N 701021 Rev.5, Affymetrix, Santa Clara, USA).	9606
GSM972118	CIT162	GSM972118	Public on May 22 2013	Jul 23 2012	Jul 12 2017	RNA	1	Frozen tissue of primary colorectal Adenocarcinoma (discovery)	Homo sapiens	organism: Homo sapiens	dataset: discovery	Sex: Male	age.at.diagnosis (year): 64	tnm.stage: 3	tnm.t: T3	tnm.n: N2	tnm.m: M0	tumor.location: distal	chemotherapy.adjuvant: Y	chemotherapy.adjuvant.type: 5FU	rfs.event: 1	rfs.delay: 19	os.event: 0	os.delay: 30	mmr.status: pMMR	cimp.status: -	cin.status: +	tp53.mutation: N/A	tp53.mutation.dna: N/A	tp53.mutation.exon.number: N/A	tp53.mutation.protein: N/A	kras.mutation: M	kras.mutation.dna: c.38G>A	kras.mutation.exon.number: c.38G>A	kras.mutation.protein: N/A	braf.mutation: WT	braf.mutation.dna: N/A	braf.mutation.exon.number: N/A	braf.mutation.protein: N/A	cit.molecularsubtype: C1	dependancy sample: N/A	rna.extraction.method: Manual-Rneasy Mini (Qiagen)	Total RNA was performed according to the manufacturer's instructions.	Samples stored at -80 C	total RNA	E1: total RNA was extracted using Trizol (Invitrogen, Carlsbad, CA), E2: total RNA was extracted using Manual-Cesium Chloride, E3: total RNA was extracted using Manual-Rneasy Micro (Qiagen), E4: total RNA was extracted using Manual-Rneasy Mini (Qiagen), E5: total RNA was extracted using RNA NOW, E6: total RNA was extracted using TriReagent & Manual-Rneasy Mini (Qiagen)	biotin	Biotinylated cRNA targets were prepared from 3.0 mg of total RNA, according to the GeneChip Expression Analysis Technical Manual : One-Cycle Target Labeling Assay (P/N 701021 Rev.5, Affymetrix, Santa Clara, USA).	9606
GSM972119	CIT163	GSM972119	Public on May 22 2013	Jul 23 2012	Jul 12 2017	RNA	1	Frozen tissue of primary colorectal Adenocarcinoma (discovery)	Homo sapiens	organism: Homo sapiens	dataset: discovery	Sex: Male	age.at.diagnosis (year): 96	tnm.stage: 3	tnm.t: T4	tnm.n: N1	tnm.m: M0	tumor.location: distal	chemotherapy.adjuvant: Y	chemotherapy.adjuvant.type: 5FU	rfs.event: 1	rfs.delay: 25	os.event: 0	os.delay: 37	mmr.status: pMMR	cimp.status: N/A	cin.status: N/A	tp53.mutation: N/A	tp53.mutation.dna: N/A	tp53.mutation.exon.number: N/A	tp53.mutation.protein: N/A	kras.mutation: N/A	kras.mutation.dna: N/A	kras.mutation.exon.number: N/A	kras.mutation.protein: N/A	braf.mutation: N/A	braf.mutation.dna: N/A	braf.mutation.exon.number: N/A	braf.mutation.protein: N/A	cit.molecularsubtype: C5	dependancy sample: N/A	rna.extraction.method: Manual-Rneasy Mini (Qiagen)	Total RNA was performed according to the manufacturer's instructions.	Samples stored at -80 C	total RNA	E1: total RNA was extracted using Trizol (Invitrogen, Carlsbad, CA), E2: total RNA was extracted using Manual-Cesium Chloride, E3: total RNA was extracted using Manual-Rneasy Micro (Qiagen), E4: total RNA was extracted using Manual-Rneasy Mini (Qiagen), E5: total RNA was extracted using RNA NOW, E6: total RNA was extracted using TriReagent & Manual-Rneasy Mini (Qiagen)	biotin	Biotinylated cRNA targets were prepared from 3.0 mg of total RNA, according to the GeneChip Expression Analysis Technical Manual : One-Cycle Target Labeling Assay (P/N 701021 Rev.5, Affymetrix, Santa Clara, USA).	9606
GSM972120	CIT164	GSM972120	Public on May 22 2013	Jul 23 2012	Jul 12 2017	RNA	1	Frozen tissue of primary colorectal Adenocarcinoma (discovery)	Homo sapiens	organism: Homo sapiens	dataset: discovery	Sex: Female	age.at.diagnosis (year): 96	tnm.stage: 3	tnm.t: T3	tnm.n: N1	tnm.m: M0	tumor.location: proximal	chemotherapy.adjuvant: Y	chemotherapy.adjuvant.type: 5FU	rfs.event: 0	rfs.delay: 36	os.event: 0	os.delay: 36	mmr.status: pMMR	cimp.status: N/A	cin.status: N/A	tp53.mutation: N/A	tp53.mutation.dna: N/A	tp53.mutation.exon.number: N/A	tp53.mutation.protein: N/A	kras.mutation: N/A	kras.mutation.dna: N/A	kras.mutation.exon.number: N/A	kras.mutation.protein: N/A	braf.mutation: N/A	braf.mutation.dna: N/A	braf.mutation.exon.number: N/A	braf.mutation.protein: N/A	cit.molecularsubtype: C5	dependancy sample: N/A	rna.extraction.method: Manual-Rneasy Mini (Qiagen)	Total RNA was performed according to the manufacturer's instructions.	Samples stored at -80 C	total RNA	E1: total RNA was extracted using Trizol (Invitrogen, Carlsbad, CA), E2: total RNA was extracted using Manual-Cesium Chloride, E3: total RNA was extracted using Manual-Rneasy Micro (Qiagen), E4: total RNA was extracted using Manual-Rneasy Mini (Qiagen), E5: total RNA was extracted using RNA NOW, E6: total RNA was extracted using TriReagent & Manual-Rneasy Mini (Qiagen)	biotin	Biotinylated cRNA targets were prepared from 3.0 mg of total RNA, according to the GeneChip Expression Analysis Technical Manual : One-Cycle Target Labeling Assay (P/N 701021 Rev.5, Affymetrix, Santa Clara, USA).	9606
GSM972121	CIT165	GSM972121	Public on May 22 2013	Jul 23 2012	Jul 12 2017	RNA	1	Frozen tissue of primary colorectal Adenocarcinoma (discovery)	Homo sapiens	organism: Homo sapiens	dataset: discovery	Sex: Male	age.at.diagnosis (year): 96	tnm.stage: 3	tnm.t: T3	tnm.n: N1	tnm.m: M0	tumor.location: distal	chemotherapy.adjuvant: Y	chemotherapy.adjuvant.type: 5FU	rfs.event: 0	rfs.delay: 35	os.event: 0	os.delay: 35	mmr.status: pMMR	cimp.status: -	cin.status: +	tp53.mutation: N/A	tp53.mutation.dna: N/A	tp53.mutation.exon.number: N/A	tp53.mutation.protein: N/A	kras.mutation: M	kras.mutation.dna: c.35G>A	kras.mutation.exon.number: c.35G>A	kras.mutation.protein: N/A	braf.mutation: WT	braf.mutation.dna: N/A	braf.mutation.exon.number: N/A	braf.mutation.protein: N/A	cit.molecularsubtype: C3	dependancy sample: N/A	rna.extraction.method: Manual-Rneasy Mini (Qiagen)	Total RNA was performed according to the manufacturer's instructions.	Samples stored at -80 C	total RNA	E1: total RNA was extracted using Trizol (Invitrogen, Carlsbad, CA), E2: total RNA was extracted using Manual-Cesium Chloride, E3: total RNA was extracted using Manual-Rneasy Micro (Qiagen), E4: total RNA was extracted using Manual-Rneasy Mini (Qiagen), E5: total RNA was extracted using RNA NOW, E6: total RNA was extracted using TriReagent & Manual-Rneasy Mini (Qiagen)	biotin	Biotinylated cRNA targets were prepared from 3.0 mg of total RNA, according to the GeneChip Expression Analysis Technical Manual : One-Cycle Target Labeling Assay (P/N 701021 Rev.5, Affymetrix, Santa Clara, USA).	9606
GSM972122	CIT166	GSM972122	Public on May 22 2013	Jul 23 2012	Jul 12 2017	RNA	1	Frozen tissue of primary colorectal Adenocarcinoma (discovery)	Homo sapiens	organism: Homo sapiens	dataset: discovery	Sex: Female	age.at.diagnosis (year): 97	tnm.stage: 3	tnm.t: T4	tnm.n: N1	tnm.m: M0	tumor.location: proximal	chemotherapy.adjuvant: Y	chemotherapy.adjuvant.type: 5FU	rfs.event: 1	rfs.delay: 19	os.event: 1	os.delay: 19	mmr.status: pMMR	cimp.status: N/A	cin.status: N/A	tp53.mutation: N/A	tp53.mutation.dna: N/A	tp53.mutation.exon.number: N/A	tp53.mutation.protein: N/A	kras.mutation: N/A	kras.mutation.dna: N/A	kras.mutation.exon.number: N/A	kras.mutation.protein: N/A	braf.mutation: N/A	braf.mutation.dna: N/A	braf.mutation.exon.number: N/A	braf.mutation.protein: N/A	cit.molecularsubtype: C5	dependancy sample: N/A	rna.extraction.method: Manual-Rneasy Mini (Qiagen)	Total RNA was performed according to the manufacturer's instructions.	Samples stored at -80 C	total RNA	E1: total RNA was extracted using Trizol (Invitrogen, Carlsbad, CA), E2: total RNA was extracted using Manual-Cesium Chloride, E3: total RNA was extracted using Manual-Rneasy Micro (Qiagen), E4: total RNA was extracted using Manual-Rneasy Mini (Qiagen), E5: total RNA was extracted using RNA NOW, E6: total RNA was extracted using TriReagent & Manual-Rneasy Mini (Qiagen)	biotin	Biotinylated cRNA targets were prepared from 3.0 mg of total RNA, according to the GeneChip Expression Analysis Technical Manual : One-Cycle Target Labeling Assay (P/N 701021 Rev.5, Affymetrix, Santa Clara, USA).	9606
GSM972123	CIT167	GSM972123	Public on May 22 2013	Jul 23 2012	Jul 12 2017	RNA	1	Frozen tissue of primary colorectal Adenocarcinoma (discovery)	Homo sapiens	organism: Homo sapiens	dataset: discovery	Sex: Male	age.at.diagnosis (year): 53	tnm.stage: 2	tnm.t: T3	tnm.n: N0	tnm.m: M0	tumor.location: proximal	chemotherapy.adjuvant: N	chemotherapy.adjuvant.type: N/A	rfs.event: 0	rfs.delay: 71	os.event: 0	os.delay: 71	mmr.status: pMMR	cimp.status: N/A	cin.status: N/A	tp53.mutation: N/A	tp53.mutation.dna: N/A	tp53.mutation.exon.number: N/A	tp53.mutation.protein: N/A	kras.mutation: N/A	kras.mutation.dna: N/A	kras.mutation.exon.number: N/A	kras.mutation.protein: N/A	braf.mutation: N/A	braf.mutation.dna: N/A	braf.mutation.exon.number: N/A	braf.mutation.protein: N/A	cit.molecularsubtype: C1	dependancy sample: N/A	rna.extraction.method: Manual-Rneasy Mini (Qiagen)	Total RNA was performed according to the manufacturer's instructions.	Samples stored at -80 C	total RNA	E1: total RNA was extracted using Trizol (Invitrogen, Carlsbad, CA), E2: total RNA was extracted using Manual-Cesium Chloride, E3: total RNA was extracted using Manual-Rneasy Micro (Qiagen), E4: total RNA was extracted using Manual-Rneasy Mini (Qiagen), E5: total RNA was extracted using RNA NOW, E6: total RNA was extracted using TriReagent & Manual-Rneasy Mini (Qiagen)	biotin	Biotinylated cRNA targets were prepared from 3.0 mg of total RNA, according to the GeneChip Expression Analysis Technical Manual : One-Cycle Target Labeling Assay (P/N 701021 Rev.5, Affymetrix, Santa Clara, USA).	9606
GSM972124	CIT168	GSM972124	Public on May 22 2013	Jul 23 2012	Jul 12 2017	RNA	1	Frozen tissue of primary colorectal Adenocarcinoma (discovery)	Homo sapiens	organism: Homo sapiens	dataset: discovery	Sex: Female	age.at.diagnosis (year): 49	tnm.stage: 2	tnm.t: T3	tnm.n: N0	tnm.m: M0	tumor.location: distal	chemotherapy.adjuvant: Y	chemotherapy.adjuvant.type: FUFOL	rfs.event: 0	rfs.delay: 75	os.event: 0	os.delay: 75	mmr.status: pMMR	cimp.status: -	cin.status: +	tp53.mutation: N/A	tp53.mutation.dna: N/A	tp53.mutation.exon.number: N/A	tp53.mutation.protein: N/A	kras.mutation: WT	kras.mutation.dna: N/A	kras.mutation.exon.number: N/A	kras.mutation.protein: N/A	braf.mutation: WT	braf.mutation.dna: N/A	braf.mutation.exon.number: N/A	braf.mutation.protein: N/A	cit.molecularsubtype: C6	dependancy sample: N/A	rna.extraction.method: Manual-Rneasy Mini (Qiagen)	Total RNA was performed according to the manufacturer's instructions.	Samples stored at -80 C	total RNA	E1: total RNA was extracted using Trizol (Invitrogen, Carlsbad, CA), E2: total RNA was extracted using Manual-Cesium Chloride, E3: total RNA was extracted using Manual-Rneasy Micro (Qiagen), E4: total RNA was extracted using Manual-Rneasy Mini (Qiagen), E5: total RNA was extracted using RNA NOW, E6: total RNA was extracted using TriReagent & Manual-Rneasy Mini (Qiagen)	biotin	Biotinylated cRNA targets were prepared from 3.0 mg of total RNA, according to the GeneChip Expression Analysis Technical Manual : One-Cycle Target Labeling Assay (P/N 701021 Rev.5, Affymetrix, Santa Clara, USA).	9606
GSM972125	CIT169	GSM972125	Public on May 22 2013	Jul 23 2012	Jul 12 2017	RNA	1	Frozen tissue of primary colorectal Adenocarcinoma (discovery)	Homo sapiens	organism: Homo sapiens	dataset: discovery	Sex: Female	age.at.diagnosis (year): 64	tnm.stage: 2	tnm.t: T3	tnm.n: N0	tnm.m: M0	tumor.location: distal	chemotherapy.adjuvant: Y	chemotherapy.adjuvant.type: FUFOL	rfs.event: 1	rfs.delay: 14	os.event: 0	os.delay: 68	mmr.status: pMMR	cimp.status: -	cin.status: +	tp53.mutation: N/A	tp53.mutation.dna: N/A	tp53.mutation.exon.number: N/A	tp53.mutation.protein: N/A	kras.mutation: WT	kras.mutation.dna: N/A	kras.mutation.exon.number: N/A	kras.mutation.protein: N/A	braf.mutation: WT	braf.mutation.dna: N/A	braf.mutation.exon.number: N/A	braf.mutation.protein: N/A	cit.molecularsubtype: C6	dependancy sample: N/A	rna.extraction.method: Manual-Rneasy Mini (Qiagen)	Total RNA was performed according to the manufacturer's instructions.	Samples stored at -80 C	total RNA	E1: total RNA was extracted using Trizol (Invitrogen, Carlsbad, CA), E2: total RNA was extracted using Manual-Cesium Chloride, E3: total RNA was extracted using Manual-Rneasy Micro (Qiagen), E4: total RNA was extracted using Manual-Rneasy Mini (Qiagen), E5: total RNA was extracted using RNA NOW, E6: total RNA was extracted using TriReagent & Manual-Rneasy Mini (Qiagen)	biotin	Biotinylated cRNA targets were prepared from 3.0 mg of total RNA, according to the GeneChip Expression Analysis Technical Manual : One-Cycle Target Labeling Assay (P/N 701021 Rev.5, Affymetrix, Santa Clara, USA).	9606
GSM972126	CIT170	GSM972126	Public on May 22 2013	Jul 23 2012	Jul 12 2017	RNA	1	Frozen tissue of primary colorectal Adenocarcinoma (discovery)	Homo sapiens	organism: Homo sapiens	dataset: discovery	Sex: Male	age.at.diagnosis (year): 61	tnm.stage: 2	tnm.t: T3	tnm.n: N0	tnm.m: M0	tumor.location: distal	chemotherapy.adjuvant: N	chemotherapy.adjuvant.type: N/A	rfs.event: 0	rfs.delay: 63	os.event: 0	os.delay: 63	mmr.status: pMMR	cimp.status: N/A	cin.status: N/A	tp53.mutation: N/A	tp53.mutation.dna: N/A	tp53.mutation.exon.number: N/A	tp53.mutation.protein: N/A	kras.mutation: N/A	kras.mutation.dna: N/A	kras.mutation.exon.number: N/A	kras.mutation.protein: N/A	braf.mutation: N/A	braf.mutation.dna: N/A	braf.mutation.exon.number: N/A	braf.mutation.protein: N/A	cit.molecularsubtype: C5	dependancy sample: N/A	rna.extraction.method: Manual-Rneasy Mini (Qiagen)	Total RNA was performed according to the manufacturer's instructions.	Samples stored at -80 C	total RNA	E1: total RNA was extracted using Trizol (Invitrogen, Carlsbad, CA), E2: total RNA was extracted using Manual-Cesium Chloride, E3: total RNA was extracted using Manual-Rneasy Micro (Qiagen), E4: total RNA was extracted using Manual-Rneasy Mini (Qiagen), E5: total RNA was extracted using RNA NOW, E6: total RNA was extracted using TriReagent & Manual-Rneasy Mini (Qiagen)	biotin	Biotinylated cRNA targets were prepared from 3.0 mg of total RNA, according to the GeneChip Expression Analysis Technical Manual : One-Cycle Target Labeling Assay (P/N 701021 Rev.5, Affymetrix, Santa Clara, USA).	9606
GSM972127	CIT171	GSM972127	Public on May 22 2013	Jul 23 2012	Jul 12 2017	RNA	1	Frozen tissue of primary colorectal Adenocarcinoma (discovery)	Homo sapiens	organism: Homo sapiens	dataset: discovery	Sex: Female	age.at.diagnosis (year): 66	tnm.stage: 2	tnm.t: T3	tnm.n: N0	tnm.m: M0	tumor.location: distal	chemotherapy.adjuvant: N	chemotherapy.adjuvant.type: N/A	rfs.event: 0	rfs.delay: 85	os.event: 0	os.delay: 85	mmr.status: pMMR	cimp.status: -	cin.status: +	tp53.mutation: N/A	tp53.mutation.dna: N/A	tp53.mutation.exon.number: N/A	tp53.mutation.protein: N/A	kras.mutation: M	kras.mutation.dna: c.35G>A	kras.mutation.exon.number: c.35G>A	kras.mutation.protein: N/A	braf.mutation: WT	braf.mutation.dna: N/A	braf.mutation.exon.number: N/A	braf.mutation.protein: N/A	cit.molecularsubtype: C6	dependancy sample: N/A	rna.extraction.method: Manual-Rneasy Mini (Qiagen)	Total RNA was performed according to the manufacturer's instructions.	Samples stored at -80 C	total RNA	E1: total RNA was extracted using Trizol (Invitrogen, Carlsbad, CA), E2: total RNA was extracted using Manual-Cesium Chloride, E3: total RNA was extracted using Manual-Rneasy Micro (Qiagen), E4: total RNA was extracted using Manual-Rneasy Mini (Qiagen), E5: total RNA was extracted using RNA NOW, E6: total RNA was extracted using TriReagent & Manual-Rneasy Mini (Qiagen)	biotin	Biotinylated cRNA targets were prepared from 3.0 mg of total RNA, according to the GeneChip Expression Analysis Technical Manual : One-Cycle Target Labeling Assay (P/N 701021 Rev.5, Affymetrix, Santa Clara, USA).	9606
GSM972128	CIT172	GSM972128	Public on May 22 2013	Jul 23 2012	Jul 12 2017	RNA	1	Frozen tissue of primary colorectal Adenocarcinoma (discovery)	Homo sapiens	organism: Homo sapiens	dataset: discovery	Sex: Male	age.at.diagnosis (year): 64	tnm.stage: 2	tnm.t: T3	tnm.n: N0	tnm.m: M0	tumor.location: distal	chemotherapy.adjuvant: Y	chemotherapy.adjuvant.type: FOLFOX	rfs.event: 0	rfs.delay: 93	os.event: 0	os.delay: 93	mmr.status: pMMR	cimp.status: -	cin.status: +	tp53.mutation: N/A	tp53.mutation.dna: N/A	tp53.mutation.exon.number: N/A	tp53.mutation.protein: N/A	kras.mutation: WT	kras.mutation.dna: N/A	kras.mutation.exon.number: N/A	kras.mutation.protein: N/A	braf.mutation: WT	braf.mutation.dna: N/A	braf.mutation.exon.number: N/A	braf.mutation.protein: N/A	cit.molecularsubtype: C5	dependancy sample: N/A	rna.extraction.method: Manual-Rneasy Mini (Qiagen)	Total RNA was performed according to the manufacturer's instructions.	Samples stored at -80 C	total RNA	E1: total RNA was extracted using Trizol (Invitrogen, Carlsbad, CA), E2: total RNA was extracted using Manual-Cesium Chloride, E3: total RNA was extracted using Manual-Rneasy Micro (Qiagen), E4: total RNA was extracted using Manual-Rneasy Mini (Qiagen), E5: total RNA was extracted using RNA NOW, E6: total RNA was extracted using TriReagent & Manual-Rneasy Mini (Qiagen)	biotin	Biotinylated cRNA targets were prepared from 3.0 mg of total RNA, according to the GeneChip Expression Analysis Technical Manual : One-Cycle Target Labeling Assay (P/N 701021 Rev.5, Affymetrix, Santa Clara, USA).	9606
GSM972129	CIT173	GSM972129	Public on May 22 2013	Jul 23 2012	Jul 12 2017	RNA	1	Frozen tissue of primary colorectal Adenocarcinoma (discovery)	Homo sapiens	organism: Homo sapiens	dataset: discovery	Sex: Male	age.at.diagnosis (year): 76	tnm.stage: 2	tnm.t: T2	tnm.n: N0	tnm.m: M0	tumor.location: distal	chemotherapy.adjuvant: N	chemotherapy.adjuvant.type: N/A	rfs.event: 0	rfs.delay: 11	os.event: 0	os.delay: 11	mmr.status: pMMR	cimp.status: -	cin.status: -	tp53.mutation: N/A	tp53.mutation.dna: N/A	tp53.mutation.exon.number: N/A	tp53.mutation.protein: N/A	kras.mutation: M	kras.mutation.dna: c.35G>A	kras.mutation.exon.number: c.35G>A	kras.mutation.protein: N/A	braf.mutation: WT	braf.mutation.dna: N/A	braf.mutation.exon.number: N/A	braf.mutation.protein: N/A	cit.molecularsubtype: C2	dependancy sample: N/A	rna.extraction.method: Manual-Rneasy Mini (Qiagen)	Total RNA was performed according to the manufacturer's instructions.	Samples stored at -80 C	total RNA	E1: total RNA was extracted using Trizol (Invitrogen, Carlsbad, CA), E2: total RNA was extracted using Manual-Cesium Chloride, E3: total RNA was extracted using Manual-Rneasy Micro (Qiagen), E4: total RNA was extracted using Manual-Rneasy Mini (Qiagen), E5: total RNA was extracted using RNA NOW, E6: total RNA was extracted using TriReagent & Manual-Rneasy Mini (Qiagen)	biotin	Biotinylated cRNA targets were prepared from 3.0 mg of total RNA, according to the GeneChip Expression Analysis Technical Manual : One-Cycle Target Labeling Assay (P/N 701021 Rev.5, Affymetrix, Santa Clara, USA).	9606
GSM972130	CIT174	GSM972130	Public on May 22 2013	Jul 23 2012	Jul 12 2017	RNA	1	Frozen tissue of primary colorectal Adenocarcinoma (discovery)	Homo sapiens	organism: Homo sapiens	dataset: discovery	Sex: Male	age.at.diagnosis (year): 76	tnm.stage: 2	tnm.t: T4	tnm.n: N0	tnm.m: M0	tumor.location: distal	chemotherapy.adjuvant: N	chemotherapy.adjuvant.type: N/A	rfs.event: 0	rfs.delay: 55	os.event: 0	os.delay: 55	mmr.status: pMMR	cimp.status: -	cin.status: +	tp53.mutation: N/A	tp53.mutation.dna: N/A	tp53.mutation.exon.number: N/A	tp53.mutation.protein: N/A	kras.mutation: WT	kras.mutation.dna: N/A	kras.mutation.exon.number: N/A	kras.mutation.protein: N/A	braf.mutation: WT	braf.mutation.dna: N/A	braf.mutation.exon.number: N/A	braf.mutation.protein: N/A	cit.molecularsubtype: C5	dependancy sample: N/A	rna.extraction.method: Manual-Rneasy Mini (Qiagen)	Total RNA was performed according to the manufacturer's instructions.	Samples stored at -80 C	total RNA	E1: total RNA was extracted using Trizol (Invitrogen, Carlsbad, CA), E2: total RNA was extracted using Manual-Cesium Chloride, E3: total RNA was extracted using Manual-Rneasy Micro (Qiagen), E4: total RNA was extracted using Manual-Rneasy Mini (Qiagen), E5: total RNA was extracted using RNA NOW, E6: total RNA was extracted using TriReagent & Manual-Rneasy Mini (Qiagen)	biotin	Biotinylated cRNA targets were prepared from 3.0 mg of total RNA, according to the GeneChip Expression Analysis Technical Manual : One-Cycle Target Labeling Assay (P/N 701021 Rev.5, Affymetrix, Santa Clara, USA).	9606
GSM972131	CIT175	GSM972131	Public on May 22 2013	Jul 23 2012	Jul 12 2017	RNA	1	Frozen tissue of primary colorectal Adenocarcinoma (discovery)	Homo sapiens	organism: Homo sapiens	dataset: discovery	Sex: Female	age.at.diagnosis (year): 78	tnm.stage: 2	tnm.t: T3	tnm.n: N0	tnm.m: M0	tumor.location: proximal	chemotherapy.adjuvant: N	chemotherapy.adjuvant.type: N/A	rfs.event: 0	rfs.delay: 86	os.event: 0	os.delay: 86	mmr.status: pMMR	cimp.status: -	cin.status: +	tp53.mutation: N/A	tp53.mutation.dna: N/A	tp53.mutation.exon.number: N/A	tp53.mutation.protein: N/A	kras.mutation: M	kras.mutation.dna: c.35G>A	kras.mutation.exon.number: c.35G>A	kras.mutation.protein: N/A	braf.mutation: WT	braf.mutation.dna: N/A	braf.mutation.exon.number: N/A	braf.mutation.protein: N/A	cit.molecularsubtype: C4	dependancy sample: N/A	rna.extraction.method: Manual-Rneasy Mini (Qiagen)	Total RNA was performed according to the manufacturer's instructions.	Samples stored at -80 C	total RNA	E1: total RNA was extracted using Trizol (Invitrogen, Carlsbad, CA), E2: total RNA was extracted using Manual-Cesium Chloride, E3: total RNA was extracted using Manual-Rneasy Micro (Qiagen), E4: total RNA was extracted using Manual-Rneasy Mini (Qiagen), E5: total RNA was extracted using RNA NOW, E6: total RNA was extracted using TriReagent & Manual-Rneasy Mini (Qiagen)	biotin	Biotinylated cRNA targets were prepared from 3.0 mg of total RNA, according to the GeneChip Expression Analysis Technical Manual : One-Cycle Target Labeling Assay (P/N 701021 Rev.5, Affymetrix, Santa Clara, USA).	9606
GSM972132	CIT176	GSM972132	Public on May 22 2013	Jul 23 2012	Jul 12 2017	RNA	1	Frozen tissue of primary colorectal Adenocarcinoma (discovery)	Homo sapiens	organism: Homo sapiens	dataset: discovery	Sex: Female	age.at.diagnosis (year): 87	tnm.stage: 2	tnm.t: T3	tnm.n: N0	tnm.m: M0	tumor.location: distal	chemotherapy.adjuvant: N	chemotherapy.adjuvant.type: N/A	rfs.event: 0	rfs.delay: 61	os.event: 1	os.delay: 61	mmr.status: pMMR	cimp.status: -	cin.status: +	tp53.mutation: N/A	tp53.mutation.dna: N/A	tp53.mutation.exon.number: N/A	tp53.mutation.protein: N/A	kras.mutation: M	kras.mutation.dna: c.34G>T	kras.mutation.exon.number: c.34G>T	kras.mutation.protein: N/A	braf.mutation: WT	braf.mutation.dna: N/A	braf.mutation.exon.number: N/A	braf.mutation.protein: N/A	cit.molecularsubtype: C5	dependancy sample: N/A	rna.extraction.method: Manual-Rneasy Mini (Qiagen)	Total RNA was performed according to the manufacturer's instructions.	Samples stored at -80 C	total RNA	E1: total RNA was extracted using Trizol (Invitrogen, Carlsbad, CA), E2: total RNA was extracted using Manual-Cesium Chloride, E3: total RNA was extracted using Manual-Rneasy Micro (Qiagen), E4: total RNA was extracted using Manual-Rneasy Mini (Qiagen), E5: total RNA was extracted using RNA NOW, E6: total RNA was extracted using TriReagent & Manual-Rneasy Mini (Qiagen)	biotin	Biotinylated cRNA targets were prepared from 3.0 mg of total RNA, according to the GeneChip Expression Analysis Technical Manual : One-Cycle Target Labeling Assay (P/N 701021 Rev.5, Affymetrix, Santa Clara, USA).	9606
GSM972133	CIT177	GSM972133	Public on May 22 2013	Jul 23 2012	Jul 12 2017	RNA	1	Frozen tissue of primary colorectal Adenocarcinoma (discovery)	Homo sapiens	organism: Homo sapiens	dataset: discovery	Sex: Male	age.at.diagnosis (year): 64	tnm.stage: 3	tnm.t: T3	tnm.n: N+	tnm.m: M0	tumor.location: distal	chemotherapy.adjuvant: Y	chemotherapy.adjuvant.type: N/A	rfs.event: 1	rfs.delay: 27	os.event: 1	os.delay: 53	mmr.status: pMMR	cimp.status: N/A	cin.status: N/A	tp53.mutation: M	tp53.mutation.dna: N/A	tp53.mutation.exon.number: N/A	tp53.mutation.protein: N/A	kras.mutation: WT	kras.mutation.dna: N/A	kras.mutation.exon.number: N/A	kras.mutation.protein: N/A	braf.mutation: N/A	braf.mutation.dna: N/A	braf.mutation.exon.number: N/A	braf.mutation.protein: N/A	cit.molecularsubtype: C6	dependancy sample: N/A	rna.extraction.method: TriReagent & Manual-Rneasy Mini (Qiagen)	Total RNA was performed according to the manufacturer's instructions.	Samples stored at -80 C	total RNA	E1: total RNA was extracted using Trizol (Invitrogen, Carlsbad, CA), E2: total RNA was extracted using Manual-Cesium Chloride, E3: total RNA was extracted using Manual-Rneasy Micro (Qiagen), E4: total RNA was extracted using Manual-Rneasy Mini (Qiagen), E5: total RNA was extracted using RNA NOW, E6: total RNA was extracted using TriReagent & Manual-Rneasy Mini (Qiagen)	biotin	Biotinylated cRNA targets were prepared from 3.0 mg of total RNA, according to the GeneChip Expression Analysis Technical Manual : One-Cycle Target Labeling Assay (P/N 701021 Rev.5, Affymetrix, Santa Clara, USA).	9606
GSM972134	CIT178	GSM972134	Public on May 22 2013	Jul 23 2012	Jul 12 2017	RNA	1	Frozen tissue of primary colorectal Adenocarcinoma (discovery)	Homo sapiens	organism: Homo sapiens	dataset: discovery	Sex: Male	age.at.diagnosis (year): 74	tnm.stage: 3	tnm.t: T3	tnm.n: N2	tnm.m: M0	tumor.location: distal	chemotherapy.adjuvant: N	chemotherapy.adjuvant.type: N/A	rfs.event: 1	rfs.delay: 7	os.event: 1	os.delay: 14	mmr.status: pMMR	cimp.status: N/A	cin.status: N/A	tp53.mutation: M	tp53.mutation.dna: N/A	tp53.mutation.exon.number: N/A	tp53.mutation.protein: N/A	kras.mutation: WT	kras.mutation.dna: N/A	kras.mutation.exon.number: N/A	kras.mutation.protein: N/A	braf.mutation: N/A	braf.mutation.dna: N/A	braf.mutation.exon.number: N/A	braf.mutation.protein: N/A	cit.molecularsubtype: C5	dependancy sample: N/A	rna.extraction.method: TriReagent & Manual-Rneasy Mini (Qiagen)	Total RNA was performed according to the manufacturer's instructions.	Samples stored at -80 C	total RNA	E1: total RNA was extracted using Trizol (Invitrogen, Carlsbad, CA), E2: total RNA was extracted using Manual-Cesium Chloride, E3: total RNA was extracted using Manual-Rneasy Micro (Qiagen), E4: total RNA was extracted using Manual-Rneasy Mini (Qiagen), E5: total RNA was extracted using RNA NOW, E6: total RNA was extracted using TriReagent & Manual-Rneasy Mini (Qiagen)	biotin	Biotinylated cRNA targets were prepared from 3.0 mg of total RNA, according to the GeneChip Expression Analysis Technical Manual : One-Cycle Target Labeling Assay (P/N 701021 Rev.5, Affymetrix, Santa Clara, USA).	9606
GSM972135	CIT179	GSM972135	Public on May 22 2013	Jul 23 2012	Jul 12 2017	RNA	1	Frozen tissue of primary colorectal Adenocarcinoma (discovery)	Homo sapiens	organism: Homo sapiens	dataset: discovery	Sex: Female	age.at.diagnosis (year): 78	tnm.stage: 2	tnm.t: T3	tnm.n: N0	tnm.m: M0	tumor.location: distal	chemotherapy.adjuvant: N	chemotherapy.adjuvant.type: N/A	rfs.event: 1	rfs.delay: 4	os.event: 1	os.delay: 13	mmr.status: pMMR	cimp.status: N/A	cin.status: N/A	tp53.mutation: M	tp53.mutation.dna: N/A	tp53.mutation.exon.number: N/A	tp53.mutation.protein: N/A	kras.mutation: M	kras.mutation.dna: c.35G>C	kras.mutation.exon.number: c.35G>C	kras.mutation.protein: p.G12A	braf.mutation: N/A	braf.mutation.dna: N/A	braf.mutation.exon.number: N/A	braf.mutation.protein: N/A	cit.molecularsubtype: C3	dependancy sample: N/A	rna.extraction.method: TriReagent & Manual-Rneasy Mini (Qiagen)	Total RNA was performed according to the manufacturer's instructions.	Samples stored at -80 C	total RNA	E1: total RNA was extracted using Trizol (Invitrogen, Carlsbad, CA), E2: total RNA was extracted using Manual-Cesium Chloride, E3: total RNA was extracted using Manual-Rneasy Micro (Qiagen), E4: total RNA was extracted using Manual-Rneasy Mini (Qiagen), E5: total RNA was extracted using RNA NOW, E6: total RNA was extracted using TriReagent & Manual-Rneasy Mini (Qiagen)	biotin	Biotinylated cRNA targets were prepared from 3.0 mg of total RNA, according to the GeneChip Expression Analysis Technical Manual : One-Cycle Target Labeling Assay (P/N 701021 Rev.5, Affymetrix, Santa Clara, USA).	9606
GSM972136	CIT180	GSM972136	Public on May 22 2013	Jul 23 2012	Jul 12 2017	RNA	1	Frozen tissue of primary colorectal Adenocarcinoma (discovery)	Homo sapiens	organism: Homo sapiens	dataset: discovery	Sex: Male	age.at.diagnosis (year): 54	tnm.stage: 3	tnm.t: T3	tnm.n: N1	tnm.m: M0	tumor.location: distal	chemotherapy.adjuvant: Y	chemotherapy.adjuvant.type: N/A	rfs.event: 1	rfs.delay: 61	os.event: 0	os.delay: 130	mmr.status: pMMR	cimp.status: N/A	cin.status: N/A	tp53.mutation: WT	tp53.mutation.dna: N/A	tp53.mutation.exon.number: N/A	tp53.mutation.protein: N/A	kras.mutation: WT	kras.mutation.dna: N/A	kras.mutation.exon.number: N/A	kras.mutation.protein: N/A	braf.mutation: WT	braf.mutation.dna: N/A	braf.mutation.exon.number: N/A	braf.mutation.protein: N/A	cit.molecularsubtype: C1	dependancy sample: N/A	rna.extraction.method: TriReagent & Manual-Rneasy Mini (Qiagen)	Total RNA was performed according to the manufacturer's instructions.	Samples stored at -80 C	total RNA	E1: total RNA was extracted using Trizol (Invitrogen, Carlsbad, CA), E2: total RNA was extracted using Manual-Cesium Chloride, E3: total RNA was extracted using Manual-Rneasy Micro (Qiagen), E4: total RNA was extracted using Manual-Rneasy Mini (Qiagen), E5: total RNA was extracted using RNA NOW, E6: total RNA was extracted using TriReagent & Manual-Rneasy Mini (Qiagen)	biotin	Biotinylated cRNA targets were prepared from 3.0 mg of total RNA, according to the GeneChip Expression Analysis Technical Manual : One-Cycle Target Labeling Assay (P/N 701021 Rev.5, Affymetrix, Santa Clara, USA).	9606
GSM972137	CIT181	GSM972137	Public on May 22 2013	Jul 23 2012	Jul 12 2017	RNA	1	Frozen tissue of primary colorectal Adenocarcinoma (discovery)	Homo sapiens	organism: Homo sapiens	dataset: discovery	Sex: Male	age.at.diagnosis (year): 68	tnm.stage: 2	tnm.t: T3	tnm.n: N0	tnm.m: M0	tumor.location: distal	chemotherapy.adjuvant: Y	chemotherapy.adjuvant.type: N/A	rfs.event: 1	rfs.delay: 9	os.event: 0	os.delay: 129	mmr.status: pMMR	cimp.status: N/A	cin.status: N/A	tp53.mutation: M	tp53.mutation.dna: N/A	tp53.mutation.exon.number: N/A	tp53.mutation.protein: N/A	kras.mutation: WT	kras.mutation.dna: N/A	kras.mutation.exon.number: N/A	kras.mutation.protein: N/A	braf.mutation: N/A	braf.mutation.dna: N/A	braf.mutation.exon.number: N/A	braf.mutation.protein: N/A	cit.molecularsubtype: C1	dependancy sample: N/A	rna.extraction.method: TriReagent & Manual-Rneasy Mini (Qiagen)	Total RNA was performed according to the manufacturer's instructions.	Samples stored at -80 C	total RNA	E1: total RNA was extracted using Trizol (Invitrogen, Carlsbad, CA), E2: total RNA was extracted using Manual-Cesium Chloride, E3: total RNA was extracted using Manual-Rneasy Micro (Qiagen), E4: total RNA was extracted using Manual-Rneasy Mini (Qiagen), E5: total RNA was extracted using RNA NOW, E6: total RNA was extracted using TriReagent & Manual-Rneasy Mini (Qiagen)	biotin	Biotinylated cRNA targets were prepared from 3.0 mg of total RNA, according to the GeneChip Expression Analysis Technical Manual : One-Cycle Target Labeling Assay (P/N 701021 Rev.5, Affymetrix, Santa Clara, USA).	9606
GSM972138	CIT182	GSM972138	Public on May 22 2013	Jul 23 2012	Jul 12 2017	RNA	1	Frozen tissue of primary colorectal Adenocarcinoma (discovery)	Homo sapiens	organism: Homo sapiens	dataset: discovery	Sex: Male	age.at.diagnosis (year): 77	tnm.stage: 2	tnm.t: T3	tnm.n: N0	tnm.m: M0	tumor.location: distal	chemotherapy.adjuvant: N	chemotherapy.adjuvant.type: N/A	rfs.event: 1	rfs.delay: 45	os.event: 1	os.delay: 53	mmr.status: pMMR	cimp.status: N/A	cin.status: N/A	tp53.mutation: WT	tp53.mutation.dna: N/A	tp53.mutation.exon.number: N/A	tp53.mutation.protein: N/A	kras.mutation: WT	kras.mutation.dna: N/A	kras.mutation.exon.number: N/A	kras.mutation.protein: N/A	braf.mutation: N/A	braf.mutation.dna: N/A	braf.mutation.exon.number: N/A	braf.mutation.protein: N/A	cit.molecularsubtype: C1	dependancy sample: N/A	rna.extraction.method: TriReagent & Manual-Rneasy Mini (Qiagen)	Total RNA was performed according to the manufacturer's instructions.	Samples stored at -80 C	total RNA	E1: total RNA was extracted using Trizol (Invitrogen, Carlsbad, CA), E2: total RNA was extracted using Manual-Cesium Chloride, E3: total RNA was extracted using Manual-Rneasy Micro (Qiagen), E4: total RNA was extracted using Manual-Rneasy Mini (Qiagen), E5: total RNA was extracted using RNA NOW, E6: total RNA was extracted using TriReagent & Manual-Rneasy Mini (Qiagen)	biotin	Biotinylated cRNA targets were prepared from 3.0 mg of total RNA, according to the GeneChip Expression Analysis Technical Manual : One-Cycle Target Labeling Assay (P/N 701021 Rev.5, Affymetrix, Santa Clara, USA).	9606
GSM972139	CIT183	GSM972139	Public on May 22 2013	Jul 23 2012	Jul 12 2017	RNA	1	Frozen tissue of primary colorectal Adenocarcinoma (discovery)	Homo sapiens	organism: Homo sapiens	dataset: discovery	Sex: Female	age.at.diagnosis (year): 69	tnm.stage: 3	tnm.t: T3	tnm.n: N1	tnm.m: M0	tumor.location: distal	chemotherapy.adjuvant: Y	chemotherapy.adjuvant.type: N/A	rfs.event: 1	rfs.delay: 38	os.event: 0	os.delay: 102	mmr.status: pMMR	cimp.status: N/A	cin.status: N/A	tp53.mutation: M	tp53.mutation.dna: N/A	tp53.mutation.exon.number: N/A	tp53.mutation.protein: N/A	kras.mutation: WT	kras.mutation.dna: N/A	kras.mutation.exon.number: N/A	kras.mutation.protein: N/A	braf.mutation: N/A	braf.mutation.dna: N/A	braf.mutation.exon.number: N/A	braf.mutation.protein: N/A	cit.molecularsubtype: C5	dependancy sample: N/A	rna.extraction.method: TriReagent & Manual-Rneasy Mini (Qiagen)	Total RNA was performed according to the manufacturer's instructions.	Samples stored at -80 C	total RNA	E1: total RNA was extracted using Trizol (Invitrogen, Carlsbad, CA), E2: total RNA was extracted using Manual-Cesium Chloride, E3: total RNA was extracted using Manual-Rneasy Micro (Qiagen), E4: total RNA was extracted using Manual-Rneasy Mini (Qiagen), E5: total RNA was extracted using RNA NOW, E6: total RNA was extracted using TriReagent & Manual-Rneasy Mini (Qiagen)	biotin	Biotinylated cRNA targets were prepared from 3.0 mg of total RNA, according to the GeneChip Expression Analysis Technical Manual : One-Cycle Target Labeling Assay (P/N 701021 Rev.5, Affymetrix, Santa Clara, USA).	9606
GSM972140	CIT184	GSM972140	Public on May 22 2013	Jul 23 2012	Jul 12 2017	RNA	1	Frozen tissue of primary colorectal Adenocarcinoma (discovery)	Homo sapiens	organism: Homo sapiens	dataset: discovery	Sex: Male	age.at.diagnosis (year): 64	tnm.stage: 2	tnm.t: T4	tnm.n: N0	tnm.m: M0	tumor.location: distal	chemotherapy.adjuvant: N	chemotherapy.adjuvant.type: N/A	rfs.event: 1	rfs.delay: 56	os.event: 0	os.delay: 172	mmr.status: pMMR	cimp.status: N/A	cin.status: N/A	tp53.mutation: WT	tp53.mutation.dna: N/A	tp53.mutation.exon.number: N/A	tp53.mutation.protein: N/A	kras.mutation: M	kras.mutation.dna: c.35G>T	kras.mutation.exon.number: c.35G>T	kras.mutation.protein: p.G12V	braf.mutation: N/A	braf.mutation.dna: N/A	braf.mutation.exon.number: N/A	braf.mutation.protein: N/A	cit.molecularsubtype: C4	dependancy sample: N/A	rna.extraction.method: TriReagent & Manual-Rneasy Mini (Qiagen)	Total RNA was performed according to the manufacturer's instructions.	Samples stored at -80 C	total RNA	E1: total RNA was extracted using Trizol (Invitrogen, Carlsbad, CA), E2: total RNA was extracted using Manual-Cesium Chloride, E3: total RNA was extracted using Manual-Rneasy Micro (Qiagen), E4: total RNA was extracted using Manual-Rneasy Mini (Qiagen), E5: total RNA was extracted using RNA NOW, E6: total RNA was extracted using TriReagent & Manual-Rneasy Mini (Qiagen)	biotin	Biotinylated cRNA targets were prepared from 3.0 mg of total RNA, according to the GeneChip Expression Analysis Technical Manual : One-Cycle Target Labeling Assay (P/N 701021 Rev.5, Affymetrix, Santa Clara, USA).	9606
GSM972141	CIT185	GSM972141	Public on May 22 2013	Jul 23 2012	Jul 12 2017	RNA	1	Frozen tissue of primary colorectal Adenocarcinoma (discovery)	Homo sapiens	organism: Homo sapiens	dataset: discovery	Sex: Male	age.at.diagnosis (year): 58	tnm.stage: 3	tnm.t: T3	tnm.n: N2	tnm.m: M0	tumor.location: distal	chemotherapy.adjuvant: Y	chemotherapy.adjuvant.type: N/A	rfs.event: 1	rfs.delay: 15	os.event: 0	os.delay: 84	mmr.status: pMMR	cimp.status: N/A	cin.status: N/A	tp53.mutation: M	tp53.mutation.dna: N/A	tp53.mutation.exon.number: N/A	tp53.mutation.protein: N/A	kras.mutation: WT	kras.mutation.dna: N/A	kras.mutation.exon.number: N/A	kras.mutation.protein: N/A	braf.mutation: N/A	braf.mutation.dna: N/A	braf.mutation.exon.number: N/A	braf.mutation.protein: N/A	cit.molecularsubtype: C5	dependancy sample: N/A	rna.extraction.method: TriReagent & Manual-Rneasy Mini (Qiagen)	Total RNA was performed according to the manufacturer's instructions.	Samples stored at -80 C	total RNA	E1: total RNA was extracted using Trizol (Invitrogen, Carlsbad, CA), E2: total RNA was extracted using Manual-Cesium Chloride, E3: total RNA was extracted using Manual-Rneasy Micro (Qiagen), E4: total RNA was extracted using Manual-Rneasy Mini (Qiagen), E5: total RNA was extracted using RNA NOW, E6: total RNA was extracted using TriReagent & Manual-Rneasy Mini (Qiagen)	biotin	Biotinylated cRNA targets were prepared from 3.0 mg of total RNA, according to the GeneChip Expression Analysis Technical Manual : One-Cycle Target Labeling Assay (P/N 701021 Rev.5, Affymetrix, Santa Clara, USA).	9606
GSM972142	CIT186	GSM972142	Public on May 22 2013	Jul 23 2012	Jul 12 2017	RNA	1	Frozen tissue of primary colorectal Adenocarcinoma (discovery)	Homo sapiens	organism: Homo sapiens	dataset: discovery	Sex: Female	age.at.diagnosis (year): 86	tnm.stage: 3	tnm.t: T3	tnm.n: N2	tnm.m: M0	tumor.location: proximal	chemotherapy.adjuvant: N	chemotherapy.adjuvant.type: N/A	rfs.event: 1	rfs.delay: 2	os.event: 1	os.delay: 35	mmr.status: pMMR	cimp.status: -	cin.status: +	tp53.mutation: M	tp53.mutation.dna: c.610G>T	tp53.mutation.exon.number: c.610G>T	tp53.mutation.protein: p.E204X	kras.mutation: M	kras.mutation.dna: c.35G>A	kras.mutation.exon.number: c.35G>A	kras.mutation.protein: p.G12D	braf.mutation: WT	braf.mutation.dna: N/A	braf.mutation.exon.number: N/A	braf.mutation.protein: N/A	cit.molecularsubtype: C5	dependancy sample: N/A	rna.extraction.method: TriReagent & Manual-Rneasy Mini (Qiagen)	Total RNA was performed according to the manufacturer's instructions.	Samples stored at -80 C	total RNA	E1: total RNA was extracted using Trizol (Invitrogen, Carlsbad, CA), E2: total RNA was extracted using Manual-Cesium Chloride, E3: total RNA was extracted using Manual-Rneasy Micro (Qiagen), E4: total RNA was extracted using Manual-Rneasy Mini (Qiagen), E5: total RNA was extracted using RNA NOW, E6: total RNA was extracted using TriReagent & Manual-Rneasy Mini (Qiagen)	biotin	Biotinylated cRNA targets were prepared from 3.0 mg of total RNA, according to the GeneChip Expression Analysis Technical Manual : One-Cycle Target Labeling Assay (P/N 701021 Rev.5, Affymetrix, Santa Clara, USA).	9606
GSM972143	CIT187	GSM972143	Public on May 22 2013	Jul 23 2012	Jul 12 2017	RNA	1	Frozen tissue of primary colorectal Adenocarcinoma (discovery)	Homo sapiens	organism: Homo sapiens	dataset: discovery	Sex: Male	age.at.diagnosis (year): 57	tnm.stage: 2	tnm.t: T4	tnm.n: N0	tnm.m: M0	tumor.location: distal	chemotherapy.adjuvant: N	chemotherapy.adjuvant.type: N/A	rfs.event: 0	rfs.delay: 154	os.event: 0	os.delay: 154	mmr.status: pMMR	cimp.status: N/A	cin.status: N/A	tp53.mutation: WT	tp53.mutation.dna: N/A	tp53.mutation.exon.number: N/A	tp53.mutation.protein: N/A	kras.mutation: WT	kras.mutation.dna: N/A	kras.mutation.exon.number: N/A	kras.mutation.protein: N/A	braf.mutation: WT	braf.mutation.dna: N/A	braf.mutation.exon.number: N/A	braf.mutation.protein: N/A	cit.molecularsubtype: C5	dependancy sample: N/A	rna.extraction.method: TriReagent & Manual-Rneasy Mini (Qiagen)	Total RNA was performed according to the manufacturer's instructions.	Samples stored at -80 C	total RNA	E1: total RNA was extracted using Trizol (Invitrogen, Carlsbad, CA), E2: total RNA was extracted using Manual-Cesium Chloride, E3: total RNA was extracted using Manual-Rneasy Micro (Qiagen), E4: total RNA was extracted using Manual-Rneasy Mini (Qiagen), E5: total RNA was extracted using RNA NOW, E6: total RNA was extracted using TriReagent & Manual-Rneasy Mini (Qiagen)	biotin	Biotinylated cRNA targets were prepared from 3.0 mg of total RNA, according to the GeneChip Expression Analysis Technical Manual : One-Cycle Target Labeling Assay (P/N 701021 Rev.5, Affymetrix, Santa Clara, USA).	9606
GSM972144	CIT188	GSM972144	Public on May 22 2013	Jul 23 2012	Jul 12 2017	RNA	1	Frozen tissue of primary colorectal Adenocarcinoma (discovery)	Homo sapiens	organism: Homo sapiens	dataset: discovery	Sex: Female	age.at.diagnosis (year): 63	tnm.stage: 2	tnm.t: T3	tnm.n: N0	tnm.m: M0	tumor.location: distal	chemotherapy.adjuvant: N	chemotherapy.adjuvant.type: N/A	rfs.event: 0	rfs.delay: 121	os.event: 0	os.delay: 121	mmr.status: pMMR	cimp.status: -	cin.status: +	tp53.mutation: M	tp53.mutation.dna: c.524G>A	tp53.mutation.exon.number: c.524G>A	tp53.mutation.protein: p.R175H	kras.mutation: WT	kras.mutation.dna: N/A	kras.mutation.exon.number: N/A	kras.mutation.protein: N/A	braf.mutation: WT	braf.mutation.dna: N/A	braf.mutation.exon.number: N/A	braf.mutation.protein: N/A	cit.molecularsubtype: C1	dependancy sample: N/A	rna.extraction.method: TriReagent & Manual-Rneasy Mini (Qiagen)	Total RNA was performed according to the manufacturer's instructions.	Samples stored at -80 C	total RNA	E1: total RNA was extracted using Trizol (Invitrogen, Carlsbad, CA), E2: total RNA was extracted using Manual-Cesium Chloride, E3: total RNA was extracted using Manual-Rneasy Micro (Qiagen), E4: total RNA was extracted using Manual-Rneasy Mini (Qiagen), E5: total RNA was extracted using RNA NOW, E6: total RNA was extracted using TriReagent & Manual-Rneasy Mini (Qiagen)	biotin	Biotinylated cRNA targets were prepared from 3.0 mg of total RNA, according to the GeneChip Expression Analysis Technical Manual : One-Cycle Target Labeling Assay (P/N 701021 Rev.5, Affymetrix, Santa Clara, USA).	9606
GSM972145	CIT189	GSM972145	Public on May 22 2013	Jul 23 2012	Jul 12 2017	RNA	1	Frozen tissue of primary colorectal Adenocarcinoma (discovery)	Homo sapiens	organism: Homo sapiens	dataset: discovery	Sex: Female	age.at.diagnosis (year): 63	tnm.stage: 3	tnm.t: T3	tnm.n: N2	tnm.m: M0	tumor.location: distal	chemotherapy.adjuvant: Y	chemotherapy.adjuvant.type: N/A	rfs.event: 0	rfs.delay: 135	os.event: 0	os.delay: 135	mmr.status: pMMR	cimp.status: N/A	cin.status: N/A	tp53.mutation: M	tp53.mutation.dna: N/A	tp53.mutation.exon.number: N/A	tp53.mutation.protein: N/A	kras.mutation: WT	kras.mutation.dna: N/A	kras.mutation.exon.number: N/A	kras.mutation.protein: N/A	braf.mutation: N/A	braf.mutation.dna: N/A	braf.mutation.exon.number: N/A	braf.mutation.protein: N/A	cit.molecularsubtype: C6	dependancy sample: N/A	rna.extraction.method: TriReagent & Manual-Rneasy Mini (Qiagen)	Total RNA was performed according to the manufacturer's instructions.	Samples stored at -80 C	total RNA	E1: total RNA was extracted using Trizol (Invitrogen, Carlsbad, CA), E2: total RNA was extracted using Manual-Cesium Chloride, E3: total RNA was extracted using Manual-Rneasy Micro (Qiagen), E4: total RNA was extracted using Manual-Rneasy Mini (Qiagen), E5: total RNA was extracted using RNA NOW, E6: total RNA was extracted using TriReagent & Manual-Rneasy Mini (Qiagen)	biotin	Biotinylated cRNA targets were prepared from 3.0 mg of total RNA, according to the GeneChip Expression Analysis Technical Manual : One-Cycle Target Labeling Assay (P/N 701021 Rev.5, Affymetrix, Santa Clara, USA).	9606
GSM972146	CIT190	GSM972146	Public on May 22 2013	Jul 23 2012	Jul 12 2017	RNA	1	Frozen tissue of primary colorectal Adenocarcinoma (discovery)	Homo sapiens	organism: Homo sapiens	dataset: discovery	Sex: Male	age.at.diagnosis (year): 60	tnm.stage: 3	tnm.t: T3	tnm.n: N2	tnm.m: M0	tumor.location: distal	chemotherapy.adjuvant: Y	chemotherapy.adjuvant.type: N/A	rfs.event: 0	rfs.delay: 66	os.event: 0	os.delay: 66	mmr.status: pMMR	cimp.status: N/A	cin.status: N/A	tp53.mutation: M	tp53.mutation.dna: N/A	tp53.mutation.exon.number: N/A	tp53.mutation.protein: N/A	kras.mutation: M	kras.mutation.dna: c.35G>A	kras.mutation.exon.number: c.35G>A	kras.mutation.protein: p.G12D	braf.mutation: N/A	braf.mutation.dna: N/A	braf.mutation.exon.number: N/A	braf.mutation.protein: N/A	cit.molecularsubtype: C2	dependancy sample: N/A	rna.extraction.method: TriReagent & Manual-Rneasy Mini (Qiagen)	Total RNA was performed according to the manufacturer's instructions.	Samples stored at -80 C	total RNA	E1: total RNA was extracted using Trizol (Invitrogen, Carlsbad, CA), E2: total RNA was extracted using Manual-Cesium Chloride, E3: total RNA was extracted using Manual-Rneasy Micro (Qiagen), E4: total RNA was extracted using Manual-Rneasy Mini (Qiagen), E5: total RNA was extracted using RNA NOW, E6: total RNA was extracted using TriReagent & Manual-Rneasy Mini (Qiagen)	biotin	Biotinylated cRNA targets were prepared from 3.0 mg of total RNA, according to the GeneChip Expression Analysis Technical Manual : One-Cycle Target Labeling Assay (P/N 701021 Rev.5, Affymetrix, Santa Clara, USA).	9606
GSM972147	CIT191	GSM972147	Public on May 22 2013	Jul 23 2012	Jul 12 2017	RNA	1	Frozen tissue of primary colorectal Adenocarcinoma (discovery)	Homo sapiens	organism: Homo sapiens	dataset: discovery	Sex: Male	age.at.diagnosis (year): 79	tnm.stage: 2	tnm.t: T3	tnm.n: N0	tnm.m: M0	tumor.location: distal	chemotherapy.adjuvant: N	chemotherapy.adjuvant.type: N/A	rfs.event: 0	rfs.delay: 140	os.event: 0	os.delay: 140	mmr.status: pMMR	cimp.status: -	cin.status: +	tp53.mutation: M	tp53.mutation.dna: FS	tp53.mutation.exon.number: FS	tp53.mutation.protein: FS	kras.mutation: WT	kras.mutation.dna: N/A	kras.mutation.exon.number: N/A	kras.mutation.protein: N/A	braf.mutation: WT	braf.mutation.dna: N/A	braf.mutation.exon.number: N/A	braf.mutation.protein: N/A	cit.molecularsubtype: C5	dependancy sample: N/A	rna.extraction.method: TriReagent & Manual-Rneasy Mini (Qiagen)	Total RNA was performed according to the manufacturer's instructions.	Samples stored at -80 C	total RNA	E1: total RNA was extracted using Trizol (Invitrogen, Carlsbad, CA), E2: total RNA was extracted using Manual-Cesium Chloride, E3: total RNA was extracted using Manual-Rneasy Micro (Qiagen), E4: total RNA was extracted using Manual-Rneasy Mini (Qiagen), E5: total RNA was extracted using RNA NOW, E6: total RNA was extracted using TriReagent & Manual-Rneasy Mini (Qiagen)	biotin	Biotinylated cRNA targets were prepared from 3.0 mg of total RNA, according to the GeneChip Expression Analysis Technical Manual : One-Cycle Target Labeling Assay (P/N 701021 Rev.5, Affymetrix, Santa Clara, USA).	9606
GSM972148	CIT192	GSM972148	Public on May 22 2013	Jul 23 2012	Jul 12 2017	RNA	1	Frozen tissue of primary colorectal Adenocarcinoma (discovery)	Homo sapiens	organism: Homo sapiens	dataset: discovery	Sex: Male	age.at.diagnosis (year): 59	tnm.stage: 3	tnm.t: T3	tnm.n: N1	tnm.m: M0	tumor.location: distal	chemotherapy.adjuvant: Y	chemotherapy.adjuvant.type: N/A	rfs.event: 0	rfs.delay: 127	os.event: 0	os.delay: 127	mmr.status: pMMR	cimp.status: N/A	cin.status: N/A	tp53.mutation: M	tp53.mutation.dna: N/A	tp53.mutation.exon.number: N/A	tp53.mutation.protein: N/A	kras.mutation: M	kras.mutation.dna: c.38G>A	kras.mutation.exon.number: c.38G>A	kras.mutation.protein: p.G13D	braf.mutation: N/A	braf.mutation.dna: N/A	braf.mutation.exon.number: N/A	braf.mutation.protein: N/A	cit.molecularsubtype: C5	dependancy sample: N/A	rna.extraction.method: TriReagent & Manual-Rneasy Mini (Qiagen)	Total RNA was performed according to the manufacturer's instructions.	Samples stored at -80 C	total RNA	E1: total RNA was extracted using Trizol (Invitrogen, Carlsbad, CA), E2: total RNA was extracted using Manual-Cesium Chloride, E3: total RNA was extracted using Manual-Rneasy Micro (Qiagen), E4: total RNA was extracted using Manual-Rneasy Mini (Qiagen), E5: total RNA was extracted using RNA NOW, E6: total RNA was extracted using TriReagent & Manual-Rneasy Mini (Qiagen)	biotin	Biotinylated cRNA targets were prepared from 3.0 mg of total RNA, according to the GeneChip Expression Analysis Technical Manual : One-Cycle Target Labeling Assay (P/N 701021 Rev.5, Affymetrix, Santa Clara, USA).	9606
GSM972149	CIT193	GSM972149	Public on May 22 2013	Jul 23 2012	Jul 12 2017	RNA	1	Frozen tissue of primary colorectal Adenocarcinoma (discovery)	Homo sapiens	organism: Homo sapiens	dataset: discovery	Sex: Male	age.at.diagnosis (year): 64	tnm.stage: 2	tnm.t: T3	tnm.n: N0	tnm.m: M0	tumor.location: distal	chemotherapy.adjuvant: N	chemotherapy.adjuvant.type: N/A	rfs.event: 0	rfs.delay: 132	os.event: 0	os.delay: 132	mmr.status: pMMR	cimp.status: N/A	cin.status: N/A	tp53.mutation: WT	tp53.mutation.dna: N/A	tp53.mutation.exon.number: N/A	tp53.mutation.protein: N/A	kras.mutation: WT	kras.mutation.dna: N/A	kras.mutation.exon.number: N/A	kras.mutation.protein: N/A	braf.mutation: N/A	braf.mutation.dna: N/A	braf.mutation.exon.number: N/A	braf.mutation.protein: N/A	cit.molecularsubtype: C1	dependancy sample: N/A	rna.extraction.method: TriReagent & Manual-Rneasy Mini (Qiagen)	Total RNA was performed according to the manufacturer's instructions.	Samples stored at -80 C	total RNA	E1: total RNA was extracted using Trizol (Invitrogen, Carlsbad, CA), E2: total RNA was extracted using Manual-Cesium Chloride, E3: total RNA was extracted using Manual-Rneasy Micro (Qiagen), E4: total RNA was extracted using Manual-Rneasy Mini (Qiagen), E5: total RNA was extracted using RNA NOW, E6: total RNA was extracted using TriReagent & Manual-Rneasy Mini (Qiagen)	biotin	Biotinylated cRNA targets were prepared from 3.0 mg of total RNA, according to the GeneChip Expression Analysis Technical Manual : One-Cycle Target Labeling Assay (P/N 701021 Rev.5, Affymetrix, Santa Clara, USA).	9606
GSM972150	CIT194	GSM972150	Public on May 22 2013	Jul 23 2012	Jul 12 2017	RNA	1	Frozen tissue of primary colorectal Adenocarcinoma (discovery)	Homo sapiens	organism: Homo sapiens	dataset: discovery	Sex: Female	age.at.diagnosis (year): 55	tnm.stage: 3	tnm.t: T3	tnm.n: N1	tnm.m: M0	tumor.location: distal	chemotherapy.adjuvant: Y	chemotherapy.adjuvant.type: N/A	rfs.event: 0	rfs.delay: 109	os.event: 0	os.delay: 109	mmr.status: pMMR	cimp.status: N/A	cin.status: N/A	tp53.mutation: M	tp53.mutation.dna: N/A	tp53.mutation.exon.number: N/A	tp53.mutation.protein: N/A	kras.mutation: WT	kras.mutation.dna: N/A	kras.mutation.exon.number: N/A	kras.mutation.protein: N/A	braf.mutation: N/A	braf.mutation.dna: N/A	braf.mutation.exon.number: N/A	braf.mutation.protein: N/A	cit.molecularsubtype: C6	dependancy sample: N/A	rna.extraction.method: TriReagent & Manual-Rneasy Mini (Qiagen)	Total RNA was performed according to the manufacturer's instructions.	Samples stored at -80 C	total RNA	E1: total RNA was extracted using Trizol (Invitrogen, Carlsbad, CA), E2: total RNA was extracted using Manual-Cesium Chloride, E3: total RNA was extracted using Manual-Rneasy Micro (Qiagen), E4: total RNA was extracted using Manual-Rneasy Mini (Qiagen), E5: total RNA was extracted using RNA NOW, E6: total RNA was extracted using TriReagent & Manual-Rneasy Mini (Qiagen)	biotin	Biotinylated cRNA targets were prepared from 3.0 mg of total RNA, according to the GeneChip Expression Analysis Technical Manual : One-Cycle Target Labeling Assay (P/N 701021 Rev.5, Affymetrix, Santa Clara, USA).	9606
GSM972151	CIT195	GSM972151	Public on May 22 2013	Jul 23 2012	Jul 12 2017	RNA	1	Frozen tissue of primary colorectal Adenocarcinoma (discovery)	Homo sapiens	organism: Homo sapiens	dataset: discovery	Sex: Female	age.at.diagnosis (year): 75	tnm.stage: 3	tnm.t: T3	tnm.n: N1	tnm.m: M0	tumor.location: distal	chemotherapy.adjuvant: Y	chemotherapy.adjuvant.type: N/A	rfs.event: 0	rfs.delay: 77	os.event: 0	os.delay: 77	mmr.status: pMMR	cimp.status: N/A	cin.status: N/A	tp53.mutation: WT	tp53.mutation.dna: N/A	tp53.mutation.exon.number: N/A	tp53.mutation.protein: N/A	kras.mutation: M	kras.mutation.dna: c.34G>A	kras.mutation.exon.number: c.34G>A	kras.mutation.protein: p.G12S	braf.mutation: N/A	braf.mutation.dna: N/A	braf.mutation.exon.number: N/A	braf.mutation.protein: N/A	cit.molecularsubtype: C3	dependancy sample: N/A	rna.extraction.method: TriReagent & Manual-Rneasy Mini (Qiagen)	Total RNA was performed according to the manufacturer's instructions.	Samples stored at -80 C	total RNA	E1: total RNA was extracted using Trizol (Invitrogen, Carlsbad, CA), E2: total RNA was extracted using Manual-Cesium Chloride, E3: total RNA was extracted using Manual-Rneasy Micro (Qiagen), E4: total RNA was extracted using Manual-Rneasy Mini (Qiagen), E5: total RNA was extracted using RNA NOW, E6: total RNA was extracted using TriReagent & Manual-Rneasy Mini (Qiagen)	biotin	Biotinylated cRNA targets were prepared from 3.0 mg of total RNA, according to the GeneChip Expression Analysis Technical Manual : One-Cycle Target Labeling Assay (P/N 701021 Rev.5, Affymetrix, Santa Clara, USA).	9606
GSM972152	CIT196	GSM972152	Public on May 22 2013	Jul 23 2012	Jul 12 2017	RNA	1	Frozen tissue of primary colorectal Adenocarcinoma (discovery)	Homo sapiens	organism: Homo sapiens	dataset: discovery	Sex: Female	age.at.diagnosis (year): 70	tnm.stage: 3	tnm.t: T3	tnm.n: N1	tnm.m: M0	tumor.location: proximal	chemotherapy.adjuvant: Y	chemotherapy.adjuvant.type: N/A	rfs.event: 0	rfs.delay: 56	os.event: 0	os.delay: 56	mmr.status: pMMR	cimp.status: N/A	cin.status: N/A	tp53.mutation: WT	tp53.mutation.dna: N/A	tp53.mutation.exon.number: N/A	tp53.mutation.protein: N/A	kras.mutation: M	kras.mutation.dna: c.35G>A	kras.mutation.exon.number: c.35G>A	kras.mutation.protein: p.G12D	braf.mutation: N/A	braf.mutation.dna: N/A	braf.mutation.exon.number: N/A	braf.mutation.protein: N/A	cit.molecularsubtype: C1	dependancy sample: N/A	rna.extraction.method: TriReagent & Manual-Rneasy Mini (Qiagen)	Total RNA was performed according to the manufacturer's instructions.	Samples stored at -80 C	total RNA	E1: total RNA was extracted using Trizol (Invitrogen, Carlsbad, CA), E2: total RNA was extracted using Manual-Cesium Chloride, E3: total RNA was extracted using Manual-Rneasy Micro (Qiagen), E4: total RNA was extracted using Manual-Rneasy Mini (Qiagen), E5: total RNA was extracted using RNA NOW, E6: total RNA was extracted using TriReagent & Manual-Rneasy Mini (Qiagen)	biotin	Biotinylated cRNA targets were prepared from 3.0 mg of total RNA, according to the GeneChip Expression Analysis Technical Manual : One-Cycle Target Labeling Assay (P/N 701021 Rev.5, Affymetrix, Santa Clara, USA).	9606
GSM972153	CIT197	GSM972153	Public on May 22 2013	Jul 23 2012	Jul 12 2017	RNA	1	Frozen tissue of primary colorectal Adenocarcinoma (discovery)	Homo sapiens	organism: Homo sapiens	dataset: discovery	Sex: Male	age.at.diagnosis (year): 71	tnm.stage: 2	tnm.t: T3	tnm.n: N0	tnm.m: M0	tumor.location: distal	chemotherapy.adjuvant: N	chemotherapy.adjuvant.type: N/A	rfs.event: 0	rfs.delay: 66	os.event: 1	os.delay: 66	mmr.status: pMMR	cimp.status: N/A	cin.status: N/A	tp53.mutation: M	tp53.mutation.dna: c.856G>A	tp53.mutation.exon.number: c.856G>A	tp53.mutation.protein: p.E286K	kras.mutation: WT	kras.mutation.dna: N/A	kras.mutation.exon.number: N/A	kras.mutation.protein: N/A	braf.mutation: WT	braf.mutation.dna: N/A	braf.mutation.exon.number: N/A	braf.mutation.protein: N/A	cit.molecularsubtype: C1	dependancy sample: N/A	rna.extraction.method: TriReagent & Manual-Rneasy Mini (Qiagen)	Total RNA was performed according to the manufacturer's instructions.	Samples stored at -80 C	total RNA	E1: total RNA was extracted using Trizol (Invitrogen, Carlsbad, CA), E2: total RNA was extracted using Manual-Cesium Chloride, E3: total RNA was extracted using Manual-Rneasy Micro (Qiagen), E4: total RNA was extracted using Manual-Rneasy Mini (Qiagen), E5: total RNA was extracted using RNA NOW, E6: total RNA was extracted using TriReagent & Manual-Rneasy Mini (Qiagen)	biotin	Biotinylated cRNA targets were prepared from 3.0 mg of total RNA, according to the GeneChip Expression Analysis Technical Manual : One-Cycle Target Labeling Assay (P/N 701021 Rev.5, Affymetrix, Santa Clara, USA).	9606
GSM972154	CIT198	GSM972154	Public on May 22 2013	Jul 23 2012	Jul 12 2017	RNA	1	Frozen tissue of primary colorectal Adenocarcinoma (discovery)	Homo sapiens	organism: Homo sapiens	dataset: discovery	Sex: Female	age.at.diagnosis (year): 49	tnm.stage: 3	tnm.t: T4	tnm.n: N2	tnm.m: M0	tumor.location: distal	chemotherapy.adjuvant: Y	chemotherapy.adjuvant.type: N/A	rfs.event: 1	rfs.delay: 3	os.event: 1	os.delay: 44	mmr.status: pMMR	cimp.status: N/A	cin.status: N/A	tp53.mutation: M	tp53.mutation.dna: N/A	tp53.mutation.exon.number: N/A	tp53.mutation.protein: N/A	kras.mutation: M	kras.mutation.dna: c.38G>A	kras.mutation.exon.number: c.38G>A	kras.mutation.protein: p.G13D	braf.mutation: N/A	braf.mutation.dna: N/A	braf.mutation.exon.number: N/A	braf.mutation.protein: N/A	cit.molecularsubtype: C1	dependancy sample: N/A	rna.extraction.method: TriReagent & Manual-Rneasy Mini (Qiagen)	Total RNA was performed according to the manufacturer's instructions.	Samples stored at -80 C	total RNA	E1: total RNA was extracted using Trizol (Invitrogen, Carlsbad, CA), E2: total RNA was extracted using Manual-Cesium Chloride, E3: total RNA was extracted using Manual-Rneasy Micro (Qiagen), E4: total RNA was extracted using Manual-Rneasy Mini (Qiagen), E5: total RNA was extracted using RNA NOW, E6: total RNA was extracted using TriReagent & Manual-Rneasy Mini (Qiagen)	biotin	Biotinylated cRNA targets were prepared from 3.0 mg of total RNA, according to the GeneChip Expression Analysis Technical Manual : One-Cycle Target Labeling Assay (P/N 701021 Rev.5, Affymetrix, Santa Clara, USA).	9606
GSM972155	CIT199	GSM972155	Public on May 22 2013	Jul 23 2012	Jul 12 2017	RNA	1	Frozen tissue of primary colorectal Adenocarcinoma (discovery)	Homo sapiens	organism: Homo sapiens	dataset: discovery	Sex: Male	age.at.diagnosis (year): 42	tnm.stage: 3	tnm.t: T3	tnm.n: N2	tnm.m: M0	tumor.location: distal	chemotherapy.adjuvant: Y	chemotherapy.adjuvant.type: N/A	rfs.event: 1	rfs.delay: 6	os.event: 1	os.delay: 24	mmr.status: pMMR	cimp.status: N/A	cin.status: N/A	tp53.mutation: M	tp53.mutation.dna: N/A	tp53.mutation.exon.number: N/A	tp53.mutation.protein: N/A	kras.mutation: M	kras.mutation.dna: c.35G>A	kras.mutation.exon.number: c.35G>A	kras.mutation.protein: p.G12D	braf.mutation: N/A	braf.mutation.dna: N/A	braf.mutation.exon.number: N/A	braf.mutation.protein: N/A	cit.molecularsubtype: C1	dependancy sample: N/A	rna.extraction.method: TriReagent & Manual-Rneasy Mini (Qiagen)	Total RNA was performed according to the manufacturer's instructions.	Samples stored at -80 C	total RNA	E1: total RNA was extracted using Trizol (Invitrogen, Carlsbad, CA), E2: total RNA was extracted using Manual-Cesium Chloride, E3: total RNA was extracted using Manual-Rneasy Micro (Qiagen), E4: total RNA was extracted using Manual-Rneasy Mini (Qiagen), E5: total RNA was extracted using RNA NOW, E6: total RNA was extracted using TriReagent & Manual-Rneasy Mini (Qiagen)	biotin	Biotinylated cRNA targets were prepared from 3.0 mg of total RNA, according to the GeneChip Expression Analysis Technical Manual : One-Cycle Target Labeling Assay (P/N 701021 Rev.5, Affymetrix, Santa Clara, USA).	9606
GSM972156	CIT200	GSM972156	Public on May 22 2013	Jul 23 2012	Jul 12 2017	RNA	1	Frozen tissue of primary colorectal Adenocarcinoma (discovery)	Homo sapiens	organism: Homo sapiens	dataset: discovery	Sex: Male	age.at.diagnosis (year): 67	tnm.stage: 3	tnm.t: T3	tnm.n: N1	tnm.m: M0	tumor.location: distal	chemotherapy.adjuvant: Y	chemotherapy.adjuvant.type: N/A	rfs.event: 0	rfs.delay: 112	os.event: 1	os.delay: 112	mmr.status: pMMR	cimp.status: N/A	cin.status: N/A	tp53.mutation: WT	tp53.mutation.dna: N/A	tp53.mutation.exon.number: N/A	tp53.mutation.protein: N/A	kras.mutation: WT	kras.mutation.dna: N/A	kras.mutation.exon.number: N/A	kras.mutation.protein: N/A	braf.mutation: N/A	braf.mutation.dna: N/A	braf.mutation.exon.number: N/A	braf.mutation.protein: N/A	cit.molecularsubtype: C6	dependancy sample: N/A	rna.extraction.method: TriReagent & Manual-Rneasy Mini (Qiagen)	Total RNA was performed according to the manufacturer's instructions.	Samples stored at -80 C	total RNA	E1: total RNA was extracted using Trizol (Invitrogen, Carlsbad, CA), E2: total RNA was extracted using Manual-Cesium Chloride, E3: total RNA was extracted using Manual-Rneasy Micro (Qiagen), E4: total RNA was extracted using Manual-Rneasy Mini (Qiagen), E5: total RNA was extracted using RNA NOW, E6: total RNA was extracted using TriReagent & Manual-Rneasy Mini (Qiagen)	biotin	Biotinylated cRNA targets were prepared from 3.0 mg of total RNA, according to the GeneChip Expression Analysis Technical Manual : One-Cycle Target Labeling Assay (P/N 701021 Rev.5, Affymetrix, Santa Clara, USA).	9606
GSM972157	CIT201	GSM972157	Public on May 22 2013	Jul 23 2012	Jul 12 2017	RNA	1	Frozen tissue of primary colorectal Adenocarcinoma (discovery)	Homo sapiens	organism: Homo sapiens	dataset: discovery	Sex: Male	age.at.diagnosis (year): 57	tnm.stage: 3	tnm.t: T3	tnm.n: N1	tnm.m: M0	tumor.location: distal	chemotherapy.adjuvant: Y	chemotherapy.adjuvant.type: N/A	rfs.event: 0	rfs.delay: 118	os.event: 0	os.delay: 118	mmr.status: pMMR	cimp.status: N/A	cin.status: N/A	tp53.mutation: WT	tp53.mutation.dna: N/A	tp53.mutation.exon.number: N/A	tp53.mutation.protein: N/A	kras.mutation: WT	kras.mutation.dna: N/A	kras.mutation.exon.number: N/A	kras.mutation.protein: N/A	braf.mutation: N/A	braf.mutation.dna: N/A	braf.mutation.exon.number: N/A	braf.mutation.protein: N/A	cit.molecularsubtype: C5	dependancy sample: N/A	rna.extraction.method: TriReagent & Manual-Rneasy Mini (Qiagen)	Total RNA was performed according to the manufacturer's instructions.	Samples stored at -80 C	total RNA	E1: total RNA was extracted using Trizol (Invitrogen, Carlsbad, CA), E2: total RNA was extracted using Manual-Cesium Chloride, E3: total RNA was extracted using Manual-Rneasy Micro (Qiagen), E4: total RNA was extracted using Manual-Rneasy Mini (Qiagen), E5: total RNA was extracted using RNA NOW, E6: total RNA was extracted using TriReagent & Manual-Rneasy Mini (Qiagen)	biotin	Biotinylated cRNA targets were prepared from 3.0 mg of total RNA, according to the GeneChip Expression Analysis Technical Manual : One-Cycle Target Labeling Assay (P/N 701021 Rev.5, Affymetrix, Santa Clara, USA).	9606
GSM972158	CIT202	GSM972158	Public on May 22 2013	Jul 23 2012	Jul 12 2017	RNA	1	Frozen tissue of primary colorectal Adenocarcinoma (discovery)	Homo sapiens	organism: Homo sapiens	dataset: discovery	Sex: Female	age.at.diagnosis (year): 45	tnm.stage: 3	tnm.t: T3	tnm.n: N2	tnm.m: M0	tumor.location: proximal	chemotherapy.adjuvant: Y	chemotherapy.adjuvant.type: N/A	rfs.event: 0	rfs.delay: 120	os.event: 0	os.delay: 120	mmr.status: pMMR	cimp.status: N/A	cin.status: N/A	tp53.mutation: M	tp53.mutation.dna: N/A	tp53.mutation.exon.number: N/A	tp53.mutation.protein: N/A	kras.mutation: M	kras.mutation.dna: c.38G>A	kras.mutation.exon.number: c.38G>A	kras.mutation.protein: p.G13D	braf.mutation: N/A	braf.mutation.dna: N/A	braf.mutation.exon.number: N/A	braf.mutation.protein: N/A	cit.molecularsubtype: C4	dependancy sample: N/A	rna.extraction.method: TriReagent & Manual-Rneasy Mini (Qiagen)	Total RNA was performed according to the manufacturer's instructions.	Samples stored at -80 C	total RNA	E1: total RNA was extracted using Trizol (Invitrogen, Carlsbad, CA), E2: total RNA was extracted using Manual-Cesium Chloride, E3: total RNA was extracted using Manual-Rneasy Micro (Qiagen), E4: total RNA was extracted using Manual-Rneasy Mini (Qiagen), E5: total RNA was extracted using RNA NOW, E6: total RNA was extracted using TriReagent & Manual-Rneasy Mini (Qiagen)	biotin	Biotinylated cRNA targets were prepared from 3.0 mg of total RNA, according to the GeneChip Expression Analysis Technical Manual : One-Cycle Target Labeling Assay (P/N 701021 Rev.5, Affymetrix, Santa Clara, USA).	9606
GSM972159	CIT203	GSM972159	Public on May 22 2013	Jul 23 2012	Jul 12 2017	RNA	1	Frozen tissue of primary colorectal Adenocarcinoma (discovery)	Homo sapiens	organism: Homo sapiens	dataset: discovery	Sex: Male	age.at.diagnosis (year): 67	tnm.stage: 3	tnm.t: T3	tnm.n: N1	tnm.m: M0	tumor.location: proximal	chemotherapy.adjuvant: Y	chemotherapy.adjuvant.type: N/A	rfs.event: 0	rfs.delay: 93	os.event: 0	os.delay: 93	mmr.status: pMMR	cimp.status: -	cin.status: +	tp53.mutation: WT	tp53.mutation.dna: N/A	tp53.mutation.exon.number: N/A	tp53.mutation.protein: N/A	kras.mutation: M	kras.mutation.dna: c.34G>T	kras.mutation.exon.number: c.34G>T	kras.mutation.protein: p.G12C	braf.mutation: WT	braf.mutation.dna: N/A	braf.mutation.exon.number: N/A	braf.mutation.protein: N/A	cit.molecularsubtype: C3	dependancy sample: N/A	rna.extraction.method: TriReagent & Manual-Rneasy Mini (Qiagen)	Total RNA was performed according to the manufacturer's instructions.	Samples stored at -80 C	total RNA	E1: total RNA was extracted using Trizol (Invitrogen, Carlsbad, CA), E2: total RNA was extracted using Manual-Cesium Chloride, E3: total RNA was extracted using Manual-Rneasy Micro (Qiagen), E4: total RNA was extracted using Manual-Rneasy Mini (Qiagen), E5: total RNA was extracted using RNA NOW, E6: total RNA was extracted using TriReagent & Manual-Rneasy Mini (Qiagen)	biotin	Biotinylated cRNA targets were prepared from 3.0 mg of total RNA, according to the GeneChip Expression Analysis Technical Manual : One-Cycle Target Labeling Assay (P/N 701021 Rev.5, Affymetrix, Santa Clara, USA).	9606
GSM972160	CIT204	GSM972160	Public on May 22 2013	Jul 23 2012	Jul 12 2017	RNA	1	Frozen tissue of primary colorectal Adenocarcinoma (discovery)	Homo sapiens	organism: Homo sapiens	dataset: discovery	Sex: Male	age.at.diagnosis (year): 73	tnm.stage: 2	tnm.t: T3	tnm.n: N0	tnm.m: M0	tumor.location: distal	chemotherapy.adjuvant: N	chemotherapy.adjuvant.type: N/A	rfs.event: 1	rfs.delay: 39	os.event: 0	os.delay: 77	mmr.status: pMMR	cimp.status: N/A	cin.status: N/A	tp53.mutation: M	tp53.mutation.dna: N/A	tp53.mutation.exon.number: N/A	tp53.mutation.protein: N/A	kras.mutation: WT	kras.mutation.dna: N/A	kras.mutation.exon.number: N/A	kras.mutation.protein: N/A	braf.mutation: N/A	braf.mutation.dna: N/A	braf.mutation.exon.number: N/A	braf.mutation.protein: N/A	cit.molecularsubtype: C5	dependancy sample: N/A	rna.extraction.method: TriReagent & Manual-Rneasy Mini (Qiagen)	Total RNA was performed according to the manufacturer's instructions.	Samples stored at -80 C	total RNA	E1: total RNA was extracted using Trizol (Invitrogen, Carlsbad, CA), E2: total RNA was extracted using Manual-Cesium Chloride, E3: total RNA was extracted using Manual-Rneasy Micro (Qiagen), E4: total RNA was extracted using Manual-Rneasy Mini (Qiagen), E5: total RNA was extracted using RNA NOW, E6: total RNA was extracted using TriReagent & Manual-Rneasy Mini (Qiagen)	biotin	Biotinylated cRNA targets were prepared from 3.0 mg of total RNA, according to the GeneChip Expression Analysis Technical Manual : One-Cycle Target Labeling Assay (P/N 701021 Rev.5, Affymetrix, Santa Clara, USA).	9606
GSM972161	CIT205	GSM972161	Public on May 22 2013	Jul 23 2012	Jul 12 2017	RNA	1	Frozen tissue of primary colorectal Adenocarcinoma (discovery)	Homo sapiens	organism: Homo sapiens	dataset: discovery	Sex: Female	age.at.diagnosis (year): 91	tnm.stage: 2	tnm.t: T3	tnm.n: N0	tnm.m: M0	tumor.location: distal	chemotherapy.adjuvant: N	chemotherapy.adjuvant.type: N/A	rfs.event: 1	rfs.delay: 9	os.event: 1	os.delay: 11	mmr.status: pMMR	cimp.status: N/A	cin.status: N/A	tp53.mutation: WT	tp53.mutation.dna: N/A	tp53.mutation.exon.number: N/A	tp53.mutation.protein: N/A	kras.mutation: M	kras.mutation.dna: c.35G>A	kras.mutation.exon.number: c.35G>A	kras.mutation.protein: p.G12D	braf.mutation: N/A	braf.mutation.dna: N/A	braf.mutation.exon.number: N/A	braf.mutation.protein: N/A	cit.molecularsubtype: C1	dependancy sample: N/A	rna.extraction.method: TriReagent & Manual-Rneasy Mini (Qiagen)	Total RNA was performed according to the manufacturer's instructions.	Samples stored at -80 C	total RNA	E1: total RNA was extracted using Trizol (Invitrogen, Carlsbad, CA), E2: total RNA was extracted using Manual-Cesium Chloride, E3: total RNA was extracted using Manual-Rneasy Micro (Qiagen), E4: total RNA was extracted using Manual-Rneasy Mini (Qiagen), E5: total RNA was extracted using RNA NOW, E6: total RNA was extracted using TriReagent & Manual-Rneasy Mini (Qiagen)	biotin	Biotinylated cRNA targets were prepared from 3.0 mg of total RNA, according to the GeneChip Expression Analysis Technical Manual : One-Cycle Target Labeling Assay (P/N 701021 Rev.5, Affymetrix, Santa Clara, USA).	9606
GSM972162	CIT206	GSM972162	Public on May 22 2013	Jul 23 2012	Jul 12 2017	RNA	1	Frozen tissue of primary colorectal Adenocarcinoma (discovery)	Homo sapiens	organism: Homo sapiens	dataset: discovery	Sex: Female	age.at.diagnosis (year): 73	tnm.stage: 3	tnm.t: T3	tnm.n: N1	tnm.m: M0	tumor.location: distal	chemotherapy.adjuvant: Y	chemotherapy.adjuvant.type: N/A	rfs.event: 0	rfs.delay: 77	os.event: 0	os.delay: 77	mmr.status: pMMR	cimp.status: N/A	cin.status: N/A	tp53.mutation: M	tp53.mutation.dna: N/A	tp53.mutation.exon.number: N/A	tp53.mutation.protein: N/A	kras.mutation: WT	kras.mutation.dna: N/A	kras.mutation.exon.number: N/A	kras.mutation.protein: N/A	braf.mutation: N/A	braf.mutation.dna: N/A	braf.mutation.exon.number: N/A	braf.mutation.protein: N/A	cit.molecularsubtype: C5	dependancy sample: N/A	rna.extraction.method: TriReagent & Manual-Rneasy Mini (Qiagen)	Total RNA was performed according to the manufacturer's instructions.	Samples stored at -80 C	total RNA	E1: total RNA was extracted using Trizol (Invitrogen, Carlsbad, CA), E2: total RNA was extracted using Manual-Cesium Chloride, E3: total RNA was extracted using Manual-Rneasy Micro (Qiagen), E4: total RNA was extracted using Manual-Rneasy Mini (Qiagen), E5: total RNA was extracted using RNA NOW, E6: total RNA was extracted using TriReagent & Manual-Rneasy Mini (Qiagen)	biotin	Biotinylated cRNA targets were prepared from 3.0 mg of total RNA, according to the GeneChip Expression Analysis Technical Manual : One-Cycle Target Labeling Assay (P/N 701021 Rev.5, Affymetrix, Santa Clara, USA).	9606
GSM972163	CIT207	GSM972163	Public on May 22 2013	Jul 23 2012	Jul 12 2017	RNA	1	Frozen tissue of primary colorectal Adenocarcinoma (discovery)	Homo sapiens	organism: Homo sapiens	dataset: discovery	Sex: Male	age.at.diagnosis (year): 71	tnm.stage: 2	tnm.t: T4	tnm.n: N0	tnm.m: M0	tumor.location: distal	chemotherapy.adjuvant: Y	chemotherapy.adjuvant.type: N/A	rfs.event: 0	rfs.delay: 41	os.event: 0	os.delay: 41	mmr.status: pMMR	cimp.status: N/A	cin.status: N/A	tp53.mutation: M	tp53.mutation.dna: N/A	tp53.mutation.exon.number: N/A	tp53.mutation.protein: N/A	kras.mutation: WT	kras.mutation.dna: N/A	kras.mutation.exon.number: N/A	kras.mutation.protein: N/A	braf.mutation: N/A	braf.mutation.dna: N/A	braf.mutation.exon.number: N/A	braf.mutation.protein: N/A	cit.molecularsubtype: C6	dependancy sample: N/A	rna.extraction.method: TriReagent & Manual-Rneasy Mini (Qiagen)	Total RNA was performed according to the manufacturer's instructions.	Samples stored at -80 C	total RNA	E1: total RNA was extracted using Trizol (Invitrogen, Carlsbad, CA), E2: total RNA was extracted using Manual-Cesium Chloride, E3: total RNA was extracted using Manual-Rneasy Micro (Qiagen), E4: total RNA was extracted using Manual-Rneasy Mini (Qiagen), E5: total RNA was extracted using RNA NOW, E6: total RNA was extracted using TriReagent & Manual-Rneasy Mini (Qiagen)	biotin	Biotinylated cRNA targets were prepared from 3.0 mg of total RNA, according to the GeneChip Expression Analysis Technical Manual : One-Cycle Target Labeling Assay (P/N 701021 Rev.5, Affymetrix, Santa Clara, USA).	9606
GSM972164	CIT208	GSM972164	Public on May 22 2013	Jul 23 2012	Jul 12 2017	RNA	1	Frozen tissue of primary colorectal Adenocarcinoma (discovery)	Homo sapiens	organism: Homo sapiens	dataset: discovery	Sex: Male	age.at.diagnosis (year): 70	tnm.stage: 3	tnm.t: T3	tnm.n: N+	tnm.m: M0	tumor.location: distal	chemotherapy.adjuvant: Y	chemotherapy.adjuvant.type: 5FU	rfs.event: 1	rfs.delay: 3	os.event: 1	os.delay: 69	mmr.status: pMMR	cimp.status: N/A	cin.status: N/A	tp53.mutation: WT	tp53.mutation.dna: N/A	tp53.mutation.exon.number: N/A	tp53.mutation.protein: N/A	kras.mutation: WT	kras.mutation.dna: N/A	kras.mutation.exon.number: N/A	kras.mutation.protein: N/A	braf.mutation: N/A	braf.mutation.dna: N/A	braf.mutation.exon.number: N/A	braf.mutation.protein: N/A	cit.molecularsubtype: C5	dependancy sample: N/A	rna.extraction.method: TriReagent & Manual-Rneasy Mini (Qiagen)	Total RNA was performed according to the manufacturer's instructions.	Samples stored at -80 C	total RNA	E1: total RNA was extracted using Trizol (Invitrogen, Carlsbad, CA), E2: total RNA was extracted using Manual-Cesium Chloride, E3: total RNA was extracted using Manual-Rneasy Micro (Qiagen), E4: total RNA was extracted using Manual-Rneasy Mini (Qiagen), E5: total RNA was extracted using RNA NOW, E6: total RNA was extracted using TriReagent & Manual-Rneasy Mini (Qiagen)	biotin	Biotinylated cRNA targets were prepared from 3.0 mg of total RNA, according to the GeneChip Expression Analysis Technical Manual : One-Cycle Target Labeling Assay (P/N 701021 Rev.5, Affymetrix, Santa Clara, USA).	9606
GSM972165	CIT209	GSM972165	Public on May 22 2013	Jul 23 2012	Jul 12 2017	RNA	1	Frozen tissue of primary colorectal Adenocarcinoma (discovery)	Homo sapiens	organism: Homo sapiens	dataset: discovery	Sex: Male	age.at.diagnosis (year): 67	tnm.stage: 2	tnm.t: T4	tnm.n: N0	tnm.m: M0	tumor.location: proximal	chemotherapy.adjuvant: N	chemotherapy.adjuvant.type: N/A	rfs.event: 1	rfs.delay: 36	os.event: 1	os.delay: 87	mmr.status: pMMR	cimp.status: N/A	cin.status: N/A	tp53.mutation: M	tp53.mutation.dna: N/A	tp53.mutation.exon.number: N/A	tp53.mutation.protein: N/A	kras.mutation: WT	kras.mutation.dna: N/A	kras.mutation.exon.number: N/A	kras.mutation.protein: N/A	braf.mutation: N/A	braf.mutation.dna: N/A	braf.mutation.exon.number: N/A	braf.mutation.protein: N/A	cit.molecularsubtype: C6	dependancy sample: N/A	rna.extraction.method: TriReagent & Manual-Rneasy Mini (Qiagen)	Total RNA was performed according to the manufacturer's instructions.	Samples stored at -80 C	total RNA	E1: total RNA was extracted using Trizol (Invitrogen, Carlsbad, CA), E2: total RNA was extracted using Manual-Cesium Chloride, E3: total RNA was extracted using Manual-Rneasy Micro (Qiagen), E4: total RNA was extracted using Manual-Rneasy Mini (Qiagen), E5: total RNA was extracted using RNA NOW, E6: total RNA was extracted using TriReagent & Manual-Rneasy Mini (Qiagen)	biotin	Biotinylated cRNA targets were prepared from 3.0 mg of total RNA, according to the GeneChip Expression Analysis Technical Manual : One-Cycle Target Labeling Assay (P/N 701021 Rev.5, Affymetrix, Santa Clara, USA).	9606
GSM972166	CIT210	GSM972166	Public on May 22 2013	Jul 23 2012	Jul 12 2017	RNA	1	Frozen tissue of primary colorectal Adenocarcinoma (discovery)	Homo sapiens	organism: Homo sapiens	dataset: discovery	Sex: Female	age.at.diagnosis (year): 42	tnm.stage: 3	tnm.t: T3	tnm.n: N+	tnm.m: M0	tumor.location: distal	chemotherapy.adjuvant: Y	chemotherapy.adjuvant.type: 5FU	rfs.event: 1	rfs.delay: 3	os.event: 1	os.delay: 12	mmr.status: pMMR	cimp.status: N/A	cin.status: N/A	tp53.mutation: WT	tp53.mutation.dna: N/A	tp53.mutation.exon.number: N/A	tp53.mutation.protein: N/A	kras.mutation: M	kras.mutation.dna: c.34G>A	kras.mutation.exon.number: c.34G>A	kras.mutation.protein: p.G12S	braf.mutation: N/A	braf.mutation.dna: N/A	braf.mutation.exon.number: N/A	braf.mutation.protein: N/A	cit.molecularsubtype: C1	dependancy sample: N/A	rna.extraction.method: TriReagent & Manual-Rneasy Mini (Qiagen)	Total RNA was performed according to the manufacturer's instructions.	Samples stored at -80 C	total RNA	E1: total RNA was extracted using Trizol (Invitrogen, Carlsbad, CA), E2: total RNA was extracted using Manual-Cesium Chloride, E3: total RNA was extracted using Manual-Rneasy Micro (Qiagen), E4: total RNA was extracted using Manual-Rneasy Mini (Qiagen), E5: total RNA was extracted using RNA NOW, E6: total RNA was extracted using TriReagent & Manual-Rneasy Mini (Qiagen)	biotin	Biotinylated cRNA targets were prepared from 3.0 mg of total RNA, according to the GeneChip Expression Analysis Technical Manual : One-Cycle Target Labeling Assay (P/N 701021 Rev.5, Affymetrix, Santa Clara, USA).	9606
GSM972167	CIT211	GSM972167	Public on May 22 2013	Jul 23 2012	Jul 12 2017	RNA	1	Frozen tissue of primary colorectal Adenocarcinoma (discovery)	Homo sapiens	organism: Homo sapiens	dataset: discovery	Sex: Male	age.at.diagnosis (year): 47	tnm.stage: 2	tnm.t: T3	tnm.n: N0	tnm.m: M0	tumor.location: distal	chemotherapy.adjuvant: N	chemotherapy.adjuvant.type: N/A	rfs.event: 1	rfs.delay: 36	os.event: 1	os.delay: 45	mmr.status: pMMR	cimp.status: -	cin.status: +	tp53.mutation: WT	tp53.mutation.dna: N/A	tp53.mutation.exon.number: N/A	tp53.mutation.protein: N/A	kras.mutation: WT	kras.mutation.dna: N/A	kras.mutation.exon.number: N/A	kras.mutation.protein: N/A	braf.mutation: WT	braf.mutation.dna: N/A	braf.mutation.exon.number: N/A	braf.mutation.protein: N/A	cit.molecularsubtype: C5	dependancy sample: N/A	rna.extraction.method: TriReagent & Manual-Rneasy Mini (Qiagen)	Total RNA was performed according to the manufacturer's instructions.	Samples stored at -80 C	total RNA	E1: total RNA was extracted using Trizol (Invitrogen, Carlsbad, CA), E2: total RNA was extracted using Manual-Cesium Chloride, E3: total RNA was extracted using Manual-Rneasy Micro (Qiagen), E4: total RNA was extracted using Manual-Rneasy Mini (Qiagen), E5: total RNA was extracted using RNA NOW, E6: total RNA was extracted using TriReagent & Manual-Rneasy Mini (Qiagen)	biotin	Biotinylated cRNA targets were prepared from 3.0 mg of total RNA, according to the GeneChip Expression Analysis Technical Manual : One-Cycle Target Labeling Assay (P/N 701021 Rev.5, Affymetrix, Santa Clara, USA).	9606
GSM972168	CIT212	GSM972168	Public on May 22 2013	Jul 23 2012	Jul 12 2017	RNA	1	Frozen tissue of primary colorectal Adenocarcinoma (discovery)	Homo sapiens	organism: Homo sapiens	dataset: discovery	Sex: Male	age.at.diagnosis (year): 76	tnm.stage: 3	tnm.t: T4	tnm.n: N+	tnm.m: M0	tumor.location: proximal	chemotherapy.adjuvant: N	chemotherapy.adjuvant.type: N/A	rfs.event: 1	rfs.delay: 4	os.event: 1	os.delay: 8	mmr.status: pMMR	cimp.status: N/A	cin.status: N/A	tp53.mutation: WT	tp53.mutation.dna: N/A	tp53.mutation.exon.number: N/A	tp53.mutation.protein: N/A	kras.mutation: WT	kras.mutation.dna: N/A	kras.mutation.exon.number: N/A	kras.mutation.protein: N/A	braf.mutation: N/A	braf.mutation.dna: N/A	braf.mutation.exon.number: N/A	braf.mutation.protein: N/A	cit.molecularsubtype: C2	dependancy sample: N/A	rna.extraction.method: TriReagent & Manual-Rneasy Mini (Qiagen)	Total RNA was performed according to the manufacturer's instructions.	Samples stored at -80 C	total RNA	E1: total RNA was extracted using Trizol (Invitrogen, Carlsbad, CA), E2: total RNA was extracted using Manual-Cesium Chloride, E3: total RNA was extracted using Manual-Rneasy Micro (Qiagen), E4: total RNA was extracted using Manual-Rneasy Mini (Qiagen), E5: total RNA was extracted using RNA NOW, E6: total RNA was extracted using TriReagent & Manual-Rneasy Mini (Qiagen)	biotin	Biotinylated cRNA targets were prepared from 3.0 mg of total RNA, according to the GeneChip Expression Analysis Technical Manual : One-Cycle Target Labeling Assay (P/N 701021 Rev.5, Affymetrix, Santa Clara, USA).	9606
GSM972169	CIT213	GSM972169	Public on May 22 2013	Jul 23 2012	Jul 12 2017	RNA	1	Frozen tissue of primary colorectal Adenocarcinoma (discovery)	Homo sapiens	organism: Homo sapiens	dataset: discovery	Sex: Male	age.at.diagnosis (year): 50	tnm.stage: 2	tnm.t: T4	tnm.n: N0	tnm.m: M0	tumor.location: distal	chemotherapy.adjuvant: N	chemotherapy.adjuvant.type: N/A	rfs.event: 0	rfs.delay: 164	os.event: 0	os.delay: 164	mmr.status: pMMR	cimp.status: N/A	cin.status: N/A	tp53.mutation: WT	tp53.mutation.dna: N/A	tp53.mutation.exon.number: N/A	tp53.mutation.protein: N/A	kras.mutation: WT	kras.mutation.dna: N/A	kras.mutation.exon.number: N/A	kras.mutation.protein: N/A	braf.mutation: N/A	braf.mutation.dna: N/A	braf.mutation.exon.number: N/A	braf.mutation.protein: N/A	cit.molecularsubtype: C1	dependancy sample: N/A	rna.extraction.method: TriReagent & Manual-Rneasy Mini (Qiagen)	Total RNA was performed according to the manufacturer's instructions.	Samples stored at -80 C	total RNA	E1: total RNA was extracted using Trizol (Invitrogen, Carlsbad, CA), E2: total RNA was extracted using Manual-Cesium Chloride, E3: total RNA was extracted using Manual-Rneasy Micro (Qiagen), E4: total RNA was extracted using Manual-Rneasy Mini (Qiagen), E5: total RNA was extracted using RNA NOW, E6: total RNA was extracted using TriReagent & Manual-Rneasy Mini (Qiagen)	biotin	Biotinylated cRNA targets were prepared from 3.0 mg of total RNA, according to the GeneChip Expression Analysis Technical Manual : One-Cycle Target Labeling Assay (P/N 701021 Rev.5, Affymetrix, Santa Clara, USA).	9606
GSM972170	CIT214	GSM972170	Public on May 22 2013	Jul 23 2012	Jul 12 2017	RNA	1	Frozen tissue of primary colorectal Adenocarcinoma (discovery)	Homo sapiens	organism: Homo sapiens	dataset: discovery	Sex: Female	age.at.diagnosis (year): 67	tnm.stage: 3	tnm.t: T2	tnm.n: N2	tnm.m: M0	tumor.location: distal	chemotherapy.adjuvant: N	chemotherapy.adjuvant.type: N/A	rfs.event: 0	rfs.delay: 73	os.event: 0	os.delay: 73	mmr.status: pMMR	cimp.status: N/A	cin.status: N/A	tp53.mutation: WT	tp53.mutation.dna: N/A	tp53.mutation.exon.number: N/A	tp53.mutation.protein: N/A	kras.mutation: WT	kras.mutation.dna: N/A	kras.mutation.exon.number: N/A	kras.mutation.protein: N/A	braf.mutation: N/A	braf.mutation.dna: N/A	braf.mutation.exon.number: N/A	braf.mutation.protein: N/A	cit.molecularsubtype: C5	dependancy sample: N/A	rna.extraction.method: TriReagent & Manual-Rneasy Mini (Qiagen)	Total RNA was performed according to the manufacturer's instructions.	Samples stored at -80 C	total RNA	E1: total RNA was extracted using Trizol (Invitrogen, Carlsbad, CA), E2: total RNA was extracted using Manual-Cesium Chloride, E3: total RNA was extracted using Manual-Rneasy Micro (Qiagen), E4: total RNA was extracted using Manual-Rneasy Mini (Qiagen), E5: total RNA was extracted using RNA NOW, E6: total RNA was extracted using TriReagent & Manual-Rneasy Mini (Qiagen)	biotin	Biotinylated cRNA targets were prepared from 3.0 mg of total RNA, according to the GeneChip Expression Analysis Technical Manual : One-Cycle Target Labeling Assay (P/N 701021 Rev.5, Affymetrix, Santa Clara, USA).	9606
GSM972171	CIT215	GSM972171	Public on May 22 2013	Jul 23 2012	Jul 12 2017	RNA	1	Frozen tissue of primary colorectal Adenocarcinoma (discovery)	Homo sapiens	organism: Homo sapiens	dataset: discovery	Sex: Female	age.at.diagnosis (year): 70	tnm.stage: 3	tnm.t: T4	tnm.n: N1	tnm.m: M0	tumor.location: proximal	chemotherapy.adjuvant: N	chemotherapy.adjuvant.type: N/A	rfs.event: 0	rfs.delay: 130	os.event: 0	os.delay: 130	mmr.status: pMMR	cimp.status: N/A	cin.status: N/A	tp53.mutation: WT	tp53.mutation.dna: N/A	tp53.mutation.exon.number: N/A	tp53.mutation.protein: N/A	kras.mutation: WT	kras.mutation.dna: N/A	kras.mutation.exon.number: N/A	kras.mutation.protein: N/A	braf.mutation: N/A	braf.mutation.dna: N/A	braf.mutation.exon.number: N/A	braf.mutation.protein: N/A	cit.molecularsubtype: C2	dependancy sample: N/A	rna.extraction.method: TriReagent & Manual-Rneasy Mini (Qiagen)	Total RNA was performed according to the manufacturer's instructions.	Samples stored at -80 C	total RNA	E1: total RNA was extracted using Trizol (Invitrogen, Carlsbad, CA), E2: total RNA was extracted using Manual-Cesium Chloride, E3: total RNA was extracted using Manual-Rneasy Micro (Qiagen), E4: total RNA was extracted using Manual-Rneasy Mini (Qiagen), E5: total RNA was extracted using RNA NOW, E6: total RNA was extracted using TriReagent & Manual-Rneasy Mini (Qiagen)	biotin	Biotinylated cRNA targets were prepared from 3.0 mg of total RNA, according to the GeneChip Expression Analysis Technical Manual : One-Cycle Target Labeling Assay (P/N 701021 Rev.5, Affymetrix, Santa Clara, USA).	9606
GSM972172	CIT216	GSM972172	Public on May 22 2013	Jul 23 2012	Jul 12 2017	RNA	1	Frozen tissue of primary colorectal Adenocarcinoma (discovery)	Homo sapiens	organism: Homo sapiens	dataset: discovery	Sex: Female	age.at.diagnosis (year): 88	tnm.stage: 2	tnm.t: T4	tnm.n: N0	tnm.m: M0	tumor.location: proximal	chemotherapy.adjuvant: N	chemotherapy.adjuvant.type: N/A	rfs.event: 1	rfs.delay: 4	os.event: 1	os.delay: 5	mmr.status: pMMR	cimp.status: +	cin.status: +	tp53.mutation: M	tp53.mutation.dna: c.514G>T	tp53.mutation.exon.number: c.514G>T	tp53.mutation.protein: p.V172F	kras.mutation: M	kras.mutation.dna: c.183A>T	kras.mutation.exon.number: c.183A>T	kras.mutation.protein: p.Q61H	braf.mutation: WT	braf.mutation.dna: N/A	braf.mutation.exon.number: N/A	braf.mutation.protein: N/A	cit.molecularsubtype: C2	dependancy sample: N/A	rna.extraction.method: TriReagent & Manual-Rneasy Mini (Qiagen)	Total RNA was performed according to the manufacturer's instructions.	Samples stored at -80 C	total RNA	E1: total RNA was extracted using Trizol (Invitrogen, Carlsbad, CA), E2: total RNA was extracted using Manual-Cesium Chloride, E3: total RNA was extracted using Manual-Rneasy Micro (Qiagen), E4: total RNA was extracted using Manual-Rneasy Mini (Qiagen), E5: total RNA was extracted using RNA NOW, E6: total RNA was extracted using TriReagent & Manual-Rneasy Mini (Qiagen)	biotin	Biotinylated cRNA targets were prepared from 3.0 mg of total RNA, according to the GeneChip Expression Analysis Technical Manual : One-Cycle Target Labeling Assay (P/N 701021 Rev.5, Affymetrix, Santa Clara, USA).	9606
GSM972173	CIT217	GSM972173	Public on May 22 2013	Jul 23 2012	Jul 12 2017	RNA	1	Frozen tissue of primary colorectal Adenocarcinoma (discovery)	Homo sapiens	organism: Homo sapiens	dataset: discovery	Sex: Female	age.at.diagnosis (year): 59	tnm.stage: 2	tnm.t: T4	tnm.n: N0	tnm.m: M0	tumor.location: distal	chemotherapy.adjuvant: Y	chemotherapy.adjuvant.type: N/A	rfs.event: 1	rfs.delay: 15	os.event: 1	os.delay: 26	mmr.status: pMMR	cimp.status: -	cin.status: N/A	tp53.mutation: WT	tp53.mutation.dna: N/A	tp53.mutation.exon.number: N/A	tp53.mutation.protein: N/A	kras.mutation: M	kras.mutation.dna: c.183A>C	kras.mutation.exon.number: c.183A>C	kras.mutation.protein: p.Q61H	braf.mutation: WT	braf.mutation.dna: N/A	braf.mutation.exon.number: N/A	braf.mutation.protein: N/A	cit.molecularsubtype: C1	dependancy sample: N/A	rna.extraction.method: TriReagent & Manual-Rneasy Mini (Qiagen)	Total RNA was performed according to the manufacturer's instructions.	Samples stored at -80 C	total RNA	E1: total RNA was extracted using Trizol (Invitrogen, Carlsbad, CA), E2: total RNA was extracted using Manual-Cesium Chloride, E3: total RNA was extracted using Manual-Rneasy Micro (Qiagen), E4: total RNA was extracted using Manual-Rneasy Mini (Qiagen), E5: total RNA was extracted using RNA NOW, E6: total RNA was extracted using TriReagent & Manual-Rneasy Mini (Qiagen)	biotin	Biotinylated cRNA targets were prepared from 3.0 mg of total RNA, according to the GeneChip Expression Analysis Technical Manual : One-Cycle Target Labeling Assay (P/N 701021 Rev.5, Affymetrix, Santa Clara, USA).	9606
GSM972174	CIT218	GSM972174	Public on May 22 2013	Jul 23 2012	Jul 12 2017	RNA	1	Frozen tissue of primary colorectal Adenocarcinoma (discovery)	Homo sapiens	organism: Homo sapiens	dataset: discovery	Sex: Male	age.at.diagnosis (year): 75	tnm.stage: 3	tnm.t: T3	tnm.n: N1	tnm.m: M0	tumor.location: distal	chemotherapy.adjuvant: Y	chemotherapy.adjuvant.type: N/A	rfs.event: 0	rfs.delay: 97	os.event: 0	os.delay: 97	mmr.status: pMMR	cimp.status: -	cin.status: +	tp53.mutation: M	tp53.mutation.dna: c.817C>G	tp53.mutation.exon.number: c.817C>G	tp53.mutation.protein: p.R273G	kras.mutation: WT	kras.mutation.dna: N/A	kras.mutation.exon.number: N/A	kras.mutation.protein: N/A	braf.mutation: WT	braf.mutation.dna: N/A	braf.mutation.exon.number: N/A	braf.mutation.protein: N/A	cit.molecularsubtype: C6	dependancy sample: N/A	rna.extraction.method: TriReagent & Manual-Rneasy Mini (Qiagen)	Total RNA was performed according to the manufacturer's instructions.	Samples stored at -80 C	total RNA	E1: total RNA was extracted using Trizol (Invitrogen, Carlsbad, CA), E2: total RNA was extracted using Manual-Cesium Chloride, E3: total RNA was extracted using Manual-Rneasy Micro (Qiagen), E4: total RNA was extracted using Manual-Rneasy Mini (Qiagen), E5: total RNA was extracted using RNA NOW, E6: total RNA was extracted using TriReagent & Manual-Rneasy Mini (Qiagen)	biotin	Biotinylated cRNA targets were prepared from 3.0 mg of total RNA, according to the GeneChip Expression Analysis Technical Manual : One-Cycle Target Labeling Assay (P/N 701021 Rev.5, Affymetrix, Santa Clara, USA).	9606
GSM972175	CIT219	GSM972175	Public on May 22 2013	Jul 23 2012	Jul 12 2017	RNA	1	Frozen tissue of primary colorectal Adenocarcinoma (discovery)	Homo sapiens	organism: Homo sapiens	dataset: discovery	Sex: Female	age.at.diagnosis (year): 83	tnm.stage: 3	tnm.t: T3	tnm.n: N1	tnm.m: M0	tumor.location: distal	chemotherapy.adjuvant: N	chemotherapy.adjuvant.type: N/A	rfs.event: 1	rfs.delay: 28	os.event: 1	os.delay: 43	mmr.status: pMMR	cimp.status: -	cin.status: +	tp53.mutation: WT	tp53.mutation.dna: N/A	tp53.mutation.exon.number: N/A	tp53.mutation.protein: N/A	kras.mutation: M	kras.mutation.dna: c.35G>A	kras.mutation.exon.number: c.35G>A	kras.mutation.protein: p.G12D	braf.mutation: WT	braf.mutation.dna: N/A	braf.mutation.exon.number: N/A	braf.mutation.protein: N/A	cit.molecularsubtype: C1	dependancy sample: N/A	rna.extraction.method: TriReagent & Manual-Rneasy Mini (Qiagen)	Total RNA was performed according to the manufacturer's instructions.	Samples stored at -80 C	total RNA	E1: total RNA was extracted using Trizol (Invitrogen, Carlsbad, CA), E2: total RNA was extracted using Manual-Cesium Chloride, E3: total RNA was extracted using Manual-Rneasy Micro (Qiagen), E4: total RNA was extracted using Manual-Rneasy Mini (Qiagen), E5: total RNA was extracted using RNA NOW, E6: total RNA was extracted using TriReagent & Manual-Rneasy Mini (Qiagen)	biotin	Biotinylated cRNA targets were prepared from 3.0 mg of total RNA, according to the GeneChip Expression Analysis Technical Manual : One-Cycle Target Labeling Assay (P/N 701021 Rev.5, Affymetrix, Santa Clara, USA).	9606
GSM972176	CIT220	GSM972176	Public on May 22 2013	Jul 23 2012	Jul 12 2017	RNA	1	Frozen tissue of primary colorectal Adenocarcinoma (discovery)	Homo sapiens	organism: Homo sapiens	dataset: discovery	Sex: Female	age.at.diagnosis (year): 85	tnm.stage: 3	tnm.t: T4	tnm.n: N2	tnm.m: M0	tumor.location: proximal	chemotherapy.adjuvant: N	chemotherapy.adjuvant.type: N/A	rfs.event: 1	rfs.delay: 35	os.event: 1	os.delay: 36	mmr.status: pMMR	cimp.status: -	cin.status: +	tp53.mutation: M	tp53.mutation.dna: c.451C>T	tp53.mutation.exon.number: c.451C>T	tp53.mutation.protein: p.P151S	kras.mutation: WT	kras.mutation.dna: N/A	kras.mutation.exon.number: N/A	kras.mutation.protein: N/A	braf.mutation: WT	braf.mutation.dna: N/A	braf.mutation.exon.number: N/A	braf.mutation.protein: N/A	cit.molecularsubtype: C5	dependancy sample: N/A	rna.extraction.method: TriReagent & Manual-Rneasy Mini (Qiagen)	Total RNA was performed according to the manufacturer's instructions.	Samples stored at -80 C	total RNA	E1: total RNA was extracted using Trizol (Invitrogen, Carlsbad, CA), E2: total RNA was extracted using Manual-Cesium Chloride, E3: total RNA was extracted using Manual-Rneasy Micro (Qiagen), E4: total RNA was extracted using Manual-Rneasy Mini (Qiagen), E5: total RNA was extracted using RNA NOW, E6: total RNA was extracted using TriReagent & Manual-Rneasy Mini (Qiagen)	biotin	Biotinylated cRNA targets were prepared from 3.0 mg of total RNA, according to the GeneChip Expression Analysis Technical Manual : One-Cycle Target Labeling Assay (P/N 701021 Rev.5, Affymetrix, Santa Clara, USA).	9606
GSM972177	CIT221	GSM972177	Public on May 22 2013	Jul 23 2012	Jul 12 2017	RNA	1	Frozen tissue of primary colorectal Adenocarcinoma (discovery)	Homo sapiens	organism: Homo sapiens	dataset: discovery	Sex: Male	age.at.diagnosis (year): 71	tnm.stage: 2	tnm.t: N/A	tnm.n: N/A	tnm.m: N/A	tumor.location: proximal	chemotherapy.adjuvant: N	chemotherapy.adjuvant.type: N/A	rfs.event: 1	rfs.delay: 20	os.event: 1	os.delay: 22	mmr.status: pMMR	cimp.status: -	cin.status: N/A	tp53.mutation: M	tp53.mutation.dna: c.-1G>A	tp53.mutation.exon.number: c.-1G>A	tp53.mutation.protein: N/A	kras.mutation: M	kras.mutation.dna: c.35G>A	kras.mutation.exon.number: c.35G>A	kras.mutation.protein: p.G12D	braf.mutation: WT	braf.mutation.dna: N/A	braf.mutation.exon.number: N/A	braf.mutation.protein: N/A	cit.molecularsubtype: C6	dependancy sample: N/A	rna.extraction.method: TriReagent & Manual-Rneasy Mini (Qiagen)	Total RNA was performed according to the manufacturer's instructions.	Samples stored at -80 C	total RNA	E1: total RNA was extracted using Trizol (Invitrogen, Carlsbad, CA), E2: total RNA was extracted using Manual-Cesium Chloride, E3: total RNA was extracted using Manual-Rneasy Micro (Qiagen), E4: total RNA was extracted using Manual-Rneasy Mini (Qiagen), E5: total RNA was extracted using RNA NOW, E6: total RNA was extracted using TriReagent & Manual-Rneasy Mini (Qiagen)	biotin	Biotinylated cRNA targets were prepared from 3.0 mg of total RNA, according to the GeneChip Expression Analysis Technical Manual : One-Cycle Target Labeling Assay (P/N 701021 Rev.5, Affymetrix, Santa Clara, USA).	9606
GSM972178	CIT222	GSM972178	Public on May 22 2013	Jul 23 2012	Jul 12 2017	RNA	1	Frozen tissue of primary colorectal Adenocarcinoma (discovery)	Homo sapiens	organism: Homo sapiens	dataset: discovery	Sex: Female	age.at.diagnosis (year): 69	tnm.stage: 3	tnm.t: N/A	tnm.n: N/A	tnm.m: N/A	tumor.location: proximal	chemotherapy.adjuvant: Y	chemotherapy.adjuvant.type: N/A	rfs.event: 1	rfs.delay: 21	os.event: 0	os.delay: 67	mmr.status: pMMR	cimp.status: -	cin.status: +	tp53.mutation: WT	tp53.mutation.dna: N/A	tp53.mutation.exon.number: N/A	tp53.mutation.protein: N/A	kras.mutation: M	kras.mutation.dna: c.183A>C	kras.mutation.exon.number: c.183A>C	kras.mutation.protein: p.Q61H	braf.mutation: WT	braf.mutation.dna: N/A	braf.mutation.exon.number: N/A	braf.mutation.protein: N/A	cit.molecularsubtype: C3	dependancy sample: N/A	rna.extraction.method: TriReagent & Manual-Rneasy Mini (Qiagen)	Total RNA was performed according to the manufacturer's instructions.	Samples stored at -80 C	total RNA	E1: total RNA was extracted using Trizol (Invitrogen, Carlsbad, CA), E2: total RNA was extracted using Manual-Cesium Chloride, E3: total RNA was extracted using Manual-Rneasy Micro (Qiagen), E4: total RNA was extracted using Manual-Rneasy Mini (Qiagen), E5: total RNA was extracted using RNA NOW, E6: total RNA was extracted using TriReagent & Manual-Rneasy Mini (Qiagen)	biotin	Biotinylated cRNA targets were prepared from 3.0 mg of total RNA, according to the GeneChip Expression Analysis Technical Manual : One-Cycle Target Labeling Assay (P/N 701021 Rev.5, Affymetrix, Santa Clara, USA).	9606
GSM972179	CIT223	GSM972179	Public on May 22 2013	Jul 23 2012	Jul 12 2017	RNA	1	Frozen tissue of primary colorectal Adenocarcinoma (discovery)	Homo sapiens	organism: Homo sapiens	dataset: discovery	Sex: Male	age.at.diagnosis (year): 77	tnm.stage: 2	tnm.t: N/A	tnm.n: N/A	tnm.m: N/A	tumor.location: distal	chemotherapy.adjuvant: N	chemotherapy.adjuvant.type: N/A	rfs.event: 1	rfs.delay: 17	os.event: 1	os.delay: 18	mmr.status: pMMR	cimp.status: N/A	cin.status: N/A	tp53.mutation: M	tp53.mutation.dna: c.535C>T	tp53.mutation.exon.number: c.535C>T	tp53.mutation.protein: p.H179Y	kras.mutation: WT	kras.mutation.dna: N/A	kras.mutation.exon.number: N/A	kras.mutation.protein: N/A	braf.mutation: WT	braf.mutation.dna: N/A	braf.mutation.exon.number: N/A	braf.mutation.protein: N/A	cit.molecularsubtype: C5	dependancy sample: N/A	rna.extraction.method: TriReagent & Manual-Rneasy Mini (Qiagen)	Total RNA was performed according to the manufacturer's instructions.	Samples stored at -80 C	total RNA	E1: total RNA was extracted using Trizol (Invitrogen, Carlsbad, CA), E2: total RNA was extracted using Manual-Cesium Chloride, E3: total RNA was extracted using Manual-Rneasy Micro (Qiagen), E4: total RNA was extracted using Manual-Rneasy Mini (Qiagen), E5: total RNA was extracted using RNA NOW, E6: total RNA was extracted using TriReagent & Manual-Rneasy Mini (Qiagen)	biotin	Biotinylated cRNA targets were prepared from 3.0 mg of total RNA, according to the GeneChip Expression Analysis Technical Manual : One-Cycle Target Labeling Assay (P/N 701021 Rev.5, Affymetrix, Santa Clara, USA).	9606
GSM972180	CIT224	GSM972180	Public on May 22 2013	Jul 23 2012	Jul 12 2017	RNA	1	Frozen tissue of primary colorectal Adenocarcinoma (discovery)	Homo sapiens	organism: Homo sapiens	dataset: discovery	Sex: Female	age.at.diagnosis (year): 66	tnm.stage: 2	tnm.t: N/A	tnm.n: N/A	tnm.m: N/A	tumor.location: distal	chemotherapy.adjuvant: Y	chemotherapy.adjuvant.type: N/A	rfs.event: 1	rfs.delay: 19	os.event: 1	os.delay: 24	mmr.status: pMMR	cimp.status: +	cin.status: N/A	tp53.mutation: M	tp53.mutation.dna: c.-1G>A	tp53.mutation.exon.number: c.-1G>A	tp53.mutation.protein: N/A	kras.mutation: WT	kras.mutation.dna: N/A	kras.mutation.exon.number: N/A	kras.mutation.protein: N/A	braf.mutation: WT	braf.mutation.dna: N/A	braf.mutation.exon.number: N/A	braf.mutation.protein: N/A	cit.molecularsubtype: C2	dependancy sample: N/A	rna.extraction.method: TriReagent & Manual-Rneasy Mini (Qiagen)	Total RNA was performed according to the manufacturer's instructions.	Samples stored at -80 C	total RNA	E1: total RNA was extracted using Trizol (Invitrogen, Carlsbad, CA), E2: total RNA was extracted using Manual-Cesium Chloride, E3: total RNA was extracted using Manual-Rneasy Micro (Qiagen), E4: total RNA was extracted using Manual-Rneasy Mini (Qiagen), E5: total RNA was extracted using RNA NOW, E6: total RNA was extracted using TriReagent & Manual-Rneasy Mini (Qiagen)	biotin	Biotinylated cRNA targets were prepared from 3.0 mg of total RNA, according to the GeneChip Expression Analysis Technical Manual : One-Cycle Target Labeling Assay (P/N 701021 Rev.5, Affymetrix, Santa Clara, USA).	9606
GSM972181	CIT225	GSM972181	Public on May 22 2013	Jul 23 2012	Jul 12 2017	RNA	1	Frozen tissue of primary colorectal Adenocarcinoma (discovery)	Homo sapiens	organism: Homo sapiens	dataset: discovery	Sex: Male	age.at.diagnosis (year): 69	tnm.stage: 3	tnm.t: N/A	tnm.n: N/A	tnm.m: N/A	tumor.location: proximal	chemotherapy.adjuvant: Y	chemotherapy.adjuvant.type: N/A	rfs.event: 1	rfs.delay: 13	os.event: 1	os.delay: 34	mmr.status: pMMR	cimp.status: N/A	cin.status: N/A	tp53.mutation: WT	tp53.mutation.dna: N/A	tp53.mutation.exon.number: N/A	tp53.mutation.protein: N/A	kras.mutation: M	kras.mutation.dna: c.35G>A	kras.mutation.exon.number: c.35G>A	kras.mutation.protein: p.G12D	braf.mutation: WT	braf.mutation.dna: N/A	braf.mutation.exon.number: N/A	braf.mutation.protein: N/A	cit.molecularsubtype: C4	dependancy sample: N/A	rna.extraction.method: TriReagent & Manual-Rneasy Mini (Qiagen)	Total RNA was performed according to the manufacturer's instructions.	Samples stored at -80 C	total RNA	E1: total RNA was extracted using Trizol (Invitrogen, Carlsbad, CA), E2: total RNA was extracted using Manual-Cesium Chloride, E3: total RNA was extracted using Manual-Rneasy Micro (Qiagen), E4: total RNA was extracted using Manual-Rneasy Mini (Qiagen), E5: total RNA was extracted using RNA NOW, E6: total RNA was extracted using TriReagent & Manual-Rneasy Mini (Qiagen)	biotin	Biotinylated cRNA targets were prepared from 3.0 mg of total RNA, according to the GeneChip Expression Analysis Technical Manual : One-Cycle Target Labeling Assay (P/N 701021 Rev.5, Affymetrix, Santa Clara, USA).	9606
GSM972182	CIT226	GSM972182	Public on May 22 2013	Jul 23 2012	Jul 12 2017	RNA	1	Frozen tissue of primary colorectal Adenocarcinoma (discovery)	Homo sapiens	organism: Homo sapiens	dataset: discovery	Sex: Male	age.at.diagnosis (year): 53	tnm.stage: 2	tnm.t: T4	tnm.n: N0	tnm.m: M0	tumor.location: distal	chemotherapy.adjuvant: N	chemotherapy.adjuvant.type: N/A	rfs.event: 1	rfs.delay: 23	os.event: 1	os.delay: 58	mmr.status: pMMR	cimp.status: -	cin.status: +	tp53.mutation: WT	tp53.mutation.dna: N/A	tp53.mutation.exon.number: N/A	tp53.mutation.protein: N/A	kras.mutation: WT	kras.mutation.dna: N/A	kras.mutation.exon.number: N/A	kras.mutation.protein: N/A	braf.mutation: WT	braf.mutation.dna: N/A	braf.mutation.exon.number: N/A	braf.mutation.protein: N/A	cit.molecularsubtype: C1	dependancy sample: N/A	rna.extraction.method: TriReagent & Manual-Rneasy Mini (Qiagen)	Total RNA was performed according to the manufacturer's instructions.	Samples stored at -80 C	total RNA	E1: total RNA was extracted using Trizol (Invitrogen, Carlsbad, CA), E2: total RNA was extracted using Manual-Cesium Chloride, E3: total RNA was extracted using Manual-Rneasy Micro (Qiagen), E4: total RNA was extracted using Manual-Rneasy Mini (Qiagen), E5: total RNA was extracted using RNA NOW, E6: total RNA was extracted using TriReagent & Manual-Rneasy Mini (Qiagen)	biotin	Biotinylated cRNA targets were prepared from 3.0 mg of total RNA, according to the GeneChip Expression Analysis Technical Manual : One-Cycle Target Labeling Assay (P/N 701021 Rev.5, Affymetrix, Santa Clara, USA).	9606
GSM972183	CIT227	GSM972183	Public on May 22 2013	Jul 23 2012	Jul 12 2017	RNA	1	Frozen tissue of primary colorectal Adenocarcinoma (discovery)	Homo sapiens	organism: Homo sapiens	dataset: discovery	Sex: Female	age.at.diagnosis (year): 62	tnm.stage: 3	tnm.t: N/A	tnm.n: N/A	tnm.m: N/A	tumor.location: distal	chemotherapy.adjuvant: Y	chemotherapy.adjuvant.type: N/A	rfs.event: 1	rfs.delay: 11	os.event: 1	os.delay: 32	mmr.status: pMMR	cimp.status: N/A	cin.status: N/A	tp53.mutation: M	tp53.mutation.dna: c.817C>T	tp53.mutation.exon.number: c.817C>T	tp53.mutation.protein: p.R273C	kras.mutation: M	kras.mutation.dna: c.35G>T	kras.mutation.exon.number: c.35G>T	kras.mutation.protein: p.G12V	braf.mutation: WT	braf.mutation.dna: N/A	braf.mutation.exon.number: N/A	braf.mutation.protein: N/A	cit.molecularsubtype: C3	dependancy sample: N/A	rna.extraction.method: TriReagent & Manual-Rneasy Mini (Qiagen)	Total RNA was performed according to the manufacturer's instructions.	Samples stored at -80 C	total RNA	E1: total RNA was extracted using Trizol (Invitrogen, Carlsbad, CA), E2: total RNA was extracted using Manual-Cesium Chloride, E3: total RNA was extracted using Manual-Rneasy Micro (Qiagen), E4: total RNA was extracted using Manual-Rneasy Mini (Qiagen), E5: total RNA was extracted using RNA NOW, E6: total RNA was extracted using TriReagent & Manual-Rneasy Mini (Qiagen)	biotin	Biotinylated cRNA targets were prepared from 3.0 mg of total RNA, according to the GeneChip Expression Analysis Technical Manual : One-Cycle Target Labeling Assay (P/N 701021 Rev.5, Affymetrix, Santa Clara, USA).	9606
GSM972184	CIT228	GSM972184	Public on May 22 2013	Jul 23 2012	Jul 12 2017	RNA	1	Frozen tissue of primary colorectal Adenocarcinoma (discovery)	Homo sapiens	organism: Homo sapiens	dataset: discovery	Sex: Female	age.at.diagnosis (year): 70	tnm.stage: 2	tnm.t: N/A	tnm.n: N/A	tnm.m: N/A	tumor.location: proximal	chemotherapy.adjuvant: N	chemotherapy.adjuvant.type: N/A	rfs.event: 1	rfs.delay: 4	os.event: 1	os.delay: 39	mmr.status: pMMR	cimp.status: +	cin.status: N/A	tp53.mutation: WT	tp53.mutation.dna: N/A	tp53.mutation.exon.number: N/A	tp53.mutation.protein: N/A	kras.mutation: WT	kras.mutation.dna: N/A	kras.mutation.exon.number: N/A	kras.mutation.protein: N/A	braf.mutation: M	braf.mutation.dna: c.1799T>A	braf.mutation.exon.number: c.1799T>A	braf.mutation.protein: p.V600E	cit.molecularsubtype: C4	dependancy sample: N/A	rna.extraction.method: TriReagent & Manual-Rneasy Mini (Qiagen)	Total RNA was performed according to the manufacturer's instructions.	Samples stored at -80 C	total RNA	E1: total RNA was extracted using Trizol (Invitrogen, Carlsbad, CA), E2: total RNA was extracted using Manual-Cesium Chloride, E3: total RNA was extracted using Manual-Rneasy Micro (Qiagen), E4: total RNA was extracted using Manual-Rneasy Mini (Qiagen), E5: total RNA was extracted using RNA NOW, E6: total RNA was extracted using TriReagent & Manual-Rneasy Mini (Qiagen)	biotin	Biotinylated cRNA targets were prepared from 3.0 mg of total RNA, according to the GeneChip Expression Analysis Technical Manual : One-Cycle Target Labeling Assay (P/N 701021 Rev.5, Affymetrix, Santa Clara, USA).	9606
GSM972185	CIT229	GSM972185	Public on May 22 2013	Jul 23 2012	Jul 12 2017	RNA	1	Frozen tissue of primary colorectal Adenocarcinoma (discovery)	Homo sapiens	organism: Homo sapiens	dataset: discovery	Sex: Female	age.at.diagnosis (year): 58	tnm.stage: 3	tnm.t: N/A	tnm.n: N/A	tnm.m: N/A	tumor.location: distal	chemotherapy.adjuvant: Y	chemotherapy.adjuvant.type: N/A	rfs.event: 1	rfs.delay: 22	os.event: 0	os.delay: 39	mmr.status: pMMR	cimp.status: -	cin.status: N/A	tp53.mutation: M	tp53.mutation.dna: c.745A>T	tp53.mutation.exon.number: c.745A>T	tp53.mutation.protein: p.R249W	kras.mutation: WT	kras.mutation.dna: N/A	kras.mutation.exon.number: N/A	kras.mutation.protein: N/A	braf.mutation: WT	braf.mutation.dna: N/A	braf.mutation.exon.number: N/A	braf.mutation.protein: N/A	cit.molecularsubtype: C1	dependancy sample: N/A	rna.extraction.method: TriReagent & Manual-Rneasy Mini (Qiagen)	Total RNA was performed according to the manufacturer's instructions.	Samples stored at -80 C	total RNA	E1: total RNA was extracted using Trizol (Invitrogen, Carlsbad, CA), E2: total RNA was extracted using Manual-Cesium Chloride, E3: total RNA was extracted using Manual-Rneasy Micro (Qiagen), E4: total RNA was extracted using Manual-Rneasy Mini (Qiagen), E5: total RNA was extracted using RNA NOW, E6: total RNA was extracted using TriReagent & Manual-Rneasy Mini (Qiagen)	biotin	Biotinylated cRNA targets were prepared from 3.0 mg of total RNA, according to the GeneChip Expression Analysis Technical Manual : One-Cycle Target Labeling Assay (P/N 701021 Rev.5, Affymetrix, Santa Clara, USA).	9606
GSM972186	CIT230	GSM972186	Public on May 22 2013	Jul 23 2012	Jul 12 2017	RNA	1	Frozen tissue of primary colorectal Adenocarcinoma (discovery)	Homo sapiens	organism: Homo sapiens	dataset: discovery	Sex: Female	age.at.diagnosis (year): 50	tnm.stage: 3	tnm.t: N/A	tnm.n: N/A	tnm.m: N/A	tumor.location: proximal	chemotherapy.adjuvant: Y	chemotherapy.adjuvant.type: N/A	rfs.event: 1	rfs.delay: 14	os.event: 1	os.delay: 47	mmr.status: pMMR	cimp.status: -	cin.status: N/A	tp53.mutation: WT	tp53.mutation.dna: N/A	tp53.mutation.exon.number: N/A	tp53.mutation.protein: N/A	kras.mutation: M	kras.mutation.dna: c.35G>T	kras.mutation.exon.number: c.35G>T	kras.mutation.protein: p.G12V	braf.mutation: WT	braf.mutation.dna: N/A	braf.mutation.exon.number: N/A	braf.mutation.protein: N/A	cit.molecularsubtype: C4	dependancy sample: N/A	rna.extraction.method: TriReagent & Manual-Rneasy Mini (Qiagen)	Total RNA was performed according to the manufacturer's instructions.	Samples stored at -80 C	total RNA	E1: total RNA was extracted using Trizol (Invitrogen, Carlsbad, CA), E2: total RNA was extracted using Manual-Cesium Chloride, E3: total RNA was extracted using Manual-Rneasy Micro (Qiagen), E4: total RNA was extracted using Manual-Rneasy Mini (Qiagen), E5: total RNA was extracted using RNA NOW, E6: total RNA was extracted using TriReagent & Manual-Rneasy Mini (Qiagen)	biotin	Biotinylated cRNA targets were prepared from 3.0 mg of total RNA, according to the GeneChip Expression Analysis Technical Manual : One-Cycle Target Labeling Assay (P/N 701021 Rev.5, Affymetrix, Santa Clara, USA).	9606
GSM972187	CIT231	GSM972187	Public on May 22 2013	Jul 23 2012	Jul 12 2017	RNA	1	Frozen tissue of primary colorectal Adenocarcinoma (discovery)	Homo sapiens	organism: Homo sapiens	dataset: discovery	Sex: Male	age.at.diagnosis (year): 62	tnm.stage: 2	tnm.t: T3	tnm.n: N0	tnm.m: M0	tumor.location: proximal	chemotherapy.adjuvant: N	chemotherapy.adjuvant.type: N/A	rfs.event: 1	rfs.delay: 9	os.event: 0	os.delay: 49	mmr.status: pMMR	cimp.status: N/A	cin.status: N/A	tp53.mutation: M	tp53.mutation.dna: c.743G>A	tp53.mutation.exon.number: c.743G>A	tp53.mutation.protein: p.R248Q	kras.mutation: WT	kras.mutation.dna: N/A	kras.mutation.exon.number: N/A	kras.mutation.protein: N/A	braf.mutation: WT	braf.mutation.dna: N/A	braf.mutation.exon.number: N/A	braf.mutation.protein: N/A	cit.molecularsubtype: C2	dependancy sample: N/A	rna.extraction.method: TriReagent & Manual-Rneasy Mini (Qiagen)	Total RNA was performed according to the manufacturer's instructions.	Samples stored at -80 C	total RNA	E1: total RNA was extracted using Trizol (Invitrogen, Carlsbad, CA), E2: total RNA was extracted using Manual-Cesium Chloride, E3: total RNA was extracted using Manual-Rneasy Micro (Qiagen), E4: total RNA was extracted using Manual-Rneasy Mini (Qiagen), E5: total RNA was extracted using RNA NOW, E6: total RNA was extracted using TriReagent & Manual-Rneasy Mini (Qiagen)	biotin	Biotinylated cRNA targets were prepared from 3.0 mg of total RNA, according to the GeneChip Expression Analysis Technical Manual : One-Cycle Target Labeling Assay (P/N 701021 Rev.5, Affymetrix, Santa Clara, USA).	9606
GSM972188	CIT232	GSM972188	Public on May 22 2013	Jul 23 2012	Jul 12 2017	RNA	1	Frozen tissue of primary colorectal Adenocarcinoma (discovery)	Homo sapiens	organism: Homo sapiens	dataset: discovery	Sex: Female	age.at.diagnosis (year): 58	tnm.stage: 3	tnm.t: T3	tnm.n: N2	tnm.m: M0	tumor.location: distal	chemotherapy.adjuvant: Y	chemotherapy.adjuvant.type: N/A	rfs.event: 1	rfs.delay: 11	os.event: 0	os.delay: 22	mmr.status: pMMR	cimp.status: -	cin.status: +	tp53.mutation: WT	tp53.mutation.dna: N/A	tp53.mutation.exon.number: N/A	tp53.mutation.protein: N/A	kras.mutation: M	kras.mutation.dna: c.182A>T	kras.mutation.exon.number: c.182A>T	kras.mutation.protein: p.Q61L	braf.mutation: WT	braf.mutation.dna: N/A	braf.mutation.exon.number: N/A	braf.mutation.protein: N/A	cit.molecularsubtype: C1	dependancy sample: N/A	rna.extraction.method: TriReagent & Manual-Rneasy Mini (Qiagen)	Total RNA was performed according to the manufacturer's instructions.	Samples stored at -80 C	total RNA	E1: total RNA was extracted using Trizol (Invitrogen, Carlsbad, CA), E2: total RNA was extracted using Manual-Cesium Chloride, E3: total RNA was extracted using Manual-Rneasy Micro (Qiagen), E4: total RNA was extracted using Manual-Rneasy Mini (Qiagen), E5: total RNA was extracted using RNA NOW, E6: total RNA was extracted using TriReagent & Manual-Rneasy Mini (Qiagen)	biotin	Biotinylated cRNA targets were prepared from 3.0 mg of total RNA, according to the GeneChip Expression Analysis Technical Manual : One-Cycle Target Labeling Assay (P/N 701021 Rev.5, Affymetrix, Santa Clara, USA).	9606
GSM972189	CIT233	GSM972189	Public on May 22 2013	Jul 23 2012	Jul 12 2017	RNA	1	Frozen tissue of primary colorectal Adenocarcinoma (discovery)	Homo sapiens	organism: Homo sapiens	dataset: discovery	Sex: Male	age.at.diagnosis (year): 63	tnm.stage: 3	tnm.t: T4	tnm.n: N+	tnm.m: M0	tumor.location: proximal	chemotherapy.adjuvant: N	chemotherapy.adjuvant.type: N/A	rfs.event: 0	rfs.delay: 192	os.event: 0	os.delay: 192	mmr.status: pMMR	cimp.status: -	cin.status: +	tp53.mutation: M	tp53.mutation.dna: c.844C>T	tp53.mutation.exon.number: c.844C>T	tp53.mutation.protein: p.R282W	kras.mutation: WT	kras.mutation.dna: N/A	kras.mutation.exon.number: N/A	kras.mutation.protein: N/A	braf.mutation: WT	braf.mutation.dna: N/A	braf.mutation.exon.number: N/A	braf.mutation.protein: N/A	cit.molecularsubtype: C2	dependancy sample: N/A	rna.extraction.method: TriReagent & Manual-Rneasy Mini (Qiagen)	Total RNA was performed according to the manufacturer's instructions.	Samples stored at -80 C	total RNA	E1: total RNA was extracted using Trizol (Invitrogen, Carlsbad, CA), E2: total RNA was extracted using Manual-Cesium Chloride, E3: total RNA was extracted using Manual-Rneasy Micro (Qiagen), E4: total RNA was extracted using Manual-Rneasy Mini (Qiagen), E5: total RNA was extracted using RNA NOW, E6: total RNA was extracted using TriReagent & Manual-Rneasy Mini (Qiagen)	biotin	Biotinylated cRNA targets were prepared from 3.0 mg of total RNA, according to the GeneChip Expression Analysis Technical Manual : One-Cycle Target Labeling Assay (P/N 701021 Rev.5, Affymetrix, Santa Clara, USA).	9606
GSM972190	CIT234	GSM972190	Public on May 22 2013	Jul 23 2012	Jul 12 2017	RNA	1	Frozen tissue of primary colorectal Adenocarcinoma (discovery)	Homo sapiens	organism: Homo sapiens	dataset: discovery	Sex: Male	age.at.diagnosis (year): 68	tnm.stage: 2	tnm.t: T3	tnm.n: N0	tnm.m: M0	tumor.location: distal	chemotherapy.adjuvant: Y	chemotherapy.adjuvant.type: 5FU	rfs.event: 0	rfs.delay: 108	os.event: 0	os.delay: 108	mmr.status: pMMR	cimp.status: -	cin.status: +	tp53.mutation: M	tp53.mutation.dna: c.742C>G	tp53.mutation.exon.number: c.742C>G	tp53.mutation.protein: p.R248G	kras.mutation: WT	kras.mutation.dna: N/A	kras.mutation.exon.number: N/A	kras.mutation.protein: N/A	braf.mutation: WT	braf.mutation.dna: N/A	braf.mutation.exon.number: N/A	braf.mutation.protein: N/A	cit.molecularsubtype: C5	dependancy sample: N/A	rna.extraction.method: TriReagent & Manual-Rneasy Mini (Qiagen)	Total RNA was performed according to the manufacturer's instructions.	Samples stored at -80 C	total RNA	E1: total RNA was extracted using Trizol (Invitrogen, Carlsbad, CA), E2: total RNA was extracted using Manual-Cesium Chloride, E3: total RNA was extracted using Manual-Rneasy Micro (Qiagen), E4: total RNA was extracted using Manual-Rneasy Mini (Qiagen), E5: total RNA was extracted using RNA NOW, E6: total RNA was extracted using TriReagent & Manual-Rneasy Mini (Qiagen)	biotin	Biotinylated cRNA targets were prepared from 3.0 mg of total RNA, according to the GeneChip Expression Analysis Technical Manual : One-Cycle Target Labeling Assay (P/N 701021 Rev.5, Affymetrix, Santa Clara, USA).	9606
GSM972191	CIT235	GSM972191	Public on May 22 2013	Jul 23 2012	Jul 12 2017	RNA	1	Frozen tissue of primary colorectal Adenocarcinoma (discovery)	Homo sapiens	organism: Homo sapiens	dataset: discovery	Sex: Male	age.at.diagnosis (year): 49	tnm.stage: 3	tnm.t: T3	tnm.n: N1	tnm.m: M0	tumor.location: distal	chemotherapy.adjuvant: Y	chemotherapy.adjuvant.type: 5FU	rfs.event: 0	rfs.delay: 122	os.event: 0	os.delay: 122	mmr.status: pMMR	cimp.status: -	cin.status: +	tp53.mutation: WT	tp53.mutation.dna: N/A	tp53.mutation.exon.number: N/A	tp53.mutation.protein: N/A	kras.mutation: M	kras.mutation.dna: c.35G>T	kras.mutation.exon.number: c.35G>T	kras.mutation.protein: p.G12V	braf.mutation: WT	braf.mutation.dna: N/A	braf.mutation.exon.number: N/A	braf.mutation.protein: N/A	cit.molecularsubtype: C3	dependancy sample: N/A	rna.extraction.method: TriReagent & Manual-Rneasy Mini (Qiagen)	Total RNA was performed according to the manufacturer's instructions.	Samples stored at -80 C	total RNA	E1: total RNA was extracted using Trizol (Invitrogen, Carlsbad, CA), E2: total RNA was extracted using Manual-Cesium Chloride, E3: total RNA was extracted using Manual-Rneasy Micro (Qiagen), E4: total RNA was extracted using Manual-Rneasy Mini (Qiagen), E5: total RNA was extracted using RNA NOW, E6: total RNA was extracted using TriReagent & Manual-Rneasy Mini (Qiagen)	biotin	Biotinylated cRNA targets were prepared from 3.0 mg of total RNA, according to the GeneChip Expression Analysis Technical Manual : One-Cycle Target Labeling Assay (P/N 701021 Rev.5, Affymetrix, Santa Clara, USA).	9606
GSM972192	CIT236	GSM972192	Public on May 22 2013	Jul 23 2012	Jul 12 2017	RNA	1	Frozen tissue of primary colorectal Adenocarcinoma (discovery)	Homo sapiens	organism: Homo sapiens	dataset: discovery	Sex: Female	age.at.diagnosis (year): 72	tnm.stage: 2	tnm.t: T3	tnm.n: N0	tnm.m: M0	tumor.location: proximal	chemotherapy.adjuvant: N	chemotherapy.adjuvant.type: N/A	rfs.event: 0	rfs.delay: 158	os.event: 0	os.delay: 158	mmr.status: pMMR	cimp.status: -	cin.status: +	tp53.mutation: M	tp53.mutation.dna: c.817C>T	tp53.mutation.exon.number: c.817C>T	tp53.mutation.protein: p.R273C	kras.mutation: M	kras.mutation.dna: c.437C>T	kras.mutation.exon.number: c.437C>T	kras.mutation.protein: p.A146V	braf.mutation: WT	braf.mutation.dna: N/A	braf.mutation.exon.number: N/A	braf.mutation.protein: N/A	cit.molecularsubtype: C2	dependancy sample: N/A	rna.extraction.method: TriReagent & Manual-Rneasy Mini (Qiagen)	Total RNA was performed according to the manufacturer's instructions.	Samples stored at -80 C	total RNA	E1: total RNA was extracted using Trizol (Invitrogen, Carlsbad, CA), E2: total RNA was extracted using Manual-Cesium Chloride, E3: total RNA was extracted using Manual-Rneasy Micro (Qiagen), E4: total RNA was extracted using Manual-Rneasy Mini (Qiagen), E5: total RNA was extracted using RNA NOW, E6: total RNA was extracted using TriReagent & Manual-Rneasy Mini (Qiagen)	biotin	Biotinylated cRNA targets were prepared from 3.0 mg of total RNA, according to the GeneChip Expression Analysis Technical Manual : One-Cycle Target Labeling Assay (P/N 701021 Rev.5, Affymetrix, Santa Clara, USA).	9606
GSM972193	CIT237	GSM972193	Public on May 22 2013	Jul 23 2012	Jul 12 2017	RNA	1	Frozen tissue of primary colorectal Adenocarcinoma (discovery)	Homo sapiens	organism: Homo sapiens	dataset: discovery	Sex: Female	age.at.diagnosis (year): 51	tnm.stage: 3	tnm.t: T3	tnm.n: N1	tnm.m: M0	tumor.location: distal	chemotherapy.adjuvant: Y	chemotherapy.adjuvant.type: N/A	rfs.event: 0	rfs.delay: 73	os.event: 0	os.delay: 73	mmr.status: pMMR	cimp.status: -	cin.status: +	tp53.mutation: M	tp53.mutation.dna: c.524G>A'+' c.427G>A	tp53.mutation.exon.number: c.524G>A'+' c.427G>A	tp53.mutation.protein: p.R175H'+' p.V143M	kras.mutation: M	kras.mutation.dna: c.35G>A	kras.mutation.exon.number: c.35G>A	kras.mutation.protein: p.G12D	braf.mutation: WT	braf.mutation.dna: N/A	braf.mutation.exon.number: N/A	braf.mutation.protein: N/A	cit.molecularsubtype: C1	dependancy sample: N/A	rna.extraction.method: TriReagent & Manual-Rneasy Mini (Qiagen)	Total RNA was performed according to the manufacturer's instructions.	Samples stored at -80 C	total RNA	E1: total RNA was extracted using Trizol (Invitrogen, Carlsbad, CA), E2: total RNA was extracted using Manual-Cesium Chloride, E3: total RNA was extracted using Manual-Rneasy Micro (Qiagen), E4: total RNA was extracted using Manual-Rneasy Mini (Qiagen), E5: total RNA was extracted using RNA NOW, E6: total RNA was extracted using TriReagent & Manual-Rneasy Mini (Qiagen)	biotin	Biotinylated cRNA targets were prepared from 3.0 mg of total RNA, according to the GeneChip Expression Analysis Technical Manual : One-Cycle Target Labeling Assay (P/N 701021 Rev.5, Affymetrix, Santa Clara, USA).	9606
GSM972194	CIT238	GSM972194	Public on May 22 2013	Jul 23 2012	Jul 12 2017	RNA	1	Frozen tissue of primary colorectal Adenocarcinoma (discovery)	Homo sapiens	organism: Homo sapiens	dataset: discovery	Sex: Male	age.at.diagnosis (year): 43	tnm.stage: 3	tnm.t: T3	tnm.n: N2	tnm.m: M0	tumor.location: distal	chemotherapy.adjuvant: Y	chemotherapy.adjuvant.type: N/A	rfs.event: 0	rfs.delay: 83	os.event: 0	os.delay: 83	mmr.status: pMMR	cimp.status: -	cin.status: N/A	tp53.mutation: M	tp53.mutation.dna: c.413C>T	tp53.mutation.exon.number: c.413C>T	tp53.mutation.protein: p.A138V	kras.mutation: WT	kras.mutation.dna: N/A	kras.mutation.exon.number: N/A	kras.mutation.protein: N/A	braf.mutation: WT	braf.mutation.dna: N/A	braf.mutation.exon.number: N/A	braf.mutation.protein: N/A	cit.molecularsubtype: C1	dependancy sample: N/A	rna.extraction.method: TriReagent & Manual-Rneasy Mini (Qiagen)	Total RNA was performed according to the manufacturer's instructions.	Samples stored at -80 C	total RNA	E1: total RNA was extracted using Trizol (Invitrogen, Carlsbad, CA), E2: total RNA was extracted using Manual-Cesium Chloride, E3: total RNA was extracted using Manual-Rneasy Micro (Qiagen), E4: total RNA was extracted using Manual-Rneasy Mini (Qiagen), E5: total RNA was extracted using RNA NOW, E6: total RNA was extracted using TriReagent & Manual-Rneasy Mini (Qiagen)	biotin	Biotinylated cRNA targets were prepared from 3.0 mg of total RNA, according to the GeneChip Expression Analysis Technical Manual : One-Cycle Target Labeling Assay (P/N 701021 Rev.5, Affymetrix, Santa Clara, USA).	9606
GSM972195	CIT239	GSM972195	Public on May 22 2013	Jul 23 2012	Jul 12 2017	RNA	1	Frozen tissue of primary colorectal Adenocarcinoma (discovery)	Homo sapiens	organism: Homo sapiens	dataset: discovery	Sex: Female	age.at.diagnosis (year): 54	tnm.stage: 2	tnm.t: T3	tnm.n: N0	tnm.m: M0	tumor.location: proximal	chemotherapy.adjuvant: Y	chemotherapy.adjuvant.type: N/A	rfs.event: 0	rfs.delay: 120	os.event: 0	os.delay: 120	mmr.status: pMMR	cimp.status: -	cin.status: +	tp53.mutation: WT	tp53.mutation.dna: N/A	tp53.mutation.exon.number: N/A	tp53.mutation.protein: N/A	kras.mutation: M	kras.mutation.dna: c.358T>G'+' c.433T>A	kras.mutation.exon.number: c.358T>G'+' c.433T>A	kras.mutation.protein: p.L120V'+' p.S145T	braf.mutation: WT	braf.mutation.dna: N/A	braf.mutation.exon.number: N/A	braf.mutation.protein: N/A	cit.molecularsubtype: C3	dependancy sample: N/A	rna.extraction.method: TriReagent & Manual-Rneasy Mini (Qiagen)	Total RNA was performed according to the manufacturer's instructions.	Samples stored at -80 C	total RNA	E1: total RNA was extracted using Trizol (Invitrogen, Carlsbad, CA), E2: total RNA was extracted using Manual-Cesium Chloride, E3: total RNA was extracted using Manual-Rneasy Micro (Qiagen), E4: total RNA was extracted using Manual-Rneasy Mini (Qiagen), E5: total RNA was extracted using RNA NOW, E6: total RNA was extracted using TriReagent & Manual-Rneasy Mini (Qiagen)	biotin	Biotinylated cRNA targets were prepared from 3.0 mg of total RNA, according to the GeneChip Expression Analysis Technical Manual : One-Cycle Target Labeling Assay (P/N 701021 Rev.5, Affymetrix, Santa Clara, USA).	9606
GSM972196	CIT240	GSM972196	Public on May 22 2013	Jul 23 2012	Jul 12 2017	RNA	1	Frozen tissue of primary colorectal Adenocarcinoma (discovery)	Homo sapiens	organism: Homo sapiens	dataset: discovery	Sex: Female	age.at.diagnosis (year): 69	tnm.stage: 2	tnm.t: T3	tnm.n: N0	tnm.m: M0	tumor.location: proximal	chemotherapy.adjuvant: N	chemotherapy.adjuvant.type: N/A	rfs.event: 0	rfs.delay: 73	os.event: 0	os.delay: 73	mmr.status: pMMR	cimp.status: +	cin.status: N/A	tp53.mutation: WT	tp53.mutation.dna: N/A	tp53.mutation.exon.number: N/A	tp53.mutation.protein: N/A	kras.mutation: M	kras.mutation.dna: c.340G>C	kras.mutation.exon.number: c.340G>C	kras.mutation.protein: p.V144L	braf.mutation: WT	braf.mutation.dna: N/A	braf.mutation.exon.number: N/A	braf.mutation.protein: N/A	cit.molecularsubtype: C2	dependancy sample: N/A	rna.extraction.method: TriReagent & Manual-Rneasy Mini (Qiagen)	Total RNA was performed according to the manufacturer's instructions.	Samples stored at -80 C	total RNA	E1: total RNA was extracted using Trizol (Invitrogen, Carlsbad, CA), E2: total RNA was extracted using Manual-Cesium Chloride, E3: total RNA was extracted using Manual-Rneasy Micro (Qiagen), E4: total RNA was extracted using Manual-Rneasy Mini (Qiagen), E5: total RNA was extracted using RNA NOW, E6: total RNA was extracted using TriReagent & Manual-Rneasy Mini (Qiagen)	biotin	Biotinylated cRNA targets were prepared from 3.0 mg of total RNA, according to the GeneChip Expression Analysis Technical Manual : One-Cycle Target Labeling Assay (P/N 701021 Rev.5, Affymetrix, Santa Clara, USA).	9606
GSM972197	CIT241	GSM972197	Public on May 22 2013	Jul 23 2012	Jul 12 2017	RNA	1	Frozen tissue of primary colorectal Adenocarcinoma (discovery)	Homo sapiens	organism: Homo sapiens	dataset: discovery	Sex: Female	age.at.diagnosis (year): 78	tnm.stage: 2	tnm.t: T3	tnm.n: N0	tnm.m: M0	tumor.location: proximal	chemotherapy.adjuvant: N	chemotherapy.adjuvant.type: N/A	rfs.event: 0	rfs.delay: 50	os.event: 0	os.delay: 50	mmr.status: pMMR	cimp.status: +	cin.status: +	tp53.mutation: WT	tp53.mutation.dna: N/A	tp53.mutation.exon.number: N/A	tp53.mutation.protein: N/A	kras.mutation: WT	kras.mutation.dna: N/A	kras.mutation.exon.number: N/A	kras.mutation.protein: N/A	braf.mutation: M	braf.mutation.dna: c.1799T>A	braf.mutation.exon.number: c.1799T>A	braf.mutation.protein: p.V600E	cit.molecularsubtype: C3	dependancy sample: N/A	rna.extraction.method: TriReagent & Manual-Rneasy Mini (Qiagen)	Total RNA was performed according to the manufacturer's instructions.	Samples stored at -80 C	total RNA	E1: total RNA was extracted using Trizol (Invitrogen, Carlsbad, CA), E2: total RNA was extracted using Manual-Cesium Chloride, E3: total RNA was extracted using Manual-Rneasy Micro (Qiagen), E4: total RNA was extracted using Manual-Rneasy Mini (Qiagen), E5: total RNA was extracted using RNA NOW, E6: total RNA was extracted using TriReagent & Manual-Rneasy Mini (Qiagen)	biotin	Biotinylated cRNA targets were prepared from 3.0 mg of total RNA, according to the GeneChip Expression Analysis Technical Manual : One-Cycle Target Labeling Assay (P/N 701021 Rev.5, Affymetrix, Santa Clara, USA).	9606
GSM972198	CIT242	GSM972198	Public on May 22 2013	Jul 23 2012	Jul 12 2017	RNA	1	Frozen tissue of primary colorectal Adenocarcinoma (discovery)	Homo sapiens	organism: Homo sapiens	dataset: discovery	Sex: Female	age.at.diagnosis (year): 52	tnm.stage: 3	tnm.t: T3	tnm.n: N1	tnm.m: M0	tumor.location: distal	chemotherapy.adjuvant: Y	chemotherapy.adjuvant.type: N/A	rfs.event: 0	rfs.delay: 57	os.event: 0	os.delay: 57	mmr.status: pMMR	cimp.status: -	cin.status: +	tp53.mutation: M	tp53.mutation.dna: c.735C>A	tp53.mutation.exon.number: c.735C>A	tp53.mutation.protein: p.G245E	kras.mutation: M	kras.mutation.dna: c.34G>A	kras.mutation.exon.number: c.34G>A	kras.mutation.protein: p.G12S	braf.mutation: WT	braf.mutation.dna: N/A	braf.mutation.exon.number: N/A	braf.mutation.protein: N/A	cit.molecularsubtype: C1	dependancy sample: N/A	rna.extraction.method: TriReagent & Manual-Rneasy Mini (Qiagen)	Total RNA was performed according to the manufacturer's instructions.	Samples stored at -80 C	total RNA	E1: total RNA was extracted using Trizol (Invitrogen, Carlsbad, CA), E2: total RNA was extracted using Manual-Cesium Chloride, E3: total RNA was extracted using Manual-Rneasy Micro (Qiagen), E4: total RNA was extracted using Manual-Rneasy Mini (Qiagen), E5: total RNA was extracted using RNA NOW, E6: total RNA was extracted using TriReagent & Manual-Rneasy Mini (Qiagen)	biotin	Biotinylated cRNA targets were prepared from 3.0 mg of total RNA, according to the GeneChip Expression Analysis Technical Manual : One-Cycle Target Labeling Assay (P/N 701021 Rev.5, Affymetrix, Santa Clara, USA).	9606
GSM972199	CIT243	GSM972199	Public on May 22 2013	Jul 23 2012	Jul 12 2017	RNA	1	Frozen tissue of primary colorectal Adenocarcinoma (discovery)	Homo sapiens	organism: Homo sapiens	dataset: discovery	Sex: Male	age.at.diagnosis (year): 73	tnm.stage: 3	tnm.t: T3	tnm.n: N2	tnm.m: M0	tumor.location: distal	chemotherapy.adjuvant: Y	chemotherapy.adjuvant.type: N/A	rfs.event: 0	rfs.delay: 66	os.event: 0	os.delay: 66	mmr.status: pMMR	cimp.status: -	cin.status: +	tp53.mutation: M	tp53.mutation.dna: c.844C>T	tp53.mutation.exon.number: c.844C>T	tp53.mutation.protein: p.R282W	kras.mutation: WT	kras.mutation.dna: N/A	kras.mutation.exon.number: N/A	kras.mutation.protein: N/A	braf.mutation: WT	braf.mutation.dna: N/A	braf.mutation.exon.number: N/A	braf.mutation.protein: N/A	cit.molecularsubtype: C1	dependancy sample: N/A	rna.extraction.method: TriReagent & Manual-Rneasy Mini (Qiagen)	Total RNA was performed according to the manufacturer's instructions.	Samples stored at -80 C	total RNA	E1: total RNA was extracted using Trizol (Invitrogen, Carlsbad, CA), E2: total RNA was extracted using Manual-Cesium Chloride, E3: total RNA was extracted using Manual-Rneasy Micro (Qiagen), E4: total RNA was extracted using Manual-Rneasy Mini (Qiagen), E5: total RNA was extracted using RNA NOW, E6: total RNA was extracted using TriReagent & Manual-Rneasy Mini (Qiagen)	biotin	Biotinylated cRNA targets were prepared from 3.0 mg of total RNA, according to the GeneChip Expression Analysis Technical Manual : One-Cycle Target Labeling Assay (P/N 701021 Rev.5, Affymetrix, Santa Clara, USA).	9606
GSM972200	CIT244	GSM972200	Public on May 22 2013	Jul 23 2012	Jul 12 2017	RNA	1	Frozen tissue of primary colorectal Adenocarcinoma (discovery)	Homo sapiens	organism: Homo sapiens	dataset: discovery	Sex: Male	age.at.diagnosis (year): 61	tnm.stage: 2	tnm.t: T3	tnm.n: N0	tnm.m: M0	tumor.location: distal	chemotherapy.adjuvant: N	chemotherapy.adjuvant.type: N/A	rfs.event: 0	rfs.delay: 54	os.event: 0	os.delay: 54	mmr.status: pMMR	cimp.status: -	cin.status: +	tp53.mutation: WT	tp53.mutation.dna: N/A	tp53.mutation.exon.number: N/A	tp53.mutation.protein: N/A	kras.mutation: WT	kras.mutation.dna: N/A	kras.mutation.exon.number: N/A	kras.mutation.protein: N/A	braf.mutation: WT	braf.mutation.dna: N/A	braf.mutation.exon.number: N/A	braf.mutation.protein: N/A	cit.molecularsubtype: C6	dependancy sample: N/A	rna.extraction.method: TriReagent & Manual-Rneasy Mini (Qiagen)	Total RNA was performed according to the manufacturer's instructions.	Samples stored at -80 C	total RNA	E1: total RNA was extracted using Trizol (Invitrogen, Carlsbad, CA), E2: total RNA was extracted using Manual-Cesium Chloride, E3: total RNA was extracted using Manual-Rneasy Micro (Qiagen), E4: total RNA was extracted using Manual-Rneasy Mini (Qiagen), E5: total RNA was extracted using RNA NOW, E6: total RNA was extracted using TriReagent & Manual-Rneasy Mini (Qiagen)	biotin	Biotinylated cRNA targets were prepared from 3.0 mg of total RNA, according to the GeneChip Expression Analysis Technical Manual : One-Cycle Target Labeling Assay (P/N 701021 Rev.5, Affymetrix, Santa Clara, USA).	9606
GSM972201	CIT245	GSM972201	Public on May 22 2013	Jul 23 2012	Jul 12 2017	RNA	1	Frozen tissue of primary colorectal Adenocarcinoma (discovery)	Homo sapiens	organism: Homo sapiens	dataset: discovery	Sex: Male	age.at.diagnosis (year): 78	tnm.stage: 3	tnm.t: T3	tnm.n: N2	tnm.m: M0	tumor.location: proximal	chemotherapy.adjuvant: Y	chemotherapy.adjuvant.type: N/A	rfs.event: 0	rfs.delay: 67	os.event: 0	os.delay: 67	mmr.status: pMMR	cimp.status: -	cin.status: +	tp53.mutation: WT	tp53.mutation.dna: N/A	tp53.mutation.exon.number: N/A	tp53.mutation.protein: N/A	kras.mutation: WT	kras.mutation.dna: N/A	kras.mutation.exon.number: N/A	kras.mutation.protein: N/A	braf.mutation: WT	braf.mutation.dna: N/A	braf.mutation.exon.number: N/A	braf.mutation.protein: N/A	cit.molecularsubtype: C5	dependancy sample: N/A	rna.extraction.method: TriReagent & Manual-Rneasy Mini (Qiagen)	Total RNA was performed according to the manufacturer's instructions.	Samples stored at -80 C	total RNA	E1: total RNA was extracted using Trizol (Invitrogen, Carlsbad, CA), E2: total RNA was extracted using Manual-Cesium Chloride, E3: total RNA was extracted using Manual-Rneasy Micro (Qiagen), E4: total RNA was extracted using Manual-Rneasy Mini (Qiagen), E5: total RNA was extracted using RNA NOW, E6: total RNA was extracted using TriReagent & Manual-Rneasy Mini (Qiagen)	biotin	Biotinylated cRNA targets were prepared from 3.0 mg of total RNA, according to the GeneChip Expression Analysis Technical Manual : One-Cycle Target Labeling Assay (P/N 701021 Rev.5, Affymetrix, Santa Clara, USA).	9606
GSM972202	CIT246	GSM972202	Public on May 22 2013	Jul 23 2012	Jul 12 2017	RNA	1	Frozen tissue of primary colorectal Adenocarcinoma (discovery)	Homo sapiens	organism: Homo sapiens	dataset: discovery	Sex: Female	age.at.diagnosis (year): 57	tnm.stage: 3	tnm.t: T3	tnm.n: N1	tnm.m: M0	tumor.location: distal	chemotherapy.adjuvant: Y	chemotherapy.adjuvant.type: N/A	rfs.event: 0	rfs.delay: 53	os.event: 0	os.delay: 53	mmr.status: pMMR	cimp.status: -	cin.status: +	tp53.mutation: M	tp53.mutation.dna: c.524G>A	tp53.mutation.exon.number: c.524G>A	tp53.mutation.protein: p.R175H	kras.mutation: WT	kras.mutation.dna: N/A	kras.mutation.exon.number: N/A	kras.mutation.protein: N/A	braf.mutation: WT	braf.mutation.dna: N/A	braf.mutation.exon.number: N/A	braf.mutation.protein: N/A	cit.molecularsubtype: C1	dependancy sample: N/A	rna.extraction.method: TriReagent & Manual-Rneasy Mini (Qiagen)	Total RNA was performed according to the manufacturer's instructions.	Samples stored at -80 C	total RNA	E1: total RNA was extracted using Trizol (Invitrogen, Carlsbad, CA), E2: total RNA was extracted using Manual-Cesium Chloride, E3: total RNA was extracted using Manual-Rneasy Micro (Qiagen), E4: total RNA was extracted using Manual-Rneasy Mini (Qiagen), E5: total RNA was extracted using RNA NOW, E6: total RNA was extracted using TriReagent & Manual-Rneasy Mini (Qiagen)	biotin	Biotinylated cRNA targets were prepared from 3.0 mg of total RNA, according to the GeneChip Expression Analysis Technical Manual : One-Cycle Target Labeling Assay (P/N 701021 Rev.5, Affymetrix, Santa Clara, USA).	9606
GSM972203	CIT247	GSM972203	Public on May 22 2013	Jul 23 2012	Jul 12 2017	RNA	1	Frozen tissue of primary colorectal Adenocarcinoma (discovery)	Homo sapiens	organism: Homo sapiens	dataset: discovery	Sex: Female	age.at.diagnosis (year): 66	tnm.stage: 3	tnm.t: T3	tnm.n: N2	tnm.m: M0	tumor.location: distal	chemotherapy.adjuvant: Y	chemotherapy.adjuvant.type: N/A	rfs.event: 0	rfs.delay: 54	os.event: 0	os.delay: 54	mmr.status: pMMR	cimp.status: N/A	cin.status: +	tp53.mutation: M	tp53.mutation.dna: EX5.c.473G>A'+' EX8.c.817C>T	tp53.mutation.exon.number: EX5.c.473G>A'+' EX8.c.817C>T	tp53.mutation.protein: EX5.p.R158H'+' EX8.p.R273C	kras.mutation: WT	kras.mutation.dna: N/A	kras.mutation.exon.number: N/A	kras.mutation.protein: N/A	braf.mutation: WT	braf.mutation.dna: N/A	braf.mutation.exon.number: N/A	braf.mutation.protein: N/A	cit.molecularsubtype: C1	dependancy sample: N/A	rna.extraction.method: TriReagent & Manual-Rneasy Mini (Qiagen)	Total RNA was performed according to the manufacturer's instructions.	Samples stored at -80 C	total RNA	E1: total RNA was extracted using Trizol (Invitrogen, Carlsbad, CA), E2: total RNA was extracted using Manual-Cesium Chloride, E3: total RNA was extracted using Manual-Rneasy Micro (Qiagen), E4: total RNA was extracted using Manual-Rneasy Mini (Qiagen), E5: total RNA was extracted using RNA NOW, E6: total RNA was extracted using TriReagent & Manual-Rneasy Mini (Qiagen)	biotin	Biotinylated cRNA targets were prepared from 3.0 mg of total RNA, according to the GeneChip Expression Analysis Technical Manual : One-Cycle Target Labeling Assay (P/N 701021 Rev.5, Affymetrix, Santa Clara, USA).	9606
GSM972204	CIT248	GSM972204	Public on May 22 2013	Jul 23 2012	Jul 12 2017	RNA	1	Frozen tissue of primary colorectal Adenocarcinoma (discovery)	Homo sapiens	organism: Homo sapiens	dataset: discovery	Sex: Male	age.at.diagnosis (year): 78	tnm.stage: 2	tnm.t: N/A	tnm.n: N/A	tnm.m: N/A	tumor.location: distal	chemotherapy.adjuvant: Y	chemotherapy.adjuvant.type: N/A	rfs.event: 1	rfs.delay: 4	os.event: 0	os.delay: 44	mmr.status: pMMR	cimp.status: -	cin.status: N/A	tp53.mutation: M	tp53.mutation.dna: c.817C>A	tp53.mutation.exon.number: c.817C>A	tp53.mutation.protein: p.R273S	kras.mutation: WT	kras.mutation.dna: N/A	kras.mutation.exon.number: N/A	kras.mutation.protein: N/A	braf.mutation: WT	braf.mutation.dna: N/A	braf.mutation.exon.number: N/A	braf.mutation.protein: N/A	cit.molecularsubtype: C5	dependancy sample: N/A	rna.extraction.method: TriReagent & Manual-Rneasy Mini (Qiagen)	Total RNA was performed according to the manufacturer's instructions.	Samples stored at -80 C	total RNA	E1: total RNA was extracted using Trizol (Invitrogen, Carlsbad, CA), E2: total RNA was extracted using Manual-Cesium Chloride, E3: total RNA was extracted using Manual-Rneasy Micro (Qiagen), E4: total RNA was extracted using Manual-Rneasy Mini (Qiagen), E5: total RNA was extracted using RNA NOW, E6: total RNA was extracted using TriReagent & Manual-Rneasy Mini (Qiagen)	biotin	Biotinylated cRNA targets were prepared from 3.0 mg of total RNA, according to the GeneChip Expression Analysis Technical Manual : One-Cycle Target Labeling Assay (P/N 701021 Rev.5, Affymetrix, Santa Clara, USA).	9606
GSM972205	CIT249	GSM972205	Public on May 22 2013	Jul 23 2012	Jul 12 2017	RNA	1	Frozen tissue of primary colorectal Adenocarcinoma (discovery)	Homo sapiens	organism: Homo sapiens	dataset: discovery	Sex: Male	age.at.diagnosis (year): 76	tnm.stage: 2	tnm.t: N/A	tnm.n: N/A	tnm.m: N/A	tumor.location: distal	chemotherapy.adjuvant: N	chemotherapy.adjuvant.type: N/A	rfs.event: 1	rfs.delay: 7	os.event: 1	os.delay: 35	mmr.status: pMMR	cimp.status: -	cin.status: +	tp53.mutation: WT	tp53.mutation.dna: N/A	tp53.mutation.exon.number: N/A	tp53.mutation.protein: N/A	kras.mutation: WT	kras.mutation.dna: N/A	kras.mutation.exon.number: N/A	kras.mutation.protein: N/A	braf.mutation: WT	braf.mutation.dna: N/A	braf.mutation.exon.number: N/A	braf.mutation.protein: N/A	cit.molecularsubtype: C5	dependancy sample: N/A	rna.extraction.method: TriReagent & Manual-Rneasy Mini (Qiagen)	Total RNA was performed according to the manufacturer's instructions.	Samples stored at -80 C	total RNA	E1: total RNA was extracted using Trizol (Invitrogen, Carlsbad, CA), E2: total RNA was extracted using Manual-Cesium Chloride, E3: total RNA was extracted using Manual-Rneasy Micro (Qiagen), E4: total RNA was extracted using Manual-Rneasy Mini (Qiagen), E5: total RNA was extracted using RNA NOW, E6: total RNA was extracted using TriReagent & Manual-Rneasy Mini (Qiagen)	biotin	Biotinylated cRNA targets were prepared from 3.0 mg of total RNA, according to the GeneChip Expression Analysis Technical Manual : One-Cycle Target Labeling Assay (P/N 701021 Rev.5, Affymetrix, Santa Clara, USA).	9606
GSM972206	CIT250	GSM972206	Public on May 22 2013	Jul 23 2012	Jul 12 2017	RNA	1	Frozen tissue of primary colorectal Adenocarcinoma (discovery)	Homo sapiens	organism: Homo sapiens	dataset: discovery	Sex: Male	age.at.diagnosis (year): 74	tnm.stage: 2	tnm.t: N/A	tnm.n: N/A	tnm.m: N/A	tumor.location: distal	chemotherapy.adjuvant: N	chemotherapy.adjuvant.type: N/A	rfs.event: 1	rfs.delay: 0	os.event: 0	os.delay: 42	mmr.status: pMMR	cimp.status: -	cin.status: +	tp53.mutation: WT	tp53.mutation.dna: N/A	tp53.mutation.exon.number: N/A	tp53.mutation.protein: N/A	kras.mutation: M	kras.mutation.dna: c.35G>A	kras.mutation.exon.number: c.35G>A	kras.mutation.protein: p.G12D	braf.mutation: WT	braf.mutation.dna: N/A	braf.mutation.exon.number: N/A	braf.mutation.protein: N/A	cit.molecularsubtype: C6	dependancy sample: N/A	rna.extraction.method: TriReagent & Manual-Rneasy Mini (Qiagen)	Total RNA was performed according to the manufacturer's instructions.	Samples stored at -80 C	total RNA	E1: total RNA was extracted using Trizol (Invitrogen, Carlsbad, CA), E2: total RNA was extracted using Manual-Cesium Chloride, E3: total RNA was extracted using Manual-Rneasy Micro (Qiagen), E4: total RNA was extracted using Manual-Rneasy Mini (Qiagen), E5: total RNA was extracted using RNA NOW, E6: total RNA was extracted using TriReagent & Manual-Rneasy Mini (Qiagen)	biotin	Biotinylated cRNA targets were prepared from 3.0 mg of total RNA, according to the GeneChip Expression Analysis Technical Manual : One-Cycle Target Labeling Assay (P/N 701021 Rev.5, Affymetrix, Santa Clara, USA).	9606
GSM972207	CIT251	GSM972207	Public on May 22 2013	Jul 23 2012	Jul 12 2017	RNA	1	Frozen tissue of primary colorectal Adenocarcinoma (discovery)	Homo sapiens	organism: Homo sapiens	dataset: discovery	Sex: Male	age.at.diagnosis (year): 65	tnm.stage: 3	tnm.t: T3	tnm.n: N1	tnm.m: M0	tumor.location: distal	chemotherapy.adjuvant: Y	chemotherapy.adjuvant.type: N/A	rfs.event: 1	rfs.delay: 34	os.event: 0	os.delay: 82	mmr.status: pMMR	cimp.status: -	cin.status: +	tp53.mutation: M	tp53.mutation.dna: c.818G>A	tp53.mutation.exon.number: c.818G>A	tp53.mutation.protein: p.R273H	kras.mutation: WT	kras.mutation.dna: N/A	kras.mutation.exon.number: N/A	kras.mutation.protein: N/A	braf.mutation: WT	braf.mutation.dna: N/A	braf.mutation.exon.number: N/A	braf.mutation.protein: N/A	cit.molecularsubtype: C5	dependancy sample: N/A	rna.extraction.method: TriReagent & Manual-Rneasy Mini (Qiagen)	Total RNA was performed according to the manufacturer's instructions.	Samples stored at -80 C	total RNA	E1: total RNA was extracted using Trizol (Invitrogen, Carlsbad, CA), E2: total RNA was extracted using Manual-Cesium Chloride, E3: total RNA was extracted using Manual-Rneasy Micro (Qiagen), E4: total RNA was extracted using Manual-Rneasy Mini (Qiagen), E5: total RNA was extracted using RNA NOW, E6: total RNA was extracted using TriReagent & Manual-Rneasy Mini (Qiagen)	biotin	Biotinylated cRNA targets were prepared from 3.0 mg of total RNA, according to the GeneChip Expression Analysis Technical Manual : One-Cycle Target Labeling Assay (P/N 701021 Rev.5, Affymetrix, Santa Clara, USA).	9606
GSM972208	CIT252	GSM972208	Public on May 22 2013	Jul 23 2012	Jul 12 2017	RNA	1	Frozen tissue of primary colorectal Adenocarcinoma (discovery)	Homo sapiens	organism: Homo sapiens	dataset: discovery	Sex: Male	age.at.diagnosis (year): 63	tnm.stage: 4	tnm.t: T4	tnm.n: N2	tnm.m: M1	tumor.location: distal	chemotherapy.adjuvant: N/A	chemotherapy.adjuvant.type: N/A	rfs.event: 1	rfs.delay: 0	os.event: 1	os.delay: 25	mmr.status: pMMR	cimp.status: -	cin.status: +	tp53.mutation: M	tp53.mutation.dna: c.434T>C	tp53.mutation.exon.number: c.434T>C	tp53.mutation.protein: p.L145P	kras.mutation: WT	kras.mutation.dna: N/A	kras.mutation.exon.number: N/A	kras.mutation.protein: N/A	braf.mutation: WT	braf.mutation.dna: N/A	braf.mutation.exon.number: N/A	braf.mutation.protein: N/A	cit.molecularsubtype: C5	dependancy sample: N/A	rna.extraction.method: TriReagent & Manual-Rneasy Mini (Qiagen)	Total RNA was performed according to the manufacturer's instructions.	Samples stored at -80 C	total RNA	E1: total RNA was extracted using Trizol (Invitrogen, Carlsbad, CA), E2: total RNA was extracted using Manual-Cesium Chloride, E3: total RNA was extracted using Manual-Rneasy Micro (Qiagen), E4: total RNA was extracted using Manual-Rneasy Mini (Qiagen), E5: total RNA was extracted using RNA NOW, E6: total RNA was extracted using TriReagent & Manual-Rneasy Mini (Qiagen)	biotin	Biotinylated cRNA targets were prepared from 3.0 mg of total RNA, according to the GeneChip Expression Analysis Technical Manual : One-Cycle Target Labeling Assay (P/N 701021 Rev.5, Affymetrix, Santa Clara, USA).	9606
[truncated: 333 more rows]
[truncated: 63 more columns]
