# Supplementary material for: An immuno-score signature of tumor immune microenvironment predicts clinical outcomes in locally advanced rectal cancer
Source: Front Oncol. 2022 Sep 29;12:993726. doi: 10.3389/fonc.2022.993726 (PMC9558072; doi:10.3389/fonc.2022.993726)
Supplement: Supplementary file 1 [file DataSheet_1.zip › Data Sheet 2.CSV]

	GSM2325239	GSM2325240	GSM2325242	GSM2325244	GSM2325245	GSM2325247	GSM2325249	GSM2325250	GSM2325253	GSM2325254	GSM2325255	GSM2325256	GSM2325257	GSM2325258	GSM2325260	GSM2325262	GSM2325264	GSM2325265	GSM2325266	GSM2325268	GSM2325270	GSM2325272	GSM2325273	GSM2325276	GSM2325278	GSM2325279	GSM2325282	GSM2325283	GSM2325284	GSM2325285	GSM2325286	GSM2325287	GSM2325289	GSM2325290	GSM2325291	GSM2325292	GSM2325295	GSM2325302	GSM2325304	GSM2325305	GSM2325309	GSM2325311	GSM2325313	GSM2325314	GSM2325315	GSM2325316	GSM2325317	GSM2325318	GSM2325319
FAM174B	11.6838	10.2211	9.995	9.3982	8.8681	9.9642	11.0949	10.7781	10.2657	10.1181	9.8809	10.8003	9.5333	9.9022	10.4142	10.381	9.4697	9.5986	10.0862	8.1154	9.0002	9.8101	8.6889	9.842	10.6182	10.4498	10.2141	10.4363	10.7741	10.5949	9.668	9.7299	10.6934	10.2718	10.2267	7.7015	10.2649	9.022	9.3841	9.9685	9.94	8.972	9.8051	9.7941	10.2235	9.5981	10.323	10.5396	10.2688
SV2B	5.8894	6.9273	6.7795	6.2123	7.0044	6.2473	7.6762	7.0814	6.7786	6.4203	5.995	5.9731	7.2403	5.6817	6.7982	7.0768	6.7703	6.7055	7.7248	8.7733	5.3957	6.9121	6.9813	5.7012	6.895	4.9131	6.1874	6.969	9.2002	5.9094	6.2257	7.9943	6.6199	6.2382	5.7048	5.998	6.8127	6.0504	7.5945	6.8144	7.2063	7.8615	6.2	7.8435	6.4558	6.0343	7.7983	6.8021	6.497
RBPMS2	5.4848	6.6774	5.7311	5.5099	5.7404	6.3492	7.3554	6.0762	5.0611	6.0758	6.1882	6.1862	6.7271	5.1063	6.0944	6.4955	6.1434	6.4607	7.5077	6.2289	5.5631	6.2443	6.3056	5.4646	6.0859	4.3759	5.609	6.7039	4.1978	4.4095	4.0677	8.0652	6.3941	5.4151	5.1408	4.702	5.9327	3.1272	7.6354	6.5394	5.8982	5.2455	5.4056	6.2648	5.8284	5.4178	6.9411	6.1502	5.6102
AVEN	11.5305	11.903	11.9521	11.8383	10.988	11.0735	11.2536	11.6335	11.8469	10.8007	10.988	11.8027	11.5178	11.1052	11.1505	10.9822	11.7099	10.4557	11.418	11.6663	11.9176	10.8688	11.6271	11.0094	11.062	11.5475	11.1865	10.9314	11.8878	11.8944	12.4514	11.1928	12.3513	11.2456	11.2219	10.8933	11.3982	11.3327	10.8742	11.3969	11.9103	11.7084	11.5862	11.1548	11.335	11.3839	10.7893	11.5476	10.7201
KNL1	10.5882	9.6234	10.1327	10.6942	9.7742	9.4268	9.3847	9.4596	10.2045	9.3832	9.9785	9.1453	9.4503	10.5129	9.1472	8.9277	10.0899	9.6179	9.6796	9.6374	10.5987	9.9254	9.3607	9.7549	9.4221	10.0772	9.6822	9.0581	7.3882	7.6561	9.7971	9.5982	9.9015	9.8653	9.7311	10.6097	10.3864	10.1412	9.6112	10.0311	10.2945	8.4971	9.4005	10.1815	9.9551	10.3105	9.5682	10.1132	9.2634
UNKL	7.7762	7.7852	7.4353	8.3937	9.0713	9.2387	7.2815	8.0199	7.0197	8.3494	7.1685	8.209	8.3105	8.0548	7.6096	8.6149	8.821	7.4569	8.5671	9.1	7.6502	7.9577	8.6981	8.5528	7.8428	7.5169	7.5753	7.5364	5.9842	5.7466	7.3322	8.2462	8.5373	7.9612	8.8533	8.5598	8.382	7.6212	8.1403	8.3226	8.0335	7.778	8.0514	8.3582	8.3693	7.9474	9.0013	8.3204	8.0734
PRM1	6.1943	5.2112	6.8809	7.7434	5.0741	5.7728	5.7681	5.5813	6.3024	6.1034	5.7086	5.2626	6.3237	6.533	6.5673	5.6755	5.3835	5.8802	5.7713	7.1401	6.1712	5.9884	6.188	5.3399	5.8869	6.4726	6.0457	6.8355	5.1711	5.0351	5.8932	6.299	5.0008	5.4404	6.0984	6.0176	7.2246	5.8916	6.5373	6.3269	5.9719	6.5118	5.838	6.8507	5.7151	5.4279	6.399	5.5031	6.7553
USP10	11.8604	11.5215	11.9077	12.4886	11.7314	11.1563	11.1454	11.6638	12.181	11.5019	11.263	11.5961	11.6073	11.6671	11.2926	10.8878	11.1319	11.3845	11.6803	11.6609	12.0799	11.5643	11.7478	12.4276	11.7726	11.685	11.1787	11.2058	10.6766	10.6352	11.5005	11.9551	11.1177	11.8467	12.1692	11.9851	12.0539	12.2404	11.3963	11.9047	11.6971	11.6938	11.908	11.5689	11.9337	11.6695	12.0413	11.6193	11.8879
ESRP2	12.5349	12.6035	12.0433	13.2662	11.8133	12.3151	13.3183	12.4769	12.8938	11.9171	12.5209	12.5113	12.0483	12.4597	12.8306	11.861	11.7787	12.2076	12.7302	12.2092	12.4209	11.9768	12.1502	12.2019	13.0176	12.3282	12.0027	13.0196	13.1016	12.3899	12.5964	12.4487	11.4758	12.9615	12.2944	13.0759	13.3013	11.7934	12.594	12.6723	11.9593	12.4568	12.7472	12.2497	12.3806	12.5936	12.2379	12.6302	12.451
CDH16	10.2205	5.9008	6.7965	5.2683	8.8864	3.9861	5.3561	8.5868	10.6054	4.1162	4.3118	4.7971	9.2716	6.3216	4.7596	4.072	6.4685	3.3582	9.1437	6.3395	4.8722	5.3215	5.0502	6.041	4.9378	5.7635	11.047	6.5491	3.9323	4.2524	3.7352	6.0912	3.9157	6.2849	6.1182	6.1257	5.4843	7.3839	4.7527	4.1342	4.77	6.7116	7.3857	6.2604	7.0668	6.9352	4.4048	5.3418	9.1406
NELL2	5.9762	7.4974	6.5297	7.4441	7.8877	6.6075	6.809	8.0421	4.3373	6.0627	5.0855	6.6399	10.9831	8.0129	7.3423	7.6331	7.1668	6.571	7.6329	6.6945	5.218	6.8787	3.6268	5.9397	7.9655	5.1003	9.7297	6.9601	7.3581	9.1166	4.6659	6.3339	8.1258	7.7847	5.5497	5.8599	8.1931	9.8058	7.7428	6.2472	6.4539	7.5185	5.0555	6.9811	8.7697	7.0941	7.0036	7.1272	5.1829
ZNF598	13.8994	13.7903	13.3431	14.2014	14.0848	13.1939	12.7579	13.6339	13.8835	13.1388	13.6381	13.7079	13.3165	14.0901	13.5308	13.9757	13.3475	13.5684	13.652	14.3834	14.2317	13.2504	13.4461	14.2407	13.3277	14.0812	13.2445	13.0479	13.0265	12.5458	13.2337	13.2973	13.3835	13.8978	13.4552	13.8266	13.8605	14.5184	13.5891	13.4812	13.5828	13.8396	13.3308	12.9035	13.2195	13.1659	14.1776	13.5838	13.8058
DECR2	12.4388	13.2259	12.5049	13.3778	12.0378	13.1858	12.0775	12.4352	13.1535	11.985	11.4333	12.5536	11.9626	13.1997	11.4668	12.8332	12.4416	12.1507	13.3453	12.6349	13.0882	11.4889	12.6023	13.3611	12.6431	12.4398	12.2867	12.8619	13.7509	12.7512	12.3386	12.6662	12.7595	12.6233	12.1588	12.3215	12.1951	12.8248	12.1212	11.2847	12.3408	13.1886	13.0068	12.7215	12.7259	12.5462	12.2086	12.637	12.9781
NPRL3	11.0569	11.6326	11.4997	12.185	12.2935	12.1531	10.5869	11.7117	11.7566	11.8051	11.7572	11.7307	11.3904	11.9177	10.8337	11.5184	11.3086	11.4035	11.7895	12.4065	11.9134	11.4207	11.6514	12.6481	11.7595	11.4813	10.9818	10.4853	8.6911	8.5711	11.7101	11.7833	11.9954	11.3141	12.076	11.4908	12.5663	12.5327	11.816	11.4016	11.4427	10.7898	11.1464	11.1389	11.658	11.5566	11.9922	11.0718	11.8028
PPP4C	11.582	12.0096	11.8117	12.8407	11.7295	11.4008	11.6609	11.5398	11.6168	11.6362	11.7635	11.3678	11.9465	12.6092	11.4431	11.2892	12.082	11.7347	11.3837	11.8945	12.2776	11.6049	11.7258	12.5318	11.6894	12.1324	11.9675	12.0273	12.481	12.398	12.479	12.3243	11.7601	11.5152	12.1014	11.4596	12.0701	11.5297	11.4763	11.7934	11.013	12.2826	12.0989	11.394	12.0415	11.491	12.253	11.749	12.1014
IL34	5.0343	4.7752	6.0046	6.418	5.1165	5.1006	5.7416	5.1946	5.449	4.0632	5.3893	5.2656	5.5603	5.0569	5.4023	5.5992	5.7564	5.6976	5.7566	6.0721	5.0994	5.2347	5.8299	5.2396	5.2168	5.9146	5.476	5.9327	5.9783	5.202	5.4047	5.5525	5.7919	5.3492	5.2935	5.4149	5.7705	4.9076	5.961	5.7715	5.3957	6.4273	6.1881	6.0458	4.8776	4.8148	5.523	5.444	5.9786
ELOB	11.0052	11.471	10.9393	10.4934	11.8689	11.2518	11.309	10.4236	10.9857	9.9385	11.7451	10.9334	10.3896	11.5808	10.2597	10.5049	10.8811	11.321	10.5785	10.4864	10.4092	11.3156	9.5697	12.1187	10.6258	9.5827	11.2884	10.99	12.1165	11.2302	11.1749	11.2076	10.5125	10.7154	11.3546	11.3488	10.7674	10.2484	10.3655	9.498	10.3206	10.611	11.6675	10.0423	11.2602	10.9969	11.8826	10.1386	11.0184
ZCCHC14	11.2103	11.565	11.2231	11.8134	11.9818	11.5472	10.7146	11.3703	11.1136	11.6767	10.7748	11.4704	11.1822	10.7044	10.7037	11.29	11.4482	11.342	11.9071	11.8993	11.2645	12.1748	12.457	12.2826	11.5675	10.9697	10.7351	10.7026	9.9649	10.045	10.9353	11.4945	11.1429	11.4448	11.6861	11.6051	11.718	12.6351	11.6522	11.6175	11.4693	11.2458	11.7932	10.8066	11.0255	11.2265	11.7445	11.5242	11.9922
PSME3IP1	10.0666	10.3312	10.0208	10.6882	10.4324	10.1003	10.4523	10.4144	10.1984	9.2139	9.5026	10.7411	9.9213	9.9822	9.7774	10.6328	10.7612	10.4074	10.4329	10.0545	10.2154	10.4094	10.1004	10.6399	10.3641	10.0205	10.1842	10.2924	9.9698	10.4776	9.9306	10.4676	10.2708	10.4911	10.6834	11.2822	10.8624	9.9179	10.1558	10.4291	9.7205	9.9188	10.722	10.1916	10.107	10.5932	10.6066	10.0372	10.631
MTHFSD	7.8055	7.5421	7.6263	8.6565	7.7416	6.5595	7.5179	7.4231	7.7152	7.3744	7.2691	7.263	7.8538	7.0428	6.9688	7.3394	7.5565	6.9043	7.8029	7.9376	7.3857	7.5617	7.5778	8.1005	7.7613	7.6816	7.4395	7.412	5.8007	6.2491	6.7183	7.7847	7.6795	8.1535	8.1728	8.0793	8.2511	8.1938	8.1654	7.9715	6.5922	7.5578	7.7505	7.6834	7.6278	7.5839	7.7849	7.7136	8.4631
VKORC1	11.9958	12.1697	11.9433	12.4019	12.1014	12.298	12.0647	12.1439	12.1816	13.6205	13.0999	12.2111	12.3491	12.4258	11.7761	12.5165	12.1608	12.0205	12.6689	11.6714	12.3457	12.3756	12.6243	13.0866	12.2396	12.1702	12.1651	11.7348	14.086	13.5292	14.2184	13.0037	12.728	12.418	12.7803	12.2567	12.2413	12.9001	12.4223	12.4619	12.2297	12.8185	13.1308	12.2377	12.3013	12.1153	12.3761	12.1021	12.4945
ROGDI	7.8647	7.5086	9.716	9.815	7.6206	7.6681	7.6769	6.9607	8.2516	5.9998	7.4657	7.2474	8.0026	8.7873	8.3978	7.8728	6.8467	7.4502	7.7723	9.069	7.7147	7.0487	8.4066	7.1572	7.1963	9.0538	8.1997	9.3743	9.3742	8.8901	8.5373	8.1659	7.6871	7.845	7.1917	7.3406	8.4573	7.7131	8.8277	6.6834	7.4168	8.529	7.3469	9.1886	7.9219	7.3901	7.8369	7.3584	8.6192
HMOX2	11.9782	12.6383	12.3865	12.7822	12.5918	13.0877	12.4518	12.5063	12.3143	11.8767	12.6812	12.599	12.2404	12.8038	11.9872	12.2963	12.8927	12.5508	12.535	12.7331	12.7609	11.9211	12.0635	13.1074	12.6924	12.9337	12.4942	12.4666	13.9365	14.1064	13.768	12.3763	12.6134	12.3788	12.6916	12.7614	12.7722	12.8978	12.081	11.4965	11.7804	13.3066	12.4745	12.1527	12.3796	12.5955	12.5853	12.3716	12.7112
TMEM170A	9.5921	9.8056	9.3705	10.8999	9.7613	9.5257	10.3685	10.2095	9.6379	9.4673	9.305	9.7565	9.4917	9.7236	9.8148	8.7853	9.7307	9.5054	9.8579	9.5847	9.8372	9.5488	9.6263	10.1592	10.1756	9.6617	9.7599	9.9065	10.4914	10.5807	10.4027	9.9266	9.4765	10.4524	10.3927	10.2861	10.1465	10.2569	9.5455	9.7822	9.8074	10.0187	9.717	9.6009	10.4223	9.9299	9.8537	9.7666	10.3387
LPO	5.4946	3.6345	6.7489	6.7529	3.9063	4.4183	4.1692	4.2131	5.6521	4.2321	4.0142	5.3906	6.1847	4.9507	5.0369	5.15	5.0786	4.8978	3.9279	5.9616	5.144	5.0709	4.9936	4.1715	4.4722	4.9783	6.3685	5.5962	4.1814	4.3659	5.8249	5.6536	3.3903	4.9275	5.2277	5.0502	6.8297	3.8989	5.1762	5.8525	4.7057	5.861	5.2843	5.6971	4.7013	4.2992	5.854	4.1882	6.1111
JPT1	15.5593	15.4787	16.0327	15.6299	15.8793	15.8704	15.8294	15.7681	16.5103	15.5235	16.3119	15.8545	15.2445	16.1371	16.6576	14.9493	15.4019	15.4185	15.705	15.5522	16.1636	16.3463	15.5965	16.0318	15.6726	16.5476	16.0198	15.6065	17.7486	17.2811	17.3111	14.9846	15.0827	16.0213	15.9996	15.4633	16.3251	16.898	15.3644	15.7016	16.4467	16.7976	15.9974	15.8344	15.9775	16.3041	15.7986	15.6493	15.5315
PNMT	5.1884	3.4116	6.1746	5.7723	5.628	3.5577	3.8034	3.1537	4.6191	5.254	2.4366	4.8499	9.5621	4.6024	2.6555	5.6698	5.5979	6.5	4.7443	4.9097	2.7296	4.9089	2.0045	5.2283	2.5916	5.3425	7.0893	4.5767	4.3249	1.2312	5.2593	3.414	5.6133	3.9903	4.7284	2.7176	5.3229	4.593	4.3821	4.5149	3.556	3.2407	4.3028	4.3692	3.7324	3.1774	5.085	4.3228	5.0416
ZBTB4	10.5974	10.1141	10.3963	9.7253	10.1291	10.3725	10.3191	10.5464	9.9875	10.8362	10.4043	10.1212	10.8295	10.1893	10.4661	11.1094	9.7127	10.2235	10.5663	10.7484	9.6177	10.1668	10.6627	10.106	10.3451	10.9141	10.3676	10.5358	10.1141	9.9699	10.3311	10.6359	10.8924	10.7524	9.9592	10.1749	10.1097	10.0084	10.9282	9.8969	10.2834	9.8432	10.114	10.5622	10.0852	9.7817	10.7314	10.1014	10.5747
SERPINF1	11.5891	12.6903	12.3734	11.2741	13.1621	12.0972	11.964	11.7181	10.8602	14.2639	14.3381	12.3387	12.0109	12.3456	11.8766	13.6262	13.3374	12.9607	13.7375	10.9573	11.9753	12.8497	14.2791	12.8119	12.3144	10.3855	11.7101	12.7297	12.6175	12.6055	12.8952	13.4429	13.894	12.119	11.8496	11.452	12.7081	13.1601	13.8277	12.2784	12.4425	11.5172	13.3874	12.715	11.874	12.0423	12.3277	12.4332	12.4224
SMG6	7.4048	8.1607	7.7831	7.8052	8.279	8.0851	8.2401	7.6505	7.9812	8.7153	7.6451	7.8312	8.6246	7.8194	7.9784	8.7107	8.305	8.3577	8.5018	7.9983	7.3434	8.1804	7.4636	8.0242	7.9427	7.9017	8.3386	8.0257	6.2421	6.6941	6.5254	7.7796	8.3856	8.1648	8.4434	8.0831	8.1484	7.938	8.516	7.9274	7.7201	6.9098	7.4375	8.2453	7.9662	7.677	8.3991	8.1253	8.5041
MAPK7	9.6111	10.7746	9.8623	10.2052	9.6055	10.2525	10.8171	9.8612	10.1091	10.4203	9.7415	9.7362	10.1053	10.2458	11.0318	10.6578	9.8253	10.1144	10.1896	9.5222	9.5905	10.2021	10.2243	9.6283	10.4034	10.3155	10.3732	10.526	10.261	9.6479	9.1271	10.0431	10.1085	10.4334	10.0372	9.9696	9.5435	9.8919	10.1908	9.7081	9.9932	9.6382	9.6396	10.0561	10.3748	10.3664	10.3374	9.976	10.2676
PMP22	12.0786	13.4038	12.9089	12.2587	13.5389	13.0626	13.1496	12.7006	13.8546	14.5541	15.0043	13.2186	13.4291	13.5227	13.3622	13.8265	13.7826	13.0671	13.8816	11.7637	12.0151	13.4009	14.5065	13.773	13.2472	12.377	12.7513	13.7461	14.1411	13.9823	14.3933	14.1637	14.3465	12.7777	13.2623	12.3016	12.8896	13.1027	13.9917	12.7816	13.2411	12.5668	13.5659	12.9867	13.0594	13.1489	13.287	13.3096	13.1845
SKAP1	9.8243	10.3512	11.776	8.7732	10.4946	10.958	9.6721	11.7227	6.9231	10.1908	10.6796	11.7987	10.643	10.8494	10.2611	10.299	10.297	10.8124	9.5879	12.6023	9.7836	11.5881	9.9248	10.2247	10.2276	11.8446	10.1742	9.8579	10.59	10.0894	11.6487	11.0901	11.2157	9.9087	9.3513	11.1428	11.4331	11.3762	10.7598	10.3529	10.8082	11.2932	11.3845	9.5515	9.3998	9.7022	11.0633	9.992	11.0639
SLC25A39	12.0958	12.0364	12.684	11.9544	13.2326	12.9288	12.3544	12.3188	12.8278	12.87	13.1374	12.2906	12.291	12.0701	11.8675	12.5542	12.5541	12.522	12.5945	13.1233	12.9099	12.6859	12.5519	13.1072	12.0107	12.6736	12.4632	11.9293	13.0358	12.6144	13.5963	12.2142	12.0207	11.8787	13.022	12.365	12.8286	12.4342	12.1946	12.6719	12.9127	13.496	12.4979	12.3514	12.0568	12.348	12.863	12.897	12.9427
ARL13B	6.8939	6.5077	5.7629	6.4724	6.8426	6.3135	6.3672	7.1202	6.5822	5.3736	6.7836	6.5885	6.8265	5.5969	6.1216	6.5243	6.3858	6.4917	6.4928	6.6549	5.5026	7.3918	6.6943	6.7926	7.3617	6.4384	6.2742	6.2246	3.2249	5.1628	5.8411	6.872	6.7422	5.3737	6.4037	7.0133	7.0228	6.0699	6.6457	7.1441	7.1321	5.0539	5.7654	6.0091	6.5143	6.5013	7.1463	6.0828	6.6086
SUZ12	12.0537	11.6192	11.8345	11.7649	12.288	12.2053	12.0752	11.3678	12.4561	12.2249	11.997	11.5437	12.1923	11.8601	12.3253	11.3768	12.3345	12.2077	11.9826	11.8813	12.466	12.8511	12.2469	12.2635	12.0371	12.2416	11.9477	12.1162	11.6785	12.124	12.8126	11.6687	11.6596	12.1499	12.379	12.7114	12.672	12.1693	12.1115	12.7744	12.8229	12.2392	12.4455	12.0402	12.0643	12.1554	12.2867	12.4024	12.4301
SPNS3	10.0133	8.1268	9.6449	9.306	8.4837	8.7624	7.9287	8.0955	9.6883	9.1449	9.0892	7.8703	9.9179	8.7922	8.7245	9.1068	8.3738	9.9853	7.8315	9.6621	8.4762	9.2825	8.6052	9.3549	8.5263	8.9946	9.2312	8.4887	8.5642	8.3396	9.3629	8.6593	8.7675	8.9809	9.8968	8.7293	9.069	8.4153	8.4502	8.3465	8.3358	8.9142	8.5631	8.9231	8.2023	8.377	9.1842	8.5352	10.1342
KRT38	1.3279	1.0198	0.0856	-0.0021	-0.7057	0.2244	-0.7993	0.586	0.8169	-0.8375	-0.1428	-0.0801	7.586	-0.5058	0.8695	0.3234	-0.4519	0.5685	0.8136	-0.3239	-0.1623	-0.1047	2.0045	-0.2606	0.2283	-0.3657	-0.4446	-0.4568	-0.2711	-0.5008	-0.5883	-0.2847	-0.4945	0.2199	-0.2401	-0.6929	-0.364	0.9202	-0.1485	-0.4949	0.5632	0.3502	-0.7103	0.2125	0.4069	-0.1187	-0.3381	-0.7615	-0.5068
TMC6	10.0887	10.5517	11.0014	9.8472	10.4221	11.5848	10.4284	11.0451	10.7786	11.1033	10.4261	10.1951	10.6058	10.2708	10.9217	10.8666	10.2796	10.9499	10.3004	10.5796	11.2036	10.8468	10.5842	10.3703	10.8737	11.4401	10.4651	10.6518	9.3936	9.3751	10.4919	10.1239	10.6272	10.7053	10.4186	10.7362	10.8589	11.9643	10.6825	10.5633	11.2603	11.2489	10.2517	11.2027	10.1291	10.5525	10.372	11.1047	10.2582
KRTAP9-3	1.3279	1.0198	0.0856	3.36	-0.7057	0.2244	-0.7993	0.586	0.8169	2.2103	-0.1428	-0.0801	7.5891	-0.5058	0.8695	0.3234	-0.4519	0.5685	0.8136	2.1136	-0.1623	-0.1047	2.0045	-0.2606	0.2283	-0.3657	-0.4446	1.7704	-0.2711	-0.5008	-0.5883	-0.2847	-0.4945	0.2199	-0.2401	-0.6929	2.929	0.9202	-0.1485	-0.4949	0.5632	0.3502	-0.7103	0.2125	0.4069	-0.1187	-0.3381	-0.7615	-0.5068
KRTAP3-2	4.1971	2.2778	5.8605	6.3996	3.7474	4.535	3.4676	2.522	5.5214	4.4401	3.4958	3.9238	8.3468	4.5541	5.2211	3.5163	3.9315	4.4929	3.0213	6.0305	4.6145	3.9686	2.0045	4.1263	3.0286	4.5378	4.2657	5.0321	4.92	2.2055	3.1433	4.4314	2.7605	4.7162	4.7539	4.6778	5.8663	4.0255	4.8793	4.5792	3.6956	6.4471	5.1649	5.2191	3.5599	3.6225	4.9927	3.5186	5.6197
KRT34	3.2658	2.4802	4.9125	5.711	3.5024	4.8278	3.3835	3.2205	4.0316	6.597	5.0036	3.389	10.682	4.3461	3.7667	2.9727	3.2539	4.2603	2.5254	4.8356	3.5888	7.7826	2.0045	3.7132	3.2087	4.2042	4.9379	4.5219	1.43	1.8125	4.6274	4.5526	3.0112	3.0317	5.6609	3.9774	6.5348	3.0595	6.5885	3.9537	3.191	4.138	3.417	4.8953	4.3608	3.294	4.4423	2.8551	4.399
OR1E1	7.2398	6.3077	7.3351	7.8725	6.8266	7.0767	5.5384	6.6901	5.5163	6.6861	7.4693	7.1944	6.5405	6.7084	7.0248	7.0187	7.01	5.6034	6.0258	7.3501	6.4265	5.9628	8.1181	7.3242	7.1177	6.4727	6.6692	6.6261	4.4391	3.5718	6.3808	6.4207	6.6663	6.9931	7.3128	6.6378	6.6554	7.1481	6.4251	6.7866	6.3403	7.3076	7.1533	6.7688	5.9867	6.7892	6.9872	7.1194	7.0241
SPATA22	1.3279	1.0198	4.6588	5.0413	3.0253	2.6558	3.1417	2.5113	3.2147	4.0878	2.4838	6.5149	3.8623	3.8338	3.0015	2.9597	2.0511	3.1288	2.2866	4.5273	4.0064	3.3865	2.0045	2.143	3.08	4.0265	3.369	4.3287	2.3354	2.1001	4.4482	3.8094	2.3508	0.2199	3.925	3.3356	4.8644	3.6776	3.9047	3.6137	2.4038	3.2235	3.479	4.409	2.9249	2.0166	3.9362	2.5992	4.1859
COPZ2	6.7348	8.9457	8.4519	7.6766	8.7352	8.4353	8.6424	7.3836	7.2443	10.3481	10.0227	8.0947	8.1288	8.0619	8.301	9.3091	9.1677	8.5119	9.6663	8.4265	7.1845	8.9185	9.3892	8.35	8.6513	6.6332	7.8532	8.3658	9.2187	9.3966	9.505	9.7122	9.6565	8.1768	8.1744	7.1765	9.1132	7.6588	9.4251	7.445	8.5854	7.8613	9.6582	8.4978	8.2776	8.4209	8.0312	9.0903	8.7448
CTDP1	9.4289	10.0313	9.6583	9.5084	9.6585	10.0072	9.8613	10.047	10.1318	9.9192	9.5834	9.91	9.9954	9.6465	9.9006	9.8554	9.2897	9.5923	9.7294	8.6608	9.5578	9.7228	9.6745	9.6654	9.7132	10.1339	10.2462	9.7079	8.7329	9.0484	8.9814	10.0762	9.6847	9.8003	9.1692	9.6486	9.5669	9.4099	9.7995	9.5567	9.0487	8.9651	9.0995	9.562	9.5784	9.6244	9.0862	9.6585	9.3953
GRP	4.8552	4.3186	9.3992	6.6954	5.9471	4.7355	4.0757	4.5673	4.5566	6.1136	6.3658	5.2952	4.7975	7.6518	4.4343	7.9191	5.4793	6.7143	7.996	7.6288	4.9131	7.2167	10.5818	5.6941	7.3113	5.2608	5.4604	5.2925	3.7465	5.6005	10.0569	10.9175	11.9875	4.8306	5.1861	5.5659	6.2711	4.8502	8.0557	4.8972	7.1257	7.5353	8.6689	8.3524	5.5175	4.853	6.1413	6.8532	9.3776
NARS1	12.449	12.8207	13.1843	11.8656	12.8644	13.0031	13.3796	13.0782	13.8994	11.9539	12.1951	12.6924	13.0594	12.7939	13.0546	12.4601	11.9034	12.794	12.6031	11.671	12.6152	12.7769	13.1528	12.5136	12.9835	13.6144	13.2696	13.4899	13.4275	13.9715	12.2983	12.6051	12.3068	12.7637	12.3935	13.0228	12.5437	12.0199	12.932	12.8084	12.3746	12.7127	12.3534	12.3861	12.9283	12.7562	12.6813	12.1895	12.8166
CYB5A	13.2197	13.6873	14.027	13.5521	13.4222	13.7497	13.7791	13.9377	13.9364	12.6148	13.0584	13.6273	13.4783	13.8732	13.7888	13.4326	12.3829	12.8665	13.484	12.6566	12.9345	13.094	14.4064	13.8163	13.5408	14.0892	13.9092	13.8072	17.1793	16.0546	14.8516	13.9015	13.3472	13.5664	13.0572	13.806	12.9631	13.1543	13.5316	13.182	13.3069	14.7366	13.8205	13.1756	13.6023	13.2347	13.1527	12.9727	13.3592
SFRP1	6.8862	8.9443	7.199	7.8549	6.5372	7.0895	10.148	8.4113	6.6921	7.7585	9.957	7.3806	7.0831	8.2116	7.6208	7.3662	6.6776	7.3962	10.0497	8.3485	7.8158	7.3733	7.603	7.4954	7.6801	6.6289	6.8906	10.0712	13.9806	9.5793	10.9516	7.7202	6.001	7.0581	8.0634	6.7974	7.7387	7.4394	8.3232	6.9108	8.3212	7.3177	5.8432	7.9189	7.6404	8.0317	7.484	7.3743	7.9205
C18orf21	10.2514	10.5331	11.205	10.5041	10.287	10.4141	10.398	11.0233	11.2926	9.886	10.4736	10.3708	10.9304	10.5434	10.4641	10.1221	10.4834	10.4943	10.4174	9.8116	10.3781	10.6728	11.6939	10.3168	10.5702	11.0778	10.8894	10.8229	12.8373	12.0281	11.6965	10.4569	10.4864	10.2868	10.6682	10.5888	10.3232	9.9933	10.6084	10.3706	10.0103	11.5324	11.1558	10.4055	10.7807	10.4502	10.4576	10.1747	10.3519
VSIG10L	7.6907	6.8467	6.9198	7.6426	6.899	8.1238	7.0336	7.3227	7.4858	7.9206	7.2378	6.6632	7.8537	7.071	6.7563	6.9657	7.6304	7.0918	7.3851	7.231	6.1324	7.0381	6.4577	6.6277	6.961	6.7259	6.876	7.4274	6.106	6.6038	6.2854	6.3038	7.1214	6.5573	6.2548	6.1219	7.1453	6.4702	7.2871	6.4058	6.3417	7.1183	6.35	7.2635	7.5619	6.5204	7.1356	7.2165	7.5475
ZNF587	12.9762	11.7733	12.58	12.305	11.7712	12.4155	11.9607	12.6232	12.6528	13.1846	12.5837	12.0402	12.0923	12.4534	12.096	12.2478	11.6533	13.0946	11.5916	12.2635	12.9351	12.3744	12.2961	11.9162	11.9478	12.4807	12.0155	12.5184	11.653	11.2699	11.8863	11.3684	11.1538	12.0894	11.9527	12.6345	12.6341	13.243	12.8881	12.8033	12.0956	10.9024	11.8614	12.4327	11.8889	12.1314	11.6277	11.9781	12.4378
EML2	10.1323	9.9198	10.2891	10.1981	9.4483	9.3816	9.7932	9.9437	10.1397	9.1328	9.6989	9.6778	9.2993	9.8828	9.6276	9.4092	9.9052	9.162	9.4342	9.8604	9.842	9.9149	7.7168	8.8757	9.1189	10.1639	9.4782	9.402	7.9642	8.3754	7.6616	8.7162	8.6668	9.6323	7.9322	9.9446	9.4021	9.7553	9.2452	9.569	9.3697	8.8477	8.3753	9.2518	9.6557	9.7921	9.2192	10.3637	9.423
ZNF285	5.7012	5.4364	6.3472	5.2097	2.4392	3.4356	5.429	5.3814	0.8169	2.9679	2.3674	4.9835	3.1326	4.5219	0.8695	6.6158	6.5417	3.9692	6.8478	3.3271	5.4013	4.2438	5.0383	6.1716	6.6559	-0.3657	3.6309	5.4734	4.7557	4.9339	4.0082	3.7563	6.4032	5.5555	5.9841	7.0252	5.5487	7.153	3.8579	5.4476	6.3533	6.1434	6.66	6.6871	6.6475	3.248	5.1706	4.4818	3.2554
KRI1	11.4882	11.2691	10.7642	11.2912	11.7369	11.1662	11.2082	11.362	11.6926	12.0933	11.909	11.1826	11.4445	11.6659	10.4607	11.5591	11.0711	12.1046	11.5679	11.3071	11.1505	11.9866	11.0238	11.2623	11.1168	11.6007	11.094	10.8191	10.0886	9.9697	10.8282	10.6695	11.9419	11.0221	11.7782	11.4506	12.2324	12.074	11.6087	11.6627	11.0523	10.7588	9.8978	11.3016	10.7992	11.2663	10.7929	11.6745	11.3575
ATG4D	7.5871	8.277	7.7307	8.5609	7.4834	8.0196	8.3337	7.6145	8.0902	7.8276	7.5368	7.9783	7.6143	7.983	7.6496	7.859	7.6241	7.9147	7.8331	8.3173	8.3493	8.3855	6.8745	7.2288	7.734	8.1615	7.6784	7.865	7.9962	7.3257	7.2865	7.8092	8.7842	7.8163	7.9312	7.6795	8.0735	8.2559	7.9814	8.1717	7.9875	7.9411	7.5005	8.0233	8.0181	7.934	7.482	8.2098	7.5042
NKIRAS2	9.6121	9.6579	9.6391	9.2265	9.982	10.0259	9.4888	9.7729	9.7117	9.9326	9.7239	9.8951	10.0134	8.9678	9.6912	9.8687	9.2094	10.1296	9.7919	10.0127	9.8963	9.5422	9.3232	9.6692	9.435	9.7886	9.9122	9.5843	8.7841	9.1525	8.5854	9.3423	9.2394	9.4056	9.4631	9.5934	9.576	9.2931	9.3852	9.8174	10.287	9.6936	9.5444	9.5012	9.2472	9.6727	10.0431	10.0682	9.9381
ZNF426	10.7004	9.5459	9.76	10.0606	9.0716	9.8157	9.4278	10.3824	7.7873	10.4263	10.2614	9.4445	10.1331	9.5897	9.4083	10.0351	9.6219	8.7335	9.8276	9.9236	10.3124	8.8415	10.299	9.522	9.5105	8.9336	9.8233	9.9897	8.0382	9.0472	9.0446	9.4729	10.2199	10.3642	10.3589	10.6355	9.9338	10.6125	10.3405	10.3863	9.6325	9.2317	8.8118	9.7128	10.1602	10.2295	9.2181	9.9932	9.3591
CYP2S1	11.5824	9.7771	12.0312	11.4265	10.9631	10.5532	9.8037	10.9543	10.9415	10.2857	10.7477	10.5709	10.2525	9.3738	9.039	10.533	11.8107	10.1557	10.97	11.4634	11.8741	11.4497	10.4622	10.8576	10.763	10.7574	9.7635	9.249	6.9936	8.0879	9.6994	10.4652	10.5575	10.5666	10.0455	11.0525	10.2426	10.5978	9.9309	11.0471	10.5777	10.5647	11.7578	9.6747	10.7895	9.7758	9.4297	11.0552	11.2984
B3GNT8	10.9307	10.9761	11.8338	11.6298	10.4848	11.3221	11.0883	11.4058	10.1444	11.6936	10.2105	11.9284	10.9405	10.899	11.0381	11.0794	11.1678	11.1908	11.1975	11.7168	11.3684	11.1547	10.6624	11.5163	11.3239	10.9477	10.8427	11.2038	12.3667	12.1833	12.5316	10.8896	9.5124	11.1745	10.6988	11.2635	11.4719	11.3418	11.327	11.1618	10.2571	11.3244	11.8679	11.7964	11.5482	11.7408	11.1333	10.9687	11.7255
TMEM38A	7.6243	7.7924	7.1852	7.3342	7.7029	7.7867	8.3863	7.7729	8.5254	8.659	8.2025	8.0463	7.8156	7.4133	7.4177	7.89	8.7988	7.3817	8.4719	7.5047	7.5896	8.4113	6.9275	6.3522	8.0571	8.9281	7.2924	8.0225	8.576	8.1113	7.7231	8.467	7.2359	7.2919	7.4887	7.2638	7.4402	7.0336	7.6839	7.6	8.4559	8.5896	7.1729	7.5912	7.8226	7.6799	8.3757	7.596	7.6721
LINC00467	10.2507	9.7662	9.9539	9.0029	9.4012	9.0207	9.0439	11.1662	10.6608	9.4684	8.9054	9.71	9.9927	9.793	9.5169	9.0625	9.3056	9.8649	9.2583	10.4602	9.2675	8.974	9.5832	9.5603	9.2926	10.5147	10.0734	9.7039	12.5782	11.2551	10.8154	10.6323	10.2916	10.0364	9.4227	10.8268	10.2006	10.7416	9.2397	8.7996	9.5716	12.362	9.5968	10.4479	9.5251	10.3084	9.8404	9.9503	9.4175
C3	11.9796	11.9962	10.7387	9.3439	12.9476	11.0175	12.0392	12.8257	9.8879	12.7077	12.9006	11.5678	13.5223	11.0747	11.202	12.757	14.0743	12.692	13.0077	10.4481	11.4236	11.9987	14.3999	12.6884	11.8276	9.6794	10.7268	11.3621	11.7071	10.4769	12.8748	11.9343	15.0908	11.6945	11.7208	10.9945	11.854	10.5928	13.4288	11.8145	12.235	9.8824	13.0693	13.0707	11.4462	11.1421	11.2613	12.8485	12.198
NLRP12	4.142	4.6703	5.0688	4.1895	5.035	5.0863	4.674	4.2284	7.3221	5.387	7.0197	4.6636	5.7414	5.1163	5.8218	4.3217	5.3031	4.5703	5.5349	6.7237	4.0574	6.0562	4.1751	7.0123	4.6846	3.3184	4.9749	5.068	4.3382	3.9815	4.84	5.7556	3.5441	4.1272	7.551	4.7862	5.1692	6.1755	5.5036	5.6103	5.3607	5.2976	4.0937	5.3612	5.9039	4.5861	5.9905	5.1808	4.7924
CCDC130	13.0357	12.6779	12.4666	12.8224	12.4549	12.6015	12.9303	12.8244	12.657	13.5139	12.6177	12.6435	12.7178	13.143	12.6905	12.9131	12.3482	13.39	13.2826	12.7814	12.5798	13.1613	12.6012	12.6291	12.5625	12.6571	12.4622	12.9437	13.4942	12.6075	12.32	12.538	12.6892	12.6361	12.9063	13.3875	13.1274	13.862	13.0827	12.9353	12.0945	12.8118	12.4981	12.8566	12.0759	12.9518	12.0532	12.9524	12.7506
ZNF442	9.1596	8.9614	8.6734	9.7375	8.1893	8.5705	8.6673	9.159	8.5728	7.6833	8.3199	8.5827	8.3602	8.8532	8.3123	8.4091	8.6309	8.813	8.5046	8.6236	8.7605	9.1753	8.5283	7.9936	9.0796	8.9621	8.8412	9.1368	8.8939	9.1447	8.5043	7.8714	9.0075	8.9448	8.9656	9.2935	9.6404	9.0575	8.828	8.8726	8.5986	8.6131	8.1212	8.6045	8.8572	8.7851	8.0278	8.7825	8.7401
MAST1	8.067	6.9016	7.1788	7.958	7.2829	7.1128	7.1558	7.0872	7.6931	8.319	7.5653	7.1715	7.6851	8.0287	7.9032	8.1164	7.5122	7.3606	7.7685	7.8374	7.7434	7.8153	6.995	7.7678	6.9843	7.4793	8.1126	8.0161	7.9363	7.3935	8.1933	8.0409	6.8912	6.9564	7.9706	7.2067	8.0374	7.9665	7.6617	7.8504	7.0715	8.0184	7.5558	7.9398	6.9889	7.6248	8.3768	7.1552	7.9739
KLK11	9.9276	10.0849	11.1531	7.6494	10.2922	6.9673	9.0111	11.422	12.882	10.6173	7.874	9.2534	11.3123	9.9985	9.178	9.2854	7.5097	8.1469	8.2552	6.275	7.7324	7.6505	5.8648	6.5628	9.6848	9.5978	11.8807	10.2032	11.3049	10.2187	3.264	2.7677	6.2431	10.733	1.8505	5.1279	7.3711	6.4225	8.2235	8.0735	8.6847	9.2208	7.8485	10.1143	9.8619	8.634	8.7309	11.7511	8.5599
IZUMO2	7.6819	6.3744	9.7612	8.5513	9.8633	7.6109	7.484	8.5313	4.2548	5.8124	5.0983	9.9894	6.1855	6.0672	8.3882	5.4054	10.518	8.7159	8.0707	8.9756	8.4402	9.521	5.0356	7.782	7.8336	6.4166	9.4393	7.4876	8.497	6.6334	5.0098	6.5272	7.4075	5.0099	6.3943	6.55	10.7967	7.8424	6.4492	6.4193	10.4959	4.854	8.6163	6.4013	7.0062	7.1608	9.853	8.3526	6.6054
RPS11	18.287	17.6996	18.1724	17.6263	18.0819	17.5242	17.893	17.2931	18.0366	18.3987	18.913	17.5112	17.5501	18.2053	17.7709	17.7825	17.7537	18.1132	17.4875	18.3495	18.7999	17.4837	18.5199	18.0793	17.2176	17.4579	18.3582	17.9124	22.4368	20.3301	19.9659	17.8257	17.1652	17.8316	17.2538	18.5388	17.763	18.8847	17.5793	17.8527	17.5102	19.0283	19.1139	17.6776	17.513	17.7015	17.5961	18.0671	17.8669
BCAT2	11.9121	11.6743	12.1245	12.1354	11.531	10.8842	11.7495	11.5938	12.056	10.7168	11.4657	11.4696	10.9769	10.7108	10.9656	11.0621	10.9946	11.814	11.6095	11.7895	11.383	11.676	10.6224	10.7578	11.1688	11.6295	11.2813	11.6182	11.5214	10.9519	10.9582	10.6944	10.5991	11.8253	10.2983	11.2105	11.8636	11.6863	11.3549	11.0646	11.3267	11.0185	11.1331	10.85	11.7005	11.3857	11.4359	11.1124	11.3574
CHMP6	8.2359	9.0247	9.1778	9.2707	8.495	8.6077	9.4242	8.5504	8.9486	9.7598	8.925	8.788	9.0079	9.1191	9.4308	9.0182	8.6935	8.5359	8.9572	8.8906	8.8861	8.3554	8.8624	8.8378	8.7447	9.3874	8.9504	9.3398	9.6546	9.4998	9.3866	9.0807	8.9496	9.0366	8.8161	8.5662	9.174	9.0003	9.2513	8.8623	8.7606	9.1317	9.2835	9.318	8.8658	9.1145	9.1695	8.982	9.0867
FGF21	3.4187	3.0191	4.839	5.5403	2.8462	3.6545	4.1265	3.7613	3.949	3.7963	3.4938	3.2058	4.5218	4.751	3.9335	3.3726	3.3879	2.8548	0.8136	5.8547	3.8589	3.8705	4.7442	3.5111	2.8288	4.6438	4.2385	4.7936	4.0545	3.4389	4.5858	4.5055	2.9471	3.7884	4.2867	4.638	5.5045	3.3608	4.3409	4.4363	4.4281	5.3131	3.6752	5.112	3.9301	2.9761	4.6182	3.583	4.7766
ZNF565	9.008	8.8038	9.139	8.4804	8.5107	8.5175	8.4725	8.9066	8.6283	8.5751	8.6195	8.6129	8.4897	8.449	8.0718	8.9346	8.633	9.1407	8.6907	9.0205	8.3834	9.1287	8.7847	7.9535	8.6983	8.4212	8.4405	8.6205	8.9882	8.805	8.6008	8.0898	9.2461	8.8132	8.0388	9.751	8.7207	9.3093	8.6928	8.7887	8.5538	8.6675	8.4729	8.7776	8.8087	8.8417	8.1834	8.87	8.8735
PTPRH	11.4334	12.688	11.1145	11.9401	9.5695	11.9055	12.9413	11.7814	10.6676	10.6866	9.512	11.1783	10.2276	12.1274	12.9534	11.8597	11.6463	11.5023	11.1486	10.8173	11.4226	11.3409	10.1106	9.7311	12.1844	11.4234	11.9652	12.3283	11.9354	12.2851	8.8238	9.2101	8.3446	12.2433	9.2865	11.5081	10.225	11.4979	11.5475	10.1336	11.3912	11.4757	10.8452	11.9159	12.7262	12.624	10.9901	11.6791	11.466
ACTN4	12.7934	12.8775	13.3703	12.5007	12.2879	13.2551	12.6535	11.9973	12.7883	13.0341	12.5468	12.2438	12.4	12.4524	12.606	12.4188	12.517	12.8064	12.4515	12.6839	12.625	12.9072	12.0676	12.4767	12.5261	12.7871	12.4886	11.9742	9.3881	10.5544	11.3009	12.0885	13.0201	12.2217	11.9314	11.9176	12.714	13.0328	12.017	12.6286	12.5711	11.1073	12.0374	12.6551	12.6213	12.5488	12.7529	12.4638	12.5769
CLC	9.8062	10.6195	5.4213	7.3612	9.8197	9.254	9.6119	8.0125	7.253	5.5342	8.79	9.6985	8.5466	5.9415	9.0828	8.4416	7.3587	8.133	11.7223	6.4556	7.0505	9.5534	7.7357	10.1668	9.9731	6.8692	8.4796	10.2376	12.9348	13.0838	8.1051	9.7263	5.0894	10.3869	7.9478	8.5792	8.0465	4.9649	10.5981	7.4008	9.0711	9.8659	8.3259	9.6242	10.2234	11.4609	8.9659	7.8574	8.387
PLIN3	10.6623	11.2961	10.5452	10.9086	9.9084	10.5591	10.7516	10.2799	10.6768	11.0671	10.7753	10.5463	10.5355	11.5711	11.4902	10.4571	10.3555	10.2575	9.7745	10.376	10.5003	10.928	9.9847	10.739	10.5133	11.0053	10.5695	10.0241	9.3804	9.9109	10.0473	10.0947	10.9171	10.4467	11.0077	10.0549	11.1955	11.4369	10.0504	10.672	10.3513	10.4361	9.6053	10.3574	10.9202	10.7224	10.1534	10.6289	10.5964
PRSS50	1.3279	1.0198	3.3437	3.0573	2.0724	2.1834	2.6698	0.586	0.8169	2.1953	1.0955	1.6869	3.3263	3.2882	2.1781	2.9381	-0.4519	3.0632	0.8136	5.4634	1.3185	2.2648	2.0045	1.9081	0.2283	-0.3657	-0.4446	3.4333	1.2835	-0.5008	-0.5883	3.6496	2.897	0.2199	2.07	-0.6929	4.1879	2.8764	-0.1485	2.2957	0.5632	3.9214	4.7943	3.9378	0.4069	-0.1187	4.0329	-0.7615	1.578
MRPL54	12.5982	12.6614	12.4177	12.5597	12.1516	11.8506	12.7876	12.3004	12.7733	12.0071	12.3232	12.4261	12.2604	12.4699	12.3457	12.0469	11.6018	12.3937	11.9682	11.5042	12.6343	12.2986	11.7262	11.8284	11.9749	12.2854	12.6777	12.9465	15.0604	14.3933	13.4961	11.938	12.9416	12.4253	11.8961	11.9298	12.3645	12.3871	12.2276	11.6893	11.9029	13.2896	12.3105	12.6974	12.216	12.5381	11.2897	12.2358	12.0979
SLC5A5	6.2467	5.1455	6.5372	6.9191	5.0288	5.3442	6.5721	6.878	5.8701	5.7358	5.3492	5.8487	6.0912	6.2483	6.8753	5.4545	5.4849	5.5897	5.4945	8.2263	6.0311	5.597	5.7285	4.8393	5.5774	6.6245	5.9745	6.9919	8.3042	6.2076	5.8729	5.9787	4.9991	5.545	5.6384	5.971	6.2895	5.7193	6.245	6.0307	5.1366	7.5664	6.1901	6.6763	5.6939	5.3283	6.0643	5.5204	6.0307
SYDE1	6.8921	6.5018	7.8178	7.9079	7.2086	6.8338	6.5426	6.1569	6.8987	8.6421	7.4419	6.8523	7.4569	7.4417	7.1417	7.1531	7.4542	7.242	7.4736	7.4441	7.1261	7.0546	7.6463	7.1771	6.5938	6.7515	6.908	7.0929	6.0329	5.7356	7.2069	7.7346	7.6496	6.3073	7.0394	6.6754	7.9122	7.0031	7.8015	6.8301	6.8623	6.3927	6.9917	7.6912	6.6073	6.467	7.5639	6.8833	7.634
ZNF14	9.0089	7.7775	7.253	8.8999	8.6372	7.9222	8.1238	8.2289	7.3947	7.3236	8.032	8.289	7.7298	8.1873	7.4515	8.1396	8.8316	8.393	8.4069	8.4485	8.0526	8.4784	8.6717	7.805	8.3392	5.2071	7.4613	8.3699	8.7438	8.2654	8.1111	8.1018	8.6414	8.2738	8.2915	8.8597	7.9117	8.8268	8.5602	8.0438	8.2126	8.3683	7.6795	7.7609	8.5294	8.0477	7.5485	8.3769	7.7215
ACOX2	9.6633	10.6475	11.873	12.1867	9.4238	12.0697	10.233	10.0939	9.7769	9.0555	10.1587	10.9051	9.6637	9.8244	10.0339	11.248	10.5163	11.0904	10.7712	10.9933	11.9605	10.0782	10.7051	9.979	11.4203	11.3753	9.6326	10.1312	9.6659	10.1587	10.4564	10.502	11.8465	10.7813	9.9495	10.93	11.1971	10.8378	10.0687	11.4951	10.2245	10.7555	11.5655	10.954	10.9744	10.5772	8.9027	11.0333	9.801
LPAR2	8.1502	8.1698	8.2494	8.9172	7.6892	8.1073	7.8621	7.6935	8.4177	7.5578	7.876	7.9454	8.1017	7.7923	7.1844	7.8642	8.029	8.1806	7.368	8.6447	8.0947	8.2653	8.263	7.5925	6.961	8.1153	7.9695	7.6319	7.032	7.0245	7.0436	6.9669	7.8595	8.0467	8.0581	8.0573	8.1785	7.4796	8.0599	7.9783	7.879	8.1737	6.5114	7.99	7.5065	7.876	7.6472	7.7009	7.7511
FBXO17	5.2108	4.2895	5.241	4.9102	5.4796	5.2628	5.4874	4.6104	3.6092	5.8803	5.6645	4.3686	5.2487	4.6736	4.5676	5.6153	7.2057	5.0172	6.3784	4.5144	3.1667	6.9158	6.1699	4.5275	5.1119	3.7168	4.3486	4.9758	1.606	3.8787	6.0032	5.546	7.1673	3.6908	7.3194	4.0256	7.5656	4.1021	6.1812	6.4263	4.9067	3.781	5.2137	5.2569	4.7149	4.31	7.144	5.3701	5.4953
APC2	5.0934	4.8677	4.0688	4.4461	5.0005	4.3645	3.9216	5.0085	6.5106	7.1168	4.771	6.9073	4.4831	5.3033	2.0075	4.6632	4.4467	4.367	5.3639	4.0456	3.853	6.8555	2.0045	4.6453	5.9613	7.0861	4.5565	4.1941	-0.2711	1.79	3.7907	5.4154	5.5983	3.9452	6.9433	2.8247	5.9326	5.886	6.2177	3.1197	3.0703	2.4159	3.1303	3.7922	6.1023	3.2168	5.0402	5.0607	4.9683
SEZ6L2	13.2792	12.0815	11.7883	13.4244	8.9537	11.2942	12.0969	13.4504	12.385	14.2345	12.5018	11.5141	12.3781	11.9337	11.6858	11.7477	11.8977	11.4597	12.7429	12.346	12.2376	12.377	12.7482	12.3146	12.1885	12.704	11.4494	11.3185	9.8732	10.6193	11.808	12.4646	12.2633	12.0509	11.0464	11.6131	10.8126	12.952	12.6471	12.0622	11.8776	11.6303	10.9828	11.5417	12.2832	12.0164	11.2384	10.3143	12.7142
MDH1	14.8895	14.7803	14.7506	14.5553	14.9481	14.5614	15.3454	14.5864	15.5122	13.7447	14.6675	14.8277	14.772	14.8792	14.9415	14.552	14.7233	14.7973	14.5189	14.4176	15.0757	14.7521	14.7313	14.4375	14.4048	14.9982	15.1803	15.452	17.5848	16.8243	15.4574	14.9132	14.5288	14.9416	14.4118	15.1984	14.8773	14.6408	14.5858	14.9029	15.2661	15.7825	14.9827	14.5103	15.3045	15.2479	14.6173	14.4862	14.4273
ZFP36L2	12.6878	13.1747	13.3445	13.2851	13.7198	13.4325	12.6347	13.0843	13.7814	13.953	13.8085	13.5566	12.8416	13.4439	13.5207	13.8275	13.0943	13.6052	13.2703	13.8364	13.7817	13.6915	14.2633	13.3819	13.3855	12.5749	13.2774	13.3809	13.1014	12.8659	13.0128	10.9093	12.8741	14.2105	12.9411	13.172	13.3785	13.724	13.3882	13.1136	14.4175	13.2929	13.0853	12.9141	13.4992	13.4926	12.9031	13.4071	13.4065
CAPN13	9.4877	10.1866	8.7705	10.0763	6.1045	9.3818	12.0829	9.9294	7.7306	8.9244	7.9016	9.3799	8.0095	9.184	9.1409	10.679	9.9132	10.4144	10.82	8.7405	8.3982	9.3216	8.7687	9.0335	10.2679	9.2165	9.1322	11.3526	11.6138	11.4325	10.2608	6.7189	8.6283	8.9939	6.6654	7.236	8.8198	8.5414	8.8854	9.2855	8.6849	9.8456	8.8434	10.4296	9.8251	10.5537	7.9328	9.1248	10.0963
MARCO	4.2893	5.7608	7.3289	8.3747	7.0109	8.3581	7.6129	5.6403	7.4442	12.2984	8.5078	5.898	5.8944	9.2781	6.5876	8.9084	8.0298	6.634	8.3919	8.1697	5.5085	9.1013	6.0917	7.8811	5.5019	5.2949	6.0439	5.6732	5.7501	7.1809	7.1644	8.8039	10.1012	7.0012	6.3721	5.4593	7.8194	10.7831	7.8456	8.0426	6.7417	7.2743	6.7785	7.0917	9.3705	6.6664	7.1775	8.2275	6.397
CXCR4	11.7088	12.0719	11.2365	10.4404	12.4154	12.6406	12.0323	11.9592	12.7945	12.1401	13.4971	11.8634	12.9939	12.3755	12.9949	12.2086	11.9519	12.0993	11.9562	10.2723	11.367	12.3824	12.3859	13.3613	12.1931	10.7469	12.5329	13.0971	13.6522	12.8191	13.8931	12.8437	12.1632	12.0891	11.9292	12.0918	11.092	12.8094	12.3312	12.7478	12.2799	11.5312	12.3753	12.4036	12.2977	12.0365	11.4705	11.7853	12.4373
ERMN	1.3279	3.7215	2.9382	3.3503	4.1161	3.5389	4.3559	4.185	3.2852	7.4817	4.9251	3.6961	4.2661	3.5915	4.142	3.192	4.1192	3.8077	5.1934	4.5115	2.4209	5.0494	2.0045	3.2681	4.4492	3.1635	4.4103	4.8677	2.9585	1.7979	3.1047	4.5737	4.5726	3.5653	4.7065	3.523	5.1181	5.0541	3.7385	3.6601	0.5632	3.2459	3.3454	6.1058	3.7795	3.9874	3.6553	3.8121	3.2249
HAS2	5.8803	6.2394	6.7277	6.293	5.8858	6.1765	6.3589	5.1441	4.5474	7.0159	9.2772	6.1473	7.2454	7.7046	5.6013	7.4985	6.7591	7.2101	6.9184	7.0326	6.5174	6.8438	6.7835	5.6896	6.6507	5.138	5.6743	6.0847	5.369	5.7558	7.1133	7.7853	7.0638	5.7866	7.5366	5.7225	8.2166	6.9218	7.4281	7.0766	8.8981	3.6319	6.3344	7.2113	6.2875	6.1952	5.9049	5.8732	6.1938
ITPRID2	12.3451	13.0375	11.7289	12.5849	12.1817	12.6547	12.8307	12.3803	12.603	11.6487	12.7245	12.1643	12.3491	13.0855	13.7469	12.2568	12.5151	12.2576	11.9564	12.5908	12.1691	12.5836	12.0787	11.9024	12.5778	12.7739	12.6733	13.0944	12.564	13.505	12.4784	11.9022	12.1211	12.6076	11.9634	12.7316	12.1713	12.2035	12.2938	12.3201	12.6962	12.1374	11.9966	12.3612	13.3469	12.8585	12.0648	12.3919	12.1785
WNT10A	5.5395	7.0648	6.1814	6.0927	6.8975	7.5902	7.4466	6.9569	7.438	7.392	5.4209	6.0685	8.3392	5.9272	6.8837	6.7609	9.9977	7.2002	6.4622	7.6286	5.4196	7.1876	6.425	6.2254	7.4081	5.6317	7.2218	7.787	7.3052	7.3481	6.4648	5.0991	6.8655	5.8747	5.63	5.6916	7.5899	6.2615	7.5501	5.6378	7.5544	7.6673	6.3033	6.7669	6.6479	7.2286	7.6249	5.9342	6.8669
ARPC2	15.1747	15.2739	15.281	14.8682	15.1646	15.2726	15.2745	15.0965	15.2134	15.8024	16.1838	14.7779	15.2608	15.8068	15.4063	15.2295	15.4047	14.8446	15.0923	15.4745	15.4733	15.0931	15.3631	15.5895	15.1368	15.0426	15.1372	15.1723	17.8126	17.0416	16.5297	15.863	15.6322	15.1321	15.7023	15.6592	14.6046	15.3618	14.988	15.0256	15.3857	16.1837	15.92	15.0747	15.261	15.2855	15.0003	15.2062	14.9141
CPO	1.3279	3.0935	5.9047	3.949	1.7831	3.0021	3.2481	2.4058	0.8169	4.2825	-0.1428	3.9329	3.227	2.7848	0.8695	2.8947	2.2128	4.5587	2.8971	4.2229	1.825	2.4289	2.0045	3.0334	1.8984	2.5076	2.3336	3.4505	-0.2711	-0.5008	-0.5883	2.9799	3.4199	2.2128	2.0273	3.1093	3.82	4.449	3.0395	1.9785	3.8228	0.3502	1.6176	4.9837	0.4069	1.9808	3.0247	1.9367	4.6812
MSH6	11.6379	11.9307	11.9399	12.408	13.1033	12.2799	12.5439	12.3115	12.2716	11.5523	12.6538	12.3849	12.1911	12.7131	11.778	12.2022	13.0285	12.0952	12.2203	12.5173	12.5357	12.8132	12.1195	12.3372	11.9979	12.5216	11.9792	11.6517	11.8671	11.4932	12.6913	12.5169	12.8569	12.0634	13.1547	12.4365	13.3299	12.2347	12.3328	13.0971	12.8169	11.5931	12.1154	12.3865	12.1306	12.2343	12.8319	11.9631	12.4725
SNRPG	14.6906	14.3166	15.1766	14.7859	14.5406	14.2026	14.1839	14.1032	14.8359	13.235	14.9648	14.4075	14.2529	15.0141	14.5999	14.1003	14.9517	13.8301	14.0918	14.611	15.131	14.8064	14.448	14.4813	14.0737	14.5235	14.8738	14.5217	17.9496	16.4656	17.2176	14.7484	14.3137	14.1951	14.9555	15.1291	15.6916	14.4459	14.2075	14.8728	14.6962	15.2275	15.8292	14.4388	14.8432	14.6771	15.1226	14.2097	14.2601
MARCHF7	9.5853	9.1465	8.5986	8.9915	9.1496	9.2117	9.0768	9.0755	9.2732	9.7707	9.5286	9.0508	9.2867	9.4639	9.3963	9.1359	9.1878	8.6737	8.9467	9.5216	8.8836	9.2031	9.2402	9.0145	9.0772	9.1569	9.1843	9.2976	9.1278	9.2056	9.2088	9.037	9.467	9.2753	9.5456	9.361	8.729	9.2089	9.2627	9.505	9.5333	8.98	8.9227	9.1209	9.1097	9.2288	9.0444	9.032	8.8703
MRPL53	14.2137	13.6055	13.9666	13.5144	13.7013	13.3275	13.8507	13.5412	14.0814	14.0726	14.4125	13.6138	13.528	14.0173	14.1832	13.2831	13.4593	13.1051	13.2283	13.7604	13.976	13.7036	14.1323	13.9435	13.5981	13.6648	13.7516	14.0655	16.9033	15.4546	15.9468	14.5382	13.5643	13.8719	13.6012	13.793	13.8484	14.2159	13.9009	13.5267	13.8405	15.1159	15.4941	13.7859	13.73	13.6354	14.2649	13.7096	13.5687
MRPL19	12.3964	12.1987	12.1094	12.2587	12.7284	12.2372	12.2825	12.157	13.2289	11.5017	12.3116	12.1836	12.3725	12.383	12.4566	12.1184	12.3477	11.9082	12.0461	12.4395	12.7023	12.5214	12.4485	12.1123	11.9599	12.6995	12.4156	12.2095	12.9282	13.1085	13.0497	12.2819	12.1511	12.6735	12.6653	12.6901	13.0367	12.0714	12.3647	12.5071	12.7998	12.4666	12.3428	12.0089	12.6335	12.4599	12.3886	12.0245	12.4281
LHCGR	1.3279	1.0198	0.0856	1.6595	-0.7057	0.2244	-0.7993	0.586	0.8169	-0.8375	-0.1428	-0.0801	-0.1711	-0.5058	0.8695	0.3234	-0.4519	0.5685	0.8136	-0.3239	-0.1623	-0.1047	2.0045	-0.2606	0.2283	-0.3657	-0.4446	-0.4568	-0.2711	-0.5008	-0.5883	-0.2847	-0.4945	0.2199	-0.2401	-0.6929	1.1304	0.9202	-0.1485	-0.4949	0.5632	0.3502	-0.7103	0.2125	0.4069	-0.1187	-0.3381	-0.7615	-0.5068
BANK1	5.5017	7.9446	7.14	6.0447	7.1327	7.4538	8.8113	8.8252	6.7057	4.5318	4.5755	8.0063	7.9513	6.4954	8.3932	7.855	5.5677	8.4244	6.935	7.7199	5.8618	7.2301	6.7955	4.6792	8.6148	7.7139	7.0129	9.4761	8.0074	6.4157	5.0676	4.9155	6.4399	7.9888	4.6655	7.8423	7.7717	4.2294	7.632	7.7689	7.3667	6.0067	5.6138	8.9131	7.8358	8.3059	7.4001	7.3162	7.8301
NUP35	10.9363	10.3366	10.4308	10.8416	11.4373	10.7018	10.8765	10.6581	11.0433	9.5773	10.7476	10.4505	10.4126	10.7117	9.8277	10.363	10.8017	9.8909	10.5852	10.2713	10.7388	10.5377	10.5265	10.2644	10.2306	10.4623	10.3545	10.4431	11.6666	11.3746	11.3602	10.252	11.1328	10.3298	10.951	10.7851	10.2783	9.795	10.5903	10.8103	10.8049	11.1765	10.8028	10.3775	11.1647	10.6919	10.068	10.564	10.4333
CHST10	4.4448	4.4555	5.2208	5.9314	4.7249	4.867	5.3483	4.825	5.6752	4.6462	5.3316	5.5616	5.3656	5.6369	5.1887	5.6448	5.321	5.1686	5.4239	7.8424	4.8015	4.9327	4.7275	4.8108	5.2	5.9039	4.8147	5.7026	6.4239	3.8632	6.3511	5.4597	5.0928	4.7093	5.2056	5.0214	6.0749	5.7848	6.2105	5.5073	5.092	7.0197	5.1633	6.1752	5.0454	4.6999	6.1059	5.4987	5.7732
NGEF	12.1996	12.1331	12.0112	11.929	11.6122	12.2284	11.9884	11.9693	10.901	12.1208	10.9873	12.0101	10.7467	11.6402	11.9356	11.8988	12.1387	11.6225	12.4286	13.1314	12.137	11.4976	11.7502	11.3349	12.0447	12.2865	11.4909	11.5928	11.2314	11.2436	9.87	11.5615	11.9862	12.3012	12.0424	12.0705	9.5137	11.9674	11.5134	11.8875	11.7895	12.5337	12.0919	12.0333	11.4862	11.9167	11.1187	12.4045	11.8413
SLC40A1	14.1391	13.8899	12.7488	13.2921	12.7363	13.7998	12.5007	14.2445	13.1914	10.8172	10.6421	13.3383	13.4085	13.1745	14.4414	13.2925	12.2034	13.4677	12.8105	12.2306	13.4014	12.5828	13.1253	12.6942	13.6215	13.3144	13.4461	13.8043	15.4196	16.056	12.882	13.6332	12.2815	13.8377	12.8231	11.8862	9.9136	12.806	13.3374	12.8245	13.2302	14.1005	13.5649	12.9424	14.0012	13.1788	12.4568	13.1893	12.9166
CCT7	14.3333	14.081	14.5494	14.0854	14.8785	14.1585	14.1052	14.0919	14.9289	13.8591	14.6972	14.3032	14.2217	14.5296	14.0764	14.0743	14.7749	13.9101	13.9222	14.6821	14.7787	14.5071	14.302	14.2318	13.7618	14.2972	14.2416	13.5266	14.3137	14.3049	14.4114	14.2227	14.2596	14.0574	15.1677	14.5887	15.2297	14.4269	14.1099	14.839	15.0273	14.7581	14.0716	13.9711	14.4958	14.3629	14.6674	14.1895	14.1321
PLEKHA3	10.359	9.8727	9.3351	9.8152	10.023	10.1394	9.6991	10.1336	9.7603	9.4638	9.7952	10.1696	10.0019	9.7978	10.0045	9.7102	9.825	9.7421	9.5545	10.0165	9.4938	9.7528	10.1912	9.5637	9.9852	9.9185	9.8164	9.9261	10.3937	10.9223	10.2768	10.2786	9.8106	9.8057	9.4114	9.787	9.1351	9.3141	9.9722	9.9409	10.2166	10.2349	10.333	9.6062	10.2481	9.9342	10.042	9.4765	9.7337
CCT4	15.7284	15.2275	15.6565	15.3353	16.0843	15.1797	15.4657	15.1639	15.9591	15.0555	16.3145	15.5385	15.3163	15.6101	15.182	15.4061	15.7783	15.1329	15.338	16.0417	15.9673	15.3435	15.7947	15.7422	14.9783	15.3329	15.3515	14.9047	16.4268	16.2339	16.423	15.6421	15.4606	15.2813	16.0916	16.0492	16.0307	15.8747	15.1924	15.8628	15.9358	16.4781	15.9447	14.9933	16.1781	15.5637	15.6065	15.1499	15.2865
FBLN7	5.6316	5.0348	6.8758	6.5865	5.1084	5.3717	5.7422	4.9682	6.157	5.2893	5.7228	5.373	5.9796	5.7069	5.9339	5.6571	5.0239	5.3746	5.2457	6.1128	5.2917	5.6139	5.5064	5.5878	5.9336	6.2365	5.6588	6.4027	5.622	4.947	5.9935	6.2563	5.6825	5.132	5.6581	5.4852	7.2381	5.2859	6.2779	5.6625	5.6379	5.9063	5.8547	6.4655	5.6023	5.3641	6.2906	5.203	6.2505
PDE6D	9.411	9.2656	9.0871	8.9944	9.067	8.6551	8.8745	9.3073	8.8017	7.2723	9.2112	9.3016	9.0354	8.9769	8.9478	9.2754	9.9297	9.22	9.063	9.1042	8.4201	9.5938	8.9891	9.3427	9.2818	9.0928	8.9894	8.9656	10.1709	10.2821	9.4143	8.8836	9.5735	8.9516	9.0882	9.0978	8.3356	8.7194	8.7892	8.3884	9.2002	9.6188	9.1365	8.9103	9.2471	9.2467	9.003	8.7076	9.33
SLC2A4RG	13.1136	13.6255	13.439	14.8195	14.3755	13.8762	13.1922	13.2407	12.0868	14.6733	14.7115	13.3479	12.9919	13.5195	13.3011	13.7789	13.7838	12.9371	14.4318	14.3061	14.4357	13.3374	14.3217	13.8103	13.4108	13.5842	12.7742	13.2328	14.8215	14.3998	15.3107	14.4811	13.6933	13.5733	14.5001	13.6004	13.8172	14.3352	13.8437	14.457	13.2202	14.4492	15.2706	13.115	13.8432	13.4875	13.3197	13.3054	13.8526
RAB5IF	14.4426	15.041	15.1666	15.3841	14.6386	14.9934	14.7388	14.5364	14.6978	14.5505	14.9977	15.4592	13.9444	14.982	15.3602	14.9412	14.8458	14.4919	14.6165	15.136	15.8441	14.6747	14.9373	14.7563	14.7511	14.3575	14.3804	14.4384	17.4033	16.4144	16.6976	15.1841	14.4224	14.999	15.7255	16.1755	14.8798	15.4748	14.2517	15.5831	15.0761	16.0453	16.1652	14.3199	14.6547	15.584	15.5821	14.4033	15.5274
CCN5	1.3279	7.9371	4.2665	4.616	6.1652	4.2727	5.9209	7.3876	6.5039	10.3285	3.5031	4.2756	3.6129	4.6932	5.6295	5.6935	5.0911	6.2655	9.3573	7.2756	3.1528	5.6162	3.6286	3.3568	4.7483	3.9577	3.7854	6.8563	8.8176	4.3481	4.8648	5.7729	4.4959	3.9435	4.0656	3.3573	4.6684	6.9273	7.2838	3.5569	5.7691	5.6113	6.7963	5.3288	4.8861	4.694	4.3137	4.6629	4.7703
WFDC6	1.3279	1.0198	0.0856	2.0369	-0.7057	0.2244	-0.7993	0.586	0.8169	-0.8375	-0.1428	-0.0801	1.3411	-0.5058	0.8695	0.3234	-0.4519	0.5685	0.8136	3.2666	-0.1623	-0.1047	2.0045	-0.2606	1.7562	-0.3657	1.2333	1.831	-0.2711	-0.5008	-0.5883	-0.2847	-0.4945	0.2199	-0.2401	1.135	2.9589	0.9202	-0.1485	1.0551	0.5632	2.3836	-0.7103	2.731	0.4069	-0.1187	-0.3381	-0.7615	-0.5068
DEFB129	5.518	4.4097	6.5943	7.3226	4.2016	5.2881	5.1691	4.4758	5.5971	5.5092	5.1212	4.859	5.8995	5.9996	6.1326	4.6833	4.6636	5.1299	4.8126	6.183	5.464	5.012	5.237	4.4567	5.2986	5.9543	5.6113	6.7033	4.2951	4.4744	5.6659	5.557	4.4202	4.7751	5.6637	5.1343	6.5355	4.9254	5.9266	5.5212	4.7365	4.9269	5.2411	6.4261	4.865	4.7399	6.1264	4.6653	6.3101
SNPH	6.7131	8.0049	6.9768	7.4831	6.6346	7.0612	7.8575	9.3119	7.1407	7.7452	7.112	7.4602	8.0209	7.458	8.9851	8.0224	6.5691	7.3044	7.86	6.3855	6.2633	7.013	6.7615	7.0402	7.2849	7.6247	7.363	7.3898	6.8314	7.5643	5.929	7.3206	8.3041	8.1626	6.4145	6.045	6.8745	7.2773	8.4411	7.5841	7.8527	7.0736	6.4054	8.0565	7.5583	6.9414	7.8952	7.2705	7.2337
SMOX	8.6466	10.6602	10.4462	11.0044	9.8106	9.1668	8.3763	10.1207	10.8049	10.2779	11.3402	10.5379	10.5713	11.1937	10.8891	9.4589	9.3679	10.0541	9.1664	10.8341	10.8592	10.8891	9.4001	10.6385	9.7976	10.4702	9.6424	8.2421	7.1316	7.9235	8.8703	10.1698	10.1799	10.7532	10.9784	10.6253	10.8117	10.7496	10.1942	10.7	10.1738	8.9643	9.5668	9.6692	9.7847	9.8462	10.5703	8.7672	11.6404
NAA20	12.5844	12.3055	13.0552	13.087	12.9554	11.3784	12.0779	12.547	12.7313	10.5345	12.9377	12.6377	11.9911	12.1768	12.4283	11.5035	11.8166	12.6263	11.9537	12.7672	13.1431	12.8698	11.7687	12.4503	11.8437	12.5084	12.2364	12.1389	13.7063	13.3121	13.7222	12.9396	12.2203	12.5626	12.0677	13.4966	12.5792	11.6644	12.1061	11.5222	12.7559	13.2291	12.1473	11.8914	12.0713	12.3297	12.8714	12.5317	13.5273
CEP250	8.9443	9.4246	9.6518	9.9563	10.0944	10.149	9.0189	9.7015	9.7901	10.0494	9.4707	9.7139	9.7135	9.0575	9.2386	10.2759	9.7452	10.1936	10.3922	10.3077	9.689	9.8911	10.4226	9.9517	9.6447	9.8224	9.0886	8.9593	7.6844	8.1726	10.348	9.5816	9.5295	9.8175	11.1426	9.6464	10.0339	11.0253	10.4692	11.0708	9.5891	9.2657	10.0231	9.6769	9.1352	9.9427	10.2043	10.0349	10.8039
NFS1	10.8068	10.9915	11.4504	11.2153	11.5955	11.3661	10.796	10.9735	11.5855	11.1267	10.9324	11.407	10.8971	10.5225	10.8174	11.7396	10.9845	12.3629	11.5086	10.8598	11.0662	11.3703	11.6573	11.2582	11.4317	10.8962	10.6449	10.7207	10.5102	10.8212	11.9155	11.0359	10.6123	11.6443	12.14	11.9492	10.7351	12.0007	11.5718	11.3115	10.8613	11.5585	11.8963	10.5821	10.8422	11.521	11.9928	10.8034	12.3336
TMPRSS15	1.3279	1.0198	3.5538	3.552	2.042	2.0723	2.4454	0.586	2.5543	2.0339	-0.1428	2.4639	2.4293	2.6285	0.8695	1.838	2.2245	0.5685	0.8136	6.8237	2.6098	2.3095	2.0045	2.1575	2.3759	2.3857	1.5764	3.0698	5.1301	1.6388	2.0513	1.9098	2.3951	0.2199	2.4339	2.8244	3.5373	0.9202	1.7596	2.21	0.5632	5.7512	2.6201	4.5258	0.4069	-0.1187	3.4474	2.6393	2.4556
CCT8	14.1398	14.2132	14.223	13.5205	14.3454	14.2062	14.0132	13.7988	14.6329	12.9646	14.0623	14.1045	13.8823	14.2474	13.4622	13.9966	13.9974	14.048	13.7236	13.8464	14.4349	14.4259	13.8423	13.8696	13.469	14.2467	14.3519	13.6696	14.4521	14.7462	14.0234	13.7396	13.992	14.3604	14.1567	14.9769	14.2541	13.5307	13.807	13.7107	14.3257	14.6409	13.3611	13.1754	13.9144	13.4085	13.5447	14.0358	13.8292
MRPS6	13.6161	13.4709	13.4935	13.1639	13.8554	13.9532	14.1298	13.7066	13.8487	13.0343	13.8494	13.8732	13.486	14.1712	13.4215	13.695	13.5934	13.8145	13.2585	13.6964	13.7895	13.9896	13.4123	13.9402	13.2035	13.7088	13.5222	13.6036	15.9353	15.0078	14.9974	14.5308	13.8813	14.1258	13.5847	14.4402	13.6042	13.4375	13.1815	13.6097	13.5373	14.9804	14.099	13.289	13.7428	13.4891	12.9831	13.7011	13.8477
MFAP2	7.3649	8.8129	9.5866	8.491	9.6974	9.0221	6.3616	7.049	7.4361	11.0511	10.0885	8.3938	10.6735	8.0742	8.044	10.1112	9.304	9.2146	10.1236	8.6972	7.4098	9.4477	10.1893	9.0981	8.8295	7.2425	8.4091	6.8742	6.1468	7.8694	9.36	9.5823	10.6736	8.393	9.102	8.0824	10.0285	8.7569	10.208	9.91	9.5313	8.334	9.5413	9.0415	8.2875	8.8107	9.6751	9.3008	9.0979
CTSE	10.5385	9.7411	9.9091	9.9017	6.3934	10.1663	10.8234	11.7345	11.6491	7.3896	6.4851	9.2534	11.293	10.1763	10.314	7.9888	7.5662	8.019	9.5434	7.0401	6.7646	9.2376	5.2241	5.4659	10.0804	9.4389	9.1298	10.725	10.2419	11.4645	6.2413	6.5626	5.9831	9.9338	6.532	9.3374	7.6301	6.401	9.8304	7.6932	10.1599	8.7895	6.0557	9.3032	11.4701	10.165	8.5485	9.4663	8.5315
B3GALT5	1.3279	6.9417	0.0856	5.3767	-0.7057	5.9915	7.3689	5.926	4.3621	5.2561	-0.1428	5.6415	3.0147	6.0098	6.5437	4.7416	3.6023	5.2028	6.4204	2.8655	3.1308	4.9857	2.0045	-0.2606	6.4675	6.1117	6.0326	7.019	5.6703	6.8774	-0.5883	-0.2847	3.45	6.2394	-0.2401	4.9807	4.3871	0.9202	5.8084	2.5372	5.4432	3.9774	-0.7103	6.6636	7.2867	6.8819	5.1482	5.2803	4.9469
PWP2	10.6353	10.3784	10.2046	9.8733	11.1422	10.6463	10.4014	10.4718	10.6215	10.5633	10.7445	10.6458	10.5919	10.6159	9.9165	10.9134	10.706	11.582	10.5542	11.3204	10.8161	10.7902	10.227	10.5131	9.8363	10.6227	10.1749	10.0069	9.1247	9.1527	9.999	10.4444	10.5662	10.7508	10.5589	11.2869	10.8097	10.4568	11.0803	10.1199	10.4927	10.3443	9.4111	9.821	10.445	10.5005	10.1173	10.8892	10.5429
SUMO3	12.2278	12.2699	11.6494	12.1022	12.2664	11.6313	11.8179	12.1726	11.9819	11.3063	11.7901	11.7177	11.5752	11.1277	11.8271	11.8385	12.2812	11.7543	11.6527	12.6422	12.2198	11.8139	11.6104	11.5155	11.6577	11.9664	11.5791	11.8591	12.5894	12.3353	11.7287	11.6809	12.1153	12.2479	11.2057	12.2052	12.0186	10.974	11.8977	11.1554	12.1504	12.4682	11.7906	11.178	12.5789	12.0891	11.3199	11.7183	11.5488
RSPH1	10.3302	10.2919	10.1509	9.375	9.6898	9.178	9.758	11.1183	12.1688	8.8248	8.3386	10.3202	10.0884	10.3752	9.9927	9.8613	10.513	10.2064	9.238	11.0872	9.4723	9.7748	9.0475	9.4045	9.7029	11.3838	10.6841	9.3366	11.1582	10.3322	6.4426	8.8548	9.2862	10.1368	9.2545	11.0355	9.7024	9.0105	9.5821	9.0502	9.9114	10.6514	6.2089	9.3075	10.1892	10.122	8.0987	10.1401	10.4798
BCL2L13	9.4062	9.7734	9.4147	9.4161	10.0088	10.3502	10.1057	9.7696	9.8254	10.2871	9.2982	9.9399	9.9593	9.5916	9.7591	10.1334	10.0361	9.2421	9.7978	10.2206	10.0032	9.8261	9.911	9.6412	9.6953	10.0048	9.8059	9.5572	9.5711	9.9018	9.3742	9.6349	10.4474	10.442	9.7519	9.3421	9.3336	9.2607	10.1211	10.1434	10.0975	10.3322	10.121	10.0893	10.2307	9.9535	9.3691	10.31	10.0293
RAB36	8.3474	9.3644	10.0941	8.5529	8.7145	9.4035	8.2505	10.0208	9.0411	9.8489	8.5959	9.983	10.2121	9.3961	8.5862	10.0458	9.297	9.3236	8.771	10.7759	10.1591	8.8337	7.8448	9.2335	8.8261	9.8879	8.8105	8.0938	6.4072	6.0381	8.4516	8.3273	9.8477	8.9204	8.8168	9.3858	10.0358	9.4162	9.4595	9.662	10.1267	8.0485	8.3783	9.3675	8.3127	9.1943	9.2862	10.2369	9.4566
CRYBA4	1.3279	1.0198	2.2733	3.9377	2.3739	3.8536	3.401	3.5792	3.0952	3.6672	3.0002	2.5056	3.4607	3.4311	3.1146	0.3234	3.108	3.0095	2.6271	4.0661	3.0463	2.6696	2.0045	2.184	3.5171	3.9724	3.7412	4.3606	3.8878	3.0448	2.6982	3.3462	2.0249	0.2199	3.2621	2.9804	3.8055	2.374	3.8966	3.4437	2.7032	2.6594	2.6159	4.8176	2.3132	2.1703	3.1531	2.4906	3.555
YWHAH	12.861	12.1471	11.6337	11.8453	12.3319	12.3322	11.9657	12.3261	11.8027	10.651	12.0418	12.0742	11.6977	11.5986	12.1523	12.1151	12.2881	11.2383	11.8532	11.708	11.8612	12.5734	11.9412	11.8836	12.0402	12.2122	12.0499	11.5766	12.2552	12.7136	12.1941	11.734	12.8915	12.3925	11.7761	10.8334	12.2191	11.0089	11.9655	12.0617	12.4775	12.0089	11.1717	11.9349	12.3915	12.0244	11.332	11.9575	11.7234
MFNG	9.3982	9.4374	8.7434	8.8125	9.0603	9.2398	9.2265	9.327	8.432	8.5611	9.8363	8.8087	9.2867	8.7163	9.6847	9.615	9.1078	9.6082	9.1457	8.2902	8.5048	9.6225	8.8926	9.1281	9.5708	8.6173	8.9946	9.8127	8.8364	9.0648	8.7054	9.286	9.5461	9.1686	8.6038	8.9553	8.6812	9.0506	9.4538	9.1523	8.9817	8.2559	9.0158	9.6162	8.9438	9.0201	8.6783	8.9757	9.3274
MAFF	10.1611	10.0912	9.6628	9.6655	9.5927	10.1648	9.2442	9.4662	9.6966	10.6193	11.2416	9.9113	9.9555	10.3799	11.2351	10.3342	9.9008	10.1423	9.2421	9.5438	9.7564	10.4796	10.3331	10.0668	10.0407	9.8334	10.084	9.9852	8.9499	9.5934	9.3985	9.6971	9.093	9.9124	10.5274	9.7956	9.4427	10.0299	9.3226	10.7358	9.8071	10.0657	9.0625	9.6005	9.7183	9.6695	9.0379	9.7593	9.1053
MIEF1	12.0886	11.5346	12.038	11.6736	11.8383	12.25	11.728	11.9377	12.5119	11.8814	11.4339	12.0285	11.8302	12.031	11.9284	11.8454	11.6099	11.6842	11.7441	12.1029	13.177	12.0294	12.1858	11.7419	11.5696	12.1179	11.6756	11.8185	10.7388	11.0551	11.1404	11.3123	12.252	12.2924	12.1522	12.0205	11.7139	11.9947	11.7618	12.313	12.1627	11.9158	11.2341	12.0793	11.8607	12.071	11.63	12.0623	12.223
ACO2	13.9545	13.8562	14.061	13.3982	13.3844	13.9411	14.3744	13.494	14.3755	13.0067	12.6537	13.8155	13.5064	13.6219	13.6743	13.855	12.9443	13.6868	13.6865	13.3324	14.47	13.3692	13.5615	13.2165	13.7897	13.8083	13.6358	14.1983	14.0733	13.776	12.2485	13.2879	12.7346	13.8548	12.4595	12.2914	12.529	13.3186	13.3508	13.6067	13.6263	14.4768	13.4071	13.7947	13.7831	13.9481	12.7217	13.751	13.4597
PNRC2	11.3736	12.4341	12.0319	11.8259	12.213	12.1653	12.4819	11.3396	11.3629	10.8293	11.3979	12.3592	11.603	11.7355	12.0282	11.8287	11.3738	11.9105	11.5945	10.8865	11.0762	11.6869	11.6588	12.0501	12.3694	11.7503	12.4607	12.5878	13.7095	13.8979	12.489	11.8164	11.6229	11.6921	11.5235	12.0343	11.3215	11.4691	11.2761	10.9829	11.883	12.2827	12.4249	11.1421	12.1058	12.2582	11.6386	11.6226	11.8067
FAAH	8.6132	8.9719	8.5753	9.2058	7.3823	7.9716	9.0695	8.3839	7.862	8.8974	6.5677	9.1934	7.7669	8.5284	7.3928	9.0198	8.2639	8.6318	8.6069	8.3896	9.6256	7.4579	8.234	8.3462	8.0607	8.9369	8.3193	8.5104	7.2222	8.0277	7.6444	8.4479	8.5509	8.0577	7.9873	8.4955	7.4765	8.191	7.5542	8.3573	8.5155	8.9982	8.0598	8.1914	8.1987	9.1195	7.698	9.2502	8.1103
CFHR3	8.7914	9.6648	8.4303	8.3611	9.046	9.0521	10.5227	8.7972	8.4932	10.3097	10.054	9.1602	9.4385	9.1479	9.1583	9.2591	9.4016	9.1742	10.0847	7.5076	8.2391	9.6591	10.1576	8.8873	9.1882	7.2748	8.8742	10.5618	9.2511	9.7885	8.866	9.4733	10.0582	8.8655	8.7976	8.3405	9.3049	8.9347	10.3527	8.8701	9.6276	8.2378	8.7154	9.8808	9.4937	9.4152	8.8275	9.4285	9.151
KTI12	8.0193	8.2117	7.7671	8.2002	8.1349	8.0366	7.752	8.3873	8.414	7.4845	7.6071	8.1935	7.9431	8.2678	7.7451	7.9318	8.0099	7.985	7.9253	7.8037	8.1886	8.1127	7.8858	7.974	8.1464	8.3382	8.1665	7.9445	7.3644	7.5566	8.5729	8.2401	8.0889	7.623	8.318	7.5342	7.9992	7.8964	7.8765	8.1136	8.2099	8.3121	8.6439	7.5869	8.2708	8.1101	8.5868	7.9848	8.2186
TMEM59	15.0173	15.1129	13.9581	14.1483	13.7461	14.424	15.1946	14.5835	13.7243	14.1342	13.5652	14.8851	13.7891	14.2319	15.0805	14.4731	13.8275	14.085	14.5359	13.4679	14.2296	14.113	14.2884	13.9064	14.83	13.9864	14.8461	15.5056	18.2204	17.9457	14.6992	15.0575	13.5863	14.4785	13.0854	14.5565	12.8269	13.7899	14.0629	13.988	14.5445	15.6236	15.1262	14.1728	15.1701	14.9274	14.2303	14.5387	13.722
S100A7	6.6043	5.8341	7.1858	7.742	5.8084	6.3887	6.7043	7.3996	7.5663	6.6422	6.3977	6.0837	10.8867	6.7935	6.4072	9.0624	6.2387	6.9377	5.7085	7.6326	6.4008	6.0491	5.8551	5.4839	7.1427	6.5204	8.118	6.9974	8.2915	6.7376	8.3138	6.3136	5.7004	5.5692	6.9586	6.0375	10.5154	6.5032	6.9532	8.6777	5.5617	8.6609	6.6204	7.0558	8.3149	6.0759	8.158	5.8882	8.5697
OCLM	1.3279	1.0198	3.4623	4.047	3.0233	2.6566	3.1464	3.3224	2.4227	4.0778	3.0621	1.8215	3.6576	3.6811	0.8695	2.3535	3.2697	2.9051	3.0651	4.0417	3.7298	3.7913	2.0045	2.6874	2.2161	3.3217	3.1449	3.65	-0.2711	-0.5008	2.4089	2.7259	3.2678	3.3617	3.685	3.7039	4.3022	3.5323	3.7565	3.9973	2.7738	2.7128	1.0766	4.3047	3.377	2.4177	3.2672	2.8683	3.4327
LCK	8.9861	9.2261	8.6532	8.0178	10.3588	8.8703	9.3676	9.4285	7.51	7.8151	8.8369	8.776	10.7451	8.9186	9.4544	9.5011	9.0698	8.9153	8.4885	8.019	8.6335	8.7822	8.6701	8.9892	9.6187	8.4204	9.2848	9.2916	8.5271	8.5586	8.6845	8.3972	10.2016	8.7286	7.8486	8.4913	9.2216	7.5462	8.8382	8.8244	8.9237	9.636	8.9584	9.4577	9.2025	9.0442	8.5566	10.9288	8.4217
PSEN2	10.6289	11.6125	11.3076	10.9125	10.991	11.7301	11.6587	11.8241	11.2732	11.5368	11.8564	11.6177	11.4362	11.2649	11.6874	11.4687	11.1423	12.0457	11.4519	11.9826	11.6284	11.6612	12.0471	10.9793	11.4747	11.4636	10.9739	11.0986	11.1887	11.3997	11.4081	11.2547	11.8812	11.6153	11.3175	11.6485	11.3105	11.6975	11.3357	11.2319	11.3396	11.493	11.5599	11.3565	11.4327	11.9335	11.9115	10.9069	11.9428
YTHDF2	12.2252	12.9884	12.6394	12.1738	12.7276	12.5274	12.655	13.2064	13.1142	12.1073	12.2962	12.8558	12.7612	13.0691	12.7084	12.6031	11.8486	12.6605	12.1103	11.9551	12.3014	12.4559	12.1655	12.6813	12.662	13.085	12.6116	12.5866	12.8303	12.6485	12.5478	13.0439	12.3406	12.394	12.2679	12.8337	12.3735	12.7201	12.4697	12.2338	12.8337	12.6701	12.4036	12.1162	12.7325	12.9425	12.9568	11.9845	12.5908
RGS8	1.3279	1.0198	4.3871	5.0838	2.1615	3.3826	3.4274	3.0421	3.2927	0.4357	-0.1428	1.5244	1.9208	3.5789	3.7185	3.3964	2.8918	3.7977	2.0346	5.9351	3.12	3.0594	2.0045	1.2221	3.3574	3.4655	2.6196	4.0735	-0.2711	0.8795	2.7557	2.0177	3.1508	0.2199	3.1396	3.2117	4.3042	3.7756	3.8815	2.7904	0.5632	5.4319	3.1446	4.8355	3.8032	2.7287	3.3042	2.5176	4.4417
OSCP1	9.7209	9.3218	9.3165	9.3687	8.9547	9.1152	8.9117	9.6506	9.4098	9.5353	8.5998	9.4991	10.1979	9.3995	9.1462	9.2844	9.022	8.9724	9.2771	9.7306	7.8941	8.4703	9.5924	8.6664	8.811	9.6254	9.2538	9.2314	10.3206	9.7244	9.5099	9.5454	9.49	9.3774	9.435	9.2272	8.225	8.786	9.5086	8.4129	9.2029	10.6403	9.3002	8.8911	9.5076	9.7104	9.3896	8.9484	9.1231
MEAF6	12.1376	11.6671	11.5606	12.0049	11.8883	12.012	11.75	11.5546	11.4809	11.4719	11.3235	12.0032	11.1859	11.6667	11.2818	11.7556	11.6436	11.7376	11.5835	12.526	10.8004	11.3411	11.9632	11.9405	11.4937	11.5684	11.6013	11.7541	13.1699	12.946	12.8286	12.2033	11.4432	11.3629	11.7004	11.5751	10.863	11.406	11.7277	10.8876	11.5838	12.7716	12.335	10.9913	11.7274	11.7023	11.9693	11.7608	11.9688
PLA2G5	5.7392	6.5821	7.4816	7.7103	6.9343	6.7177	7.4279	6.8358	6.4072	7.5577	7.3974	6.7559	7.6678	7.2641	7.2132	6.9034	6.9244	6.8912	7.4762	6.862	6.5063	6.9552	8.0274	6.6946	7.2475	6.5182	6.4676	6.9428	6.3033	6.0372	7.1569	8.545	7.6144	6.2758	6.4939	6.5033	7.408	7.544	7.7674	6.7689	6.8957	6.9926	8.0417	7.4497	6.4849	6.0331	7.1645	6.7112	7.0756
UBIAD1	10.3705	9.5399	8.961	9.9172	9.9214	9.3801	9.5553	8.8449	10.1856	9.6239	9.8932	9.1021	9.8812	9.8206	8.8053	9.3115	8.6793	9.3147	9.3037	8.4563	7.8764	9.1578	9.2759	9.7448	9.2515	8.619	9.4812	8.958	9.2462	9.3678	11.0144	9.9027	9.4808	8.7453	9.8363	8.841	9.1531	9.0261	9.6964	9.0851	10.2061	10.6497	9.5947	9.343	9.7676	9.6787	10.0844	8.8822	9.6507
CYP2J2	12.9909	12.7195	12.7496	13.0289	12.598	12.5432	13.5413	13.1362	12.0191	11.5522	11.9051	12.5288	12.1861	12.6768	11.8089	12.6217	12.6871	12.367	12.8191	13.0187	12.7915	12.3344	12.447	11.3802	12.5	13.3289	12.6347	13.307	13.1362	13.3999	11.8576	11.7167	12.3755	12.4962	11.1626	12.4671	11.1481	12.3465	11.9879	11.5976	12.0453	13.8546	11.6761	11.8392	12.874	12.8203	11.7144	13.0738	11.3146
MDM4	9.523	8.8354	9.9091	9.2861	9.0936	9.2604	9.2074	9.535	9.7652	10.1983	10.2916	8.9461	9.6757	9.6308	9.3606	8.9102	9.5799	9.7072	9.3831	9.6918	10.2086	9.5578	9.9456	9.1997	9.0787	9.603	9.3881	9.7983	9.4089	8.9678	9.9616	9.3327	9.4407	10.019	9.2412	9.9687	10.1706	10.3235	9.8447	9.5115	9.3986	9.0326	9.1721	10.131	9.5315	9.1128	9.2517	9.5832	9.561
C1orf226	10.4724	10.0782	9.7297	9.979	9.3873	10.2857	11.0051	11.2425	10.0546	9.9224	9.548	9.7679	9.2793	10.0582	9.762	9.6876	10.1439	9.8469	10.0259	10.5393	10.527	10.4245	9.9213	9.4954	9.8956	10.054	9.9634	9.7462	9.7633	9.063	9.4436	9.7314	10.1142	10.2664	10.127	9.8814	10.701	10.1795	9.6128	10.0777	8.9012	10.3042	9.3241	10.1997	10.2703	9.2595	9.4518	9.588	10.1083
GPR161	8.4556	9.6109	9.8883	10.2348	9.0833	9.3898	10.3325	9.1311	9.5682	9.9838	9.5716	9.2591	9.9481	9.6569	10.0775	9.1359	8.8273	9.995	9.5209	9.8397	9.4119	9.5071	9.5072	9.1613	10.0151	9.9124	9.9536	10.9264	10.8067	10.0418	9.3153	8.7099	8.1683	9.3471	8.7814	8.94	9.1561	9.0755	9.3894	8.745	8.5187	10.6878	9.869	9.7248	9.1021	9.7314	9.1792	9.3294	9.2654
HMGCS2	11.9701	9.5294	12.4545	10.9087	8.9332	10.5554	12.4654	11.9126	10.769	9.0016	5.4859	9.0699	11.5381	8.8376	6.54	12.0572	14.3909	9.0075	11.3076	5.3826	12.4824	10.1393	10.8913	11.745	11.3023	6.5286	9.8469	11.572	8.8403	9.3199	8.1263	13.5115	11.2498	12.3626	8.5599	11.1753	11.9804	3.9772	9.0374	7.8498	9.1512	12.8364	12.6337	10.2915	12.4443	8.9906	6.7085	12.2886	8.1249
MAN1C1	9.6207	9.9743	9.6033	9.6349	10.4749	10.3545	10.2316	10.7886	8.6585	9.7313	10.2933	10.2761	10.1833	9.3213	10.3392	10.595	10.9836	9.9311	10.9149	8.9248	9.3453	9.6867	11.1073	9.7781	10.9118	9.1917	9.711	10.539	9.8291	9.783	10.5046	10.8631	11.489	9.7169	9.2761	9.6427	9.3367	10.1354	11.2713	10.2335	9.9134	9.3419	11.4938	10.3154	9.8152	9.7179	9.6246	10.0041	9.6012
ANXA9	6.8258	6.6255	8.8046	5.9402	6.9803	8.7268	3.5533	7.2141	7.0204	8.6133	7.5228	7.005	8.1988	6.7442	6.066	8.4194	7.7689	6.6903	5.3245	9.841	6.1129	7.5797	9.0331	8.2746	5.7548	6.268	6.5868	4.366	-0.2711	3.8413	8.2589	8.9787	6.66	7.9231	8.4239	7.8165	7.9265	8.9003	7.8213	8.3655	8.2625	9.1946	6.6029	6.3859	8.6272	6.3407	9.8763	5.854	9.2775
HEATR1	11.7263	11.1955	11.6257	11.2703	11.8968	11.0224	10.9277	11.9475	11.8766	11.3499	11.7114	11.1537	11.3818	11.4488	10.4887	11.3527	11.6633	11.8087	11.3589	11.884	12.0032	12.2802	11.8872	11.1851	11.0688	11.4648	11.1155	10.3759	9.5761	9.9017	11.414	11.1257	11.5886	11.5863	11.789	11.8927	12.2133	11.7931	11.5639	11.4563	11.2632	11.6767	10.8235	11.488	11.4335	11.2407	11.7823	11.4038	11.6486
EBNA1BP2	14.9475	14.4036	14.8138	14.5796	15.2507	14.5638	14.5736	14.4087	15.3381	14.1313	14.5196	14.7451	14.5188	15.0542	14.21	14.1744	14.2739	14.5423	14.3504	14.8655	14.4927	14.4423	14.4492	14.8275	13.8151	14.6509	14.4715	13.9827	15.8156	15.1328	15.3215	14.8127	14.0471	13.9919	15.0503	14.9329	14.5887	14.2857	14.2874	14.7577	14.4859	15.5355	14.5555	13.6121	14.4931	14.789	15.4497	13.7461	14.9288
YY1AP1	12.507	12.0918	12.1161	12.2129	12.2731	11.9537	12.2194	12.7286	12.2649	12.2159	12.226	12.1259	12.0487	12.2811	12.1494	12.3522	12.4088	11.8709	12.2103	12.501	12.8923	12.465	12.6345	11.966	12.0522	12.2746	11.7468	12.1724	11.8075	11.6504	11.6441	12.7694	12.4665	12.2854	12.2791	12.9131	12.5543	12.6566	12.2948	12.3634	12.1094	12.3961	12.4576	12.5722	12.5261	12.2065	12.2332	12.2348	11.8289
NES	9.1321	9.1936	9.8093	8.9201	11.3323	10.1852	8.7961	8.4567	8.6261	10.7141	10.3095	10.7113	10.7021	9.1584	10.205	10.0821	9.8123	9.2058	10.3269	9.5776	9.6694	12.1544	9.7381	10.0414	9.4128	7.9782	9.0632	8.6039	6.5691	7.6879	8.3757	10.3237	9.9153	10.0545	11.7137	9.4782	9.71	10.5265	11.1801	11.2216	9.6753	7.338	8.9332	10.5111	9.4391	8.8184	10.4978	9.402	12.3182
HSPB7	1.3279	4.8287	0.0856	3.1664	4.1904	3.9102	6.1573	4.6202	0.8169	3.0682	-0.1428	4.2307	5.0805	2.2109	3.5322	5.1738	2.9885	4.9	5.5946	3.6215	3.8023	3.5074	5.8831	4.5149	3.6678	1.146	3.664	3.6932	2.3921	2.9492	2.1205	7.682	4.6428	4.0131	2.2445	2.2683	3.8804	0.9202	5.5233	3.5281	4.1008	3.618	3.3632	4.3079	3.8053	2.7177	2.8555	3.8853	3.3277
AGMAT	10.6677	10.6369	11.9218	11.3062	11.0333	11.6755	10.5734	9.6495	12.6716	11.0869	10.6697	11.4449	10.8692	10.9163	10.6024	10.8815	10.7666	11.3708	11.4375	11.686	10.1373	11.1576	11.4455	11.1934	9.9079	10.5875	10.8846	10.0364	10.7789	10.4835	12.6146	10.8877	10.0602	11.8714	11.8105	11.1273	10.8311	11.228	11.1191	11.3871	11.8163	12.225	11.6342	10.1902	10.6072	11.4044	11.3396	10.2602	12.2545
R3HDM2	11.8209	11.6368	11.546	11.3894	11.8039	11.7914	11.0096	11.7082	11.4013	10.999	11.0202	11.5329	11.1768	10.8342	11.0792	11.9824	12.7977	11.9953	11.7324	11.7185	10.8332	12.2369	11.8462	11.6328	11.3298	11.3704	11.3356	11.0277	9.8633	10.6447	10.9688	11.6353	11.8164	11.6554	11.4626	11.0538	11.4338	12.123	11.5722	12.0128	11.471	11.5668	11.3571	11.2194	11.5183	11.1866	11.1112	11.6471	11.8186
OVGP1	8.8706	9.1906	10.5957	8.1235	8.4625	9.4791	7.9247	9.6007	9.2069	9.2162	8.9291	9.8147	9.2057	9.5535	8.1232	10.2311	8.7086	9.557	8.8551	11.6063	9.8889	9.3962	10.1295	9.1885	8.2837	9.2106	8.9504	8.3147	7.7016	7.8215	7.5908	8.848	9.6157	9.4518	8.3452	10.0177	9.0128	10.1359	8.2476	9.1357	8.0785	10.06	10.5099	9.4295	8.2213	7.6778	9.0353	8.971	9.2249
FCER1A	5.901	7.8717	6.182	7.4072	6.0712	6.7734	7.8	7.8312	4.9293	7.2258	5.8541	7.4951	5.6665	4.4537	7.2461	8.4152	6.5535	8.7165	8.7501	5.5214	5.0311	7.2395	8.2548	8.3381	7.3418	6.7077	6.9675	10.1084	9.877	8.9756	6.3095	7.3243	5.7105	6.9169	6.0191	8.6598	5.6138	0.9202	7.419	5.5156	7.2477	9.5759	7.2518	8.2457	7.3565	8.4796	6.5336	7.2426	7.0713
LRRC8C	6.5154	7.1865	7.1579	6.7141	7.5539	7.2485	6.7788	7.1455	7.5348	7.7203	8.8244	6.8924	7.6985	8.416	7.8067	7.488	7.2609	6.9289	7.6039	6.3937	6.3012	7.401	7.5265	7.751	7.2014	6.3762	6.9133	7.7626	6.4241	6.8798	7.6405	8.4039	8.1287	6.7664	7.6492	6.8826	7.405	6.9686	8.0011	7.6552	7.6977	5.7564	7.4604	7.6158	7.6827	7.3411	7.2657	7.284	7.0486
BRINP3	1.3279	3.6879	4.8763	6.1279	5.3259	6.5692	8.1882	2.9938	3.9988	6.255	3.9746	5.3029	4.8867	5.2497	6.2504	5.8434	5.1456	5.8682	7.3098	5.003	5.5442	6.3461	3.905	1.4004	6.7403	4.4124	7.2387	8.2271	6.5372	7.8957	4.2575	3.9242	6.1261	6.9724	3.4457	4.2944	5.9805	0.9202	6.1619	4.3544	5.7143	4.7423	5.3851	5.9217	7.6675	5.0508	5.4245	6.3412	5.8125
DTL	10.4074	10.0143	10.3176	10.7702	10.3316	9.9493	10.0627	10.1038	10.0528	9.8648	10.3458	9.9543	9.8418	10.3359	9.2422	10.0379	11.0796	10.3484	9.877	10.7064	11.5628	10.9764	9.9975	10.4948	10.1155	10.473	9.8646	8.9349	8.8153	8.4595	10.3396	10.0749	10.8149	10.6589	10.8186	11.318	11.401	10.653	9.8593	11.1168	10.4592	9.7501	9.1538	10.8995	10.4859	10.2201	10.154	10.1515	10.3846
TTC13	9.1871	9.4144	8.7661	9.3069	8.7767	8.8078	10.0626	10.0517	9.5512	7.4354	8.4796	9.2316	8.6572	9.2753	8.7858	8.7984	9.1233	9.2609	9.1764	9.1346	9.2986	9.227	8.6816	8.7886	9.3093	9.3183	9.2414	9.7825	8.9171	8.7683	6.5868	9.2661	9.1312	9.332	8.8308	10.1223	9.7063	9.3961	9.1495	9.1915	8.7294	8.1212	8.6679	9.1127	9.4987	9.1927	9.0978	9.5439	8.6694
SPATA1	6.6621	5.7265	6.9524	7.8451	5.0766	5.7725	6.0694	5.9029	6.2212	6.0217	5.6788	5.9173	6.4868	6.127	6.596	5.7233	5.5958	6.1553	5.7003	7.165	5.9158	5.8727	5.9193	5.1893	6.1589	6.9682	6.3711	7.1166	5.8952	5.6211	5.9429	6.2141	5.3164	5.855	5.8059	5.7406	7.1786	5.8918	6.5464	5.7741	5.7104	7.3608	6.2254	6.7816	5.739	5.8551	6.425	5.4896	6.7909
UFC1	12.4342	12.4043	12.7715	11.9657	11.7838	12.2715	12.3109	12.5775	12.187	11.6039	11.753	12.6631	11.9766	11.9881	12.1943	12.2823	11.9713	12.1657	11.9662	12.5959	13.3502	12.351	13.006	11.8454	11.9266	11.8196	12.3712	12.3557	15.1345	14.2768	13.0842	12.4289	12.0923	12.6334	12.3254	12.9953	11.5827	12.4196	11.9657	12.3906	11.8776	13.3796	13.3008	12.2324	12.3558	12.1968	12.0923	11.9075	12.2045
B4GALT3	11.8043	11.8493	11.819	11.4225	11.9487	11.8517	11.7577	12.0473	11.6443	11.8874	12.1502	11.7622	11.9062	11.545	11.8415	11.6976	11.8346	11.9146	11.7255	12.497	12.7999	11.9924	12.0381	11.6256	11.8304	11.8398	11.7879	11.7924	11.9649	11.9751	11.7485	12.4267	11.9063	11.9361	12.2666	12.1011	11.5299	11.8639	11.6893	12.1127	11.824	12.5729	12.2481	11.9066	12.0687	11.5832	12.0833	12.1185	11.5386
FGR	9.7806	10.6862	10.5835	9.5056	11.1812	10.515	11.0617	10.4343	11.7317	11.2132	12.7369	10.2058	11.076	11.1989	11.3237	10.4939	11.121	10.2365	10.9755	8.9035	9.5317	11.1611	10.5776	12.8635	10.438	8.65	10.603	10.2186	9.7574	10.5428	11.7897	11.4919	11.2682	10.1605	12.2868	10.179	10.47	12.1846	11.1462	11.0622	10.3227	9.6327	11.1581	10.9579	11.1932	10.8029	10.6232	10.4456	10.0269
DNAJC11	11.0693	11.3566	11.5035	11.0531	11.0969	11.1676	11.5575	10.358	11.8915	11.6785	10.4497	11.0668	11.1077	11.2785	10.6287	11.5791	9.8465	11.4558	10.9832	10.5408	11.0091	10.8848	10.4996	10.9653	11.0107	10.7154	11.2511	11.2301	10.3944	10.2127	9.7248	11.2618	10.54	10.8265	11.157	10.8134	10.6327	11.1822	11.1508	11.2063	10.8729	10.7902	10.8615	10.6729	10.6918	11.3767	11.1706	10.6993	11.1737
AKR7A3	12.2772	12.4078	12.3011	12.4265	11.8805	12.2814	11.7121	11.3491	13.7068	11.5972	12.1871	12.169	11.4421	12.0944	11.9555	12.178	11.6636	12.151	12.0122	11.3267	11.5361	11.9528	11.7236	11.8201	11.7996	11.5035	12.9974	12.6024	14.2555	12.9717	12.0327	11.9267	11.752	12.1071	11.921	11.9022	11.281	11.5789	11.5631	11.101	12.2648	13.318	12.2109	11.7568	12.5947	13.0743	11.787	12.0445	12.2134
TSEN15	9.4728	9.2865	9.1159	9.4292	9.7497	9.3259	8.969	10.345	9.3675	7.9475	9.2363	9.3139	9.4591	9.018	8.7286	9.0176	9.2625	9.7797	8.833	9.9906	9.7968	9.7026	9.7715	8.8878	9.1575	9.3564	9.1465	9.1412	9.5112	9.4181	9.2635	9.1335	9.5197	9.4375	9.383	10.162	10.1633	8.814	9.2472	9.4451	9.8361	9.5973	9.6306	9.4508	9.5694	9.387	9.3246	8.8896	9.3038
BPNT1	11.2126	10.9761	10.7156	10.7922	9.621	10.6388	10.839	11.1255	10.6846	10.6933	10.2637	10.7047	10.1166	10.8341	10.7878	10.7282	10.457	10.5786	10.8721	10.0532	11.334	10.6595	10.7112	9.6555	10.9148	11.0061	10.3757	11.3521	10.5654	11.9233	8.9379	10.5838	10.2597	11.3723	9.4383	11.6078	9.8607	11.1835	10.3191	10.3716	10.5868	10.8716	11.0701	11.0016	11.1534	11.1728	10.4214	10.6287	10.5419
SUCO	11.8142	11.5339	11.0703	11.965	11.2662	11.9313	11.6216	12.5593	11.1537	10.7355	11.7003	11.3794	11.6604	11.3308	11.3459	11.2342	11.8724	11.2433	11.2791	11.8264	12.4104	11.4979	11.7631	11.1433	11.7529	11.8539	11.3226	11.8976	11.4719	12.284	11.1385	11.3379	11.6295	12.0223	11.6826	12.1658	11.894	12.6757	11.2058	11.6796	11.2232	11.4145	11.5308	11.0029	11.6278	11.2995	11.213	10.9908	11.3109
S100A3	7.4537	8.427	8.6352	7.752	8.6123	7.9984	7.6064	7.8199	9.4813	9.778	10.2121	7.1683	13.9781	8.6158	8.5973	8.2279	8.9608	8.1518	7.7658	7.8378	7.1838	9.0622	9.1629	9.3484	7.4966	6.9458	8.6211	6.4138	6.3139	6.922	9.9704	9.3383	8.1202	7.8858	10.12	7.926	9.2856	9.2998	8.5282	8.7217	8.1557	7.2702	9.0977	8.2209	8.3238	8.4854	8.3719	8.0464	9.7774
RPS6KC1	9.6061	9.2074	9.5447	8.3033	8.7355	8.9474	9.184	9.9157	9.8456	9.8118	9.5604	8.8026	10.258	9.1694	8.9597	9.2018	9.0065	9.3549	9.2055	9.3356	9.4529	9.6105	9.4596	8.6525	9.1445	8.8326	9.6866	9.3915	8.5448	9.2284	8.971	9.4587	9.6361	9.6303	9.2462	9.5414	9.7377	9.698	9.7592	9.317	9.1891	8.7945	8.3645	9.7079	9.756	8.9974	9.7913	9.0538	9.3307
RBM8A	14.6977	14.1418	14.557	14.8454	14.7341	14.2762	14.7463	14.7091	14.8	14.3241	15.1417	14.3734	14.4575	14.8711	14.4322	13.9815	14.4905	14.1308	14.5289	14.5459	14.263	14.6493	14.2561	14.5217	14.1651	14.3761	14.5738	14.4005	17.7333	16.3721	16.2579	15.0512	14.6642	14.7096	14.9096	15.2125	14.8697	14.8303	14.3765	14.445	14.1509	15.387	15.2835	14.5785	14.8084	14.8437	14.7158	14.3346	14.1488
ZMYM4	10.8358	10.2787	10.2095	10.071	10.431	10.6515	10.4619	10.8526	10.3128	10.7354	9.7835	10.3281	10.7092	10.5379	10.2672	10.6695	10.1859	10.1976	10.2045	11.0209	9.8061	10.2478	11.019	10.3698	10.2244	10.2708	10.3773	10.3797	9.8293	10.1363	10.5008	10.7169	10.2419	10.3494	10.5098	10.6758	10.3698	10.4166	10.6961	10.0983	10.5056	10.1689	10.5789	10.0247	10.6706	10.388	10.9206	9.9975	10.9432
TMEM69	10.7774	10.5476	10.5701	10.0064	10.9555	10.202	10.3511	10.432	10.8882	10.0446	9.7283	10.5513	10.9746	10.2254	9.8227	10.9159	10.3672	10.5819	10.5294	10.2875	10.7565	10.1497	10.4858	10.185	10.1061	10.7053	11.0973	10.2155	11.3486	11.0227	10.4654	10.872	10.3796	9.3505	10.4724	10.6835	9.8448	10.0975	9.6927	10.9071	10.3185	11.3505	10.864	9.8007	10.0921	10.3104	10.8515	10.5932	10.2781
ELF3	13.756	13.3862	13.2563	13.801	13.2023	13.5457	13.8074	13.6751	13.0911	13.5756	12.5846	13.4555	12.5932	13.5869	13.3594	14.0032	13.8774	13.8674	12.8552	13.2025	14.1754	13.8445	13.5392	13.1935	13.3698	13.5709	13.2304	12.9694	13.9097	13.7818	12.609	13.0512	12.4941	14.1048	12.7515	13.8264	13.0213	13.7135	12.6508	13.9845	12.8563	13.7041	13.6354	13.3008	13.5469	13.4311	12.4814	13.1241	12.9337
ITGB1	10.9586	10.8427	10.9629	10.56	10.857	10.8481	10.8436	10.2566	10.8494	12.44	12.089	10.8161	11.0805	11.419	11.0789	10.9789	11.045	10.5306	11.1318	10.8251	11.2297	10.6521	11.3203	11.0804	10.4043	10.6182	10.6981	10.5968	9.9574	10.9914	10.7803	11.8405	11.5884	11.1334	11.3	11.6915	11.8081	11.3403	11.2531	11.2284	11.3029	10.4432	10.443	11.2169	11.0591	11.2906	10.9871	11.1557	10.8204
YME1L1	12.7621	12.3744	12.464	12.4927	12.3538	11.9093	12.5139	12.4302	12.8074	12.058	13.0089	12.4806	12.3602	12.4098	12.729	12.3098	12.4389	12.1792	12.6178	12.3926	12.5561	12.21	12.3308	12.2785	12.2378	12.7901	12.4037	12.5043	12.8901	13.0767	12.7689	12.8209	12.3429	12.4052	12.3151	13.0213	12.9643	12.6475	12.1139	12.7408	12.5192	12.9697	12.5269	12.5799	12.5346	12.6393	12.8722	12.3113	12.2633
A1CF	10.6149	10.8821	9.8343	10.3732	7.136	10.0409	10.9301	10.1351	10.3381	9.1811	8.3619	9.528	9.3563	9.0992	10.1251	10.2338	10.746	9.2264	10.7556	10.1432	11.0579	9.8195	9.4431	9.3085	10.2386	10.2759	10.73	10.9931	9.6977	10.7964	7.6945	8.3428	9.5321	10.8524	8.9999	10.2883	10.212	10.4467	9.8362	10.8245	10.0038	10.4455	10.1101	10.4821	11.0019	9.8608	9.8675	10.7779	10.3764
INAVA	11.3743	11.8567	10.9764	11.4278	10.463	11.233	11.7903	11.9818	10.2803	10.826	10.466	11.2559	10.0681	10.6145	11.8001	11.1925	12.2296	11.5402	11.2746	11.2231	11.3139	11.8114	11.3862	10.5263	11.8294	10.6951	10.9848	11.1617	10.3873	11.3014	9.888	10.6251	11.0165	12.4211	10.5854	11.7365	10.9819	11.1339	10.491	10.7654	10.9464	11.0331	11.1826	11.4732	12.1492	11.5733	10.6943	11.1073	11.1041
DDIT4	12.086	11.4044	13.1971	12.0904	12.2615	12.8463	10.2998	12.2141	13.716	12.35	12.5658	11.8029	12.6462	12.9555	13.6456	11.1677	11.4103	12.464	11.5623	13.3956	13.8594	12.3129	11.7165	13.1221	12.0657	12.6251	12.4068	11.4697	11.3128	12.05	11.0197	12.2298	11.4647	13.9239	12.859	12.6804	12.8003	13.3226	11.8963	14.0337	12.413	11.7534	12.2892	12.1573	12.2476	12.5444	11.5669	11.106	12.3838
MGMT	10.7938	11.2274	9.6184	8.7449	11.4022	10.9227	10.6733	8.2889	7.7429	10.1579	11.3176	11.839	11.4435	10.3969	10.4852	10.8524	9.2452	10.0358	11.6475	11.8829	11.736	10.9349	11.1524	11.4642	10.7971	7.2477	10.9574	11.2026	12.2276	12.3378	7.8705	11.8086	10.2432	10.227	10.8876	11.5559	12.315	11.3624	9.9595	10.4992	10.6008	11.3653	11.4514	11.3667	10.7483	11.7293	11.9252	11.6431	10.4228
ECHS1	13.7302	13.7409	12.0943	13.2476	13.8016	13.1432	13.7045	13.6393	14.1863	12.9457	12.7163	13.4715	13.5531	13.4865	13.3191	13.0022	13.1662	13.1322	13.0027	13.577	13.6674	13.0525	13.3453	13.6114	13.2721	13.2294	13.8422	13.5881	14.5309	13.8777	12.6995	14.3174	12.6122	13.9184	13.2484	13.4483	13.3716	13.6006	13.1591	13.0698	13.3642	13.3619	13.6109	13.3271	13.9294	13.6384	13.6335	13.5779	13.2087
DNAJC9	12.2179	12.1143	11.9228	12.6637	12.6029	11.5585	12.4385	12.1427	12.6573	11.3087	12.4243	12.2493	12.2887	12.0902	11.6476	11.3257	12.0063	11.7585	12.5488	12.5089	12.3165	11.844	11.8282	12.2938	11.7067	12.4549	12.0666	11.8228	13.383	12.6473	12.9893	12.5703	13.0665	11.7061	12.3332	12.8711	12.974	12.0248	11.9404	12.2432	12.1441	11.7119	12.7695	12.325	12.1284	12.4085	12.5051	12.1574	12.0043
DUX4L1	16.4851	15.9224	16.8325	15.6397	16.3426	15.9614	16.4317	15.4557	16.5856	17.7257	17.4035	16.1632	16.064	16.6657	17.1062	15.941	15.9164	15.9474	16.0538	16.6399	17.2174	15.8522	16.501	16.5178	15.571	15.8302	16.704	16.5326	19.0943	18.3519	17.0337	16.778	15.3702	16.4372	15.934	16.4118	16.1402	17.0273	16.0411	16.1733	16.3602	16.998	16.8744	16.2169	15.6776	16.2948	15.8336	16.1806	16.0011
OSBPL1A	7.9241	9.7846	9.3239	7.7254	8.4891	8.6656	9.2666	9.6927	7.2837	8.8119	8.6914	8.6211	9.6306	8.9495	8.6287	9.1035	9.4121	8.5766	9.5739	9.4435	8.945	9.226	9.2225	7.3575	9.165	9.5162	9.4863	10.4525	9.6028	9.8546	8.3379	9.0931	9.6985	9.3239	8.9383	7.4874	9.4063	7.8534	9.17	9.0141	9.1975	9.4648	8.3351	9.2591	8.7564	9.074	8.5937	8.1261	9.3893
MYPN	3.2359	4.0906	3.9267	4.916	2.145	3.8005	4.4714	3.1522	3.8717	2.4847	2.8052	3.4525	3.8883	3.4604	4.5366	3.1665	2.435	3.2677	3.81	4.8879	2.8098	3.5821	2.0045	1.934	4.2806	4.1014	3.0192	3.9084	2.904	2.8477	2.521	3.0458	3.2513	4.3534	3.4651	3.2538	4.5966	2.5969	4.5911	3.5357	3.8124	3.9999	3.5354	4.8602	4.8051	4.3346	3.9906	4.4524	3.9641
ALOX5	10.8025	10.759	10.6731	10.4294	11.5048	11.2979	11.1651	14.3014	11.7172	10.7864	12.376	10.7602	13.3196	11.7468	12.2349	11.2177	11.7628	11.3215	11.8281	8.494	9.5259	11.7704	11.4505	11.9212	11.6726	12.928	11.9014	11.3586	9.9625	10.3297	11.1427	11.9504	12.2106	11.2263	11.5189	10.4836	10.6287	11.2887	11.2458	10.4108	11.1636	11.8243	11.855	11.2702	12.4532	11.0763	10.8049	11.2107	11.2058
DUSP13	3.7957	2.5068	5.7042	6.2783	3.2899	3.77	3.5173	3.2385	4.4291	3.6726	3.7117	3.273	4.4591	4.4669	4.5807	3.3384	3.3714	3.1607	3.7158	5.7442	4.2027	3.9589	2.0045	3.3219	3.6327	4.9685	4.7406	4.9383	3.1723	2.5762	4.3281	4.7834	3.6005	3.1648	5.0456	4.02	5.5781	3.4983	4.9266	4.4362	3.9056	5.0658	4.0449	5.1076	4.282	3.7757	5.2028	3.1953	4.7995
CPT1A	10.9278	10.1563	11.2618	10.4565	10.1163	10.1477	10.9249	9.9414	10.5273	12.5887	10.833	9.8072	9.914	11.5	10.6238	10.4854	11.055	10.7521	10.9282	10.0089	11.8553	10.8325	11.2684	11.7173	10.6261	10.5186	9.936	10.9559	10.2824	9.5844	10.773	11.7783	10.6187	10.0876	10.5089	9.9352	9.8553	11.4712	10.4893	10.781	10.6456	11.1213	11.2643	11.1995	10.82	10.2	10.4504	11.2561	10.5364
PRR34	1.3279	1.0198	3.4306	4.2765	2.3786	2.8925	2.0294	2.5867	0.8169	2.1362	3.236	-0.0801	2.4222	2.1305	0.8695	3.1669	2.1817	0.5685	3.3463	4.3583	-0.1623	2.7431	2.0045	1.9349	0.2283	2.6137	2.3072	3.3072	-0.2711	-0.5008	1.9987	2.9052	3.3596	2.0139	2.4349	2.9978	4.1527	0.9202	3.7623	3.2746	0.5632	2.6511	1.7137	3.9958	0.4069	-0.1187	2.9949	1.9907	3.3528
CORO1B	9.3391	9.5695	9.7776	10.0815	9.0641	9.3676	9.6802	8.8505	8.8877	9.1927	9.3427	9.4668	9.0615	9.3035	9.5506	9.4081	9.4751	9.5445	9.2916	9.2445	9.4718	8.9969	9.0047	9.1761	9.3967	9.2522	9.5073	9.6449	9.0573	9.2257	8.8232	9.8259	9.5274	9.1385	9.3151	8.9979	9.8582	9.5	9.1537	9.1084	9.3524	9.5625	9.2804	9.6942	9.2058	9.3534	9.5693	9.2057	9.4024
SCT	5.6933	6.2412	6.5808	6.9179	5.5706	6.0261	6.6821	5.551	5.2443	6.1875	5.4091	5.7769	7.9136	5.8135	6.3095	6.0822	5.9764	5.6631	5.9427	6.0364	7.2422	6.9006	8.2948	4.9539	6.7088	6.6603	7.9621	6.8733	6.6903	6.2557	6.4095	6.7646	8.2702	5.8087	6.5079	6.1268	6.7819	6.4304	6.5604	8.1048	5.8551	6.7306	8.2795	6.5897	6.273	5.9326	5.9702	6.1792	6.8671
PSMC3	11.7392	11.2045	11.5568	11.547	12.5877	11.7685	11.9811	10.9924	11.6326	10.3426	11.6545	11.8854	11.2917	11.2416	11.6456	11.6841	11.8025	11.5013	11.624	11.3266	11.8249	11.9963	11.6296	11.6509	11.3578	11.4449	12.0896	11.4577	12.555	12.514	11.3599	11.9629	12.0359	11.2418	12.3427	12.6295	12.2958	11.1322	11.1477	12.0259	11.7456	12.031	11.8868	11.4199	11.7719	11.739	11.5904	11.8383	11.405
LARGE2	8.6949	9.3739	10.4123	9.5318	9.3075	10.3234	8.6495	9.5114	9.6544	9.6605	9.779	10.1545	10.7866	9.8834	9.0295	10.4803	8.1424	11.0265	9.6992	10.1421	10.8176	9.8592	11.1914	11.2831	9.8059	9.594	9.4778	8.9623	10.1622	9.6387	10.2485	10.7941	9.9421	8.8436	9.7747	10.1123	11.5819	10.7611	11.1361	10.6199	10.1893	10.6728	10.3807	10.0329	9.7054	8.8223	10.7333	8.5008	9.2114
NDUFS5	16.166	16.1736	16.4304	16.4394	16.2636	15.4951	16.1528	15.3744	16.6252	16.4905	16.9071	16.1569	16.0124	17.071	15.831	15.7666	15.5757	16.14	15.8912	16.049	15.5119	15.9011	15.9881	16.5829	15.6018	15.72	16.0847	15.8282	20.0802	18.7699	18.5177	16.664	15.7476	16.0881	16.3743	16.5774	16.021	16.5032	15.846	15.8173	15.9349	17.4887	17.1006	15.9135	16.2085	16.3897	15.8611	15.6022	15.6566
VPS51	12.7747	12.6583	13.1276	12.6351	13.5761	12.6937	12.7389	12.6164	12.7108	12.9766	12.4527	12.6385	12.6192	12.2944	12.4548	13.0481	12.0678	12.7639	12.8248	13.2371	13.5661	12.5574	13.8317	13.4056	12.8028	12.5971	12.8092	12.6755	13.4794	13.1235	12.7899	12.5216	12.9544	12.5922	12.8741	11.3838	12.6431	13.1503	12.4143	12.9355	11.9985	13.9982	13.4768	12.6228	12.657	12.0869	12.4194	12.9671	12.4771
CDCA5	12.1481	11.3619	12.0585	12.4666	13.4469	12.179	11.5784	11.6046	12.4547	11.441	12.1262	11.8894	11.7878	12.5786	11.2815	12.286	12.3259	12.5934	12.0336	12.5125	13.0177	13.0141	12.08	13.0112	11.9655	12.32	11.7303	10.4092	10.3455	10.3101	13.2276	11.548	12.445	11.5604	13.7197	12.1324	13.0593	12.3826	11.6805	13.2008	11.5885	12.4022	12.665	11.7976	12.329	11.5295	13.2995	12.2768	12.1677
RELA	10.8496	10.2024	10.2249	10.5966	10.4858	10.4859	10.223	10.416	10.2442	9.7145	9.8913	10.3006	10.304	9.923	10.2411	10.6469	9.9253	10.6537	10.0858	10.1031	10.5709	10.6992	10.2814	10.3208	10.2288	10.7439	10.1715	9.8955	8.1963	9.0395	9.3006	9.826	10.588	10.0231	10.4432	9.5587	10.4692	10.0189	10.2106	10.5889	9.9573	10.1496	10.1194	10.1574	10.1817	9.817	10.5643	10.2954	10.2331
PELI3	7.8521	8.5795	8.9341	8.1753	8.9369	8.4488	8.8836	8.5146	8.5003	10.1046	8.7582	8.2166	8.7483	9.5371	8.9443	9.1407	8.8866	9.1447	9.3858	9.7625	9.1091	9.4329	9.4676	9.4574	8.5035	8.8168	8.4949	8.6039	9.3186	8.2235	9.3887	9.8332	9.7761	8.0582	10.3495	7.6853	8.4393	9.5375	9.5956	9.9031	9.0758	8.5298	9.2777	8.739	8.9691	8.5394	10.4108	8.7374	8.6422
SLC29A2	7.1959	6.0768	7.9691	8.0847	8.2061	7.4136	7.4818	7.1308	7.5839	6.7371	7.3737	7.178	7.3959	7.0613	6.5815	7.101	7.1975	7.9892	7.2281	8.0293	7.5397	7.9054	6.569	6.9999	6.6007	7.8721	7.5104	7.1936	5.8096	5.6194	6.771	6.7791	7.9377	6.8639	8.014	6.6794	8.5973	6.8164	7.8195	7.6205	7.1873	7.3204	6.9824	7.4438	6.6308	6.6205	7.6574	7.6845	7.3974
STT3A	11.3418	10.9942	10.9753	10.8811	11.4793	11.499	11.5318	11.2175	11.3982	10.8302	11.1532	11.3055	11.0335	11.3692	11.3455	10.2782	11.4559	11.2813	10.8991	11.3616	11.6678	11.2614	11.1029	11.8741	10.8429	11.102	11.6601	10.7823	10.9104	11.4244	11.7708	11.9018	11.6651	11.2337	11.8806	11.0368	11.899	11.4738	11.2127	10.883	11.3334	11.6912	10.9549	10.9442	11.4608	10.7312	11.3632	11.2473	11.3703
KIRREL3	6.0085	7.3911	5.989	7.1102	5.0696	6.4518	7.8247	7.0971	7.1726	5.8691	5.6974	6.5998	6.1205	6.9046	8.1991	6.5296	5.3278	6.6262	6.7444	6.439	5.5148	7.2001	5.9701	4.9954	7.7259	6.3093	7.1423	8.3658	8.0784	7.9063	5.9693	6.092	6.1678	6.2145	5.0418	5.9127	5.9764	5.4132	6.8611	5.3989	6.4565	6.7386	5.6471	6.9123	7.1556	6.7659	6.2326	6.1653	6.4109
YAP1	11.5448	10.7155	11.653	11.0464	12.174	11.7026	10.4656	11.1795	11.9052	12.6959	11.4019	10.9677	11.9404	12.3497	10.9132	10.7694	11.7121	11.3661	10.9607	11.9682	12.0436	10.9788	12.029	11.8963	10.7524	11.376	11.1973	10.1625	9.6267	10.2328	12.0124	12.258	11.5818	11.088	12.14	11.0296	12.3039	12.2193	11.4453	11.1719	11.427	12.3356	11.244	11.1125	11.2597	10.5355	12.0952	11.1712	11.6359
IL18	11.4035	11.2992	10.587	9.8108	11.5588	10.7381	11.3044	10.3939	11.0636	9.3851	9.6412	10.4627	10.926	10.09	11.6171	9.2094	9.4399	10.4595	10.5019	8.8885	9.4453	10.3824	8.7605	10.204	10.704	11.3153	12.0458	11.1557	12.5552	12.2703	10.9198	8.5165	9.9701	10.0611	9.6324	9.5087	9.6497	10.7791	10.1639	9.4738	9.6025	10.7136	10.4861	10.4707	10.9615	11.0666	10.4842	10.6623	9.5287
ZBTB16	8.0372	8.235	7.5834	8.1388	7.7807	8.1333	8.247	7.7463	7.5269	8.2538	6.7922	8.1117	7.7609	7.5503	7.8653	7.6491	8.0729	8.5506	8.8003	7.7307	7.4894	8.2216	7.5053	7.2436	7.5932	7.7137	7.8483	8.657	6.9258	7.2046	6.7089	7.5654	7.6221	7.7883	7.7057	7.6902	7.7387	8.0129	8.4291	7.3043	7.9064	7.766	7.1588	8.0993	6.566	7.4111	7.9484	7.9973	7.9206
TREH	4.535	5.3745	6.5011	6.834	3.0696	5.4791	5.4697	4.3474	5.5271	4.9459	4.0459	5.3382	5.403	5.4744	5.798	4.5682	3.5866	5.3056	5.4126	5.7922	5.538	5.0063	4.9044	5.2058	5.5768	6.012	5.5486	5.6112	4.3256	3.8663	5.149	6.597	3.361	5.4134	5.5399	4.8981	6.4606	4.9455	5.9048	5.9386	4.6705	5.0991	4.5041	6.7571	5.312	5.0414	6.2941	4.3746	6.874
SPA17	10.0319	9.4928	10.1172	9.65	9.448	8.9625	9.5986	9.6224	10.7212	9.2364	8.8982	9.5709	9.0312	9.6057	9.6033	8.467	9.5909	8.6513	8.9908	9.2838	9.1218	9.1579	9.5977	9.6724	8.9291	10.1937	9.7659	9.9975	11.8056	11.3397	10.0889	10.0701	9.5192	9.2608	9.1316	9.6189	10.2155	9.1456	9.4184	8.2849	9.394	11.0849	10.0578	9.1195	9.9206	9.6163	9.8132	9.942	9.2955
EIF4G2	14.7609	14.6446	14.366	14.7208	14.9513	14.6838	14.7504	14.8385	14.7405	13.432	14.9254	14.6722	14.6391	14.6271	14.7225	14.8215	14.1496	14.6239	14.5659	14.0552	15.0673	14.605	14.7383	14.9088	14.9745	14.4244	14.6585	14.5617	15.8105	15.9377	15.3675	14.9981	14.9937	14.277	14.2343	14.9956	14.8761	14.3266	14.212	14.7095	14.9836	14.705	14.9389	14.3805	14.9564	14.8093	14.4786	14.4712	14.2343
TMX2	12.7813	12.5034	12.3649	12.3068	12.8555	12.4441	13.1593	12.4868	13.2666	12.0138	12.1399	12.5308	12.346	12.8062	12.1698	12.2452	12.171	12.6173	12.4342	12.0601	12.9582	12.6233	12.2386	12.7552	12.6306	12.4508	12.6942	12.4771	14.1828	13.2843	12.5524	13.305	12.4005	11.9802	12.9179	12.0182	12.6478	12.6257	12.1064	12.2982	12.335	13.216	12.9828	12.2753	12.7341	12.0882	12.7654	12.4418	11.9838
ATP9B	9.0625	9.7164	9.1687	9.3794	9.0869	9.6446	9.8852	10.2497	10.3961	8.9218	8.9601	9.1786	10.0111	9.3063	9.5329	9.1703	8.9471	9.008	9.4201	7.7228	8.8269	9.218	9.311	9.1358	9.4087	10.0533	9.8539	9.7504	8.4449	8.7125	8.6658	9.9639	9.9192	9.7521	8.8795	8.9197	9.447	9.0983	9.8863	8.7376	8.9901	8.8114	8.2304	9.197	9.9211	9.4386	8.5834	9.2383	9.1461
MS4A5	1.3279	1.0198	5.1372	6.2946	2.0698	3.7737	2.851	0.586	3.2643	2.7058	1.4864	2.4024	3.9504	4.0818	3.5125	0.3234	2.4266	0.5685	2.7731	4.2852	3.6044	3.5494	2.0045	1.0262	0.2283	4.1456	3.9399	4.6499	-0.2711	2.1122	3.516	4.1273	2.4298	1.9713	3.7114	4.083	5.4178	0.9202	4.3081	4.2857	3.0366	0.3502	3.0935	4.679	3.2661	2.607	4.337	2.2264	4.5542
BEST1	5.0728	5.8192	5.4264	5.0014	5.6946	5.7513	5.8358	5.396	6.2718	5.3345	6.9408	5.2909	5.9642	5.5493	6.2814	5.686	5.6641	6.4206	6.3864	5.6828	4.8881	6.1547	5.3571	6.8404	6.0027	5.2635	5.4396	6.1279	4.2992	4.4339	5.4143	6.5225	5.6868	5.3415	7.7096	5.3871	6.2828	6.3299	6.1169	5.6383	5.5276	5.4747	5.7295	6.1075	5.9591	5.3779	5.959	5.3739	5.2391
ROM1	9.3789	9.3996	9.1559	8.8233	9.2955	9.5919	9.343	9.028	9.2301	9.0206	9.1908	9.0526	9.408	9.4969	8.9028	9.7996	9.2922	9.0469	9.7085	9.7553	9.8276	9.227	9.2282	9.8432	9.4532	9.259	9.5971	9.2802	11.2815	10.7634	10.2665	9.8601	9.2383	8.1869	9.6859	8.9347	9.1106	9.1382	9.532	9.6705	8.2973	9.5125	9.727	9.3476	9.3177	8.7733	9.8249	9.0796	9.1567
PLAAT2	9.2463	9.9996	9.1303	8.893	6.7287	9.9211	9.8506	6.8031	10.1015	4.9693	8.6481	7.7723	6.4173	8.6239	10.8845	7.9612	8.4462	10.6523	8.4885	9.9666	6.7688	10.3293	5.159	6.6412	8.9715	7.4033	10.044	11.9321	10.0556	10.8796	8.3781	7.127	8.8074	9.1264	7.1747	8.0363	6.7008	5.3689	8.369	7.6558	7.7967	9.2613	6.9689	9.0797	10.9448	10.5116	10.6486	9.2785	8.8813
ATL3	10.4437	10.3793	9.7291	10.8565	10.298	10.2164	10.5114	10.6125	11.2794	9.7248	10.5122	9.8436	10.2446	10.549	10.437	9.3611	10.7506	9.4585	10.4548	10.4781	9.433	10.0368	9.8136	9.8845	10.0835	10.6541	10.2872	10.1529	10.5995	11.0635	11.1451	10.7339	10.7451	9.5666	11.0282	9.4653	10.5432	9.4539	10.2495	9.5406	9.7531	11.4954	10.5106	10.0923	11.1742	10.2276	9.8746	9.6357	10.0914
MRPL23	12.2801	12.1756	13.0317	12.305	12.6554	12.4753	12.6534	12.2637	12.8336	11.8807	12.9396	12.539	11.9963	12.481	12.5995	12.3298	12.0237	12.7347	12.0717	12.8039	13.224	12.6717	12.4675	12.5971	12.2502	12.4573	12.5624	12.5794	15.2866	13.7742	13.7901	12.8988	12.8785	11.8003	12.492	13.0625	12.7724	12.3703	12.2012	12.6699	12.4642	13.5096	13.8241	12.4961	12.5974	12.7318	12.7701	12.5542	12.1873
HPGDS	6.3153	7.8716	7.0231	7.9668	7.3524	7.131	8.8076	7.4146	5.4482	6.4292	5.7202	7.6096	7.7421	7.2055	8.1895	6.6243	6.9469	7.6288	9.1377	7.5344	5.6382	7.9138	8.8321	7.7545	8.1659	6.0324	6.7009	7.5422	10.2093	9.3642	7.3136	7.6589	7.3668	8.1613	6.7055	6.5409	7.5641	4.1497	7.6359	6.6294	7.7045	7.4361	8.2622	7.671	8.0764	8.8454	6.3957	8.5312	6.9424
ILK	11.4087	11.2982	11.1401	10.9271	11.3822	11.4277	11.3447	11.0302	10.738	11.7988	12.1161	11.011	11.2258	10.9607	11.1466	11.5263	11.0813	11.4778	11.5397	10.9923	11.2942	11.4989	11.663	11.5366	11.5675	11.0345	11.0195	10.9903	10.9032	11.3373	11.4077	12.0854	12.2322	10.9745	10.9808	11.0647	11.3343	11.3643	11.3372	11.344	11.1328	11.5779	11.5239	11.3869	11.3737	11.1869	11.1385	11.4137	11.2504
OR51G1	4.2671	1.0198	6.1286	7.1473	3.1419	4.0147	4.1353	2.4731	4.731	4.0226	3.7097	3.6344	4.8988	4.8995	5.311	3.767	3.378	3.7268	3.741	5.5441	4.7479	4.2677	4.1589	3.2206	3.5876	5.1937	4.8174	5.7031	2.4672	3.9004	4.9852	4.6711	3.0317	4.078	4.4974	4.1979	6.185	3.4967	5.0591	4.5029	4.0058	4.4608	3.9567	5.821	4.0033	3.4993	5.0973	3.3429	5.3509
CAT	11.81	12.0884	11.3491	11.4209	11.3438	11.4611	11.957	12.5674	12.2234	11.7946	11.7495	11.9009	12.0985	12.0468	11.5012	12.2517	11.0935	12.0269	11.6905	11.0754	12.4774	11.419	12.294	12.5889	12.3403	12.5118	11.7923	12.0404	12.1011	12.8644	11.8286	12.5419	12.4233	12.1197	11.9111	11.3816	11.5871	11.6934	11.7648	11.584	12.0232	12.2234	12.0906	12.448	12.2452	11.9259	11.1064	12.0597	11.3128
SCUBE2	7.5259	6.4616	6.5457	6.1862	5.094	6.1394	6.5818	5.2169	3.9891	6.4435	5.1088	6.2329	5.3283	5.1068	4.2009	7.4738	5.6758	6.5592	8.8845	5.4016	5.2322	5.6674	7.8565	6.1394	6.5665	4.1742	5.4824	6.2029	4.347	4.3271	5.4509	7.6746	7.6924	5.5303	4.3137	4.8015	6.7889	4.9922	6.6673	6.3029	5.5613	5.2395	7.1013	7.3179	5.4029	5.9773	4.8481	5.5289	5.7646
TFDP3	6.1108	6.7709	7.3631	7.2607	7.1609	7.18	6.0613	5.5714	6.6259	8.1778	7.1908	6.9005	6.278	6.941	6.022	6.7175	7.3343	6.3883	6.0658	8.2488	7.5228	6.9525	7.0233	7.5707	6.2804	6.6265	6.4945	5.7112	5.4448	5.1674	7.1257	7.3717	6.2177	6.2436	7.9831	7.645	7.4202	7.2295	5.8898	6.73	6.9172	7.4726	7.3209	6.6917	6.3794	6.7905	7.3987	7.2361	6.9623
GLI1	8.4732	8.9644	10.0185	8.1506	9.2882	9.2665	9.6445	8.4648	6.877	11.034	10.2359	8.9172	8.6888	9.5112	8.549	9.858	10.2051	9.8892	10.2413	9.1647	7.9741	9.3323	11.0235	9.3241	9.3243	7.9155	8.1212	8.6077	8.2239	8.6618	10.2184	9.5371	11.7643	8.7689	8.8367	8.6156	9.9507	8.3342	11.3063	8.4394	9.0818	7.7334	10.2937	9.7201	8.2567	8.3039	8.8578	9.7048	9.8078
ZNF84	9.8603	9.4451	10.1499	8.9831	9.3633	9.131	9.059	10.1288	9.0159	8.4867	8.9344	9.4595	9.4871	8.6687	8.3431	9.209	8.8747	9.1468	9.7651	8.2848	8.7729	8.8781	9.6636	8.6898	9.3693	9.3715	8.9694	9.1067	8.3543	8.9292	8.4632	9.6332	9.5921	9.8704	9.7145	9.3991	9.9128	10.1294	9.5512	8.8927	9.1515	9.0543	8.888	9.3449	9.4041	8.6942	8.5101	8.9363	8.9472
DGKA	8.6412	10.088	9.4875	9.0776	8.8137	9.4728	9.88	9.9873	9.3438	8.8413	8.2107	8.3017	9.1197	9.565	9.2976	9.2743	10.6741	8.8681	9.3472	10.0822	8.6251	9.2615	7.5981	8.1782	9.2928	9.2251	9.8028	9.2074	9.4671	8.8712	6.4608	8.3837	9.7951	9.5991	7.9586	8.984	7.7092	7.9225	8.9652	8.2135	8.4593	9.1878	8.0544	9.2218	9.4834	9.2528	8.4026	9.8702	8.1409
EIF2B1	12.0847	12.1227	12.6294	11.8654	12.2902	12.1209	12.228	12.2245	12.117	11.3779	11.9964	12.2839	11.67	11.493	11.9926	12.2336	11.5061	11.8932	12.3568	11.7566	12.2868	11.7161	12.427	12.0315	12.1247	12.0018	11.8461	12.1278	12.661	12.3269	12.0282	12.1542	12.1609	12.2956	12.2233	12.1287	12.3288	12.2582	11.7757	11.8143	11.7919	12.4214	12.6245	12.0784	12.0904	12.1213	12.8363	12.1983	12.1271
CCT2	15.1955	14.8464	15.6417	14.8068	15.2966	14.8793	15.0866	14.6459	15.6069	13.5639	14.9954	15.1827	15.1563	15.0013	14.781	14.8831	14.245	14.9856	14.9444	13.9527	15.2805	15.3433	15.0746	14.9112	14.4266	15.1288	15.1408	14.4996	15.8539	16.0523	15.6224	15.1008	14.724	15.073	15.643	15.7512	15.5529	15.1433	14.5728	15.38	15.2452	15.58	15.4848	14.5426	14.9925	15.3008	15.3593	14.768	14.9168
MAP3K12	5.0058	6.6157	5.5486	4.5729	5.6094	6.0224	5.5234	4.7805	4.345	5.9843	5.8592	5.1896	6.394	4.9112	4.8411	6.228	5.8933	5.8487	6.3624	4.6167	4.6299	6.2186	5.6719	5.479	5.638	3.3579	5.361	5.6375	4.7932	3.6506	4.2055	6.421	7.0322	4.7172	5.5284	4.9828	5.6429	5.4864	6.2921	6.2432	4.8057	4.0528	5.1675	5.8775	4.6177	4.9271	5.6066	5.9297	5.2816
TAS2R14	7.9891	7.493	8.0304	8.2513	7.4579	6.8772	7.7221	7.2785	6.93	7.6057	7.4309	7.4721	8.1441	7.2868	6.624	7.4171	7.8222	7.8374	7.7492	8.3844	7.8021	7.2352	7.8145	7.315	6.904	6.1001	7.3488	7.6781	7.0542	6.1542	7.2699	7.5946	7.5941	8.4487	7.0653	8.0132	8.5771	7.6938	7.423	6.5112	8.0629	7.9738	7.3488	7.9882	7.8153	7.2098	6.7128	7.7097	7.6644
WBP11	12.0241	11.8599	12.1636	11.9962	11.9364	11.8827	11.4779	11.6532	12.0577	11.1594	11.817	11.6232	11.4186	11.8667	11.5969	11.9963	11.8897	11.8114	11.787	11.5439	12.2957	12.5515	10.9678	11.8144	11.8446	11.8836	11.8432	11.4828	10.7261	10.8456	11.8452	11.9208	11.8068	12.0967	11.9672	11.2623	12.9385	11.7009	11.7662	12.281	11.7353	11.465	11.879	11.7574	12.1682	11.6885	11.2767	11.7893	11.5055
PLCZ1	1.3279	1.0198	0.0856	-0.0021	-0.7057	0.2244	-0.7993	0.586	0.8169	-0.8375	-0.1428	-0.0801	-0.1711	-0.5058	0.8695	0.3234	-0.4519	0.5685	0.8136	3.9452	-0.1623	-0.1047	2.0045	-0.2606	0.2283	-0.3657	-0.4446	1.4687	-0.2711	-0.5008	-0.5883	-0.2847	-0.4945	0.2199	-0.2401	-0.6929	2.0253	0.9202	-0.1485	-0.4949	0.5632	0.3502	-0.7103	0.2125	0.4069	-0.1187	-0.3381	-0.7615	-0.5068
POC1B	11.1165	10.5824	10.8731	10.3996	10.2367	10.3237	10.0087	11.4615	10.5022	9.1705	9.3207	10.6607	9.9107	10.6333	10.132	10.6478	10.3009	10.3747	10.0792	9.9878	10.4559	9.898	10.5223	10.0333	10.7538	11.0979	10.1302	10.109	9.8406	10.7706	9.3591	9.6652	10.6406	11.5276	10.1875	10.7446	10.6071	10.2863	9.8077	10.376	10.0425	11.219	10.5155	10.9151	10.5831	10.1813	9.4639	9.8188	10.1904
VAMP1	3.9481	5.3413	4.417	4.9106	4.2098	4.5085	4.0116	4.7753	4.8344	4.9925	4.6934	5.494	4.5418	5.1107	4.7492	4.7257	4.4784	5.0218	4.595	5.1909	3.6369	5.4894	4.5098	4.8754	5.1671	3.9523	4.486	5.0485	5.5697	4.2402	4.3941	5.257	5.3323	4.6652	4.6134	5.1573	5.6286	5.2896	5.2526	3.8564	4.1527	4.8294	4.6702	5.5317	5.1679	4.4927	4.1819	4.4609	5.0181
VWF	11.5017	11.7294	12.8907	10.6785	12.9245	12.7855	10.8997	11.2367	13.2663	13.1784	14.5571	11.8888	12.4443	12.3725	13.9772	13.2693	12.3614	12.9667	13.1953	11.5631	12.6943	12.5828	13.1482	14.1982	11.8491	11.6864	11.3338	11.6599	10.5748	10.7985	11.3193	13.7972	12.2536	12.7476	12.8083	11.5909	11.5609	13.9956	13.6062	12.7479	12.7834	11.403	12.2495	13.1756	12.9599	11.7179	12.3385	12.5735	11.9597
CHPT1	10.8601	11.2255	10.9932	11.3735	11.19	10.4402	10.8751	11.2331	10.5365	9.8879	9.6118	11.5571	10.276	10.567	10.6397	11.0527	10.788	10.8823	11.4409	9.901	11.4148	10.394	11.7254	10.2434	10.5664	10.71	10.4899	10.8674	12.4232	12.3479	10.7465	11.2012	10.8134	11.1154	10.5701	10.3598	9.9044	10.8895	10.4703	11.0283	11.4643	12.0035	11.4138	10.4853	11.6367	10.7336	11.1048	11.0405	10.5155
AATK	9.0163	9.8515	8.0722	6.5989	8.1893	9.3853	8.1413	10.3397	11.0765	8.3527	9.895	9.1325	9.2689	8.4449	8.8347	7.8387	9.1602	10.1912	9.2667	10.074	10.8426	9.0064	9.7819	9.1388	8.4821	8.6692	8.6715	9.5685	8.1817	8.688	8.3205	7.5735	9.4652	8.4282	9.1808	9.7605	8.9786	8.9834	8.2752	9.0782	9.1481	8.3479	8.1552	10.3855	9.4004	9.0463	8.2014	8.0865	7.2941
MVK	11.9543	11.9264	12.3975	12.5738	12.4179	12.0142	11.9748	12.1851	12.446	11.8823	11.9413	12.2708	11.6103	11.3276	12.2035	12.0766	11.373	12.8721	12.148	11.837	12.9156	11.9736	11.8708	12.1103	11.8437	12.3335	12.1352	11.9186	12.1453	11.7601	11.8553	12.4001	12.1791	12.3675	12.6262	12.4102	12.4437	12.8831	12.7356	12.7434	12.2539	12.0808	12.1314	12.0019	12.0494	12.349	12.1824	12.1397	11.543
GPR89B	9.5632	9.5928	9.3957	9.8748	9.413	9.7559	9.4241	10.0385	9.3966	8.9051	9.0856	9.7604	9.1179	9.2565	9.0255	9.9597	9.6478	9.2655	9.5325	10.1255	9.6502	9.9251	9.8772	9.438	9.4184	9.4864	9.7219	9.4764	10.5062	10.2478	9.6908	9.9474	9.8202	9.9598	10.0089	10.7734	10.0472	9.8183	9.4133	9.8956	9.4421	10.4004	9.7382	9.4044	9.6227	9.654	9.757	9.6078	9.6228
TMEM116	9.4016	9.0007	8.0563	8.9421	8.7348	8.9273	8.1728	9.79	8.1192	7.4992	7.1895	8.7055	8.1564	7.6192	8.0199	8.7556	9.1635	8.791	9.4156	9.0353	8.6092	8.6561	9.113	8.4969	8.6767	8.8448	8.6656	8.9723	9.2759	9.7835	8.473	8.6924	8.9459	9.0382	8.9179	9.3276	8.7397	7.6101	8.2612	8.7334	8.8187	9.8453	9.1309	8.3902	9.1349	8.9409	9.0831	8.5991	8.7851
COQ5	11.1508	11.3621	11.2137	10.6874	11.2344	11.0941	11.2765	11.1754	11.6364	10.2248	10.4363	11.0095	11.0309	10.2836	11.3427	11.1437	10.6334	11.2878	11.313	10.3179	10.8335	10.8844	11.1951	11.0259	11.359	11.6229	11.0127	11.2921	12.2615	12.2589	11.2078	10.9877	11.1794	11.7118	10.6961	11.1964	10.9619	11.0214	10.915	11.3019	11.0814	11.8019	11.0522	11.1648	11.0946	11.2617	10.5449	10.9419	11.4869
PDZRN4	1.3279	5.8776	4.2809	2.4343	6.2042	4.6431	6.5196	5.3274	2.4297	5.5325	6.0997	4.8223	2.7859	-0.5058	3.5669	5.6256	6.1822	4.9094	6.4751	3.8604	2.4973	4.7414	8.2272	4.9908	4.1029	2.4506	3.8648	6.1554	5.5128	3.2599	4.8207	6.191	6.151	4.6491	5.4193	3.5228	5.9562	0.9202	6.2711	3.9723	4.4423	0.3502	5.9499	5.646	5.4752	3.6974	4.0517	4.7687	4.3614
CCDC59	11.7758	11.5678	11.9964	11.7425	11.7998	11.4701	11.2296	11.7939	11.902	9.6477	11.5501	12.0163	11.2851	11.4765	11.2745	11.6108	10.9569	11.6722	11.4363	11.1776	11.4675	11.2785	11.7906	11.2766	11.4761	11.7488	11.5838	11.2322	13.2646	12.6515	12.3932	11.8036	11.9127	11.9703	11.8998	11.956	12.0812	11.6401	11.213	11.9011	11.0792	12.5447	12.4982	11.3197	11.4833	11.512	11.5105	11.2214	11.3976
GPRC5D	5.2961	4.7453	6.4957	6.8342	4.3592	5.3731	5.2274	4.8227	5.1927	4.9895	4.1501	4.735	6.6992	5.825	5.8073	4.3558	4.4434	4.4554	4.911	6.8435	5.7644	5.2444	4.7922	3.6413	5.1314	6.1946	5.6743	6.7348	5.7959	5.8597	5.8175	5.8675	5.5013	4.7725	5.4377	5.36	6.2773	4.2943	5.5084	5.4907	5.439	5.7505	5.3328	6.3224	4.8996	5.0467	5.6679	5.146	5.803
FGF6	1.3279	1.0198	4.7141	5.5397	2.2116	3.0611	3.0374	3.1321	3.3932	3.0691	2.6138	2.2464	3.9545	3.8885	3.457	2.622	2.8809	2.7246	0.8136	5.269	3.324	3.0716	2.0045	1.685	3.3794	4.1642	3.3842	4.519	2.7423	2.0276	2.7006	3.8362	2.6858	0.2199	3.9665	3.4437	5.0529	0.9202	3.8106	3.6866	2.8245	5.2351	3.2912	4.7665	2.7442	2.6669	4.0763	2.5404	4.2897
APPL2	10.0367	11.1552	9.6001	10.3718	9.7392	10.0218	10.6686	10.1239	9.4026	9.0401	9.2768	10.2557	9.8933	9.9401	10.7178	10.1086	9.9834	9.9625	10.3383	8.766	9.4691	10.0423	9.7157	9.3351	10.8586	9.9271	10.0249	10.7833	9.944	10.9818	9.1941	9.4599	9.6943	10.4459	9.8445	9.7347	9.3552	9.317	9.7567	9.7697	9.7643	9.8774	9.8848	10.0001	10.8129	10.3563	9.8432	10.4585	10.0193
EPSTI1	9.1829	8.382	9.9997	8.131	10.3081	9.8149	7.5286	9.2143	7.2036	10.6976	9.687	9.7696	8.7568	8.9132	8.3814	9.264	11.9797	9.6002	8.5808	10.3538	9.0312	9.9384	10.2566	9.9573	8.6622	9.2567	8.9069	8.6011	9.2474	9.1048	10.7592	9.1841	9.9894	9.815	10.7833	10.6378	10.0132	10.0307	10.2736	8.138	8.6716	10.2709	10.606	9.4967	8.944	10.5671	10.726	9.6377	10.9128
BIVM	10.0578	10.3026	9.8045	9.8835	9.6835	10.4368	9.5209	9.7694	10.0759	10.2782	9.994	10.1614	9.7484	8.778	9.339	9.7393	11.1942	10.1885	10.2299	10.6914	11.0731	9.9253	10.9031	10.4483	10.0637	9.5638	10.0438	10.2763	8.6938	9.2441	9.2812	8.8425	9.6638	10.395	10.4521	10.985	9.856	11.4692	9.5786	10.0015	10.2442	10.0386	10.0738	9.7585	9.7786	10.0893	10.248	10.5828	10.6153
FRY	8.9452	8.8685	9.0684	9.0796	9.4719	8.9953	8.2424	9.8888	7.9227	8.6715	9.3667	8.7496	9.0239	8.293	8.9519	9.4884	9.1322	9.3176	9.7658	9.2129	8.8129	8.8054	10.701	9.0172	9.3496	8.3249	7.9461	8.3634	6.8502	8.0919	8.9777	9.7761	10.9634	9.6871	8.3046	9.0551	8.9068	8.3781	10.0082	8.5076	9.5087	7.6259	9.3305	9.7602	8.7335	8.3547	8.6051	9.9282	9.0795
TRPC4	4.1447	5.4438	4.6317	4.8559	4.664	4.8665	5.5312	4.4499	4.5686	4.0793	5.7155	5.1994	5.4759	4.8871	5.6177	4.9014	4.6755	4.3031	5.5394	5.0866	3.7956	4.7453	4.3044	5.1447	5.4826	3.6296	4.4074	5.4401	4.7578	5.3745	3.6698	5.9124	5.5785	4.3446	5.3266	4.8531	5.0653	5.4667	5.4149	5.2624	5.285	5.0177	4.4203	5.366	5.6034	5.3207	5.0632	4.9244	4.6626
BTF3P11	13.9815	14.1873	15.1779	14.3992	13.888	14.0165	13.9789	14.2085	14.7397	12.3098	13.8449	14.356	14.1182	14.1559	14.1606	13.9609	14.0969	14.0794	13.6893	14.6552	14.81	13.912	14.5301	13.8212	13.597	14.6491	14.777	14.385	16.8873	15.7494	14.7889	13.8089	13.5816	13.838	13.7645	14.6832	14.3168	14.5293	13.7116	14.4418	14.2724	15.633	15.4331	13.9915	14.0961	13.4431	13.5785	14.1488	13.5078
METRNL	12.0056	13.1279	13.2526	13.0982	13.2165	13.1561	13.6241	12.7293	12.9071	13.8225	14.0753	12.2321	12.3766	13.4126	13.634	12.342	12.9949	12.8269	12.5382	13.4342	13.4526	13.7571	12.7632	13.7965	13.4656	13.7632	13.1514	13.4497	14.6506	13.9449	13.0438	13.6414	12.7926	13.0567	13.2674	13.4057	12.76	13.2878	12.8263	12.7639	12.8745	13.9849	14.1104	12.9346	13.2723	12.8853	12.3245	13.0269	12.9563
DIO3	9.103	7.6875	10.1119	8.6432	10.6524	9.3793	6.8537	7.8157	7.3002	6.9746	8.3708	8.3146	9.9703	7.1886	7.0048	7.3369	9.4366	8.0461	7.8689	9.5254	8.5854	10.1027	7.3745	7.726	8.0952	8.0691	6.8207	6.8246	6.0521	7.242	9.7255	7.6215	8.2759	8.4657	8.1355	8.44	9.0674	9.6739	7.3276	7.5446	7.5249	9.6834	9.5426	8.2759	7.7166	7.1227	8.2253	11.358	8.0954
ACTN1	12.6245	12.1167	12.7422	12.4233	12.3003	12.0629	11.6785	12.0272	12.2523	14.4414	13.5659	11.4441	12.6324	12.2343	11.6607	12.405	12.0654	11.9089	12.5082	11.8984	12.4044	11.954	12.3639	12.8948	11.752	12.3961	12.1063	11.0113	9.8302	10.5288	11.9479	13.2234	12.8852	12.7996	12.3259	11.5228	12.659	13.0233	12.3945	12.0004	12.6748	11.9925	11.6618	12.425	12.1393	11.7921	11.7525	12.5327	12.1924
AK7	6.1851	5.0929	3.8869	6.7707	6.5327	4.8299	5.0935	6.3986	6.1143	3.3108	3.9129	5.0519	6.2807	4.9606	6.342	4.8272	7.1595	4.307	5.5348	5.3525	3.5598	5.761	2.0045	4.9989	4.745	7.7241	6.5097	5.4254	4.3195	4.5634	3.6053	4.719	6.6236	6.2658	4.5653	4.5863	5.636	3.4658	5.0713	4.2814	6.3143	5.6456	3.1531	5.7024	5.8983	5.8865	4.858	5.4435	4.79
SERPINA11	3.2649	1.0198	2.8888	3.8332	1.4149	0.2244	-0.7993	3.4902	0.8169	-0.8375	-0.1428	3.6957	3.5065	4.2545	2.8556	0.3234	-0.4519	0.5685	0.8136	2.7242	2.2169	2.7938	2.0045	-0.2606	2.3327	2.3949	1.8102	3.5096	-0.2711	-0.5008	-0.5883	-0.2847	-0.4945	0.2199	1.1951	1.9912	3.3488	0.9202	1.7491	6.3519	0.5632	1.8239	1.8448	3.0648	3.4586	-0.1187	2.0728	1.3964	2.7424
NFKBIA	13.6866	13.4296	13.6617	14.5491	14.1981	13.8339	14.0709	14.0305	14.8381	14.3484	15.2524	13.1537	14.2972	14.6151	14.6622	13.2465	14.3967	13.4313	13.6336	12.694	13.5659	14.1859	14.2845	15.2208	13.766	13.3656	14.3536	14.056	15.4143	14.9121	14.8423	14.8218	13.4536	14.7352	15.3254	13.265	13.944	15.3988	13.5797	14.4613	13.5674	14.201	14.1941	13.3771	14.5095	13.8536	13.1292	13.6605	13.1358
PRKD1	5.4863	6.7238	7.4277	6.8959	7.1569	6.4701	7.0665	6.15	6.0465	7.8853	7.0858	6.9499	7.1448	6.6294	6.7986	7.9481	7.261	7.5089	7.8703	6.0804	6.0912	7.2704	8.5467	6.8676	6.927	5.8356	5.906	6.6523	4.9663	5.6363	6.4912	8.189	8.3964	7.2272	6.2578	6.1316	7.1731	5.5741	7.8395	6.6527	7.2944	5.3167	6.5764	7.4215	6.489	6.2018	6.9333	7.0182	6.8021
JAG2	8.0234	6.8557	8.8205	7.9286	9.4982	8.6249	6.099	7.7094	8.8879	8.8294	8.6885	8.3987	7.9267	7.8349	6.5429	8.2531	8.8874	8.7516	8.4326	9.2337	7.8961	8.6973	8.1553	8.357	6.6067	8.8115	8.5795	5.3346	2.7579	4.3082	7.8907	8.9511	8.4884	8.0992	8.4793	8.4796	8.3766	9.845	8.2529	7.6303	7.9387	7.8548	7.7478	8.4555	7.5707	6.6935	8.2514	9.4315	8.3243
CMTM5	1.3279	4.3519	5.1197	5.7188	3.2888	3.4031	4.882	3.6602	2.818	4.88	4.3886	4.7093	4.1094	5.3321	3.8517	4.2474	3.5321	3.7659	4.6626	4.677	4.6084	4.486	3.6344	3.7142	4.0146	4.6438	3.4158	5.1993	4.4695	3.101	4.6281	4.3387	3.3351	2.6309	4.0993	3.8595	4.9403	4.3732	5.3196	4.2278	3.8697	3.5138	3.8608	4.9308	5.3613	3.238	4.0313	3.7256	4.5303
DAD1	15.0139	14.6537	14.9481	15.1279	14.4399	14.3273	14.7895	14.7788	15.0948	14.1055	15.5091	14.2975	14.5664	14.7772	15.1926	14.0725	14.6529	14.1811	14.4338	14.073	14.6723	14.4617	14.7046	14.8916	14.5156	14.5662	15.0574	14.9644	18.5113	17.2187	16.2883	14.8638	14.6062	15.3043	14.5668	14.7774	14.559	14.8761	14.2292	14.1301	14.6961	16.1949	15.1618	14.4397	15.1158	14.9854	14.2335	14.7061	14.2978
RNASE7	5.1264	4.8365	5.7424	6.34	4.4124	4.8722	6.1444	5.0378	6.0186	5.0443	5.0739	5.0097	5.6059	5.3724	4.9742	5.7388	4.9041	5.5946	4.69	7.5999	5.0442	4.8183	4.7949	4.3883	5.5541	5.9197	5.5031	5.9991	5.8484	4.8732	5.0877	5.9039	4.8304	5.3303	5.3378	5.4476	6.0408	4.8242	6.3826	4.7922	4.7826	6.8907	5.3813	5.9326	6.2302	5.0899	5.7997	4.8769	6.0905
SIX6	3.6945	1.0198	7.9453	6.682	4.258	7.3527	5.7635	6.943	3.9349	4.1619	3.8087	4.4393	5.782	4.899	4.4902	3.7794	6.2466	4.1783	5.5671	6.9983	4.294	5.6757	2.0045	3.4169	4.7081	4.809	5.7036	6.1992	5.5647	5.1154	4.2161	4.321	2.9185	5.2016	4.0826	4.1215	5.6774	8.817	5.0659	5.4211	7.8774	7.5826	4.4181	6.7255	4.9898	5.4779	4.8074	4.5736	4.4896
KIAA0586	10.7628	10.1626	10.4701	10.6612	10.4238	9.8098	10.1298	10.5507	10.7246	10.6776	10.7981	10.2676	10.444	10.3331	10.1196	10.0601	10.1405	9.8646	10.6206	10.0432	10.3027	10.0295	10.4179	10.2161	9.9795	10.6009	10.1425	10.3289	9.7707	10.091	10.8694	9.9491	10.3871	11.3711	10.3567	10.4627	10.6662	10.7511	10.4952	10.5422	10.3144	10.2664	9.9962	10.7574	10.1837	10.6287	9.7791	10.7562	10.0549
ERO1A	11.6468	10.7656	11.369	11.6719	11.4496	11.1937	10.5167	12.6213	11.7101	10.9528	11.7233	10.7688	11.6402	12.5303	12.0658	10.4863	11.7188	10.5653	11.066	10.4909	11.9065	11.2906	10.5744	11.8401	10.9297	12.0207	11.0719	10.0722	10.2082	11.6627	12.4357	11.5116	10.8986	12.1392	11.0499	11.764	11.8254	12.1137	11.7573	11.7459	11.96	12.0505	11.0352	11.2346	12.2549	11.5896	11.283	11.2516	10.5949
FOS	13.0138	11.3035	14.3191	12.8521	12.8406	12.8387	11.104	12.9776	13.348	9.4369	15.1915	11.4337	12.3291	12.77	15.0021	14.8983	12.47	13.9111	11.808	11.0896	12.4632	13.8094	15.3425	14.6544	13.0041	13.132	14.7448	13.9956	15.7543	15.3757	11.8239	12.485	9.9149	13.7741	13.836	11.8408	11.1535	12.8001	10.5846	13.2574	12.0294	10.919	11.2275	10.5768	14.0714	11.9014	11.8232	13.282	10.9118
GSTZ1	9.5546	9.4942	8.9178	9.8121	9.9779	8.7154	10.0452	9.322	10.716	8.2982	9.1448	9.3318	10.1169	8.6838	9.7528	9.0234	9.3515	8.8944	9.5427	8.6977	8.4405	9.936	8.5079	9.576	9.5346	9.7398	10.2916	10.0216	11.6298	11.0568	9.1816	7.5253	8.9476	9.6749	8.582	8.0347	8.9216	8.1783	9.3326	7.2371	9.6561	10.9137	8.5031	9.4313	9.7372	10.3613	8.7107	9.7441	9.292
FOXN3-AS2	1.3279	1.0198	3.2246	3.8448	1.7391	2.3771	1.8732	3.5056	2.3729	2.0299	-0.1428	1.4946	2.2254	2.4976	2.4059	2.3521	2.0207	0.5685	2.7396	6.3181	2.2241	2.1322	2.0045	1.6104	3.0752	2.3257	2.1448	3.4696	5.1587	1.9425	2.1636	2.7526	1.6005	1.6743	2.0803	2.9863	3.8004	3.185	2.8293	2.8417	2.6218	5.4194	2.6053	4.2048	0.4069	-0.1187	2.6513	2.5341	2.3687
TRIP11	11.455	10.5707	10.191	11.0131	10.5733	10.5727	11.4313	10.9522	11.4331	11.1065	10.9345	10.4171	10.9005	10.9657	11.0184	10.2714	11.0983	10.4854	10.8318	10.4474	10.082	10.6302	10.4324	10.5247	10.6838	10.879	10.7711	11.3755	11.1733	11.2649	11.447	10.6476	11.3456	11.4553	10.538	10.7868	11.0336	11.0164	11.0016	10.262	10.8094	10.8657	9.9576	10.8037	11.2575	10.8053	10.2198	10.9735	10.5587
SLC25A47	6.5888	6.1098	7.78	7.9177	6.0144	6.6308	6.4646	6.1686	7.0657	6.9797	6.6353	6.0801	6.8357	6.7754	6.8534	5.9158	6.3165	6.4138	6.0857	6.9393	6.7867	6.1996	6.8339	6.0417	6.5675	7.0406	6.8401	7.4931	6.7144	6.6519	6.992	6.7697	5.768	6.4989	6.7997	6.54	7.1316	6.1358	6.8888	6.3634	6.0316	7.3232	7.0704	7.0644	6.2811	6.4006	6.5844	6.2084	7.0644
SERF2	16.0914	15.7588	15.6219	15.5667	15.2465	15.3319	16.0674	15.8333	16.0574	15.9982	16.3919	15.5036	15.2652	15.9826	15.8794	15.1313	15.2494	15.3899	15.3576	14.9732	16.1216	15.3725	15.426	15.9437	15.6511	15.5542	15.7691	16.1838	19.9843	18.4138	16.9278	15.716	15.6016	15.2948	15.2727	15.3748	14.803	15.8691	15.2855	15.5214	15.3082	16.444	16.6179	15.83	15.7892	15.8622	14.8831	15.9723	14.8758
AQP9	6.7351	8.5943	10.024	6.4949	9.4267	8.8352	9.2664	8.7139	12.0289	9.9233	11.6598	8.4116	9.545	10.7005	9.6935	7.4861	9.4236	8.1732	8.9321	6.9255	8.1948	9.5839	8.4205	12.2097	8.2026	6.284	9.3934	6.0828	5.0568	8.5104	10.4896	11.4679	6.9057	8.1341	12.6848	9.7926	9.6582	12.5525	9.2719	10.237	9.343	7.6324	9.2318	8.3404	10.5311	8.8797	9.5319	8.1533	8.1654
GOLGA6A	7.2901	6.5774	6.7143	6.9454	6.3603	7.0041	6.7238	7.6099	7.9997	7.4171	6.1691	6.594	7.5662	7.5315	6.6931	6.9083	6.261	6.5456	7.0447	6.7184	5.6743	7.3379	7.6575	6.3847	6.864	7.8674	6.177	7.1296	6.2036	5.3092	6.5854	7.6568	7.0674	5.737	7.1182	6.3558	7.5214	8.229	7.4579	7.0521	5.9756	6.2047	6.3294	7.6294	5.3593	6.3522	7.3703	7.0155	7.1089
SEMA7A	4.9974	4.9118	5.4395	4.6033	4.9971	5.8788	5.2165	5.7457	3.7976	8.5826	6.2369	5.1565	6.8225	6.2242	6.2719	5.2707	5.8592	6.0162	5.9985	4.7629	4.6702	6.8736	2.0045	5.8973	5.584	6.1272	5.4629	5.4351	4.0659	2.477	5.2128	5.5647	6.57	5.8566	5.9858	5.3304	8.5062	6.2725	6.2619	6.5795	6.0274	3.3987	5.6464	6.5925	5.5023	7.0466	5.6313	5.0211	5.8061
THAP10	8.305	8.4314	8.7767	8.9488	7.8233	7.9417	7.8479	8.5009	7.6401	6.5194	7.6533	8.3663	7.5661	7.7816	7.2726	8.0061	8.7178	8.174	7.4454	8.063	7.9526	8.6534	7.5323	7.7723	8.3859	8.1688	8.0528	7.5417	6.9523	7.4441	7.6905	7.5064	8.9192	8.1356	8.3122	8.193	9.3528	7.6788	7.4287	7.8132	8.4495	7.5526	8.0164	8.7302	7.6868	8.3453	9.1821	8.0914	9.1343
NDN	8.052	10.1169	8.904	8.485	9.1545	9.3898	10.6064	8.0825	8.189	10.0453	9.8386	10.2421	9.4386	9.0382	10.5067	9.6963	9.0986	9.5153	10.4662	7.411	8.0312	9.3737	10.1161	9.715	10.1911	7.1079	9.4234	10.294	10.2311	11.2071	8.4312	9.723	10.0646	9.4163	8.4481	7.5906	8.6092	8.0553	10.5027	8.2515	9.7374	8.964	11.1768	9.9455	10.2075	10.5394	9.1172	9.3752	9.0991
RCCD1	11.173	10.6619	10.7544	11.2427	11.6083	10.8735	10.7109	10.5354	11.4505	10.1189	10.7046	10.9658	10.9685	10.419	9.8037	10.7969	12.0125	11.1881	10.9023	11.0228	10.9721	10.6918	10.1966	9.9831	10.3817	11.5924	10.7622	10.4828	10.3464	10.0196	10.1494	10.2947	10.8775	10.2744	10.8539	10.2835	11.5227	10.6123	10.3058	11.5246	10.9217	10.3479	11.0161	10.807	10.0711	10.8542	11.961	10.9002	11.252
OAZ2	10.8695	11.0931	10.7657	10.1757	10.7685	11.0184	11.0779	11.0767	10.8488	10.9972	11.8007	11.1764	11.3533	10.4578	11.0884	11.5495	10.5773	10.7277	11.2536	10.0984	10.79	10.9752	10.9045	11.5206	11.1189	10.6793	10.9055	10.6962	11.306	11.2107	10.7027	11.4641	11.2978	10.9856	10.8505	10.8415	10.8593	11.2144	11.126	11.345	11.1959	10.2132	11.3005	11.0265	11.1301	11.261	10.7773	11.0428	10.8674
CYTL1	3.3741	8.0513	7.6956	5.8353	5.0114	7.2093	4.9996	4.8324	7.6822	8.4254	8.7804	5.2282	7.1846	4.446	7.7033	5.4009	5.9581	7.8458	7.2217	4.6964	5.7654	7.2028	5.7791	6.8994	7.4301	4.0949	5.6606	11.0565	6.8843	5.8899	4.7437	7.6135	5.0727	5.4334	7.6682	5.6195	6.5434	7.2867	6.8226	6.2992	6.6668	7.0751	5.0835	5.5034	7	6.9222	6.9572	7.5478	4.9343
LCMT2	10.393	10.4892	9.8415	10.0144	9.8589	9.5628	10.2008	10.6878	10.61	9.2505	10.1412	10.2245	10.4526	9.4929	9.8502	9.8691	9.8081	9.8196	9.9258	8.7788	10.0654	10.176	10.3713	10.0113	10.8163	9.8355	10.1453	10.1326	9.746	9.6613	10.0723	9.9096	10.4531	8.9322	9.0595	9.3796	9.2794	10.1986	9.8737	10.341	10.3348	9.3787	10.1493	9.8414	9.6484	10.4455	10.1763	9.8425	10.0457
CMC2	12.6645	12.8374	12.7233	13.6067	12.6068	12.1869	12.4052	12.7291	13.077	11.4205	12.8653	12.7068	12.4398	12.8085	12.3746	11.7861	12.2937	12.3507	12.4669	12.5276	12.7676	12.4512	12.4433	13.2748	12.9204	12.942	12.5224	12.7169	15.5322	14.3667	13.5472	13.4347	12.4102	12.6651	13.0107	13.3405	12.901	13.1334	12.1904	12.8575	12.6596	13.563	13.5502	12.4561	12.7468	12.9152	13.2085	12.2678	12.8406
GALNS	7.6808	7.6399	7.6011	8.2685	8.3538	8.3011	8.1436	7.1481	8.0714	7.7079	8.07	7.9384	8.1357	7.3	7.4262	7.5399	7.4027	7.2976	7.6833	8.8459	7.1547	8.337	7.4704	8.2035	8.085	7.5154	7.8062	7.8104	7.6966	6.7929	6.5909	7.9603	7.9621	7.3732	8.4588	7.3841	7.7557	8.0308	8.4194	7.4401	8.0396	8.2481	8.0474	7.8626	7.5884	7.6452	7.8362	7.6848	8.2444
CRISPLD2	5.8368	6.5479	7.9277	6.4785	7.3928	6.7392	6.9591	5.7767	7.1057	7.3517	8.1456	6.8316	6.708	6.5548	7.3439	6.9255	7.2097	7.1079	7.87	6.3743	6.4182	7.7119	7.636	6.9895	5.9677	5.7789	6.6959	6.7759	4.1454	5.283	6.4669	8.0756	9.197	6.4647	6.1203	5.7345	7.2567	6.5617	7.4429	6.8657	7.2805	5.0412	6.135	6.5362	6.49	6.502	6.1226	6.4212	6.5332
WFDC1	9.6594	10.1463	10.3763	9.9735	9.7773	9.9642	10.1053	9.0217	8.5003	9.9795	10.6687	9.6803	10.4964	8.9449	10.0135	10.3414	8.7815	10.2339	10.7586	8.9093	9.2924	9.8275	10.7718	10.0537	10.1491	8.2276	9.0958	9.7613	10.4028	9.9459	9.3264	11.0645	10.1672	9.6944	9.2745	9.107	10.2583	7.8538	10.5687	9.3548	9.6072	9.5634	9.8359	9.9778	9.3595	9.6831	9.2018	9.7306	10.2481
DDX28	11.656	11.5636	11.6599	12.64	11.8941	11.3122	11.4551	11.4822	12.361	11.5286	11.6753	11.8955	11.7833	11.2911	11.1649	11.4301	11.5588	11.6367	11.9746	11.2151	11.6594	11.3124	11.8299	12.3873	11.8839	11.7828	11.6037	11.1837	11.9401	11.8159	12.9287	12.0065	11.3442	12.1466	12.4042	12.0782	12.0495	11.8925	11.6434	11.62	11.3466	12.194	12.054	11.7604	11.498	11.8604	12.0818	11.5619	12.3216
CA7	3.5121	7.441	5.2145	6.4632	3.5473	4.0706	9.004	4.638	4.5588	2.9047	1.8623	5.1742	5.1365	6.6856	6.586	4.4343	4.6386	5.7196	6.0191	4.7994	5.5048	6.0009	2.0045	3.4056	7.1131	6.3763	6.6265	9.928	5.6582	5.7938	3.9034	5.2744	3.9117	4.4648	3.9842	4.289	5.6371	3.93	5.1341	4.8709	4.1161	6.1735	3.886	6.9653	5.8696	6.6675	5.3949	6.3638	5.4476
CMTM1	6.615	7.5946	7.5387	8.6109	6.9368	6.2909	6.6925	7.2018	8.5067	6.6581	6.9977	7.0474	6.993	7.2795	7.1375	6.7987	6.1635	7.7471	6.6568	8.3262	6.4394	6.8688	7.2539	7.4902	7.4684	7.3669	6.9825	6.8045	7.7769	6.1508	7.3149	8.6696	7.1539	6.6212	6.9222	7.3491	8.4862	7.4701	7.5024	7.0874	6.1538	7.6154	7.2098	7.3956	8.3054	6.2029	8.4811	6.4767	7.4066
PLCG2	7.8619	8.7223	6.6944	7.1097	8.4096	8.8571	9.5276	9.4141	8.2354	7.4336	8.5264	8.5913	9.5387	8.0344	9.811	8.2093	8.5867	8.5916	8.6378	7.0364	6.6056	8.6997	7.9473	8.6546	9.6402	7.9039	9.0824	9.7263	8.3137	8.0127	7.5756	7.962	8.5469	8.5323	8.2514	7.8906	7.0945	8.2959	8.605	8.352	8.6076	9.3273	7.8675	8.8661	9.26	9.0713	8.5349	8.6135	8.8126
EMP2	14.0104	13.468	13.3151	14.1663	13.4658	13.3471	13.9106	13.5862	13.7204	14.0754	13.4537	13.2172	13.3898	14.4205	13.4215	13.3835	13.8604	12.8111	13.0074	12.9809	13.3904	13.5197	12.3459	14.66	13.4897	13.6366	13.4913	13.4774	13.3721	13.5295	13.391	13.5933	13.9739	13.8925	12.9097	13.392	13.0086	14.0197	12.3859	12.0533	13.7416	13.5597	12.8697	13.5947	13.9525	14.0581	12.9747	14.1089	13.2384
CHMP1A	11.5549	12.0992	11.7642	12.6613	11.8152	11.9055	12.0136	11.8502	11.6866	12.1605	12.1149	11.675	11.5365	12.0372	11.9548	10.732	11.6469	11.8107	11.9976	12.2461	11.9333	12.2412	11.4111	12.5122	12.1265	11.8614	11.7299	11.7407	12.0546	12.2434	11.199	12.5178	11.6073	12.1854	12.5958	11.7544	11.9115	12.3408	11.9321	11.3851	11.6234	12.2406	12.2555	11.6562	12.4161	12.0881	12.0807	11.7091	12.1048
RPS2	19.4138	18.4551	19.6256	18.632	19.4604	18.7027	19.1082	18.1496	19.4391	19.9447	20.3977	18.8124	19.0541	20.0029	19.3966	18.8254	18.913	18.7295	18.5428	19.77	20.289	18.5016	19.6881	19.6491	18.2144	18.6976	19.5694	19.1467	23.138	21.3855	21.4885	19.5043	18.4726	19.2114	19.0399	19.2753	18.9177	20.0484	18.6524	18.7727	18.9713	20.466	20.0607	19.0185	18.6288	18.75	18.7721	19.3268	19.1154
RAB11FIP3	9.4613	10.1281	9.6726	11.0151	10.4069	10.7418	9.4978	10.3621	10.1748	10.5102	9.9255	10.5367	10.608	10.5942	9.4025	10.4932	10.4083	9.2648	10.7226	9.6239	10.5607	10.239	10.6095	11.3846	10.4951	10.36	9.6847	9.1938	7.8918	8.9701	10.115	10.6927	10.8471	10.7732	10.4805	10.3417	9.5334	11.0262	10.8709	9.9629	10.0189	9.2587	9.945	9.8729	9.948	10.5891	10.2132	10.3434	11.0379
PSMD7	13.4115	13.5749	13.5489	14.2456	13.9333	13.4141	13.7215	13.1425	13.5959	12.9605	13.5232	13.7804	13.162	13.3407	13.3723	12.9168	13.5095	13.1026	13.4819	13.4779	13.7665	13.085	13.5736	14.3126	13.5477	13.3148	13.4174	13.4177	15.5119	14.9399	14.7026	14.1195	13.193	14.0318	14.0943	14.5208	13.8477	13.6786	13.1958	13.7228	13.4011	14.3002	14.5961	13.2235	13.5476	13.6012	13.8341	13.9901	13.8096
CORO1A	9.6549	11.3223	10.89	9.6881	10.7187	10.3257	10.8335	10.0729	9.3835	9.6202	10.8575	10.3174	10.8469	9.8687	10.114	10.2064	10.4527	10.191	10.2638	9.594	10.2982	10.1498	9.993	10.8475	10.9732	9.404	10.2716	10.883	10.4374	10.613	10.5806	10.3435	11.0917	9.8983	10.3441	11.3527	11.0692	10.8529	10.402	10.1869	10.628	9.7789	10.2931	10.6802	10.318	10.7295	10.2332	11.0022	10.0091
SULT1A2	12.6083	13.2159	12.3966	12.92	11.292	13.0989	13.715	11.2955	13.5305	12.4186	11.7997	11.9799	11.6266	13.4588	14.4322	12.5636	13.2544	12.7201	12.7399	12.4889	12.6208	12.606	12.0318	12.2318	12.8873	12.3941	12.9192	13.682	15.103	14.1137	12.3556	12.8293	12.0292	12.858	12.3641	13.0333	12.11	12.4598	12.6249	11.9694	11.7294	12.2596	13.0837	13.1139	13.3591	13.5379	12.9899	12.37	12.8745
PRSS27	4.7377	4.8784	5.2036	5.8169	4.4078	4.9693	4.8502	4.9482	4.7875	5.2906	4.6921	4.431	4.8539	5.3026	5.0717	4.5799	6.3272	4.2909	4.4416	7.7839	5.1258	4.7483	4.2693	4.9029	4.1943	4.9022	5.4091	5.0547	6.0538	4.6135	4.7345	5.2958	5.5039	4.5958	5.0443	4.8472	6.1278	4.7786	5.2082	4.4369	4.2078	7.7446	4.5921	5.8708	5.4669	4.4694	5.4447	4.402	4.6933
NOB1	11.6706	11.2652	11.5462	12.1938	11.6879	10.8614	10.5743	11.4655	11.9799	10.3273	10.9061	11.4897	11.5882	10.6658	10.0855	10.7715	11.0166	11.5519	11.2712	12.0333	12.0578	10.9366	11.579	11.7969	11.1546	11.7744	11.7071	10.165	10.6141	10.9125	11.3454	11.1091	11.0802	11.478	11.6485	11.5351	11.767	11.7894	11.0118	11.6942	11.2812	12.272	11.38	10.8474	10.96	11.0527	11.1992	11.4609	11.2749
BBS2	10.4172	10.9636	10.7608	11.4504	10.9263	10.2456	10.4258	10.7507	10.954	9.477	8.9307	10.886	10.7686	10.6092	10.0972	10.7448	11.5689	10.6274	10.155	11.2411	10.4234	10.6233	10.6561	10.6313	10.4625	10.7712	10.6985	10.4807	10.4876	9.8929	10.5279	10.2314	10.4891	10.9321	10.5748	11.2194	9.4162	11.6153	10.8661	9.9077	10.2795	11.0611	10.6785	10.3926	10.4147	10.305	10.2169	11.0725	10.8838
MT2A	15.5519	16.8691	14.5589	14.8623	14.7116	14.0501	15.8175	13.3393	15.572	16.5873	17.4387	14.8932	15.6468	16.7419	15.8592	14.6552	15.2893	14.6841	16.2221	13.5893	15.0177	15.4482	14.5993	16.2383	16.3009	13.7063	16.3856	15.7363	19.2118	18.0422	16.0428	16.8804	14.1414	15.1305	16.2993	13.7942	15.0808	16.5053	16.3806	14.9094	15.0375	16.4839	16.5783	15.3845	15.8978	15.6094	15.6678	14.9758	14.3904
HSPBP1	13.0976	12.7107	13.4953	12.9031	12.8301	12.2656	12.1982	12.3913	12.9595	13.0097	13.1154	12.4353	12.4747	12.6216	11.8033	12.364	12.4472	13.1038	11.8318	12.5251	12.8153	12.9223	12.058	12.4142	12.438	12.8147	12.6614	11.8953	11.7463	11.7146	12.8391	12.1138	11.7076	12.4317	12.2827	12.7403	13.1013	13.044	12.1973	12.5078	12.4433	12.3728	12.5868	12.3481	12.4475	12.668	12.6964	12.2507	12.9936
EMC8	12.3563	12.4074	12.404	13.4996	12.5492	12.1497	12.337	12.4334	13.0561	11.8211	12.9161	12.7056	12.4757	12.4873	12.3113	11.6591	12.1359	12.2629	12.3298	12.3218	12.8874	12.3039	12.3579	13.1545	12.5182	12.6359	12.204	12.0632	13.5176	12.9852	12.7864	12.7742	12.0191	12.4478	13.0235	13.2878	13.0237	12.7898	12.1992	12.757	12.5593	13.069	13.2713	12.1372	12.33	12.8241	13.1944	12.2447	12.7852
PMFBP1	6.9592	6.0315	8.3039	9.0153	5.822	6.0745	5.891	6.4355	7.5348	6.0507	7.2724	7.0029	6.6713	7.1438	6.7254	6.5834	5.9955	6.9	6.4372	7.9842	7.4576	6.7806	7.6828	8.172	7.0171	7.1561	6.5736	7.1225	5.6163	5.495	6.6413	7.5003	6.315	7.7036	7.0968	7.2947	8.6164	7.497	7.3418	7.3981	6.866	6.5017	7.1385	8.2243	6.7178	6.4602	7.163	7.3001	8.2441
FUS	11.426	11.5779	11.2584	11.7447	12.1776	10.6299	11.221	11.3072	10.9662	10.3886	11.7475	11.6097	11.4683	11.2055	11.075	11.6843	11.9734	11.6042	11.8032	10.2474	12.1884	11.3686	11.1576	11.7785	11.3106	11.3763	10.6341	10.4696	8.2033	9.4263	8.9093	11.7411	11.6827	11.5022	12.2949	12.0707	11.7284	12.1076	11.7562	11.7322	11.7693	10.7903	10.7958	11.2377	11.5137	11.3854	11.8545	11.9208	10.7481
ORAI3	7.0921	7.7625	6.6873	8.1592	7.705	7.7666	8.3613	7.5303	7.4056	7.7438	8.707	7.7328	7.7263	6.5468	7.724	7.8923	7.8986	7.2404	7.8219	7.973	7.3336	8.0015	7.9023	7.7113	7.4498	7.4919	7.3605	7.7719	5.8462	6.8054	6.9758	7.965	7.9962	8.2178	7.4443	7.5092	7.8423	6.9701	7.9275	7.5718	7.1933	7.7269	7.8793	7.5869	7.6693	8.0021	7.5756	7.5552	8.0005
PPL	8.8088	8.3973	8.3721	8.3586	9.4172	9.6616	7.6651	8.4149	7.974	8.4755	7.3228	8.2323	9.4108	8.5403	7.6819	8.3993	9.4321	7.8523	7.3109	9.8182	7.8536	7.7785	8.5338	9.4428	8.7387	8.8195	8.7828	7.2762	5.3782	6.0323	7.8685	9.0105	9.3243	8.156	7.365	7.907	8.8331	7.3322	8.1466	7.1515	8.3586	9.0997	7.948	7.6802	8.6038	7.7569	8.5166	9.0667	8.8773
ACSM1	6.8424	7.4806	5.1862	6.6914	4.3506	5.2655	7.2989	6.0362	4.5159	4.4001	3.9446	6.5189	5.2171	6.3293	6.1516	6.1368	5.2117	6.3849	5.1698	5.0964	4.7363	5.387	3.7584	3.6126	6.0178	5.7253	5.592	8.3884	7.0518	9.5391	3.1576	3.8415	5.6518	7.8131	3.7696	5.0597	6.0663	4.0474	5.5039	5.9975	4.8768	5.1296	4.8997	7.6771	5.8626	6.3835	4.8755	6.3125	4.6283
SEPTIN9	14.3186	14.9808	15.0877	14.5004	15.2237	15.1781	15.1346	15.0829	15.3554	15.3455	15.2951	15.2618	15.0251	14.9518	15.9698	15.4826	14.6329	14.8486	15.0277	15.0148	15.7143	14.739	15.3096	16.1033	14.7952	15.2312	14.9296	14.826	14.1918	14.7522	14.0005	14.6987	14.1922	15.2909	15.1137	14.8807	14.3479	16.0506	15.123	14.9665	15.7273	15.4908	14.643	14.6423	14.8077	15.1414	14.9049	15.13	15.4378
MRPS23	10.3973	10.0304	11.0174	10.1915	10.6461	11.1405	10.3654	10.6381	11.2812	8.3294	10.0418	10.9011	10.651	9.6392	10.4779	10.5877	10.1785	10.6833	10.4969	10.2184	10.832	10.9119	10.7081	10.6871	10.3235	10.9761	10.8352	10.1232	11.9294	11.5678	11.9416	9.9529	9.9341	10.6016	11.0771	11.3871	10.7565	10.0506	10.2985	10.9063	11.0475	11.3763	11.0906	10.2607	10.3452	10.7818	11.2918	10.2172	11.0643
TMEM11	11.5761	12.2512	12.1457	12.059	11.9324	11.896	12.6721	11.5832	12.7379	11.6695	12.172	12.0245	12.1781	12.4227	12.6165	12.3893	11.5054	11.6793	12.2983	11.4194	11.7946	12.1308	12.3471	11.7881	12.4106	12.4717	12.2065	12.5567	14.7656	14.1903	14.577	12.2963	12.0332	12.4633	12.68	12.9142	11.9308	11.7282	11.845	11.8083	11.7001	12.5833	13.3272	12.4266	12.3695	12.7166	12.7316	11.8392	12.4742
TCAP	8.2042	7.9804	7.7799	8.1443	7.93	8.2526	8.0007	8.2805	7.7663	8.134	8.6766	7.6255	8.557	8.4082	8.0508	8.4949	7.8022	9.2146	7.9175	7.8504	7.0981	8.28	8.1533	7.9232	8.1233	7.9072	8.293	8.3933	7.5349	7.2347	7.9546	7.708	7.8816	7.5788	7.846	7.9766	8.0143	8.8768	8.2273	7.4911	7.9764	7.5551	7.9566	8.2876	7.5549	7.8624	8.3412	7.8712	8.3972
RPA1	12.4823	12.6687	12.4603	12.6019	12.6599	12.3382	13.0032	12.4486	13.1199	12.397	12.1913	12.6139	12.6591	12.1298	12.6024	13.1483	12.3394	13.2512	12.3483	12.5823	12.4992	12.71	12.4024	12.6822	12.7797	12.9292	12.9429	12.2173	12.1741	12.4011	12.3733	12.7377	12.3947	12.5514	13.1341	13.732	12.3313	12.4894	12.4377	12.1586	12.5055	12.2317	12.2401	12.3881	12.9685	12.5879	13.2604	12.2321	12.9712
KIF2B	1.3279	1.0198	0.0856	3.4885	-0.7057	0.2244	-0.7993	2.7357	0.8169	-0.8375	-0.1428	-0.0801	1.6838	1.5736	0.8695	1.8691	-0.4519	0.5685	0.8136	3.2602	-0.1623	-0.1047	2.0045	-0.2606	2.8383	1.8368	-0.4446	3.0528	-0.2711	-0.5008	-0.5883	1.3822	-0.4945	0.2199	-0.2401	2.2928	3.2196	0.9202	-0.1485	1.324	0.5632	2.8666	1.9088	2.864	0.4069	-0.1187	1.5082	-0.7615	1.4534
RNF112	7.6044	7.691	5.614	7.4979	7.1671	8.04	9.3324	8.2604	4.98	7.5093	7.6735	8.112	8.2957	7.0508	8.0231	7.303	6.2223	8.0357	9.1167	6.0466	5.4106	7.6331	5.8375	5.8393	7.957	7.2131	6.9033	8.8786	8.2207	7.379	5.1103	6.6965	7.2512	7.4318	6.1029	7.4904	6.7621	5.6903	8.2229	6.5538	7.1367	5.7061	5.0723	8.1563	7.4102	7.7428	6.7701	7.8602	7.4599
RCVRN	1.3279	1.0198	1.9475	3.2431	2.4157	2.9346	2.619	3.3215	1.9673	2.7875	2.2949	3.0577	2.4417	4.2996	0.8695	3.8127	3.7962	0.5685	4.0287	4.1024	2.2248	2.4536	2.0045	2.2354	4.297	2.0451	2.8229	3.2019	1.2334	1.2159	1.9252	1.583	4.8005	0.2199	3.39	2.5163	3.2537	3.0243	4.3203	3.2334	2.5929	3.8373	3.1427	3.7374	0.4069	2.111	2.8922	3.3776	2.9306
MEOX1	2.8998	3.7441	5.2242	5.6889	4.9273	5.1735	4.6208	3.8772	6.3991	4.6208	5.7268	4.8214	5.2261	4.1018	4.601	5.1455	4.8224	4.7337	5.0402	4.2628	3.7595	5.391	4.1976	5.8922	3.338	4.4575	4.6229	4.4178	-0.2711	2.9959	4.3948	5.6732	4.5789	4.275	6.0051	4.2299	5.0277	2.9079	5.5545	4.6558	4.5152	2.2202	4.3044	5.1288	4.838	4.5912	5.3328	5.0527	5.1588
ATP1A1	14.5375	15.614	15.2707	14.7301	13.5542	14.8143	15.283	14.7716	14.6449	14.4508	14.5207	15.3723	14.9628	15.3062	15.2524	15.5028	14.3865	15.2985	15.0279	15.3207	15.9605	14.4881	14.5273	15.3238	15.0443	15.0811	15.4298	15.2162	15.1301	15.6359	14.0305	15.823	14.3383	15.136	14.3848	15.1433	15.272	15.796	14.4866	14.9984	15.7183	15.113	14.183	14.6389	15.4909	15.6032	14.7624	14.8602	14.4634
RAB5C	8.7292	9.1765	9.2924	8.7401	8.9852	9.2903	9.0963	8.7867	8.9754	8.6484	9.1877	9.2083	8.8095	8.7542	9.4054	9.1454	8.855	8.7194	9.033	8.6301	9.3426	8.7583	8.632	9.606	9.1805	9.4948	9.0104	8.7617	8.8535	9.5565	9.6251	9.0789	9.3176	8.8578	9.3613	9.0691	9.2108	8.5673	8.8726	9.3865	9.6526	9.472	9.4484	8.8889	9.2303	9.2234	9.6537	9.5656	9.3515
CACNA1G	4.9655	5.0639	5.9659	6.0181	3.9067	5.1916	5.1495	5.1369	5.6771	5.761	5.9572	5.1989	5.202	5.5686	5.8002	5.802	4.8457	5.147	5.2094	6.3898	4.793	5.617	6.8621	5.5656	5.6926	5.4817	5.2447	6.578	5.6107	5.112	4.7751	5.4618	4.421	4.7148	5.7014	5.0031	5.7312	5.4285	5.8254	5.8913	5.2991	5.366	5.1775	5.7459	5.1992	4.862	5.5353	5.1957	5.4297
SLC13A2	6.7076	7.0171	7.144	7.0963	7.1644	7.3074	7.5721	7.2998	6.8972	6.8474	6.1906	7.2219	7.0058	6.5207	6.5671	7.2888	7.0117	7.2096	7.0545	7.0808	6.642	7.1067	6.5121	6.3314	7.0007	7.3343	6.9375	6.8855	5.7975	5.954	5.5914	6.4496	6.8604	7.2264	6.8539	6.6094	6.9987	6.6895	7.1071	7.4885	6.9164	6.1488	6.2416	6.8632	6.8837	7.1485	6.3495	7.3727	7.1721
SDF2	10.378	10.1711	9.6493	9.7354	10.262	10.7563	10.6874	9.1515	10.0168	9.2101	10.1022	10.658	10.0781	9.3262	10.4444	10.1666	10.4935	10.294	10.5479	9.6582	10.1527	10.5755	10.1186	10.3379	10.1404	10.2289	10.3205	10.4551	11.9731	12.0078	10.6101	10.1631	9.7751	10.3744	10.0653	10.8445	10.0515	10.0067	9.7524	10.3425	10.8679	10.4838	10.3943	10.2687	10.35	10.542	10.1751	10.8184	10.0711
CORO6	9.0885	9.1213	9.9025	9.5455	8.4355	8.4523	8.7219	8.7912	9.3781	9.8395	9.1333	8.9206	9.3313	9.4522	9.1244	9.1534	8.0869	9.447	8.4549	9.9016	8.9371	8.5441	9.6576	8.6958	9.2699	9.2537	9.0747	9.4525	9.8886	9.3294	9.7976	9.306	8.0316	8.4367	8.5061	8.2105	9.2172	9.5044	9.4032	8.223	8.5673	9.7514	9.5159	9.5407	8.0297	8.5116	8.8775	8.4633	9.2481
ACAP1	6.1678	8.4021	6.6223	7.2268	6.7335	7.2937	8.5489	7.6893	4.363	5.7881	5.2824	7.7558	8.632	6.9669	10.1289	6.6993	6.2436	7.1507	7.1637	5.187	5.8688	7.0702	7.6729	5.419	9.8326	7.6535	9.5299	10.1344	7.9757	9.0099	6.3362	5.3994	6.6706	7.5358	5.8011	6.7361	5.7645	6.073	7.4945	6.7422	7.0302	7.2824	8.08	8.5422	6.9037	8.404	7.8319	7.2213	7.7177
TK1	14.4107	14.0137	14.781	14.8875	15.4573	14.9062	15.2317	14.3574	14.8307	14.6769	14.9148	14.5352	14.2532	15.3573	15.1036	14.7204	15.2028	14.7613	14.6227	14.5498	14.9765	14.7579	14.1888	15.3597	14.1459	14.9726	15.1807	14.2019	15.1588	14.1708	15.4342	14.3162	14.4558	14.4099	15.2584	15.1065	15.4291	14.6111	14.2806	15.4661	15.6062	15.2455	15.2526	14.7935	14.6974	15.0461	15.2841	14.7665	14.9287
PDE6B	4.4703	4.6019	5.4685	6.3155	4.5713	4.856	5.5748	4.472	3.7215	4.1843	4.3702	4.4052	5.3774	4.9029	5.3104	5.0268	4.4219	4.3157	6.4334	4.9479	4.2274	4.867	3.4493	5.3675	4.83	4.8513	5.139	5.9061	3.2106	4.0472	4.8461	5.316	5.0828	4.2733	4.0629	4.998	5.9903	2.8505	5.496	4.7784	4.269	6.5513	4.7401	5.7155	4.8229	5.0018	5.907	4.6394	5.1317
KRT31	6.5063	6.1994	7.605	8.3001	5.7742	7.6196	6.654	7.2967	7.6542	8.5752	6.6732	6.5371	14.1731	7.1958	7.0383	6.4965	6.5787	6.6896	6.1199	7.308	6.6033	6.5983	6.7174	6.0597	6.8798	7.1969	9.8695	7.3119	5.9683	6.0867	6.5961	7.2134	5.8657	6.4164	6.5707	6.2499	7.3644	6.9375	7.3627	6.5763	6.0478	7.6072	6.7496	7.4717	6.3708	6.2441	6.7697	6.1327	7.274
OR3A3	7.2234	6.2142	8.3848	8.9926	5.9648	6.5764	6.3484	5.8218	7.4188	7.0523	6.2288	6.1331	7.2729	7.498	7.5403	6.0593	6.0058	6.0111	6.3245	7.2866	6.8775	6.5502	7.1999	6.3005	5.9194	7.6012	7.2019	7.306	7.2982	7.1949	8.2615	7.916	5.8714	5.7193	6.8899	6.8812	8.5437	6.6116	7.8231	6.6844	6.768	6.8693	7.1187	7.807	6.6545	6.233	7.0414	6.5099	7.7278
CEP76	7.4991	8.0877	8.1178	7.9419	8.4651	7.7735	8.0294	8.801	9.7317	7.1	7.5967	8.1476	9.0173	7.9282	7.7295	7.8716	8.7911	7.8375	7.9633	7.0457	7.4668	7.7284	7.696	7.6201	8.2695	8.8285	8.9208	8.1391	7.1144	8.1408	7.1839	8.0396	8.6753	7.8312	9.6729	8.4751	8.0157	7.4076	8.4073	8.2921	7.8526	7.2937	7.6734	7.6764	8.1086	9.1484	8.1717	7.4241	8.2138
NPC1	9.218	9.5173	9.4739	9.6521	9.9709	9.9632	9.306	9.9529	10.1029	9.4762	10.5205	9.5504	10.1611	9.7072	9.9799	9.5157	10.2864	9.7	9.5416	9.2477	9.087	10.6268	9.4093	9.7254	10.063	9.9553	9.8094	9.1508	7.4149	8.5231	9.0616	9.5129	10.1538	9.5028	11.1894	9.0321	9.8945	9.1517	9.9827	9.6614	9.6005	8.8044	8.5731	9.2618	9.8931	9.9812	9.562	9.5104	9.3211
RAB27B	8.1778	7.4774	7.9169	6.6782	6.2526	6.5192	7.8002	8.1941	8.0059	7.1199	5.4122	6.2584	7.254	8.1788	8.0828	6.5041	6.3994	6.0691	6.8084	5.9087	5.338	7.6493	5.7432	4.2765	7.15	7.7259	8.1194	8.1355	7.1679	7.8556	4.6165	3.9486	6.8708	7.9007	4.7428	6.9039	6.3689	3.9799	7.0962	5.7233	6.9848	6.6789	5.4	7.6193	8.3265	7.3237	6.2167	7.2644	6.869
SERPINB12	1.3279	1.0198	0.0856	-0.0021	-0.7057	0.2244	-0.7993	1.8625	0.8169	-0.8375	-0.1428	-0.0801	-0.1711	-0.5058	0.8695	0.3234	-0.4519	0.5685	0.8136	1.8452	-0.1623	-0.1047	2.0045	-0.2606	0.2283	-0.3657	-0.4446	-0.4568	-0.2711	-0.5008	-0.5883	-0.2847	-0.4945	0.2199	-0.2401	1.2221	1.1917	0.9202	-0.1485	-0.4949	0.5632	0.3502	-0.7103	0.2125	0.4069	-0.1187	-0.3381	-0.7615	-0.5068
SNRPD1	13.5484	13.7023	14.7715	14.1483	14.3206	13.8777	14.3124	14.1009	14.8136	13.3061	14.6198	13.927	14.1779	14.6257	13.8182	13.381	14.4119	13.5692	13.5847	14.2279	14.0773	14.2419	14.3701	14.1167	13.4848	14.4259	14.5787	13.7697	17.2336	15.8137	15.5815	13.9977	13.9028	13.9443	14.9283	14.3538	14.5338	13.8975	14.0423	13.9577	13.5346	14.6877	14.4518	13.5198	14.0362	14.5976	14.0392	13.7602	13.7871
ETFB	14.4901	13.9688	15.6971	14.9837	14.0177	14.1479	14.1018	13.8561	15.4675	14.7875	14.7819	13.7497	13.7757	14.6066	13.6221	14.1224	14.7805	14.0649	13.9549	14.638	15.2188	14.0538	14.1006	14.6122	13.3348	14.3432	13.5619	14.3286	15.9357	14.6925	14.8698	13.9418	13.3971	14.0797	13.6849	14.8684	14.8046	14.722	13.1909	14.1086	14.2663	14.8455	14.4879	14.2433	14.6818	13.9957	13.9606	14.3559	14.4892
PPP2R1A	11.8052	12.2494	12.5752	11.9576	11.8489	11.9106	11.9469	11.4395	11.6882	11.3498	12.0077	11.6189	11.6513	11.855	11.3981	12.0227	12.3218	11.9921	11.2898	11.945	12.1614	11.6352	11.6885	12.0423	11.636	12.0392	12.0089	11.1801	10.9628	11.06	11.3731	11.6789	11.3877	12.1477	11.3583	11.3378	11.9263	11.9444	11.5982	11.6325	11.9224	11.5842	12.1607	11.4936	12.2907	11.9155	11.7849	12.0301	12.0673
ZNF324	9.4954	9.3713	9.6981	10.021	9.0885	9.3391	9.0376	9.3999	8.7901	10.3582	9.6953	9.1503	9.2799	9.4339	9.0316	9.618	9.0351	9.7968	9.1437	9.3274	9.4995	9.7061	9.4094	9.175	9.3634	9.0619	9.0582	9.4289	7.928	8.2875	9.177	9.2391	9.0671	9.4573	9.1736	9.5729	9.7895	9.7609	9.355	9.1969	9.3926	8.1189	9.0314	9.5196	9.5863	9.015	9.4575	9.307	9.5159
ZNF586	7.2768	6.4581	7.0463	7.909	7.0344	6.8303	6.9551	7.4505	7.1732	6.9661	6.8913	6.7061	6.7518	7.1471	6.6722	6.9073	7.0478	7.0373	6.6787	5.5556	6.4508	7.0353	7.1613	6.6648	7.3382	5.6555	7.2327	6.904	7.0302	6.7113	7.03	6.5762	6.0019	6.8123	6.9419	6.9111	7.2214	7.2494	6.6479	7.0886	6.9809	6.9467	7.13	6.9038	7.4604	6.8644	6.407	7.2182	6.2114
ZNF112	9.024	8.5943	8.8873	8.311	8.0215	8.5251	8.4762	9.0718	8.389	7.806	7.8776	7.885	8.0091	8.0527	7.5434	8.6318	8.8769	8.1314	8.8025	8.1811	8.3892	8.6367	8.5514	8.0407	8.4774	8.2809	8.5529	8.9101	7.745	8.5199	7.0701	7.9171	8.1382	8.6479	7.8569	9.3362	8.8639	9.3302	8.8506	8.6081	8.4762	7.6424	8.5147	8.6865	8.5245	8.9097	7.431	7.9648	7.5659
CD79A	13.1526	14.0464	14.3382	13.7189	12.709	13.0972	14.1318	13.622	13.8009	14.7167	14.389	13.452	13.8158	14.5287	15.2998	13.2384	12.666	14.5087	13.5558	13.7736	13.6978	12.2696	15.1743	14.5962	14.5724	14.1649	14.7279	15.2488	18.4824	16.7651	16.7358	13.3761	11.842	13.4867	12.716	13.1732	12.5425	14.4728	13.4358	12.5621	13.4081	16.3981	15.187	14.2495	13.1388	13.9876	12.96	13.5229	13.4355
S1PR5	3.0739	1.0198	4.1118	3.979	3.6345	4.2644	1.8026	0.586	3.945	3.0311	4.8005	4.1757	3.9936	4.1675	4.3694	3.9148	3.2248	2.8055	3.4669	4.1003	3.3191	4.155	2.0045	5.0435	3.1667	2.8454	2.9906	2.2671	-0.2711	-0.5008	3.3877	5.3282	4.693	3.0374	4.97	3.4643	4.1831	4.3086	4.7649	4.6663	3.2982	3.168	3.2415	4.8647	4.2068	2.5976	3.9866	3.8859	3.8036
TMEM190	5.7627	5.4483	6.8205	7.4847	6.3353	5.993	5.4664	4.7946	7.4395	6.8873	7.9421	5.7915	7.1692	6.592	6.9806	6.0146	5.2414	6.3291	6.1829	6.572	6.2906	5.6859	6.3666	8.5635	5.2773	5.1203	6.0957	6.7422	5.7551	4.8945	5.876	6.8177	5.4174	5.734	8.0746	6.0248	7.1474	6.5779	7.0229	5.7598	5.643	5.4427	5.9346	7.1725	6.1844	5.8176	6.5781	5.8126	6.7948
DMAC2	12.5884	12.5553	13.5319	12.7423	12.6378	12.7384	12.8255	12.3262	12.8816	12.8355	12.488	12.7418	12.6497	12.576	12.4735	12.593	12.2257	12.7368	12.7531	12.4366	13.205	12.8604	12.6121	12.5856	12.5141	12.543	12.6422	12.7105	13.6793	13.5854	13.2582	12.3136	11.9271	12.6454	12.0726	12.8498	13.1866	12.8959	12.7842	12.8742	12.4661	12.9676	13.6448	12.3351	12.7762	12.7248	12.6344	12.8091	12.9142
C19orf44	9.9649	9.6246	11.2331	11.4163	9.264	9.56	9.7773	9.7123	9.9091	11.4163	10.8082	9.6832	10.6941	11.5439	10.9593	9.8136	9.8031	9.8012	9.9631	10.9827	10.7943	10.0432	10.6985	9.9679	9.6093	10.8594	10.0356	11.2011	11.9284	10.5276	11.8451	11.18	9.5063	9.74	10.2756	9.7363	10.3842	10.6518	10.6619	10.0425	9.9305	10.9438	10.7023	11.3865	10.0239	9.7367	10.1106	9.8223	10.484
FIZ1	7.0013	7.5526	7.9819	7.7744	7.3179	7.5653	7.4238	7.5106	6.9552	7.6018	7.1694	7.3371	7.8584	6.9319	6.6885	7.9504	7.9516	7.4873	7.2113	7.4189	7.5438	7.6694	7.0318	7.0571	7.5407	7.1729	7.4823	7.0355	6.0919	6.0077	6.6889	6.6487	7.4769	7.7828	7.2097	6.9029	8.1796	7.1498	7.3701	7.5462	7.2907	6.2785	7.062	7.2955	7.5151	7.2946	7.7854	7.3826	7.565
VRK3	8.6017	8.9833	9.229	9.2334	8.7717	8.4442	8.6542	8.0733	8.0857	8.4479	8.3173	8.8981	8.4575	8.093	8.3779	8.6357	8.9281	8.963	8.7582	8.3843	8.39	8.8563	8.0635	8.3536	8.1168	8.3233	8.4854	8.6501	8.1368	8.469	7.6639	8.0428	8.2977	8.3945	7.3817	8.63	8.1495	8.5019	7.6899	8.2866	8.0368	8.3964	9.0426	8.6102	8.4473	9.2481	8.9584	8.7015	9.0353
FUT1	9.8067	9.1817	10.4873	9.5146	9.7092	10.4621	6.2071	9.474	10.7387	9.4601	10.9801	9.2893	9.0118	9.587	8.8495	9.0112	10.6888	10.4723	9.7372	10.493	9.8206	10.909	9.7381	9.4965	9.7607	9.5997	8.6274	7.3341	9.1749	8.1024	10.5243	9.5023	9.1453	9.7556	9.7951	8.8182	11.0469	10.7676	9.6972	10.7331	9.1677	8.6813	10.0451	8.3434	8.7734	9.1728	10.6548	10.4312	10.5404
SULT2B1	8.9284	8.6332	10.9258	9.1573	8.7066	8.9771	6.3922	8.0818	9.749	9.7653	7.4651	8.6325	9.6181	8.6485	7.8372	9.0056	10.6954	8.666	6.8997	9.4546	10.151	10.0533	7.0631	7.4511	8.7079	9.4969	9.266	5.8692	5.4712	5.0325	7.4063	7.1177	8.6138	9.3782	8.3207	9.0532	9.0078	10.8877	6.9006	9.9879	9.5231	8.5006	10.085	7.6168	7.5872	9.5087	8.4638	10.9837	9.3897
TMEM160	11.4222	11.3331	12.3696	11.3966	11.8141	11.476	10.9227	10.9704	11.6294	12.0345	11.774	11.3229	11.0502	11.4207	11.0706	11.4278	11.6879	11.6597	11.8041	11.4991	11.8443	11.626	11.7155	12.0859	11.1775	11.1362	11.2724	10.9606	12.6193	12.1621	12.8037	11.2436	10.6484	11.6865	11.7202	11.5081	11.6199	11.737	11.2753	11.4675	11.4469	11.6167	12.1616	11.2634	11.9028	11.6256	11.6709	11.5653	12.0366
ZNF146	10.6491	10.0773	10.7872	10.4936	10.2353	10.0924	10.0578	10.4032	10.5694	10.0713	10.2624	10.2425	10.4369	10.4543	9.7128	10.0744	10.1165	10.2818	9.9218	10.0992	10.2014	10.6104	10.0631	10.113	10.2812	10.4131	10.2975	10.0786	10.064	10.6398	10.2899	9.6295	11.0506	10.3887	9.7368	10.6564	10.8513	10.5222	10.3308	10.3005	10.2551	10.0804	10.12	10.0878	10.4334	10.0592	10.2342	10.1696	10.1012
SLC7A10	4.8041	2.6021	3.8787	-0.0021	2.5024	4.1615	4.1747	0.586	0.8169	5.5201	5.1496	4.0396	5.0339	2.137	3.3032	5.3203	5.2038	3.3712	6.4692	3.1041	-0.1623	4.857	5.2718	4.9985	1.5727	2.14	2.3984	2.5758	-0.2711	-0.5008	2.8223	7.4254	5.3978	2.8875	7.7264	-0.6929	5.0625	4.182	3.9961	5.1332	3.4753	0.3502	6.4501	3.8253	4.7789	2.5431	6.0686	-0.7615	5.2929
CREB3L3	7.7063	6.3683	6.8971	6.8658	5.8445	6.2215	7.3768	5.3473	5.8392	5.9523	7.3428	4.9081	6.3633	5.893	6.9853	6.5997	7.4136	8.8912	7.4837	9.4401	5.7422	10.5855	7.553	9.042	10.2749	6.809	5.7803	8.7737	9.0475	7.357	4.7425	5.6726	5.643	8.7998	8.9829	5.8342	6.7904	9.4405	6.8101	7.2741	5.5442	8.1067	5.6274	8.0086	8.6934	7.3501	7.0931	8.2323	8.3082
TJP3	8.5799	9.1861	8.2911	9.0724	7.2697	8.6247	9.6122	8.3587	8.0121	8.0231	6.6943	8.7718	7.8751	8.2674	9.2447	8.774	8.8331	8.8611	8.4104	8.3397	8.7538	8.403	6.9614	7.0045	8.6126	8.8025	8.9867	9.017	7.2753	8.1235	5.285	7.3792	9.4206	8.7053	7.4348	8.2891	8.0561	7.8699	7.7044	8.287	8.3017	8.1092	7.2623	8.63	8.5291	8.8645	7.604	9.0383	8.0794
TSSK6	5.2945	4.3447	6.1142	5.702	3.6661	4.5602	4.2543	3.5217	5.3107	5.2697	4.6613	4.133	5.105	5.5875	5.6548	4.2742	3.9426	3.8868	4.2334	6.3135	5.2756	4.6058	5.0146	4.3678	4.433	5.6983	4.9549	5.7128	4.8193	4.4669	5.0854	5.6309	3.6807	4.0909	4.9031	4.588	6.1166	4.0304	5.7046	5.015	4.7191	5.2146	4.8909	5.8772	4.6016	4.5148	5.0809	4.1608	5.499
COX6B1	15.5895	15.3722	16.426	15.4374	15.2499	14.9637	15.3809	15.0625	15.6935	15.3021	15.7103	15.0842	14.9011	15.8338	15.1915	15.2556	15.1151	15.3899	14.9411	15.1121	15.8662	15.4947	14.9544	15.2914	15.0833	15.0501	15.4506	15.473	19.5809	17.6132	17.0061	15.0596	16.3012	15.4814	14.5177	15.6571	15.2474	15.8597	14.9489	14.9761	14.9456	16.7487	16.2783	15.0797	15.13	15.5269	15.0797	15.155	14.8512
OR7C2	8.9211	8.4854	8.9751	11.0531	8.1995	8.7847	9.5494	8.6514	8.2845	9.3528	9.513	9.3569	7.9013	9.3516	9.8861	8.0032	9.3057	9.1816	7.8697	9.7612	8.7691	8.3805	9.0283	8.345	9.8135	9.1567	8.7159	8.9815	8.6116	8.0965	8.7336	8.7408	7.7424	8.9015	9.0346	8.2734	9.6042	9.6496	8.9515	7.914	7.9092	9.5529	9.4105	8.835	8.5165	8.7513	8.6181	8.5552	9.0745
CYP4F12	7.698	8.7367	8.3617	9.4176	8.3153	8.8216	9.468	8.2346	8.4627	8.3079	6.2487	8.8115	7.0641	7.8245	7.6945	8.6311	9.5479	9.4975	9.1199	8.9398	6.988	8.5608	6.523	7.6601	7.7727	8.4467	8.7694	8.3079	7.503	8.0421	5.8132	7.3557	6.6894	8.415	7.8352	8.9904	7.1531	8.9481	7.1385	7.1354	7.8142	8.6049	7.0418	8.4287	7.9636	9.5779	7.3047	9.1489	8.4124
PLPP2	11.3528	11.4778	11.3015	10.9645	11.4561	11.3506	10.5854	11.1439	11.3239	11.1008	10.6003	11.8609	10.8828	11.0899	10.7927	11.4723	11.0178	11.393	9.9942	11.3948	11.2353	11.0965	10.7763	11.1273	10.3171	11.2298	10.9564	10.2796	10.7343	11.4271	11.0006	10.5838	12.0036	11.3406	11.4148	12.0497	11.1043	11.1698	10.3183	11.3842	11.5106	12.0978	10.771	11.1014	11.1928	11.6472	10.9275	11.3332	11.2216
GJA4	7.4163	7.9868	8.759	7.3704	8.5699	8.0043	7.1035	7.7779	8.6311	8.5299	9.637	8.498	8.319	7.7124	8.4055	9.2934	8.7238	8.6319	9.4221	8.0629	7.9098	8.3732	9.2212	8.4555	7.8216	7.4658	8.1599	7.4285	7.4211	7.924	8.6038	10.3105	8.2487	8.037	7.8468	6.9736	8.0201	8.7995	9.0615	8.5981	8.3026	7.6096	8.8232	8.8831	8.0519	7.2064	8.3647	8.6095	8.4058
NDUFA7	14.1969	14.1826	15.0615	14.7429	14.3353	14.1477	14.2402	13.9382	14.9278	14.4544	14.652	14.6436	14.1262	14.9264	14.4144	14.1942	13.8935	14.193	13.6268	14.2431	14.8691	14.8448	13.9535	13.9767	13.8221	14.4547	14.2851	14.5826	18.0569	16.2154	16.3012	14.0141	14.5513	14.258	14.6001	15.2766	14.7791	14.6925	14.0213	14.2797	13.8403	15.9034	14.6229	14.6032	13.8361	14.6825	13.4462	14.0747	14.0908
ZNF571	8.0225	7.4943	7.7837	7.269	7.4639	6.9521	7.066	8.248	7.1431	6.3795	6.4524	7.5399	7.3474	6.4476	6.7431	7.4277	7.08	7.5772	7.7844	7.0663	7.0043	7.959	7.778	6.9805	7.7338	7.5467	7.2341	7.8243	7.3284	7.9394	6.6179	6.8945	7.9179	7.2485	6.4256	7.5189	7.2889	7.6937	7.6836	7.1966	7.3894	6.9118	7.5219	7.3755	7.7063	7.3321	7.3089	7.3155	6.9288
THADA	8.3688	9.1622	8.9731	8.5601	9.8496	9.3006	9.0877	9.3157	9.3954	8.2166	9.1864	9.3585	9.3212	8.5086	8.5372	9.5096	9.9606	9.285	9.3161	9.8241	9.0617	9.3368	8.9972	9.0873	8.9309	8.5168	9.1066	8.4492	7.3475	7.8821	8.5567	7.3438	9.7936	9.3706	9.6415	9.1651	9.6735	8.7111	9.3407	9.3539	9.6541	8.856	8.5957	8.9173	8.9387	9.1785	9.1548	9.269	9.5993
AGAP1	10.1254	10.0502	9.281	9.2428	9.6398	9.8639	9.3526	9.7279	10.0063	9.7074	9.5331	9.6065	9.8079	9.5194	9.5066	10.0282	9.8287	9.5318	9.701	9.9712	9.8952	9.9586	9.5103	9.3014	9.6788	9.7597	9.358	9.4052	7.4635	8.1953	8.4114	10.0552	9.7057	9.8576	9.6672	9.1286	8.762	9.4796	9.6786	10.3219	10.3258	9.4724	9.4154	9.6288	9.7883	9.4831	9.7298	9.7495	9.6807
FZD5	12.1982	11.7338	10.6046	11.6312	11.7351	11.4	12.2554	11.6122	11.0863	10.0533	10.2873	11.5108	10.0438	10.8078	11.7249	10.8218	11.5255	10.7582	11.236	11.5366	11.4281	11.7096	10.8068	10.5794	11.7526	11.4739	11.0784	11.7817	11.0424	11.1995	10.0274	10.7601	11.5237	11.7049	11.0008	11.1748	10.3776	10.9834	10.8584	11.7042	11.7939	10.6943	10.9795	11.0633	11.5915	11.5463	10.9323	11.6977	10.6871
MARS2	5.8679	6.0652	6.0291	6.1762	6.3471	6.2848	5.8026	6.352	6.7232	4.1511	6.0865	6.543	5.9926	5.7072	5.0477	5.897	5.9041	5.954	5.1593	5.8463	6.0951	6.2215	5.0889	5.6554	6.1644	6.7546	5.9965	5.1809	3.6778	4.4789	5.5657	5.6508	6.7794	5.5131	6.184	5.4915	5.8182	5.2009	5.5562	6.1475	6.4593	5.6303	4.9257	5.8209	6.239	6.0497	6.4866	5.7865	5.9055
EPHA4	9.9471	9.2619	10.1848	8.0726	9.5126	8.3104	9.9968	9.7936	8.8316	10.3848	8.622	8.3758	9.8143	9.8567	9.4738	9.0799	7.1912	8.644	8.7165	7.0264	7.3803	8.291	7.4175	6.8716	9.2424	10.248	8.6372	9.6896	9.3402	8.8576	6.2232	9.3665	8.2493	9.6151	7.0645	8.5487	6.2313	6.3755	8.9734	6.7304	8.5992	8.044	5.7574	10.4389	9.7633	9.2979	7.7569	8.7558	7.4392
STK16	8.8847	9.7592	9.0905	9.2994	9.3885	9.7382	9.9664	9.8856	8.8592	9.8965	10.0855	10.1244	9.8913	9.491	9.6253	10.0688	10.0329	9.7991	9.9197	9.6389	10.0731	9.2182	9.0309	10.2565	9.4792	9.8608	9.3556	9.4063	11.119	10.5165	9.5732	9.6755	9.5588	10.3991	9.7202	9.4318	8.5994	9.4464	9.3946	9.5107	9.6241	10.3944	10.0259	8.987	9.6838	9.7219	9.5818	10.515	9.4187
DDX1	13.0956	13.5487	13.5659	13.5748	14.1653	13.558	13.696	13.5796	14.0426	12.9073	13.2885	13.8002	13.6181	13.6423	13.4816	13.8239	13.904	13.1946	13.7572	13.639	13.8981	13.8733	13.7257	13.5932	13.5502	13.5993	13.5316	13.6997	14.3425	14.5563	13.7631	13.6614	13.695	13.6063	13.7579	13.745	14.2654	13.57	13.3109	13.8156	14.163	14.0312	13.7915	13.5612	13.4579	13.7431	13.7324	13.5872	13.5363
B3GALT1	5.4639	7.0066	3.6168	5.7732	2.7737	5.788	7.3312	6.1828	0.8169	5.7363	-0.1428	4.9243	3.7227	5.9152	6.4236	5.1197	3.7625	5.2192	6.4105	4.1526	3.3199	5.0436	2.0045	2.8496	6.6095	5.9656	5.9755	7.1423	6.4783	7.1724	1.9292	3.1676	3.8326	5.7977	2.5367	3.5478	4.4843	0.9202	5.5572	3.7025	5.2575	5.6954	2.4311	6.3284	6.7018	6.0967	5.0005	5.4097	4.9139
ANKLE2	8.9176	9.2506	9.0864	9.0915	9.1321	9.1499	9.2323	9.3524	9.4887	8.0358	9.5103	9.2161	9.1976	8.8419	9.1469	9.3883	9.5485	8.6732	8.9534	8.2002	8.6267	8.8444	8.9037	8.9386	9.2018	9.2596	9.0337	8.2848	7.2491	7.8062	8.4114	9.2371	9.6129	9.3693	9.8155	8.9624	9.5983	9.1542	8.9429	9.514	9.1673	8.5141	9.1445	8.8947	9.1392	9.3222	9.4283	9.192	9.3601
FAM136A	12.7802	12.6174	12.4506	12.3905	13.188	12.5339	12.9355	12.508	13.3211	11.6842	12.8883	13.184	12.9274	12.8727	12.8082	12.9431	13.1949	12.3841	12.4514	13.4625	13.0109	12.7247	12.6897	12.6199	12.392	12.8446	12.942	12.7002	14.7975	13.9275	13.932	12.7892	12.8381	12.6176	13.7698	13.3143	13.2607	12.3995	12.7861	13.0803	13.2343	13.3956	13.9774	12.5087	13.0022	12.9227	13.3704	12.9539	12.7824
WDSUB1	9.7634	9.411	8.9045	8.9137	9.9516	9.9663	9.0088	9.1434	9.134	8.999	9.3014	9.3941	9.2018	8.6824	8.7319	9.5555	9.2244	9.1794	9.2046	10.0577	9.3538	9.3266	10.3532	9.1151	9.3458	8.7705	8.9417	9.2196	9.3949	9.2414	9.5261	10.0534	9.724	9.6766	10.2064	9.3833	8.2068	8.6076	9.395	9.5468	9.7883	9.825	9.8634	9.1517	9.2614	9.0308	9.7121	9.0984	9.7425
MOGS	14.2896	13.6251	13.6977	13.7052	14.0649	13.4993	13.9147	13.7339	14.2151	14.3677	14.2199	13.4674	13.8022	14.0732	14.1787	13.7596	13.9415	13.7882	13.7905	14.2933	14.3416	13.4788	13.8902	13.9721	13.6459	14.0575	13.8968	13.8809	14.5194	13.8385	13.8485	13.8144	13.6938	13.6611	14.1692	13.5323	13.8953	14.2642	13.8536	13.9986	14.1349	14.3864	13.9526	13.2829	13.5273	13.7305	13.6606	14.2225	13.7336
EVA1A	6.2633	7.4973	9.4387	6.7528	6.811	7.8558	4.8539	5.1646	7.0319	8.5153	9.3241	8.9975	8.7874	9.5158	7.7085	8.7671	7.6654	5.9689	8.408	8.5236	8.2272	8.1786	9.9981	9.2437	6.8243	6.9831	7.0068	5.5905	4.2863	7.1923	8.8931	8.1348	9.3337	8.8929	8.0628	7.2083	7.73	9.391	8.6791	8.5306	9.8588	8.4703	8.536	7.1018	6.6803	7.8628	7.7205	7.1895	9.086
FSHR	4.3599	3.1258	5.7483	6.6219	3.4367	3.5975	4.4252	3.5555	4.4457	4.0259	3.7316	3.8816	4.8164	4.8364	4.6461	3.3699	3.0933	3.6984	3.5222	5.0635	3.7443	4.0889	2.0045	2.7214	3.8704	5.0356	4.48	5.0932	2.9346	3.2566	4.1014	4.7098	3.3083	3.1885	4.464	4.1766	5.8558	3.3289	4.9421	4.3294	3.269	3.6475	4.2142	5.1772	3.9531	3.2533	4.9572	3.3388	5.0384
DOLK	10.1125	10.3637	9.5609	10.2822	10.7062	9.9682	10.1651	10.264	10.8349	9.8264	10.6068	10.1302	10.6021	10.1084	9.9915	10.0129	10.8352	9.5851	10.2768	9.7172	10.2331	9.7039	9.997	10.0742	10.2012	10.4922	9.8236	9.7909	9.4762	9.763	9.6067	10.6469	10.9824	9.7397	10.6334	10.137	10.4511	9.6439	10.0206	10.2011	10.8306	10.3451	9.807	10.1233	10.3046	10.4297	10.7184	10.5677	10.01
RNF181	13.0974	12.8788	12.9724	12.9533	13.1242	12.9508	13.0039	12.8784	12.7123	12.9578	13.4861	12.7559	12.7522	13.0878	13.1774	12.7145	13.1202	12.8188	12.8945	12.7778	13.1199	12.8818	13.0453	13.0526	13.0072	13.0655	13.1822	13.1803	16.3286	15.2426	15.0839	13.4231	13.5921	13.1594	13.1846	13.1254	13.0886	13.1321	12.6255	12.786	13.0669	14.2891	13.9784	12.7944	13.2035	13.0565	12.7993	12.8076	12.8081
TLR1	7.9463	8.7581	8.2794	7.614	9.2068	8.4243	8.9781	8.9006	9.4713	7.9035	10.1504	8.5916	9.143	8.1197	8.7554	8.6491	9.033	8.1787	9.0831	6.6651	7.3876	8.7553	8.3542	9.5734	8.8018	7.2022	8.873	9.1163	8.6888	9.565	9.8263	9.5662	9.4877	8.7223	9.8253	8.5122	8.2773	9.0541	9.0516	8.5899	8.6109	8.0036	9.1804	8.6439	9.3774	9.0432	8.6651	8.711	8.2383
ALLC	1.3279	1.0198	3.7624	4.8801	2.594	0.2244	1.2009	0.586	0.8169	2.1132	-0.1428	2.1809	4.0708	2.8453	0.8695	0.3234	1.5898	0.5685	0.8136	6.197	2.8109	2.3465	2.0045	-0.2606	2.1701	2.9298	1.7002	3.6456	4.2819	-0.5008	2.3875	3.1923	1.7417	0.2199	3.4525	2.9215	4.6292	0.9202	3.3729	3.6161	2.5502	4.856	2.8037	4.2648	0.4069	-0.1187	3.029	2.3869	3.2846
FHL2	14.6582	14.3695	13.8737	14.0093	13.712	13.7354	14.431	14.2428	14.6177	13.7793	13.9671	14.5036	13.4032	15.2081	15.1084	14.1848	13.9345	13.9183	13.1154	13.5369	13.9806	13.5075	13.6954	13.7637	13.8629	14.7324	13.6266	13.5725	16.0459	15.7697	15.2738	13.6732	14.4434	14.2831	13.9943	14.009	13.8309	12.4517	13.7397	14.2726	14.6055	14.9412	14.2911	13.8522	14.8463	14.5487	13.5974	13.9589	13.1566
CNOT11	11.3202	10.8156	10.7822	11.0167	11.0782	10.912	10.5561	10.8917	10.9881	11.4099	11.2643	10.6419	11.0436	11.3126	10.9855	10.813	11.0033	10.5192	10.4601	11.3732	11.4612	10.7911	10.6778	10.8478	10.6367	11.0803	10.7753	10.427	10.6087	10.4281	11.688	11.1455	11.1429	10.9859	11.193	10.7762	10.6208	11.027	10.854	11.1569	11.3825	11.6341	11.0039	10.8803	11.1028	10.8069	11.0265	10.9097	11.0097
ACTR3	14.0154	13.7978	13.6707	13.5945	13.5569	13.3739	14.1258	13.753	13.1789	12.9662	14.2142	13.6921	13.0159	13.8908	14.2605	13.6079	13.5505	13.3253	13.3127	13.5923	13.981	13.6076	13.5814	13.7316	13.8262	13.6863	13.5312	13.7787	14.4449	14.7791	13.9697	13.7806	13.513	13.5829	13.6392	14.1211	13.1175	13.6805	13.1199	13.8552	13.9788	13.8579	13.7856	13.5986	13.9934	13.7627	13.5504	13.3985	13.4571
RPL23AP32	6.8228	7.0555	7.6022	6.988	8.2873	7.795	8.4241	6.8131	7.6533	8.9266	7.9115	7.6238	8.232	7.735	8.0189	7.3603	8.136	8.1099	8.7027	6.4826	7.9378	7.9836	8.4461	7.9385	7.6527	5.6087	7.2079	7.8555	5.0242	5.9581	7.6822	8.1105	8.9919	7.4631	8.4284	8.1253	7.8458	7.8527	8.6226	8.6129	8.6493	5.7275	7.0912	8.1852	8.3675	7.3029	7.9264	8.3965	7.9089
MREG	9.0216	8.2561	8.336	8.0346	8.8416	8.962	8.2833	9.1326	8.0267	8.0008	7.8549	8.666	8.7185	8.686	8.2112	8.2523	8.676	8.1603	8.9008	8.696	9.049	9.0748	7.3731	7.8608	8.203	8.7897	8.8843	8.6699	8.2078	8.7856	7.7141	7.3682	9.8412	9.1602	8.423	8.4688	9.1562	8.3155	8.7126	8.4892	9.2445	8.2019	8.3864	9.021	8.5781	9.0074	8.233	8.8905	8.5939
KCNK15	11.6006	11.9363	12.1106	12.0795	11.3049	11.2437	11.9601	11.5223	11.9342	12.7251	12.2743	11.5488	11.4713	12.022	12.3177	11.4314	11.3597	11.7648	11.2983	11.841	11.9347	11.1763	11.9518	11.6293	12.1397	12.0464	11.9029	12.1951	13.0704	12.6331	12.2197	11.615	10.8114	11.2789	11.4822	11.1233	11.7118	12.1317	11.6734	11.1626	11.3959	12.5471	12.3956	11.6875	11.0779	11.5891	11.535	11.4525	11.7987
SDC4	12.5602	12.0277	11.9037	12.3518	12.1528	12.9167	11.9937	11.788	11.1688	13.0283	12.5798	13.0722	10.9837	12.0497	12.249	13.1598	13.4336	12.5519	12.5371	12.4839	12.5309	12.7483	12.2002	12.9086	12.5825	11.915	11.757	11.5937	11.4183	12.4375	12.7159	12.6961	11.4762	12.7138	12.9741	13.2533	12.2349	13.2004	12.0296	12.956	12.6085	12.3541	12.6031	11.4445	12.3949	12.8251	12.0116	12.8131	12.1069
SALL4	9.3478	8.811	10.2897	8.766	9.6574	9.6684	6.045	10.8035	5.6081	11.897	11.0549	8.7524	9.816	9.0172	8.3023	10.4452	11.3867	11.1087	11.8046	9.7801	8.8832	9.8962	10.6508	10.4819	10.8469	10.3475	7.1226	6.3648	6.0848	6.8048	10.3982	9.663	11.7424	9.2478	10.8261	10.0008	11.5559	11.6895	10.9254	10.5449	9.7115	8.9018	10.9721	9.7821	10.7738	9.4145	10.9008	10.5641	11.0251
PLBD2	7.4909	7.7106	8.5753	8.6377	7.8853	7.6484	7.5003	8.1346	7.8167	8.6846	8.1656	7.701	7.9689	8.1644	7.8624	8.1085	8.0365	7.9938	8.081	8.063	7.4092	7.7673	7.7978	8.1672	7.8145	8.1773	7.8217	7.8789	6.412	6.3976	7.9305	8.3474	8.0594	7.4535	8.4722	7.609	8.5137	8.5228	8.2721	7.9457	7.4873	8.0115	8.0792	8.1028	8.0868	7.8143	8.3587	7.6005	8.257
AVP	9.405	8.5753	9.5192	9.3689	8.6163	8.8117	8.5812	8.1713	9.7677	9.3996	9.257	8.7889	8.2557	8.8054	9.8755	8.6437	7.4163	8.127	7.9661	8.7032	8.9695	8.532	9.4437	8.3677	8.5096	8.8389	8.6447	8.5186	10.1237	8.638	7.877	9.968	8.2689	8.8411	8.0407	8.3341	9.3335	9.8212	9.3406	8.0197	9.2366	8.7909	9.362	8.9503	8.8468	8.6709	7.8239	7.8272	8.2965
PRNP	11.0189	11.834	12.4134	10.3221	11.6088	11.5556	12.3678	12.1788	12.194	11.4911	12.287	11.9616	11.0566	12.3181	11.8492	11.5693	11.7631	12.3415	12.0812	12.4909	10.6792	12.7884	12.0606	12.5688	11.2936	9.3338	11.2659	11.932	11.9033	12.289	12.8461	12.4389	12.3611	11.8862	12.2493	11.3496	13.2962	10.8141	12.2012	11.5719	12.7672	11.2147	11.5695	11.9113	11.6271	11.7501	12.5187	11.0764	13.2288
BFSP1	7.8668	9.2715	9.0347	9.1705	7.9166	7.5904	7.0555	8.8499	8.612	7.3634	8.6505	9.8415	9.228	8.2813	7.6695	8.0293	9.0563	8.6338	8.9213	11.0243	8.8577	8.8998	6.8602	7.2934	7.5831	9.5141	8.2318	6.7093	6.0992	6.8746	9.6306	8.0706	9.4771	9.7128	8.8347	10.5436	10.1948	6.8293	8.0113	8.4501	9.347	8.2734	7.6645	8.8106	7.0506	8.2754	7.5647	8.0847	8.074
INSM1	4.6427	7.3479	0.0856	4.5496	3.1257	4.2234	8.4464	4.619	3.0705	2.267	3.1963	5.4532	5.235	4.7976	6.446	4.775	5.4784	5.4428	5.7831	1.0891	3.3307	5.5906	2.0045	5.1846	6.4222	-0.3657	5.6416	7.9724	4.5913	4.9662	-0.5883	-0.2847	4.0773	5.1624	-0.2401	2.4244	1.7182	0.9202	6.9717	3.3517	4.7471	3.3465	1.0904	5.7084	7.2496	6.4125	4.3925	5.147	7.5608
RALY	11.2406	11.379	11.4707	11.749	11.7979	12.044	11.6567	10.7383	10.6518	11.2757	11.34	11.9717	10.6643	10.9647	11.3782	11.9432	11.6078	11.3495	11.8189	11.7418	11.35	11.4903	11.6948	11.6692	11.3405	10.868	11.3382	10.9444	11.3681	11.8071	11.7505	11.636	11.3022	11.3714	12.2704	11.8044	11.104	11.7351	11.079	11.8013	11.4013	12.3428	12.0277	10.8313	11.0883	12.2865	12.076	11.2576	11.9802
LAMA5	6.9146	7.1445	7.7335	6.7994	8.7851	8.531	6.8639	6.304	8.1402	8.1355	8.0946	6.6748	8.6371	7.4147	7.8768	8.2411	8.3398	8.0212	8.5516	8.3226	8.436	7.792	7.4561	7.6617	6.7123	7.3701	7.0462	6.8435	6.2141	5.7048	6.9949	8.3487	7.2544	7.7296	8.6831	7.4921	8.5356	8.1235	8.5775	10.0261	7.7159	6.003	8.869	8.6129	7.2648	6.294	8.3608	8.5469	8.1125
GRIK1	1.3279	1.0198	0.0856	2.1412	-0.7057	0.2244	0.7745	4.2536	0.8169	-0.8375	-0.1428	-0.0801	3.4205	-0.5058	0.8695	0.3234	-0.4519	0.5685	0.8136	2.6152	-0.1623	-0.1047	2.0045	-0.2606	0.2283	-0.3657	-0.4446	2.7448	-0.2711	-0.5008	-0.5883	-0.2847	-0.4945	0.2199	-0.2401	-0.6929	1.5185	0.9202	-0.1485	-0.4949	0.5632	3.1058	-0.7103	1.7984	0.4069	-0.1187	-0.3381	-0.7615	-0.5068
PCP4	8.0066	9.6422	9.4062	7.8572	7.5771	14.3967	10.9746	9.9243	6.6863	9.3278	10.0631	7.9911	12.6937	8.8102	7.6287	13.182	11.3598	8.6032	9.706	13.3445	11.6728	9.8426	9.7219	7.6373	7.7033	7.473	8.7673	8.7804	8.9797	9.2707	8.8503	11.9015	7.4126	8.6041	7.0761	9.0057	14.0811	11.8217	10.619	9.0109	8.0734	12.1784	7.8294	11.0765	6.9029	7.1343	8.4942	8.2659	8.0781
GATD3A	13.2534	12.9174	12.5821	12.2643	12.7963	12.759	13.132	12.8229	13.586	13.1413	12.7723	12.7177	13.1098	12.6781	12.6413	13.0465	13.1905	13.593	12.8963	13.3733	13.02	12.468	12.4922	12.8879	12.5181	12.8008	13.0573	13.2949	14.599	13.9087	13.2907	12.9583	12.8723	13.4439	12.4507	13.2928	11.8824	12.4771	13.1523	11.6648	12.6981	13.4559	12.5202	12.5079	13.0565	12.9141	12.5462	12.8664	12.8825
PTTG1IP	14.1605	14.6842	14.0496	13.7533	14.1126	14.2391	14.4762	14.4858	13.6972	14.6094	14.3676	14.3834	13.9168	14.2884	14.7091	14.4571	14.4573	14.1379	14.2617	14.1937	14.6713	13.9497	14.1894	14.2886	14.308	13.885	14.0487	14.6248	15.1348	15.5818	14.1782	14.8335	14.2871	14.5833	13.6779	14.6358	13.7799	14.261	14.2919	13.3282	14.1493	14.8489	13.9707	13.8045	14.857	14.2504	13.7098	14.2059	13.8873
GSC2	3.4493	4.4311	5.6909	4.5746	2.8092	4.0903	3.3263	1.9843	3.982	4.6053	4.1525	3.5878	3.9476	4.0878	3.7626	3.1779	3.0182	2.3907	2.493	4.5159	5.0741	3.7441	3.3712	2.5245	2.7305	5.8404	4.1288	4.3883	4.1415	3.2987	3.2106	4.3839	3.4344	3.44	3.7165	3.5225	4.6588	3.9258	4.9537	4.2377	3.8006	3.8113	4.0809	4.7196	2.821	3.2638	4.0515	3.3908	4.0989
THAP7	8.2742	7.746	7.8476	7.9275	8.1067	8.2251	8.493	7.9489	7.9675	7.7338	7.2452	8.5647	8.0953	7.2746	7.4852	8.2144	8.1322	7.7256	8.0845	7.971	8.5885	7.9713	7.8228	8.5589	7.4233	8.1265	8.2703	7.9732	9.2475	8.7788	7.9916	7.8821	8.9448	7.9594	7.8156	7.773	8.4533	7.4526	7.9924	8.5074	8.2984	8.6183	8.0364	8.419	8.0591	8.3052	7.9956	8.348	8.1456
BMS1	11.3099	10.7859	11.4834	11.2178	11.2496	11.3402	10.3403	10.9407	11.3428	11.0147	11.7913	11.4016	10.9046	11.0231	11.1709	10.7499	10.5187	10.4334	10.5955	11.4073	10.7566	11.2947	10.9254	12.0203	10.1466	11.2252	10.9721	10.8662	12.2761	11.5933	12.0915	10.3689	10.9798	11.0438	10.9179	10.7384	11.8259	10.8488	10.8856	11.0067	11.2372	11.6204	10.8149	11.0067	10.9336	10.6628	10.6123	10.9848	11.2994
GSTT2	5.7311	6.5241	8.7879	6.9565	8.6393	7.5475	8.2715	7.1785	7.7202	7.9267	9.0561	6.4781	8.6799	8.8037	9.4867	9.7664	7.0046	7.66	9.512	7.5324	6.5991	8.7588	10.3169	8.5048	7.0121	9.4676	5.6732	8.039	7.3175	6.2112	8.9866	7.8473	9.9734	7.5222	9.353	6.2086	8.1161	6.4556	9.5025	9.3512	6.8196	9.0167	9.2486	8.5518	7.331	6.396	8.7644	6.4758	9.1337
HPS4	10.8465	10.3889	10.6795	10.3724	11.2218	11.3898	10.617	11.1762	11.2734	10.5287	9.5905	11.0976	11.0963	10.3274	10.4215	11.3503	10.7865	11.1074	10.6454	11.6129	11.1632	11.4222	11.2535	10.8772	10.4395	11.1422	10.9158	10.5995	9.8275	9.8323	9.8596	10.2466	10.9675	11.698	10.626	10.7708	10.7055	11.0205	11.1157	11.4056	11.122	11.0357	10.5014	10.9884	10.3109	11.0122	10.0835	10.9293	11.0208
CHEK2	9.9614	8.9734	9.6184	9.3841	10.0935	9.6963	9.5402	9.4746	9.7941	8.0972	8.8839	9.4875	9.5441	8.9244	8.452	9.8757	9.7283	9.3001	9.4737	9.8109	10.3363	9.836	9.7087	9.6018	8.9334	9.7141	9.7083	8.8737	9.2638	9.2146	8.9209	8.8525	10.2145	9.5883	10.3803	9.954	10.0982	8.557	9.6058	10.6761	9.0845	9.5658	9.1526	9.3231	9.5369	9.3414	9.4073	9.6017	10.2473
THOC5	8.0953	7.6402	7.8659	7.9506	8.2381	8.5882	8.0646	7.6066	8.1399	7.6755	7.8361	8.3769	8.4314	7.0639	7.4443	8.3695	8.17	7.9788	8.7449	7.9409	8.0918	8.3352	8.2933	7.8168	7.4366	7.955	7.9638	7.4918	5.8613	7.2657	6.5225	7.6263	8.7688	7.8291	8.3041	7.755	8.315	7.5717	7.8707	8.647	7.975	8.4509	7.5574	8.1919	7.56	8.4989	8.0886	8.2751	8.0687
PIK3IP1	8.0927	6.4639	7.1422	6.2936	6.6269	7.5846	6.2087	7.0822	6.4565	8.9364	6.8758	7.3263	7.3725	6.9943	6.5781	7.7772	8.1414	6.7445	7.112	6.6975	7.0469	7.2305	7.3967	7.2574	6.2853	6.7336	6.7562	7.0445	8.4159	7.2037	7.2249	7.3529	7.5149	6.7552	6.554	6.8848	6.4217	6.8179	7.6427	6.5358	6.8951	7.4554	7.2205	8.1186	6.7575	6.9468	5.8264	7.2777	6.7522
TBC1D22A	10.0012	9.745	9.8936	9.2884	9.7491	10.0589	9.5506	9.5049	9.5178	10.8969	9.7858	9.9613	10.1034	10.287	10.0021	10.3581	9.7089	9.5726	9.9351	10.013	10.4014	9.5764	9.9819	10.1471	9.6917	9.757	9.4033	9.694	9.7603	9.7357	9.6055	9.7473	9.4549	10.0633	9.7196	9.1996	9.5869	10.1321	9.9391	9.8005	9.9843	10.6334	9.6007	9.8428	9.6796	9.9304	9.1084	10.137	9.8919
LRIG1	11.7809	12.2829	9.8433	12.9062	12.0622	10.7531	12.3768	11.214	11.6983	11.5197	12.1625	13.0017	10.5657	11.4574	11.7329	13.1233	13.0988	13.1822	12.4326	9.4607	11.4911	11.3256	13.0066	11.8882	12.2794	11.7559	11.7966	12.3018	11.803	11.245	11.4513	13.0288	12.9284	10.9757	11.0924	11.7916	11.3422	11.9129	11.7687	12.3099	13.0918	11.8824	11.727	12.0417	11.4926	12.6822	12.0745	11.6804	11.3599
RNF7	13.7666	13.9593	13.4349	13.8207	13.602	13.6942	14.1128	13.6525	13.567	13.2822	13.8069	13.6655	13.6274	13.5538	13.9349	13.8114	13.6026	13.5593	13.6675	14.2496	13.5192	13.16	13.8782	13.5724	13.5984	13.6126	13.6538	13.9751	17.2323	16.1787	15.1408	13.895	13.7541	13.4333	13.2641	13.6689	13.8345	13.0129	13.5224	13.265	13.7224	14.8057	14.4969	13.5892	13.7767	13.7896	13.703	13.4478	13.1736
ZBTB11	10.2734	10.3065	9.8865	10.3454	10.4579	10.0176	9.9918	10.7158	10.3185	9.4067	10.1051	10.1148	10.1088	10.0374	10.2512	10.1644	10.0457	10.3867	10.0054	10.2489	10.0818	9.8083	10.1263	9.8502	10.3654	10.4353	10.0411	10.5622	9.4805	9.9751	9.3694	10.0191	10.3003	9.6626	9.5325	10.9814	10.0172	9.8902	9.9797	10.2011	10.3424	9.814	9.8882	9.8205	10.2626	10.1809	10.0926	9.8969	9.7707
NR1I2	10.1557	10.1654	9.9489	10.9829	9.7423	10.3034	9.3735	10.1191	9.3771	8.887	8.9395	10.2591	9.826	8.6849	9.5198	10.2978	9.9143	10.7261	9.9211	11.4871	10.5138	9.7304	9.9548	9.7814	10.3412	10.1684	9.4896	9.1985	7.3022	9.2556	8.3632	8.3473	9.7885	10.2617	8.7562	10.6042	9.4171	10.1212	9.8958	10.5814	9.3211	10.5447	10.2488	9.8347	9.8333	9.9308	8.99	9.5089	9.7878
ADGRL3	7.7632	8.0591	5.8104	8.4638	6.5284	8.2599	8.5903	7.448	6.0231	7.3797	5.2596	8.4007	8.3726	6.1807	8.4172	7.4214	6.0158	7.8182	8.2844	5.7178	7.0243	7.2487	6.8856	6.4929	8.5414	7.0691	7.3749	8.5323	7.4187	7.5764	5.8105	6.3928	5.9849	7.9381	5.7079	7.4783	6.7405	4.1365	8.5556	7.4881	7.754	6.3658	6.9959	7.9555	8.4876	7.6966	7.5559	7.622	7.3431
TADA3	14.2438	14.105	13.6829	14.3005	14.3088	13.9375	14.1667	14.0226	13.972	14.8793	14.5769	14.1937	13.8823	13.775	14.3399	14.1941	13.7052	14.422	14.0623	13.5066	14.3291	13.6569	14.2465	14.293	14.1277	14.1208	14.0179	14.1016	16.3166	15.5929	14.9688	14.4918	14.3002	13.7695	13.905	13.7536	14.3888	13.5618	14.084	14.0237	14.408	15.1046	14.8288	14.0345	14.1721	14.3089	14.4606	14.1703	13.6276
WDR82	10.5268	10.3311	10.2947	10.5138	10.4668	10.1697	10.0622	10.0125	10.2977	11.2617	10.6305	10.1381	10.3998	10.6578	10.0003	10.2096	10.1081	10.4471	10.1646	9.3961	10.5996	10.073	10.3672	10.391	10.01	10.0657	10.0837	10	9.4791	9.9783	10.3188	10.5499	10.8575	9.7427	10.13	10.1669	10.5622	10.1018	9.6583	10.3816	10.8111	9.6561	10.1541	10.4195	10.1177	10.2727	10.5562	10.5806	9.8807
ITIH4	8.9362	7.9511	8.6558	8.2607	9.0321	8.6205	9.1349	9.3602	8.3661	8.5287	8.4196	8.7594	9.3328	8.8607	8.6516	9.0306	8.7338	9.5434	9.2174	8.7563	7.5888	8.4193	8.5586	8.2903	8.415	8.1016	8.2797	9.1219	9.6832	7.9762	9.2305	8.496	9.2817	7.6907	8.8166	8.2566	9.0977	8.3617	9.7179	8.136	8.1489	8.341	9.2707	8.9727	7.629	8.3885	9.3277	8.7061	8.7165
SLC26A6	11.5622	11.1736	10.5921	11.4299	10.8879	11.6386	11.3797	11.2655	10.9141	11.3571	10.7826	10.9249	10.4735	10.6848	10.4624	11.2567	10.4517	11.448	11.1278	10.8001	11.4978	10.6011	10.7422	10.9985	10.7852	10.9077	10.7484	11.2099	9.9209	10.3212	10.0803	11.2744	10.8112	10.6918	10.7496	11.0578	10.5835	11.7589	10.8561	11.188	10.9356	11.6577	11.1919	10.9742	10.9049	10.8114	10.4994	11.4187	10.6726
ILDR1	18.2982	17.377	18.236	17.8147	17.9815	17.7538	18.3501	17.1553	17.9144	20.0035	19.4413	17.4488	18.0257	18.89	18.7555	17.6069	17.8324	18.0937	17.7443	18.5912	18.8333	17.6713	18.4815	18.246	17.3535	17.5588	18.0896	18.4823	19.1955	17.9316	18.8342	18.2123	16.7651	18.0685	18.0963	18.426	18.1923	18.8748	18.1177	17.9995	18.0914	18.2238	18.215	18.2165	17.6623	17.749	18.0111	18.3429	18.1793
CXCR6	8.6795	9.1873	7.6734	7.6255	9.9601	8.6919	8.6092	9.2794	4.1091	5.4805	7.9088	8.4355	9.9293	7.973	9.5882	9.4315	9.4402	8.051	8.0645	6.5182	7.8515	8.4938	9.6732	8.6053	9.6247	8.064	9.1943	9.093	8.347	9.0691	8.6557	8.0702	10.3214	8.5079	7.7779	8.0703	7.3231	6.7818	8.5477	8.7716	8.6057	7.7593	8.508	8.7903	8.4246	8.6691	8.2651	8.0966	7.7314
PSMD6	12.1487	12.4411	12.1305	12.3557	12.4276	11.9862	12.3251	12.0791	12.1889	11.507	12.1549	12.4576	11.893	11.7705	12.0432	12.1432	12.4116	11.9564	11.8526	11.9641	12.0888	11.8308	11.7299	11.9397	11.9685	12.0087	12.166	12.1256	13.3346	13.1579	12.0246	12.4278	12.4562	11.6015	12.088	12.5009	12.6367	11.5177	11.5856	12.2058	12.7532	12.4615	12.1426	11.8498	12.1463	12.5242	12.4501	12.0458	11.6718
RBMS3	5.0666	5.0368	4.8363	5.2906	4.7157	5.1278	5.7513	4.5733	4.354	5.9831	5.3148	4.8575	6.1096	4.9282	5.4404	5.2231	5.0009	5.8724	5.5858	4.723	4.608	4.7271	5.5821	4.8885	6.0981	3.7937	4.3662	5.7474	3.8156	4.1304	4.3243	6.1334	6.1205	4.8632	5.2248	4.7246	6.023	4.9343	6.4032	5.0867	4.8471	4.2183	5.4608	5.8337	5.1971	4.4789	5.68	5.1964	5.4545
CCDC54	1.3279	1.0198	3.9586	5.191	0.9057	2.3506	2.0033	1.9082	2.3364	1.8097	-0.1428	1.4385	3.0413	2.9762	2.4954	0.3234	1.2662	0.5685	0.8136	4.1864	1.7919	2.4454	2.0045	-0.2606	1.6782	3.3658	2.2781	3.7453	-0.2711	-0.5008	2.2131	2.8181	0.8884	0.2199	2.6477	2.7813	4.8553	0.9202	3.1574	2.7203	0.5632	2.2446	2.0476	3.9794	1.6761	-0.1187	3.3351	1.3537	3.5644
NICN1	9.8496	10.0009	9.5884	9.2153	10.3264	9.6589	9.6575	9.5832	10.2454	10.706	9.7389	10.2218	10.2334	9.4833	9.9492	10.5267	9.6848	10.7076	10.5626	9.9663	9.9668	9.7919	9.7809	10.5545	10.0946	10.465	10.0388	9.8814	9.8901	9.9205	10.0083	10.4528	10.1539	9.2034	9.9963	9.7146	9.5787	9.9155	9.7679	9.8834	10.6555	10.1006	10.5236	10.5463	9.6946	10.0151	10.5531	10.2717	10.002
ADAMTS7	17.7817	17.3042	18.3042	17.1843	17.152	17.111	17.2372	16.9153	17.9123	19.9242	19.1263	16.8971	17.425	18.7941	18.3281	17.2973	16.9659	17.312	16.8054	18.4271	18.9327	16.6879	18.3055	18.2533	17.2012	17.4607	17.7757	18.0156	22.1624	20.3227	19.8072	18.3012	16.3424	17.5597	17.6963	17.1374	17.5391	18.4365	17.4513	17.0137	17.1687	19.4745	18.6263	17.7214	16.8664	17.2486	17.1593	17.7501	17.3431
FOXL2	4.2987	1.0198	3.6095	4.9624	1.5528	2.4719	2.1927	0.586	4.412	6.7263	2.3355	1.4471	2.9624	2.9891	3.4336	0.3234	3.374	2.2622	0.8136	7.4894	2.714	2.553	2.0045	1.4001	0.2283	2.2597	1.977	4.578	5.2207	1.6496	4.9124	3.2606	3.2236	0.2199	3.0468	2.2805	4.4769	0.9202	2.971	3.046	3.0447	6.3164	1.6759	3.7492	0.4069	-0.1187	4.2197	2.6485	2.9183
EIF2B5	9.2375	9.7351	9.6068	9.9698	10.1654	9.6864	10.1476	9.2548	9.7225	9.4918	9.15	9.8959	9.5005	8.915	8.9708	9.8442	9.6964	9.8911	9.7765	9.7613	9.8046	9.2184	9.2023	9.2618	9.278	9.4297	9.5944	9.229	8.9291	9.1662	8.4747	9.512	10.0397	9.2992	9.4927	10.1896	9.8559	9.66	9.2932	9.4479	9.5041	9.3428	9.2502	9.0209	9.4193	9.9617	9.6323	9.5571	9.0248
WDR53	9.0546	8.8925	8.5958	9.1906	9.3429	8.6764	8.7091	9.1765	8.8572	8.877	9.0295	9.1458	8.9468	8.7865	8.1763	9.4773	9.1246	8.6148	8.7265	9.5153	8.4355	8.8396	8.6517	8.8802	8.828	8.9371	8.6868	8.6499	9.8629	9.3588	9.4345	9.1652	9.4499	8.1972	8.882	9.545	9.7655	8.6656	8.914	8.8657	9.1128	9.2339	8.6712	8.9274	8.7367	8.9437	8.893	8.8652	8.5054
MGST2	13.1685	14.4812	14.5084	13.2243	13.1817	13.8235	14.4262	14.2099	14.5563	13.9326	13.6064	14.3544	13.8001	14.0135	14.2677	13.9072	13.8859	13.4803	13.5169	14.0842	14.47	13.7299	13.2855	13.5432	13.439	14.1407	14.5855	14.5475	18.0032	16.5739	15.0577	13.4593	12.9663	14.2908	13.2927	14.7608	13.0687	14.2849	13.3103	13.7509	13.7064	15.4255	14.7789	14.0837	14.0245	14.3708	13.4386	14.0546	13.6546
MSMO1	7.8062	8.8123	8.1875	9.6478	8.9083	9.1822	9.0834	10.1771	8.9727	8.033	7.8867	9.3068	8.195	8.0743	9.3676	8.4946	9.1404	9.0186	8.4909	8.6826	9.8007	9.6595	8.115	8.6253	9.6205	9.7229	9.8304	8.6563	8.3836	9.4598	8.7925	8.4945	8.6878	9.0376	8.2371	9.4408	9.3255	9.1133	9.0512	10.0327	9.5525	7.9934	8.6121	8.7516	9.1101	9.4686	8.6484	8.9865	7.4241
HERC5	5.2133	6.7265	5.1113	5.4571	6.6732	7.5363	6.902	6.6569	5.3849	5.2747	8.3667	8.4745	6.4456	5.1115	6.9301	7.2097	9.059	8.8401	7.2308	5.9127	5.0482	7.389	6.6043	6.8151	7.0384	4.9169	6.1375	7.1471	4.7502	7.1749	7.8309	6.7975	7.726	6.204	6.3805	5.6429	6.6018	5.6017	8.5572	7.4717	6.1438	6.4343	6.2675	6.796	7.6681	6.9439	10.1052	6.3626	7.7164
ACTA1	4.339	3.7587	4.219	4.9112	3.5342	3.9444	4.2526	5.1324	4.1434	3.5529	3.79	4.0272	4.4912	4.6119	3.3801	4.1508	4.169	5.3223	4.5463	4.7493	3.627	5.4939	2.0045	2.3588	3.7437	4.7691	4.0104	4.4184	1.7012	2.3673	1.2774	3.6749	4.2961	1.9284	4.0018	3.9993	5.2585	4.8885	4.92	4.5191	2.862	0.3502	3.3992	4.82	2.6784	3.9168	4.5016	4.5674	4.4009
ACSL1	9.1098	10.4606	10.2208	9.9411	10.6886	10.3794	11.2128	10.888	11.4571	9.7216	10.6766	10.6838	10.8647	10.728	12.5347	9.752	10.0672	10.2042	10.0355	8.9474	9.6934	10.3771	10.5322	11.1294	12.492	11.138	11.8787	12.2378	12.5669	12.2873	10.4433	11.6526	10.3628	10.7	12.1161	9.9248	9.6288	11.4927	10.6565	10.1058	10.3663	10.7774	11.0585	10.7245	10.0814	10.9095	10.7486	10.5793	10.4511
CSN1S1	4.3595	4.7525	6.0598	6.6977	3.5944	4.692	4.1602	3.7826	4.5206	4.437	3.7105	3.7499	5.1664	5.3591	5.1773	4.1086	4.2225	4.1799	4.5892	5.2679	5.1533	5.6375	3.6913	3.9602	3.9406	5.3905	5.1877	5.5816	3.1996	4.9306	5.313	5.1641	3.8121	3.9327	4.9596	4.9722	6.1361	3.7525	5.5041	5.2344	4.8517	3.9019	4.3519	5.5965	4.5012	4.0475	5.2257	4.1922	5.4815
METTL14	8.8763	9.2802	9.0707	8.7659	8.8953	8.8948	9.3187	9.3829	9.265	9.0437	8.6776	9.2077	9.6328	8.8229	8.972	9.2802	9.0106	9.3658	9.0457	8.9678	9.384	9.1363	9.1625	8.9223	9.2873	8.8449	9.3601	9.5636	8.8745	9.6375	8.5946	8.698	9.3341	9.5731	8.9155	9.8097	9.054	9.3135	9.3007	9.3733	9.3626	9.2426	8.7793	9.3857	9.6658	9.4665	9.587	9.5418	8.911
ZNF185	11.1894	8.0804	10.2226	9.1688	9.4121	9.8195	8.8467	10.2087	9.1775	8.1539	8.7046	8.9909	8.889	9.7734	8.5235	9.2967	9.6753	9.3783	8.7656	9.9212	7.0528	8.2592	8.7753	9.8827	10.1895	8.8906	9.1302	8.5	7.2922	6.8525	8.6011	10.1041	9.8882	9.3727	8.7938	7.7275	9.1143	6.694	7.5644	7.6242	10.0191	8.7458	9.7482	9.5174	10.0095	8.3344	9.4832	9.217	9.5494
KIT	8.0895	9.2656	9.044	7.7009	8.3453	8.749	9.3453	10.5719	6.818	6.7913	7.3015	8.3232	8.8635	8.2672	9.2414	11.0003	7.6602	8.1961	9.7638	6.477	9.384	8.5048	8.9118	8.2133	9.8142	6.716	8.826	9.2137	7.9861	9.0053	7.0798	8.7778	8.0096	9.239	6.9101	7.0996	8.4071	5.8033	8.8611	8.4444	9.0097	7.1546	7.2027	8.9461	9.0005	9.1527	8.2082	8.3014	7.755
NDNF	6.0651	7.5965	6.6264	7.0075	4.2175	7.5079	7.725	6.2747	5.9984	6.3655	4.5444	7.6405	7.0591	7.3548	7.8243	7.0229	5.2138	7.6851	8.4097	5.9459	7.5847	7.3782	7.4584	6.1458	7.3202	6.6627	7.1717	7.2705	6.8166	7.3121	5.4643	5.9029	7.6288	7.8987	4.4163	7.0933	5.1247	5.758	7.257	6.8926	6.6708	7.0924	6.3925	6.9289	8.1071	6.7865	6.4984	6.148	6.1523
AFAP1-AS1	1.3279	1.0198	3.7277	4.9105	1.668	2.8156	1.7254	0.586	7.9222	1.6419	-0.1428	2.0758	2.8347	2.9422	2.7059	1.9137	1.8622	0.5685	0.8136	6.4398	2.6902	2.3746	2.0045	-0.2606	2.5208	3.0276	2.2959	4.0017	3.3166	-0.5008	-0.5883	3.1643	1.7141	4.2479	2.7068	3.334	4.2766	0.9202	3.3241	2.7799	2.5354	4.6664	2.0843	4.589	2.5916	1.2472	3.5353	2.3535	3.399
GSTCD	6.844	6.63	7.7127	7.1356	7.3897	7.3044	6.8894	7.3552	7.8381	7.8213	6.7851	7.2114	7.7246	6.8749	6.624	6.9915	7.4115	7.2531	7.0839	7.7018	7.7862	7.5603	6.4482	7.1966	6.8294	7.5188	7.568	6.7271	5.2855	5.7599	7.2793	6.682	7.1678	7.6175	7.6815	7.9596	7.7862	7.2482	7.494	8.1925	7.577	6.9665	6.8143	7.7693	7.541	7.4574	8.2217	7.5231	7.4897
TACR3	1.3279	1.0198	3.966	5.3771	1.551	0.2244	2.0113	0.586	0.8169	2.1199	-0.1428	-0.0801	3.2042	3.1202	0.8695	1.6555	-0.4519	0.5685	0.8136	3.5446	2.0582	2.1678	2.0045	-0.2606	0.2283	3.1719	2.5998	3.7469	-0.2711	-0.5008	1.4254	2.852	-0.4945	0.2199	2.8159	2.6723	4.7377	0.9202	2.9649	3.1284	0.5632	0.3502	2.0599	3.8327	0.4069	-0.1187	3.2099	1.038	3.2934
CWH43	8.9455	10.1886	5.441	6.1213	8.4174	8.0965	10.561	9.0761	6.5308	6.9416	5.2333	7.6313	7.9985	6.3536	7.5692	9.1968	9.3453	7.9868	8.909	3.7786	5.3727	9.9955	2.0045	3.0383	10.0118	9.2688	10.0588	10.3121	10.4839	10.7917	3.9386	4.5071	9.3456	9.3133	3.7284	5.6186	6.3359	4.9528	6.4057	4.5919	8.6199	8.5745	1.0062	9.5492	9.6085	9.6364	6.2966	8.0473	7.0374
SLC9A7	7.0234	6.4843	8.5885	7.5475	7.7953	7.6535	7.2376	8.6248	8.5106	8.5851	7.4724	6.8169	8.1641	7.2667	7.4637	7.3068	9.7964	7.1376	7.4031	9.1011	6.602	7.6723	7.3357	7.0037	7.1465	7.5698	7.9917	7.3973	9.1434	6.8186	8.1738	7.6481	7.9994	7.8173	7.691	6.4128	8.3168	6.8431	7.5778	7.3046	9.0421	7.117	7.3433	7.9075	8.4383	7.6024	7.7629	6.7226	7.927
CHIC2	8.4311	9.1629	8.121	8.6876	8.5092	9.0342	8.8815	9.1058	8.8056	8.1831	8.914	9.1338	9.0133	8.8255	9.4752	8.9431	8.8688	8.5196	8.7437	8.307	8.4398	8.9936	9.1493	9.1548	9.1445	8.8623	9.2394	9.1591	10.1973	10.33	9.9923	9.6489	8.7529	9.098	8.6699	8.9327	8.132	8.7351	9.0036	9.1136	9.038	9.1859	9.6712	8.6756	9.3541	9.0115	9.0572	8.4719	8.5628
LAMTOR3	9.8105	11.1314	10.3385	10.5545	10.0018	10.786	11.0136	10.8387	10.3255	8.4513	9.5232	10.9781	9.9763	9.7632	11.0624	10.4969	10.2253	10.2261	10.0644	10.0941	10.7161	10.3627	10.4878	10.4506	10.7198	10.8193	10.8439	11.3837	12.6111	12.4763	10.9202	10.3106	9.8575	10.6537	9.8305	11.3234	9.5659	10.0487	9.8515	10.34	10.6378	11.4722	10.7061	10.3413	10.9856	10.8595	10.8327	10.4516	9.7384
PDLIM3	10.8395	11.6091	10.8693	10.2106	11.684	11.2968	12.5001	10.7132	10.1429	11.3792	12.7241	11.2158	11.2535	11.4581	11.8093	11.6338	11.7847	11.3018	12.7248	9.4932	9.7625	11.6507	12.581	11.4768	11.5066	8.7033	10.689	12.1128	12.2163	12.7164	12.3714	12.1636	12.5196	11.0448	11.152	10.8426	11.061	10.1825	12.024	10.9521	11.7653	10.2863	11.5261	11.3315	11.2105	11.0847	10.6508	11.4566	11.0082
TMEM150C	4.4314	6.4801	7.2554	4.8462	4.909	8.0628	5.3476	4.7199	3.5748	7.5741	5.8001	6.255	6.6034	6.5447	6.2102	8.2277	4.8084	6.0192	5.7327	7.9132	7.6658	5.4979	8.3748	7.5112	5.9427	3.7247	4.8804	5.6601	5.3547	5.2031	6.6039	8.3395	6.7855	7.9636	6.1072	6.555	6.7089	8.1392	6.0984	6.8001	7.4043	7.6017	6.8343	7.9327	6.2737	6.3625	7.3156	5.7391	6.8805
MSX1	7.6779	6.3011	6.8016	5.3052	8.04	9.3206	1.5566	8.4805	8.8186	6.0286	7.1892	6.7239	10.5887	6.5247	4.4449	6.5615	4.6983	5.9825	5.2821	7.1902	6.1103	7.7516	7.0636	5.7629	5.797	8.3352	10.4001	2.9668	-0.2711	1.8013	4.0173	6.4223	6.923	7.4395	7.7178	5.2489	8.173	9.4281	6.5868	7.1231	5.5613	10.7785	7.4141	8.5066	4.9181	5.5553	6.2751	5.6979	7.0429
PPWD1	10.4443	11.1087	11.1614	10.9273	10.7907	10.8993	11.2956	11.5291	10.9812	10.2225	10.4942	11.4917	11.0048	10.6258	10.6055	11.0799	11.1533	11.1289	11.1775	10.3095	10.725	10.613	10.8108	10.5888	10.8242	10.7308	10.9374	11.3171	11.6569	11.6045	10.0032	10.1787	10.8234	10.7115	10.659	11.5262	10.8424	11.44	10.7881	10.9704	10.4964	10.6195	11.0503	10.9486	10.528	10.6369	10.1488	10.633	10.8041
APBB3	9.6394	9.7592	9.9118	9.1632	9.4223	9.3418	9.6372	9.9875	9.7119	10.3174	9.1496	9.597	10.0066	8.8903	8.8944	10.3501	9.3499	10.7772	10.0683	9.451	8.0862	9.1473	9.23	9.6103	9.3681	10.2858	9.3463	9.8111	9.1622	9.4379	9.2791	9.3531	9.516	8.6244	9.4686	8.7133	9.2667	10.7133	10.0207	9.9199	8.3342	9.6583	9.1771	9.8645	8.3754	9.4583	8.9628	9.5402	9.3533
PCDHB1	1.3279	1.0198	5.0284	5.0942	1.8276	3.195	1.803	0.586	2.7659	1.6148	1.7234	1.5975	3.4231	2.8641	0.8695	0.3234	1.3768	0.5685	2.3131	4.9544	3.94	3.3376	2.0045	-0.2606	0.2283	4.7248	3.3875	4.1257	-0.2711	2.8501	4.2006	3.9207	1.1609	0.2199	3.3907	3.8994	4.2575	0.9202	4.1176	3.2302	2.6786	2.3797	1.5819	4.178	2.4333	1.3246	3.2694	1.4526	3.6916
NAIP	10.5845	9.6756	10.008	9.2012	11.2159	10.7379	11.0174	10.6844	10.082	9.6444	10.9942	10.8354	10.9517	7.4473	10.4116	10.4322	10.6619	10.3982	10.9309	7.9263	9.4253	10.2458	10.9166	10.0377	10.6825	10.0606	10.6368	10.7476	9.1666	9.5341	9.8833	10.0572	10.6803	10.1832	10.6575	10.8083	9.3661	10.7304	11.4495	10.3298	9.3156	9.0884	10.8177	10.8155	9.6572	10.0559	9.658	11.1709	9.7153
MARCHF6	12.314	12.0853	12.2216	11.9324	11.2544	11.9067	11.5731	11.9153	11.6869	12.2606	11.0075	11.9919	11.3537	11.7675	12.0269	11.6743	11.7029	12.0217	11.7988	11.4809	12.368	11.7797	11.7823	11.9847	11.9198	11.6446	11.5898	12.1221	10.342	11.2108	11.5642	12.4883	11.4699	12.103	11.3823	12.7139	11.345	12.1718	11.4385	11.8727	11.7789	10.9364	11.5211	11.6212	12.0787	11.5706	11.9753	11.8468	11.1413
CLPTM1L	12.3325	12.4769	12.5759	12.227	11.8654	12.2432	12.75	12.1018	12.1078	12.0564	11.8007	12.3896	12.1026	12.1464	12.5327	12.2546	12.2451	12.488	12.1473	12.0805	12.4341	12.2347	11.9879	12.8572	12.5602	12.1126	12.3249	12.3577	13.4598	13.2682	13.6309	13.2146	12.3965	12.9559	12.6659	12.4801	12.3743	12.7076	11.9874	12.2988	12.5753	12.7481	12.5391	11.9964	12.7288	12.4762	13.1955	12.3785	12.0319
FST	1.3279	7.3643	7.1106	4.7921	6.4016	6.1612	6.2547	5.1428	9.5191	7.387	7.7272	7.2285	8.3533	9.5887	8.1228	8.0281	6.9293	8.049	8.0385	6.3038	7.3088	7.1141	7.8278	10.6438	7.2107	4.4319	6.4789	7.8617	3.7441	4.6102	5.8303	7.5742	8.4251	5.9707	9.8982	7.2838	7	6.7361	7.1422	6.8885	7.1225	6.0714	7.2941	6.862	7.2403	6.3164	6.1616	6.6371	7.2023
TRIM36	9.0111	9.2451	8.0728	8.5187	5.4991	7.7823	9.3007	9.1956	9.8557	7.7896	5.4344	8.5221	7.2084	8.7364	8.323	8.3122	7.4434	8.3797	9.4924	5.7368	7.5219	8.6079	4.1515	7.7119	8.9524	8.9971	9.2106	9.7102	8.3239	9.043	6.955	7.594	8.2578	8.0965	5.8834	8.6467	8.2383	7.4747	7.5384	7.3917	8.3945	6.5428	7.0779	8.4027	8.666	9.6593	7.2883	8.4614	7.4504
MAST4	8.7604	9.3254	9.8412	8.6737	8.9583	8.9384	8.8714	10.0126	9.3781	10.9731	9.8585	9.6871	9.7087	9.8004	9.1648	10.8202	9.4143	10.3567	9.6143	8.689	9.5006	9.3224	9.7819	9.9125	9.4467	9.3331	9.0209	8.7486	7.9902	7.3915	7.2762	9.5022	9.4843	9.8282	9.1901	9.1785	9.5859	10.5669	9.542	9.7251	9.3734	8.8268	9.6624	10.1952	9.2885	9.0778	8.5995	9.3507	9.2819
CTNND2	4.9351	5.96	6.4156	7.3346	4.5807	5.9346	7.26	5.8962	5.1018	5.7238	4.6458	5.7899	5.8089	6.3788	5.7094	5.1432	4.3571	5.5601	5.8232	6.1363	5.616	5.4024	4.6409	3.6151	5.7278	5.5105	5.5748	6.6384	5.6031	4.6387	5.2533	5.7223	4.6822	5.7033	5.118	5.2672	6.1948	4.8453	6.5149	5.487	5.7604	5.3027	5.049	6.5051	6.1274	5.3471	5.7199	5.7032	6.096
CDKL3	7.0749	7.4387	7.9766	6.891	6.9108	7.4288	6.5357	7.4564	7.4594	6.8272	7.0294	7.8263	7.4568	6.7897	6.7111	7.7185	6.9846	7.9671	7.2282	8.1124	6.7582	7.3185	7.6167	7.3464	6.9498	7.4434	7.334	6.9833	7.0471	7.2283	7.3579	7.4368	7.1856	7.2838	6.927	8.5416	7.214	7.6449	7.2818	7.6673	7.236	7.8678	7.9602	7.0124	6.8387	7.2817	7.2757	6.7972	7.1176
MTREX	11.9637	12.437	12.6787	12.2644	12.237	12.4525	12.4464	12.7276	12.9296	11.6533	12.077	12.6608	12.5315	12.4009	11.9777	12.5987	12.3988	12.4276	12.2777	12.1219	12.6468	12.1842	12.1182	12.0118	12.0978	12.7481	12.6165	12.3695	11.9874	12.4903	11.4935	11.8412	11.982	11.914	12.0707	12.5985	12.3789	12.8611	12.0913	12.641	12.378	12.5676	12.3385	12.0673	12.1303	11.8364	11.5991	12.1843	11.6914
ZNF300	3.4733	4.636	7.9657	5.5715	5.1488	7.1151	6.6106	5.961	3.6727	5.3192	6.8953	4.9981	7.5185	6.744	5.8783	7.8603	7.9772	8.5393	7.8942	4.1667	6.1122	5.7456	7.3084	4.4804	6.2143	3.5681	6.1776	6.4861	4.2526	5.0943	4.7736	5.7423	6.55	4.5283	7.9714	6.256	9.5225	6.7945	6.6816	6.5499	7.2129	3.1427	7.9481	7.2424	6.2687	7.5532	7.5745	5.5808	5.1741
GPR174	1.3279	3.9533	2.6689	4.0169	4.779	4.4851	5.3597	4.6297	0.8169	2.7311	2.0369	3.649	5.1558	4.5421	4.8743	3.9551	4.7058	3.9303	4.2376	4.6623	2.9281	3.7076	2.0045	3.4735	4.8902	3.7915	4.3477	5.8847	3.919	3.3301	2.6406	3.6009	5.5314	3.388	2.666	3.8142	3.2775	0.9202	4.1213	3.9946	3.6509	2.8484	3.69	5.8183	4.6405	4.8356	3.533	4.8494	3.8839
DUSP1	10.7467	10.8087	12.4905	10.774	10.8732	11.6287	10.425	10.9944	12.0429	9.8647	14.1803	10.4138	11.4962	11.5164	13.7547	13.3604	11.0465	12.2876	11.0783	9.6793	10.3303	11.9432	14.2184	13.3912	11.5841	10.7587	12.5505	12.686	14.0881	13.7246	11.8288	11.541	9.5974	11.4427	12.9641	10.3422	10.525	11.9693	10.2787	12.0481	11.1996	10.1608	11.171	10.0633	12.4109	10.7545	10.9567	10.931	10.154
MYOT	1.3279	5.8354	2.3483	3.4928	1.7875	2.4402	6.3395	6.3142	0.8169	3.3252	-0.1428	5.4676	2.6078	3.1334	2.6231	3.9339	2.691	3.4998	5.5446	4.1654	1.5751	4.2204	2.0045	-0.2606	5.0567	3.4916	3.6683	4.6857	6.9341	5.8799	1.483	4.6596	1.9282	2.838	1.8527	2.365	3.226	0.9202	4.5632	2.9162	3.6122	3.5467	1.521	4.1862	4.2291	4.0133	2.7713	3.6392	2.6875
LECT2	2.8835	1.0198	3.3997	4.1009	1.7581	0.2244	1.3339	2.502	2.5696	1.6543	-0.1428	-0.0801	2.7931	2.3011	2.6485	3.5622	2.8558	0.5685	0.8136	3.8029	2.7445	2.3455	2.0045	-0.2606	2.0306	2.4246	2.3086	3.5295	-0.2711	-0.5008	1.4363	2.1019	1.6505	0.2199	2.184	4.0955	4.1298	3.0928	2.2111	2.8642	0.5632	2.9475	3.5581	3.8787	0.4069	1.4172	3.4784	1.4863	3.493
CSF1R	12.9228	13.1292	12.5063	12.4253	13.6808	13.0662	13.5811	12.8504	11.0881	13.4531	13.8419	13.3241	13.0639	12.1054	13.042	13.3979	13.2978	12.6876	13.4049	11.431	12.368	12.8052	13.1952	13.0472	13.4785	11.954	12.8111	13.7542	12.3982	13.0655	13.887	13.7415	13.9268	13.0209	11.8338	12.1632	12.0603	13.0966	13.8498	12.8992	12.6452	12.2945	13.7663	13.3222	13.1259	13.1188	12.5633	13.7377	12.7876
CENPH	8.4943	9.3525	9.8767	9.8984	9.7419	9.3191	8.7985	9.0247	9.6039	7.2025	8.5497	9.5956	9.0524	9.3598	8.5548	9.2345	9.6285	9.6112	9.1622	9.2282	9.4817	9.5689	9.0159	9.5321	8.7584	9.4931	9.4512	7.9329	8.7533	8.0645	9.4689	8.4187	8.6472	8.873	9.7045	10.1278	9.8583	8.7337	8.8634	10.0304	9.2925	9.8042	10.3257	8.9904	8.8875	8.8519	9.7378	9.4434	9.963
COX7C	16.0255	16.599	17.5627	16.5374	15.8928	16.2636	16.9721	16.3666	17.2053	16.9112	16.7443	16.4804	16.4582	17.2088	16.7375	16.3074	16.3065	16.8014	16.3313	15.9977	17.3189	16.2724	16.646	16.4332	16.1262	16.6184	16.9241	17.3432	21.7279	19.5864	18.7194	16.3414	15.5899	16.5868	15.7871	16.9522	16.2627	17.205	16.1586	16.5416	16.232	18.2818	16.6623	16.753	16.4463	16.7408	15.9169	16.4702	15.8463
IRX4	1.3279	3.5097	3.6126	4.4668	0.9978	0.2244	2.5261	0.586	2.146	2.4098	2.2206	-0.0801	2.9605	2.4702	2.2318	2.2208	1.5801	0.5685	0.8136	4.4026	2.5358	1.4814	2.0045	-0.2606	2.5551	2.5121	1.3683	3.4638	-0.2711	-0.5008	2.6689	2.8544	-0.4945	0.2199	4.8702	2.7804	3.8706	0.9202	2.5131	4.3269	2.4541	2.9327	3.2443	3.5733	2.279	-0.1187	4.0826	1.243	2.7179
CNOT8	10.901	10.8915	10.5832	10.5112	10.0483	10.5408	10.6517	11.1804	10.4945	8.5154	9.5906	11.213	10.5189	10.4385	10.4315	10.7779	10.3331	10.3622	10.436	10.1235	10.5705	10.1242	10.4962	10.4985	10.6709	11.144	10.5397	10.7393	10.3056	10.9954	9.6473	10.2711	10.7207	10.6824	9.8057	11.2358	10.1392	10.8023	10.0182	10.8881	10.5315	10.3755	10.1581	10.3635	10.4297	10.7556	10.3152	10.2322	9.7981
TERT	7.5761	7.3237	8.0221	8.3524	8.3148	7.2232	8.4235	7.012	8.6845	7.9211	8.1783	8.1341	7.7023	8.0898	7.8544	7.7758	7.4157	8.1485	7.8469	8.2679	8.7191	7.9416	7.7202	8.6803	7.3318	8.4566	7.9183	8.1105	7.5647	6.6725	8.5114	8.7385	8.1912	7.4239	8.9517	9.4233	8.9777	8.8005	8.04	8.8616	7.6001	8.14	8.0873	8.7657	8.9921	7.3419	9.0019	8.5772	7.9272
TSPYL4	10.2488	9.747	9.8318	10.2823	9.6141	9.655	9.7974	10.624	9.7561	10.6994	10.2413	10.2941	10.2328	9.2047	9.6125	10.8503	9.5706	9.5683	10.719	9.7422	10.1225	9.8382	10.3328	10.2088	10.5203	10.73	9.4989	9.8287	8.2348	8.9132	9.2525	10.3478	10.5516	9.455	9.6335	10.2861	10.2929	10.4035	10.246	10.7968	9.7219	9.0283	10.1183	9.9511	9.4519	10.2209	10.7151	10.1465	10.1839
GSTA4	9.4706	10.9252	10.476	9.3732	11.0576	10.6196	10.6836	10.1728	12.1723	9.4317	9.7212	10.4942	10.6124	10.2137	10.8997	10.7252	10.6252	10.3715	10.5754	9.5384	10.0313	11.1278	10.0085	9.8042	10.4994	10.4579	10.7677	10.9216	12.1757	11.994	9.72	9.7173	10.1042	10.6384	9.5718	9.1689	10.5329	9.3082	11.0737	9.9828	10.3716	9.5254	9.9861	10.4342	10.6239	10.8868	10.4943	11.4439	10.4323
FOXF2	8.4177	9.0559	8.3914	8.4789	8.4585	9.0706	9.4359	8.8846	7.5605	8.4772	8.216	9.1211	9.3641	8.4483	9.1717	8.9976	8.1604	8.5478	9.4488	7.9943	7.9475	8.935	9.0551	8.7123	9.5381	7.5304	7.9701	8.8107	7.7714	8.7137	8.2341	8.7193	9.9508	8.4441	7.7455	8.0202	8.4689	6.3203	9.3894	8.355	8.7194	7.5582	8.3505	8.5455	8.9026	8.5113	8.3289	8.8025	8.914
MPC1	12.6888	13.4144	12.9012	13.3219	11.8432	12.4525	13.9933	12.5123	13.0343	11.5494	12.3616	12.9913	11.3272	12.6607	13.6224	12.4744	11.5898	13.1708	12.8777	11.4217	12.7091	12.0871	12.3081	12.5403	13.3056	12.794	13.0794	14.0968	16.7897	15.409	13.2202	12.6646	12.9561	12.8261	11.4974	12.6849	11.5783	11.9016	12.3759	12.0647	12.601	13.3912	13.7945	13.075	13.1108	13.4743	13.0124	12.6588	12.544
PSMB9	13.9817	12.6194	13.2604	13.6377	14.7738	13.3426	12.8094	12.9542	12.6467	12.0334	13.7043	13.8141	12.398	12.8551	13.6326	12.8109	14.5371	12.7814	12.8589	14.0869	12.9655	12.6765	12.9729	13.1712	12.7972	14.0097	13.701	12.9537	16.415	15.2438	15.0361	13.3945	13.6806	13.0078	13.3736	14.0165	14.138	13.1652	12.9957	13.2839	13.5697	14.0307	14.0112	13.516	12.9741	14.4255	13.1295	13.4293	13.1424
YIPF3	13.3421	13.5708	13.014	13.2591	13.0603	13.1673	13.21	13.2679	13.2437	13.6863	13.5282	13.4247	12.8569	12.6174	13.5851	13.9917	13.1641	13.268	13.3189	12.7858	13.2956	12.7988	13.2995	13.4194	13.5752	12.9819	13.271	13.1951	13.423	13.4284	13.037	13.8914	13.2717	13.1703	12.9864	12.676	12.5152	13.1549	13.1542	13.0186	12.9427	14.0009	13.9123	13.2053	13.5995	13.2278	13.2361	13.254	13.2993
BMP15	3.7129	1.0198	3.8294	4.8112	-0.7057	1.401	2.4367	2.2404	3.0653	2.5165	-0.1428	2.6784	3.638	3.408	0.8695	2.9728	2.1247	0.5685	2.3355	5.6236	2.3737	2.6875	2.0045	2.2135	2.2066	3.2742	3.3748	3.8719	2.9175	1.546	2.6924	2.787	1.9884	2.5844	2.6396	2.9651	4.269	3.0803	3.2489	2.8919	0.5632	5.318	2.636	3.9524	1.7618	1.1025	3.3876	2.0525	3.6668
H3C1	14.8993	14.633	14.9883	14.585	14.6098	14.1171	14.7175	14.969	14.549	14.4504	14.9906	14.62	14.6259	14.6412	14.7619	14.5512	14.5071	14.5086	14.1989	14.4923	15.3885	14.592	15.0747	14.525	14.4871	14.681	14.4923	14.9137	17.14	16.3303	15.1615	15.2421	14.1108	15.0135	14.3522	15.6163	14.6529	15.334	14.4644	14.5299	14.4142	15.6988	15.7126	14.8872	14.6003	14.8472	14.3259	14.7857	14.4207
H2BC10	12.457	11.6638	12.0035	12.8855	12.7979	12.5196	12.0478	11.145	12.4639	11.577	11.9196	11.9624	12.0687	12.0331	12.0929	11.3925	13.3384	11.2908	11.7307	11.684	12.6275	11.7709	11.6558	12.3442	11.6432	11.9707	12.2153	12.0345	14.3409	13.5329	13.6145	12.4734	11.6292	11.5755	12.6458	12.4041	12.1771	12.3495	11.922	11.8297	12.7633	13.4717	13.0636	11.9334	12.6377	12.4374	12.7836	12.3581	11.4352
H2BC3	10.9812	10.4434	11.1642	11.5942	11.496	10.8021	10.7578	10.1026	11.1772	10.6278	11.0945	10.4184	10.5655	11.1726	10.5891	10.1274	11.6958	10.1436	10.5843	10.5381	11.6555	10.9305	10.7203	11.4511	10.473	10.8963	10.9527	10.4504	12.5744	11.7605	12.6551	11.377	10.7917	10.5117	11.4546	11.141	11.3814	11.2461	10.6954	10.9592	11.3891	12.0437	12.0264	11.0297	11.4466	11.1629	11.1633	10.9353	9.8468
OR2B2	5.5574	4.6455	7.3145	7.7163	4.6587	5.8061	5.0596	5.0059	5.8249	5.7833	5.6464	5.1197	6.0157	6.7042	6.1536	5.2488	5.0011	4.9133	5.1532	6.4902	6.3886	5.3616	5.9334	5.1368	5.0248	6.8051	6.0833	6.8245	6.2659	6.4219	6.801	6.6861	4.5329	5.1331	5.9691	5.7691	7.0404	5.4231	6.3616	6.071	5.7217	6.4728	6.0857	6.7099	5.5161	5.0873	6.1558	4.9806	6.2402
OR2H1	12.2557	12.8282	12.8955	13.1679	11.8805	11.9456	12.8256	12.5689	12.9928	13.6933	13.7906	12.3447	12.8539	13.2345	12.939	12.3873	12.385	13.3545	12.1866	13.6963	13.1695	12.1507	12.9997	13.13	13.2567	13.5427	12.9212	12.7841	13.0634	13.2	12.7773	12.6753	11.7165	12.3009	12.1949	11.6441	12.7738	12.9918	12.857	11.9087	11.8722	14.0416	13.3553	11.9065	11.7429	12.5585	12.6178	12.1925	12.7428
VARS2	12.4085	11.9645	12.3	12.4547	12.2518	12.7697	12.2125	12.2992	12.6399	12.9274	12.9264	12.3519	12.1351	11.831	12.6523	12.1837	12.3694	12.7636	12.595	13.1867	12.9725	12.0686	12.6087	12.7103	11.5457	12.872	12.3137	12.2026	11.4674	11.4275	13.2514	11.9994	12.3305	13.0913	13.0341	12.4029	12.0385	12.2047	12.9411	12.9628	12.7492	12.8763	12.5414	12.4851	12.005	12.6987	12.6245	12.0477	12.9392
HSPA1A	13.3564	13.1254	11.6173	13.7814	12.9606	12.3791	14.0074	13.2703	12.9868	12.3213	14.1779	12.6498	13.1113	13.6706	14.0753	11.4431	12.3641	12.0847	13.4291	10.197	11.8943	12.2847	12.0545	15.3196	12.9005	14.6546	11.9392	13.4568	11.9812	12.8996	15.0537	14.9551	12.7814	13.1588	14.8982	13.1213	12.8332	14.7783	12.1507	13.0797	12.194	11.7667	12.7134	11.8068	14.0372	12.7532	14.5582	12.2158	11.4673
ZBTB12	2.8223	1.0198	3.6336	4.18	3.0967	2.8088	1.8792	2.4821	2.9224	3.2305	2.9285	3.5726	3.3424	3.7125	2.8877	3.0694	2.0648	3.4806	3.3093	4.6736	3.471	2.5553	3.625	2.5267	2.8921	2.9007	3.0817	3.7018	1.9138	2.5123	2.433	2.7267	2.7193	2.6801	1.3666	3.7502	4.3684	3.5188	3.2861	4.1304	2.061	3.6841	2.9882	3.4457	2.4552	2.7789	4.2556	2.722	3.8987
ZBTB22	7.0151	7.0594	7.4865	8.1646	6.7633	6.9793	6.8243	6.8432	7.1101	6.8981	6.84	6.8243	7.3386	6.9038	7.1805	7.0745	6.4425	6.9035	6.8769	7.8131	6.7466	6.8319	6.8057	6.5307	6.8114	7.5455	7.3307	7.3834	6.8104	7.0731	7.388	7.1546	6.6171	6.871	6.8158	6.4642	7.5883	6.7008	7.3738	6.7634	6.5593	7.3869	6.9211	7.3485	6.9098	6.6704	7.0021	6.8335	7.2855
SPDEF	10.4018	10.6108	8.4023	10.0704	7.6909	9.2071	11.7794	9.3559	10.7652	10.2893	10.1956	10.412	8.4058	10.4948	10.6825	9.5735	8.5631	10.0228	9.6899	9.0833	9.2621	10.2754	7.8061	7.3704	10.3398	9.9731	10.4501	11.3689	12.0414	11.4704	7.9133	7.6696	10.2036	10.7135	7.1657	7.9788	8.5852	8.4098	9.404	9.2627	9.7905	10.9853	8.4228	9.6827	10.7022	10.0834	8.8612	9.6107	8.9008
COQ3	8.8888	8.4854	8.9632	9.1312	9.1812	7.572	8.725	8.7617	9.5059	6.3944	7.9676	8.5926	8.3997	7.1543	8.1463	8.7773	7.8534	8.1517	8.3948	7.9165	8.108	8.2746	7.7478	7.8977	8.52	9.1829	8.8008	8.4806	9.0445	8.6886	7.4711	8.1209	9.0405	8.1918	8.3277	8.9374	8.9329	7.364	8.4452	8.389	7.9558	8.386	8.0766	8.4258	9.0036	9.111	8.7774	8.0165	8.5796
TBC1D7	9.8238	10.7166	10.5571	10.7112	10.9061	10.8017	9.9728	11.0266	10.6951	9.4241	10.8132	11.1375	10.5064	10.1171	10.639	10.3801	10.2317	10.0851	10.1921	10.2164	10.707	10.1102	10.4306	10.7258	10.311	10.5432	10.2734	10.2795	11.2545	10.9334	10.8928	10.643	10.7866	10.6184	11.161	10.8246	10.3474	10.9428	10.0726	11.2977	10.7143	10.9121	11.505	10.1482	10.7272	10.9232	11.0512	10.2599	10.5654
TMEM14C	14.259	14.2348	13.9366	14.5366	14.68	14.4547	14.204	14.2306	14.1195	13.8501	14.4911	14.5318	13.944	13.8948	14.2479	14.1444	13.8846	13.6928	14.3927	14.0658	14.2904	13.7867	14.6731	14.2424	14.0768	14.3312	14.041	14.3673	17.6475	16.4016	16.2801	14.5496	14.0431	14.0725	14.1231	14.4541	13.9924	13.9125	14.2211	14.072	13.9617	15.5268	15.5964	13.876	14.2125	14.1173	14.6174	14.1784	14.2473
RPP40	10.6135	10.0066	10.4101	10.945	11.4072	10.7305	10.3853	10.334	11.2533	9.5081	11.1357	11.0026	10.8098	10.1222	9.8666	10.5735	10.1103	10.6225	10.4912	10.3707	10.3055	10.1756	10.6691	10.5819	10.0773	10.4979	10.4684	9.7737	10.9862	10.7342	12.0772	10.5268	10.9544	9.7819	11.0515	10.4113	10.7597	10.3899	10.5167	10.3679	10.6808	11.4124	11.1715	10.1651	10.7904	10.4549	10.8959	10.2944	10.6605
SCAF8	10.5182	10.518	10.3434	10.5545	10.4574	10.3947	10.1425	10.5298	10.3305	9.631	9.874	10.3696	10.1547	9.8254	10.1244	10.4499	10.016	10.2197	10.136	10.3161	10.2991	10.0746	10.308	10.2334	10.714	10.1158	9.9686	10.1083	9.3423	9.5449	10.0255	10.2698	10.5645	10.3155	10.1693	10.1055	10.2805	9.9522	10.2604	10.2516	10.1704	9.8815	10.4184	9.8001	10.7253	10.2298	10.3431	10.0394	10.3762
PPIL6	7.5129	6.6331	6.3713	7.1185	7.3236	6.1706	4.9096	6.6558	5.9911	4.2904	5.326	6.8566	6.2863	6.1383	4.9229	6.2312	6.2426	6.7691	5.6129	6.9484	5.4992	6.7481	5.6677	5.8445	5.6319	7.5336	6.2669	5.7892	6.4027	6.3629	5.0277	6.1535	7.0633	6.9375	5.2114	6.4484	7.2494	4.7779	5.8829	4.775	5.4557	7.3722	5.2512	5.2607	7.1874	5.3413	5.235	5.3346	7.3495
ATG5	11.3627	11.212	10.555	11.695	11.2071	10.955	11.0858	11.2285	10.9831	10.3141	11.0453	11.0398	11.0238	10.6642	11.4139	11.2632	10.4856	10.2753	10.88	10.2726	10.8214	10.7955	10.6372	11.1325	11.7262	11.4556	11.0795	11.3701	12.5614	12.5129	11.6776	11.0967	11.1473	10.9364	10.8331	10.9967	10.8561	10.6989	10.8184	10.9777	10.3556	11.7435	11.6531	10.8068	11.4485	11.2097	11.3919	10.7957	11.4188
SLC22A2	6.9279	3.8869	6.9964	7.6928	5.276	6.3219	4.333	4.7085	5.3383	5.1452	5.0505	4.3496	6.1093	6.1122	6.8059	3.7372	6.8606	3.6491	4.3001	6.4585	5.7863	4.7743	4.7051	4.1363	4.1295	6.2501	5.6054	6.855	5.0811	5.7412	6.6741	6.2435	3.9481	4.4346	5.4601	4.7176	6.8452	4.6034	6.0663	5.2477	4.7847	5.8731	5.6047	6.7462	4.3995	4.3393	5.6366	4.5898	6.0758
AGAP3	12.7706	12.6543	12.9649	13.4691	13.2263	13.32	11.9808	12.6493	13.3506	13.0022	13.0608	12.7119	12.6016	13.5173	12.5175	12.944	13.2732	12.5724	12.864	14.1027	13.1505	12.9076	13.7159	13.4459	12.3418	12.8517	12.8687	12.4638	11.7513	11.9194	12.9126	12.6244	12.8905	12.5221	13.8689	12.9599	12.7859	13.863	13.1604	13.1134	12.4126	13.5202	13.183	12.1572	12.3609	12.1754	13.269	13.7465	13.4115
SRRT	13.2228	13.0657	13.2948	13.326	13.4125	13.2902	13.3366	13.1999	13.6207	13.1194	13.1598	13.1052	13.0631	13.3907	12.9798	13.3369	13.236	14.2882	13.208	13.855	13.539	13.3261	13.2149	13.5995	12.927	13.2322	13.1966	12.8001	11.6427	11.4472	12.5358	12.8432	12.88	13.0571	13.6879	12.827	13.4618	13.7562	13.2945	13.4063	12.9875	12.9153	12.9594	12.8504	12.8934	13.2832	13.314	13.4111	13.2543
GALNT17	3.8477	4.3476	5.6753	6.2145	3.9037	4.7307	4.7021	4.0446	4.4192	4.3825	3.7956	4.4698	4.8488	4.7904	4.4554	5.6562	4.3915	4.6563	4.7404	6.4229	5.05	4.8256	4.6885	3.1711	4.9687	5.0148	4.58	5.6475	3.6782	3.1305	4.6588	5.7444	5.9811	4.2246	4.6785	4.3562	5.7647	4.2371	5.7743	5.1005	4.949	5.4454	4.7664	5.9421	4.8026	4.0655	4.6397	4.427	5.2226
CD36	8.5892	9.4092	8.799	8.2069	8.1062	8.9622	9.1862	8.2835	8.0691	7.962	9.5921	8.7916	9.414	8.0574	9.3228	9.6126	8.0752	9.5383	9.4002	7.3002	9.3486	8.797	8.3573	9.2806	8.0163	7.6998	8.8045	10.6336	9.2802	10.3044	9.2078	8.8048	6.2271	8.5436	8.4542	8.7368	8.2146	9.7987	9.5397	8.5481	8.3745	8.6508	7.9944	8.8752	9.3317	9.308	8.5697	9.0906	7.4698
NXPH1	1.3279	3.841	3.9833	3.9477	-0.7057	0.2244	-0.7993	1.9919	0.8169	-0.8375	-0.1428	-0.0801	-0.1711	-0.5058	0.8695	3.3495	3.8447	0.5685	0.8136	4.6274	-0.1623	-0.1047	2.0045	-0.2606	1.6108	-0.3657	-0.4446	-0.4568	-0.2711	-0.5008	-0.5883	2.2873	1.8701	0.2199	-0.2401	-0.6929	4.3322	0.9202	-0.1485	1.299	3.3166	0.3502	1.9649	4.9004	0.4069	-0.1187	2.4405	1.8969	1.9107
GTF2IRD1	11.983	11.9038	12.4264	12.5813	12.2942	12.5844	9.2698	11.6927	12.103	12.6405	11.4155	11.9073	11.7908	11.5256	10.9089	12.8788	12.7268	12.2983	11.888	13.4236	12.3697	11.5902	12.5803	12.5841	11.3979	12.045	11.4048	9.4242	7.7493	8.9243	11.2083	11.6922	11.9852	11.8475	12.3806	12.0142	12.2924	12.6476	11.6612	12.096	11.8684	13.3028	12.0218	11.4539	11.3139	11.9563	11.9648	12.8099	12.1599
SHH	6.5401	5.9279	6.7643	6.8925	5.227	5.7506	6.2024	5.6073	6.4451	7.0694	6.6133	6.3867	6.352	6.6469	7.151	5.7604	5.7912	6.128	5.6928	6.5019	6.5837	5.8608	5.4448	5.9998	6.4555	6.7366	6.1027	6.4664	5.3362	6.2534	5.6325	6.6689	5.378	6.305	6.4722	5.7408	7.1316	6.9395	6.6027	5.8876	6.0711	6.2712	6.8018	6.6173	5.6632	6.011	6.4415	5.9783	6.382
TES	9.3088	9.3355	9.6862	10.0174	9.3263	10.0825	9.3287	8.6544	8.1812	8.9584	8.8972	9.7124	8.9001	8.9024	9.0447	9.4007	9.8081	9.0619	9.1766	9.8102	10.0241	9.5306	9.9673	9.5147	9.2418	9.2665	9.4648	9.2999	8.6057	9.9591	8.6762	8.7052	9.3951	9.2836	9.293	9.4061	9.1509	8.7481	8.9562	9.2298	9.1524	9.5719	9.0055	9.7191	9.4172	9.5571	8.939	9.2579	9.2357
GNG11	10.4191	11.5173	12.0596	10.5027	11.6516	11.6251	11.3028	10.1991	12.3664	11.5425	13.6183	11.453	12.5747	11.69	12.7018	11.9155	11.6472	11.4243	12.437	10.2255	11.1532	11.4565	12.7444	13.4592	11.5937	9.7785	10.9595	11.9675	13.8613	13.5643	13.3792	13.1587	11.4336	11.3151	12.7228	11.5912	11.2325	11.9023	12.3434	11.4814	11.5999	12.1416	12.8925	12.01	11.7887	11.1532	11.6447	11.41	11.3725
RUNDC3B	4.3762	7.5292	5.2759	6.3255	5.2423	7.2474	8.0154	6.7676	5.7123	6.9553	6.4042	6.4275	5.4677	7.6129	6.7427	7.7293	6.1748	6.4167	8.5344	3.1474	4.7168	6.2589	7.0288	5.983	7.7291	6.9267	6.4521	7.984	5.3734	7.0787	5.9711	6.5323	7.7644	6.273	6.3302	5.1568	5.2268	5.0227	6.6356	5.6964	6.6156	8.0338	6.7506	6.3901	7.7375	7.2826	6.8315	6.0884	5.964
RAMP3	6.2024	6.8305	7.1141	6.6417	8.11	7.5012	6.7892	6.4998	7.577	7.0071	8.8244	7.7021	6.7784	5.6326	6.8822	7.7977	7.3813	7.3014	8.1077	6.3009	6.3166	7.2991	8.1126	7.8519	6.8748	5.9696	7.1475	6.8159	7.5699	7.7147	7.8743	8.9684	8.1809	7.2269	7.8022	6.3008	7.0125	7.264	7.7613	6.7567	7.4431	6.568	7.8882	7.9951	6.7805	6.9903	7.3098	7.7475	7.1995
MRPL32	13.8706	13.7531	14.0013	14.3192	14.0558	13.7797	13.7416	13.4854	14.3384	13.3364	13.75	13.8207	13.7102	14.4896	13.5108	13.4434	14.0999	13.3987	13.6741	13.5865	14.1702	13.8362	14.1508	14.0417	13.6491	13.9183	14.3012	13.8751	16.4354	15.5316	14.858	14.059	13.895	13.8125	14.3258	14.4947	14.0551	13.4901	13.4247	13.3187	14.0992	14.9385	14.066	13.6645	13.5477	13.8767	13.4706	13.801	13.6798
LOC84214	11.5048	10.8443	11.67	11.4972	12.0278	11.8048	11.1041	11.433	12.5371	13.0863	11.513	11.6365	11.2596	11.8581	11.7249	11.9805	11.7727	12.3872	11.3362	13.2004	12.0572	11.3411	11.2809	12.2269	11.2623	12.2894	11.7209	11.3488	10.6482	9.9367	10.2025	11.8834	10.7484	11.5678	12.1228	11.384	12.0975	13.2158	12.5502	11.5905	11.4781	10.9082	11.1972	11.4208	10.0829	11.497	12.1323	11.8982	12.3954
PARP12	10.5342	10.7164	10.7755	10.3239	10.7502	11.3337	11.0177	11.0312	10.3646	10.5467	10.2051	10.8659	10.5627	10.8057	10.9195	10.7242	12.2818	10.9119	11.2517	10.3027	10.0258	11.1553	10.6503	10.4355	10.6569	10.7221	10.8327	10.3242	9.6847	10.7806	10.6887	9.6863	10.6991	10.395	11.4724	10.1137	10.9575	10.3829	11.1963	10.5966	9.885	10.5229	10.5029	10.4584	11.1763	11.5531	11.2525	11.2066	11.0284
ING3	10.8972	10.9527	10.351	10.9942	10.8669	10.6112	10.9684	10.6776	10.6467	10.9192	10.3414	10.6292	10.6868	10.595	10.6362	10.8795	11.1188	10.5323	10.8862	11.1621	11.335	10.6233	11.508	10.6137	10.9795	10.093	11.3717	11.2294	11.916	11.9406	10.14	9.9731	10.6269	11.0221	10.972	10.9634	10.6339	10.7625	10.5294	10.6534	10.3405	11.527	11.3166	10.9014	10.5425	10.8043	10.1424	11.2674	10.567
ZNHIT1	14.2652	14.5959	15.2435	14.9345	14.578	14.7322	14.4554	14.0973	14.6233	15.2453	14.7408	14.4963	13.9873	15.1702	14.626	14.6292	14.2415	14.2644	14.4752	15.4223	14.9384	14.0652	14.7319	15.098	14.1744	14.3361	14.8325	14.3724	17.3192	16.2882	15.4822	14.9781	14.2507	15.039	15.1495	15.0005	14.0979	14.8077	14.044	14.0317	14.0738	16.0752	15.3189	14.1855	14.5324	14.5329	14.4002	14.57	14.6096
RADIL	4.8583	7.362	5.6692	6.9147	5.4798	6.124	7.478	5.5529	5.9668	7.4418	5.7341	6.454	5.7322	6.4434	6.6721	6.3622	6.4407	6.7798	7.3016	4.8708	4.6942	6.1985	6.5319	5.9297	7.0453	3.0417	6.4117	7.531	5.6099	5.1557	4.9995	5.4791	5.9451	5.7718	4.999	4.79	8.4936	6.4121	6.3945	5.5911	7.1955	4.0387	5.2359	5.7609	5.5327	6.7543	5.77	5.6768	6.154
ZSCAN21	7.1835	6.5561	6.8881	7.0455	7.0203	7.1791	6.6928	6.9396	6.3553	6.2166	5.9177	6.9753	6.8073	5.9651	5.7978	6.8711	7.2258	6.4228	7.1125	7.2792	6.792	7.1719	7.4712	6.7444	6.7306	6.6917	7.06	6.3566	5.8053	6.563	5.9769	6.4607	6.9518	6.9628	7.0809	7.0853	7.3723	6.4212	6.8222	6.765	6.5245	6.7036	6.5211	6.8115	6.5722	6.6785	7.1443	7.1357	6.9672
CTHRC1	8.0839	10.2096	11.2738	8.7568	11.7295	9.6877	6.9841	8.871	10.6696	12.7589	13.0222	9.6152	10.1003	10.1778	9.8368	11.433	11.8307	10.828	12.4311	9.1367	8.4698	11.5374	12.2745	10.9344	10.0346	7.0022	9.4466	7.1951	7.7352	10.7807	12.5401	12.5214	13.0434	9.6549	10.8255	9.5874	11.8694	10.5071	12.4919	9.469	11.2231	9.8326	12.1804	10.4475	10.0995	9.931	10.9446	10.7122	10.6696
PURG	4.1649	3.5597	4.6695	4.2528	3.955	4.1222	4.6097	3.8958	3.8301	5.805	3.4546	4.0756	4.6631	4.8628	4.9502	4.2973	3.6163	4.1515	5.0476	4.6813	3.0863	4.9044	4.5775	5.1085	4.5332	3.2228	3.5058	4.6191	4.1398	3.8736	4.0721	4.0484	5.1606	3.6546	4.3377	4.2506	4.1152	3.863	5.6126	4.5088	4.8976	3.7748	3.7921	5.1289	4.258	3.5029	4.6051	4.3453	4.4541
CDH17	11.3529	11.94	11.445	11.2856	11.0619	11.9607	12.2789	11.5478	11.0392	10.737	9.7828	11.3637	10.827	11.3191	11.6978	11.6421	12.6864	11.3469	11.3312	11.7507	11.4886	11.3567	11.0549	11.291	11.4878	11.8384	12.1036	11.5221	11.2719	12.0605	10.7098	11.0874	11.1257	12.1645	11.0186	11.6927	10.1633	11.2732	11.1939	10.9874	11.4715	12.1942	11.5848	11.4275	12.2898	11.9097	11.3969	12.2766	11.3311
MAK16	11.2721	10.5963	11.4958	9.8528	11.7079	10.5698	10.8624	11.11	11.6658	9.1406	10.7928	11.2487	11.0312	11.3111	10.2914	10.3046	9.856	11.0455	10.3032	11.1338	11.3058	11.016	11.2478	10.0045	10.3718	11.271	11.1325	10.5671	10.8381	11.1061	12.9074	10.6765	11.358	11.1062	10.6216	10.999	10.6893	10.9098	10.3092	11.4182	11.6872	10.4208	10.4364	10.6549	10.7186	10.7261	10.9169	10.1714	10.8943
KCNK9	5.929	5.1599	7.0631	7.8966	4.9638	5.8872	5.6138	4.8438	6.4394	5.9231	5.5807	5.3391	6.389	5.5556	6.9521	5.1807	5.2053	5.3912	5.4279	6.7204	6.294	5.9409	5.9735	5.1045	5.5341	5.1691	6.3	6.8507	5.8411	5.7733	6.2797	6.1282	4.6285	5.5297	6.0416	6.0579	7.0623	5.2094	6.7167	5.9412	5.9579	5.9505	6.0129	6.7983	6.0119	5.3066	6.4106	5.3839	7.0071
LOXL2	10.3126	11.1334	11.912	11.2602	11.5766	11.6603	9.4622	10.1074	11.9894	14.8945	13.5205	10.8141	12.3247	12.6928	12.4868	12.3844	11.7085	11.563	12.5937	11.5037	11.2459	12.3885	12.0895	13.0485	12.4475	10.4891	10.5268	9.4557	7.6422	9.6625	11.9671	13.0922	12.5068	11.2181	12.4882	10.5792	12.2747	13.2867	12.6662	12.6311	12.3119	9.5694	11.6264	11.4964	11.1895	11.8167	11.8026	11.7	11.7203
LRRC6	8.9161	8.3978	9.5827	8.3115	8.8126	9.4133	6.0009	9.5511	8.769	8.4108	7.4382	7.8624	9.235	8.8216	7.2628	8.4946	9.842	8.2869	7.6016	10.0777	8.4066	7.8621	7.8762	8.7038	7.1799	9.3859	8.7114	7.0842	9.0604	7.7049	8.4933	6.8768	8.725	9.773	8.9798	8.7139	8.6928	7.6896	8.7461	7.5103	7.3717	10.1553	8.4142	7.3461	7.6458	7.6927	8.3312	9.7891	9.4972
GPR34	8.6791	8.7109	7.6162	7.8092	8.3315	8.3151	7.7152	8.2336	5.501	6.0741	6.8756	8.3062	8.4585	6.4992	8.043	8.1859	7.9753	7.491	8.6988	6.83	7.465	8.0723	8.6383	7.6638	8.9007	7.3357	7.9507	9.4599	8.7089	9.3462	8.8791	8.9545	8.4615	7.6609	6.7587	7.7689	7.2867	7.0238	8.6482	7.7203	8.0781	7.8874	8.8139	8.5133	8.1101	8.3955	7.6726	8.5	8.0013
IDO1	9.5496	9.6159	10.0206	9.3645	12.8865	9.3967	10.5085	10.9723	7.8244	7.875	11.8141	10.3452	10.1387	9.6194	10.1459	10.0291	14.3543	9.7444	10.535	9.3018	8.5435	9.5386	10.3715	11.1415	11.2735	10.734	10.2882	10.4459	9.8335	11.1434	11.3648	11.2254	13.7529	11.4389	9.6265	9.8636	11.3715	9.2548	11.0943	10.1245	10.1096	9.3089	10.7815	12.2687	9.9087	10.3388	9.8472	10.0028	9.6997
HGSNAT	12.3216	12.4176	11.4556	11.474	11.9888	12.565	12.0817	12.2221	11.9235	12.8849	11.3211	11.9923	11.5954	11.4763	12.5237	12.8522	12.811	11.727	12.3486	11.8025	11.2744	11.8642	11.9016	12.1808	11.9176	11.4344	11.7807	12.0747	10.3132	11.3748	10.8232	11.9136	12.0019	11.9335	11.3687	11.5218	10.7237	11.28	12.2502	11.5092	12.2803	11.6925	11.472	11.6457	12.265	12.1763	11.96	12.2489	12.3861
DEFA5	15.8379	7.0447	6.9121	6.6869	3.4495	1.5729	4.1394	13.6126	11.9626	3.9312	6.8691	10.9578	13.4898	14.2293	7.0973	13.0592	2.9539	9.6987	7.235	3.9687	13.0365	3.7037	2.0045	6.8228	7.7499	8.1932	15.0069	12.0134	12.6682	12.57	4.3475	4.8202	2.6198	13.0385	6.217	6.5347	4.2989	10.3436	11.2115	12.7114	8.5781	6.4898	4.6882	9.922	9.8266	14.7615	8.9056	2.8058	4.6144
GSDMD	9.5578	9.4362	9.4644	8.8315	9.3308	9.6767	9.5265	9.077	8.4679	9.0042	9.4122	9.417	9.1722	8.7074	9.2413	9.7261	10.9574	9.4737	9.3635	9.2713	9.1915	9.9055	8.7374	9.3451	8.8026	9.3607	9.5831	9.4593	9.6349	9.9509	8.9207	8.8621	9.2639	9.8948	9.987	9.3638	9.0525	9.3542	9.6851	9.601	9.752	9.2903	9.0283	9.692	9.8391	9.6955	9.2562	10.1041	9.8979
WASHC5	11.6829	11.6177	11.8322	10.8332	12.4241	12.4015	11.4589	11.8109	11.5619	10.8451	11.6968	11.638	11.3754	10.9061	11.467	12.274	12.4937	11.1451	11.8056	11.1742	11.5425	12.1842	11.8665	12.1313	11.6672	11.6526	11.4331	11.4808	11.1185	11.724	11.851	12.023	11.7973	11.9152	12.0208	11.9834	11.1338	11.0433	11.7328	11.3651	11.7982	12.1237	12.037	11.5148	12.0661	11.6211	12.0722	12.4126	12.1148
TRAM1	13.3254	13.1431	12.5182	11.8823	13.281	13.5544	12.9599	13.772	12.5695	12.616	12.931	12.9749	12.7545	12.5265	13.4683	13.4725	14.0744	12.6817	13.1537	11.7109	13.0677	13.0032	13.3816	13.3833	13.3509	12.7548	13.1226	13.2599	13.9101	14.7572	14.0567	12.8529	13.0087	13.3138	13.0088	12.7833	12.2276	12.1671	12.552	13.0257	13.1722	13.4679	13.6438	12.3194	13.1409	12.8773	13.0056	13.0916	13.7528
NKRF	10.1915	9.9755	10.8044	10.2052	10.6629	10.2151	9.5382	11.1451	10.5828	10.4552	10.4097	10.3978	10.1111	10.307	9.8257	10.1796	10.4724	10.8651	10.118	10.8059	10.523	11.3838	10.168	10.7589	10.2041	9.9764	9.7028	9.3912	8.6753	9.0565	10.4845	10.0133	10.3588	10.2577	11.151	10.7716	10.5397	10.852	10.2742	10.7568	10.7797	9.6191	9.8914	10.3886	10.4324	9.9958	10.4423	10.0456	11.4506
AGO2	10.9971	10.7398	10.9777	10.1904	11.2596	11.4187	10.0306	10.6867	11.113	11.6399	12.352	10.436	10.8488	11.8263	11.0403	10.7595	11.591	10.7774	10.5951	10.9662	11.3236	12.1985	10.6845	11.2583	10.4387	10.8383	10.1816	9.9066	8.4722	9.0835	11.9291	11.1773	11.1316	10.7141	11.6921	10.6896	10.5026	11.1513	11.0658	11.3871	11.7796	11.0153	10.7761	10.6171	11.8722	10.5578	11.6189	11.8297	11.2721
DGAT1	11.6951	12.2473	12.3912	10.6955	12.0245	12.7422	12.1169	11.2893	12.3535	11.824	11.5052	11.285	11.0069	11.6318	11.9542	11.7711	12.4383	11.7806	12.1152	11.6867	12.1923	12.0517	12.1401	11.9487	11.477	11.548	11.9869	11.7742	12.1452	12.2361	12.3568	11.8149	11.6147	12.3874	12.1545	11.6197	9.8246	11.9138	12.2657	11.8697	11.5519	12.5049	12.6318	11.3945	12.3918	11.9559	12.1558	12.5832	12.5638
SLC24A2	4.6036	1.0198	5.4338	5.935	3.282	3.2788	2.8543	2.7232	4.4255	2.7786	3.2742	2.6105	4.0882	3.9646	4.1491	2.1932	4.3957	2.3881	4.0565	4.9052	3.2503	4.4831	2.0045	-0.2606	3.8267	4.4104	4.4258	4.6145	-0.2711	2.3497	3.5493	4.6769	4.6304	0.2199	3.8814	3.9264	6.2954	0.9202	4.5599	4.1976	3.3561	3.1977	3.6232	4.5633	3.5931	2.9507	4.2185	3.6229	4.6686
KDM4C	10.8108	10.5923	10.0311	10.746	10.5719	10.0612	10.5776	10.638	9.931	9.1376	9.7228	10.6369	9.9451	10.1369	10.2206	10.3686	9.8336	10.7612	10.366	10.6526	10.4815	10.4747	10.219	10.3125	11.1952	10.4134	10.2211	10.5376	10.5614	10.2563	9.4556	10.4085	10.3138	10.2359	9.6302	10.7911	9.9221	10.3103	9.8643	10.5539	10.3205	9.8031	10.1365	10.5456	10.302	10.295	10.0531	10.3041	9.9349
INSL4	1.3279	4.1778	0.0856	3.2682	1.8453	2.5026	1.7807	3.7703	5.9627	0.5924	-0.1428	3.4128	2.6208	2.6578	3.9422	3.6562	1.7812	0.5685	2.6645	4.4637	1.6865	4.5675	2.0045	-0.2606	3.3375	2.3623	4.631	3.0614	3.0908	2.9307	-0.5883	-0.2847	0.9323	2.2995	1.5766	2.9752	3.037	2.2787	3.8766	3.6295	3.8568	3.5802	2.4452	3.4695	3.3118	2.8948	3.6146	1.9863	2.6352
MMGT1	12.5976	12.344	12.3334	11.9994	12.2981	12.1376	12.3704	13.0416	11.8508	12.1888	12.1825	12.362	11.7168	12.0298	12.2948	11.9636	12.0599	12.4941	12.227	12.4865	12.088	12.794	12.2366	12.3773	12.3389	11.9933	11.9224	12.215	12.3843	12.9089	12.3732	12.3253	12.0843	12.2875	12.3241	12.0849	11.8396	11.9854	11.8975	11.8969	12.76	12.3177	12.1072	12.338	12.5736	12.0943	11.9709	11.8219	12.7193
DNAJB5	8.2028	8.9251	8.4488	8.1768	8.9242	8.6219	9.9678	8.2667	8.4247	10.3368	10.2438	8.6178	9.2388	9.6467	9.1833	9.3346	8.8318	8.6755	9.5179	8.4423	7.9605	8.7453	9.7452	9.3471	9.0371	7.1292	8.294	8.8854	9.438	8.7329	9.2538	10.1309	9.7624	8.2749	8.9725	7.7771	8.8641	8.7657	9.2936	8.8817	9.4833	7.8023	8.7165	8.6701	8.9626	8.651	8.8439	8.7309	8.4187
GNG10	13.3814	12.9923	12.7663	12.4915	13.2206	12.8558	13.3667	13.4173	13.0204	12.3473	14.0222	13.2138	13.0742	13.2209	13.1158	12.6677	13.1739	11.6782	12.7505	12.1434	13.1372	12.9339	13.6033	13.5434	12.9739	13.167	13.1855	13.4204	15.9934	15.2386	14.9949	14.1305	13.3961	13.0846	13.434	13.0576	12.5506	13.3104	13.0112	13.1881	13.8424	14.2501	14.3832	12.8777	13.3295	13.1286	13.3708	13.0606	12.2361
TMOD1	5.1402	5.8114	3.5261	4.2192	5.467	4.9227	6.7976	5.6574	5.3975	3.8109	4.0032	5.1092	5.9193	4.8542	5.577	4.9371	4.5912	5.1693	6.0494	7.6297	4.0252	5.4274	4.1564	5.2108	4.7727	4.005	5.0847	5.6734	6.3855	4.4044	4.1202	6.2421	5.0555	4.639	4.2821	4.8946	4.1983	3.2188	5.4127	5.1208	5.3921	6.5746	3.8781	5.7578	5.7876	4.8503	4.8157	5.4838	4.5618
DBH	3.2196	2.8814	5.4798	6.1502	2.8305	3.0992	2.854	3.9958	5.0797	2.7408	3.0421	2.743	8.4074	4.0808	3.8052	3.9499	3.1378	2.5442	3.1247	5.2721	4.1411	3.6483	2.0045	3.3263	3.7343	4.676	5.1214	4.5749	2.716	2.9902	3.638	3.9103	3.3428	3.0076	3.7061	3.9897	5.0499	3.3595	4.526	3.786	3.4015	4.8865	3.7396	5.1123	3.3346	2.8093	4.0919	2.9759	4.0898
TRIM32	8.8888	8.4963	8.278	7.6304	8.844	7.8524	8.1452	9.0495	8.6303	7.9374	8.4196	8.361	8.6901	7.6255	7.9431	8.6211	9.016	7.9391	8.4429	8.0365	8.5059	8.4374	8.0887	7.9138	8.7222	8.8224	8.2182	7.8959	6.6506	7.1271	6.5198	8.4836	8.6964	7.8521	8.3353	7.9028	8.4514	7.6878	7.95	9.0054	9.1018	7.8347	7.6043	8.3232	8.725	8.6551	8.4971	8.8082	7.9007
OBP2A	1.3279	2.8015	3.9452	4.5811	1.4287	4.3362	1.2521	2.7388	6.9681	3.7462	2.6618	2.714	4.3635	2.6352	0.8695	5.2774	5.2236	0.5685	2.1099	4.4152	2.6649	3.0218	5.3635	1.4639	0.2283	2.5613	3.6292	3.2403	4.1878	1.5682	2.6079	4.2445	0.7648	2.0116	4.0922	3.3522	4.2882	0.9202	3.3128	2.8617	0.5632	3.8093	2.3908	3.5871	3.5604	-0.1187	4.261	2.0371	3.5258
RMI1	10.1072	9.9635	9.6055	10.4062	10.4067	9.726	10.4188	10.0008	9.6853	9.2292	9.5501	10.0692	9.3969	9.9671	9.6461	10.1342	10.7475	9.6083	10.0559	9.9683	10.3407	9.7304	9.6617	10.3029	10.1346	9.939	9.6785	10.1233	9.5851	10.0069	9.8316	10.2487	10.2819	9.7439	10.2116	10.7054	10.3266	9.6893	9.445	10.474	10.6033	9.9533	10.0239	10.188	10.2182	10.2055	10.1283	10.0148	9.5548
FBXW5	11.7201	12.1743	11.5139	11.29	11.6387	11.3061	12.2952	11.5999	11.7663	12.1465	11.6535	11.406	11.5324	11.2854	11.6909	11.5625	11.9957	11.8162	11.8463	11.1717	12.1031	11.2412	10.9644	11.442	11.5434	11.6377	11.8838	12.0638	12.5987	12.6314	10.6415	12.1573	11.9007	11.581	11.5478	11.661	11.4468	11.3333	11.2141	11.7361	12.2337	12.209	11.6999	11.7648	12.1533	12.0658	11.9924	12.3718	10.9017
GTF3C5	11.4336	11.8371	11.9979	11.4747	11.9586	11.5509	11.3422	11.2575	11.6317	12.0363	11.9236	11.7448	11.5433	11.5152	11.2552	12.2257	12.4653	11.471	11.5247	12.1207	12.3343	11.4398	12.373	12.0152	11.3049	11.3895	11.4066	10.8997	10.9723	10.8035	11.3598	11.9253	11.8275	11.6928	12.1127	12.081	11.4588	12.286	11.209	12.2604	11.8998	11.8738	12.1118	11.4131	11.6689	12.2093	12.2682	12.1392	11.305
TEX10	11.4286	11.2207	11.4244	10.9963	12.3476	10.9531	10.9719	11.5718	12.0534	11.0096	11.9082	11.5648	11.572	11.5325	10.8238	11.6905	12.0169	10.8304	11.1634	11.6498	11.915	11.7231	11.4099	11.7213	11.125	11.4097	11.2716	10.6881	10.738	10.8476	11.4521	11.3907	11.9171	10.6852	12.1366	12.2265	12.0319	11.4832	11.2031	12.0193	11.7893	11.7989	11.4694	11.3172	11.57	11.3936	12.4291	11.6146	10.8402
RPL35	18.159	17.2832	18.0745	17.2775	18.3854	16.9888	17.5842	17.2381	18.0122	18.1882	18.8661	17.4895	17.4122	18.2003	17.5261	17.4527	17.9674	17.3884	17.1471	18.294	18.523	17.1751	17.9836	17.8459	16.9439	17.4506	17.9496	17.4883	21.9122	19.7378	19.4474	18.1679	17.3606	17.3236	17.8181	18.2074	17.4643	18.5645	17.1804	17.452	17.5593	19.3367	18.4491	17.4923	17.3131	17.5526	17.6576	18.2258	16.9619
GGTA1P	8.6439	9.0874	7.7019	8.8923	9.0219	8.4401	9.4095	8.8553	7.2999	7.049	8.0859	9.5289	8.8544	7.5582	8.0939	8.6791	8.2093	8.0944	9.1118	7.4296	6.7428	8.03	8.8046	6.6305	9.0269	7.8693	7.8573	10.2671	11.3877	10.201	9.4755	9.3504	9.2787	8.3284	7.0047	7.8523	8.0935	7.129	9.2845	7.7704	8.2251	9.1134	9.2861	8.6274	8.7751	9.1906	7.7247	8.947	8.4969
NUDT2	9.4497	9.6732	8.4355	9.0144	10.1386	9.2453	9.6619	9.0506	10.459	8.1988	9.6905	9.2739	9.7794	9.1242	9.5344	10.0247	8.9439	10.4706	9.0597	9.5354	8.6024	9.3617	8.9597	8.6965	8.8128	9.3121	10.2797	9.6348	11.6534	11.7465	10.0743	10.3434	11.1104	10.0614	9.6412	10.5063	9.3044	9.3344	9.5086	9.7194	10.561	10.677	9.63	9.3036	9.2387	9.7395	9.2396	9.4092	8.5607
AQP3	9.712	8.8339	7.4284	7.9605	6.2328	7.5144	8.8245	9.1285	8.6142	7.1754	8.6501	8.834	7.4387	9.5646	8.3901	8.7819	9.3416	7.376	8.4824	7.3051	7.5421	7.9353	5.7148	6.2641	8.8109	8.1853	8.3448	9.244	7.9696	8.75	7.4136	7.0487	7.7124	9.1003	6.1	7.3462	7.3481	6.4531	7.4372	7.6019	8.6137	7.9893	6.1589	7.9648	9.5985	8.3021	6.9394	7.7463	7.2389
FAM102A	13.522	13.6853	12.8241	13.1151	13.6409	13.7247	13.4476	13.5857	13.7429	13.526	13.3007	13.6796	13.2928	13.8226	14.3721	13.8108	13.8785	13.2749	13.3921	13.8028	13.6181	13.2896	13.5583	13.481	13.6608	13.6584	13.4102	13.7854	13.1125	13.315	12.332	14.1299	13.4535	13.5875	13.6315	13.1722	12.9662	13.9815	13.4618	13.7758	14.0292	13.623	13.0278	13.5234	14.0467	13.6489	13.5346	13.8094	13.114
HDHD3	8.9578	8.8644	8.0017	8.7048	8.5904	8.3189	8.7768	8.2686	8.2393	7.5409	7.2181	8.6308	8.2618	7.7933	8.4177	8.4519	9.5783	8.2208	8.4935	8.3801	8.7146	7.9632	7.5595	7.3422	8.0449	8.543	8.7026	8.3234	8.7457	8.9888	6.0027	7.9772	8.8509	8.5465	8.6259	8.3817	8.1866	7.4971	7.4957	8.566	8.374	8.9499	8.125	8.7301	8.4864	8.8139	7.8555	9.0121	8.1752
COL15A1	8.2047	9.4842	10.8826	8.2439	10.6953	10.088	9.1077	8.5683	11.4956	11.8743	12.5476	9.6532	10.2124	9.5594	11.1043	10.8211	10.6691	9.73	11.8781	9.0595	9.3871	10.8839	11.2058	11.7582	9.4026	8.4349	9.138	8.0442	7.2044	8.3448	9.6359	11.7495	10.796	9.8785	11.4797	8.0721	10.4433	11.3436	11.3592	10.3896	11.0833	6.9692	8.7643	9.8898	9.6763	9.5964	10.4055	9.955	9.7347
MAGEE2	3.9363	1.0198	5.0415	5.6075	2.2899	3.5898	3.5172	2.9515	3.3193	2.9315	2.1918	3.0264	4.0113	3.8462	3.9178	3.3054	2.7369	1.9391	2.6302	5.8663	3.5873	3.519	2.0045	2.1976	3.1041	3.6183	3.6901	4.8174	3.1342	2.2047	3.1206	3.9826	2.912	2.6226	3.7823	3.9547	5.2483	2.7001	4.3894	4.0484	3.3502	4.5849	2.5506	5.0302	3.4768	2.6565	4.3971	3.3873	4.1699
ADK	10.6857	10.5734	11.0842	10.7014	10.8913	10.6443	9.7058	10.7971	11.7555	8.7328	11.0027	10.515	10.3383	10.1902	10.1993	9.3776	10.5912	10.1183	11.768	11.4957	11.4201	10.6507	11.0079	10.9385	10.0307	10.8559	10.8441	9.9989	10.5695	10.8531	11.8098	10.5716	11.2418	10.8895	10.7556	11.0355	11.611	11.0198	10.3096	11.019	11.0492	10.3754	10.9897	10.9257	11.2416	10.7246	10.8358	10.8691	10.745
F8A1	13.0357	13.2978	13.0936	13.2041	12.9114	12.6126	13.2803	14.0726	12.4145	14.0439	13.46	13.7447	12.9555	12.9857	13.563	13.094	13.5113	13.3995	13.5925	12.8323	13.1707	13.2257	13.5836	13.6964	13.6874	13.4523	12.8494	13.125	13.4058	13.3992	12.6429	13.8056	13.4121	13.1473	13.8094	12.5955	13.1756	13.2361	12.6406	12.562	13.365	13.8141	13.7008	13.3954	13.2766	13.1322	12.8542	12.8597	14.3244
SMIM14	11.0091	12.2508	9.6	10.5978	9.6013	11.342	12.5295	11.5418	10.7443	11.1592	10.256	11.2622	10.3583	11.2501	12.1659	11.5303	10.6124	10.879	11.4165	10.2513	10.2554	10.9691	9.7585	10.5558	12.1434	11.3479	11.7025	12.8424	14.0342	13.7183	10.6798	10.953	10.2012	11.5737	9.3871	10.9736	9.1481	9.964	11.1627	10.3115	11.0684	11.8526	10.8618	11.1845	12.2304	11.9288	10.8008	11.1857	10.57
CNOT10	11.5218	11.1159	11.0121	11.4651	11.6332	10.7961	11.0851	11.2793	11.3745	10.9487	11.1696	11.1839	11.2737	10.8486	10.6043	11.2489	11.0219	11.2541	11.1226	10.4675	11.2401	10.9062	10.9207	10.9847	11.1929	11.3073	10.9531	10.7897	10.8069	10.9338	11.3716	11.4479	11.7584	10.5481	11.1919	11.1981	11.8447	10.7877	10.8353	11.3379	11.4282	11.4593	11.3004	11.0074	11.2253	11.2358	11.3314	10.9941	10.8335
FOXE3	7.4966	6.8869	8.3669	8.8738	7.244	7.1742	7.7909	7.072	7.859	7.8263	7.6085	7.6424	7.5794	8.0182	7.8171	7.1616	6.8793	7.4001	7.5918	8.2694	7.5687	7.0602	7.3298	7.1409	7.3625	7.958	7.2987	8.1357	7.2823	6.8109	7.5957	8.2917	7.0035	7.1327	7.6439	7.3264	7.9824	7.687	7.9322	7.4826	7.268	7.5816	7.2087	7.9052	7.1934	7.086	7.8333	6.919	7.9368
PTP4A3	9.7562	9.7799	9.7722	10.155	10.0836	10.6521	7.3122	9.0878	7.4763	9.1585	10.496	8.6548	9.9862	9.4622	8.9167	11.1897	9.9064	8.4611	9.39	9.3676	10.1951	8.3555	10.3074	10.076	9.0809	10.5442	9.5227	7.0034	7.1579	8.1416	11.3782	11.2073	9.3169	9.546	10.9658	8.0702	9.4203	11.6228	9.9858	10.9894	9.4013	10.3873	10.6675	9.1838	8.6899	8.2245	11.7521	10.9956	10.1117
CRIP2	7.3043	7.9286	8.6861	7.4711	8.7962	8.5858	7.9122	7.5015	9.1488	9.7295	10.0319	8.2222	8.7047	7.1876	8.3281	9.1561	8.8355	8.4214	9.6075	7.4466	8.0576	8.6881	8.9626	9.105	7.65	6.8948	8.0878	7.4544	5.8137	7.4008	7.3332	9.8757	9.0511	8.1071	8.7541	7.1232	7.9748	8.5361	8.8181	8.5915	8.5597	6.6464	8.2045	8.8537	7.7483	7.7257	8.3359	8.6945	7.893
CHP1	15.5768	15.3918	14.3913	14.9419	14.1903	14.6141	15.6921	15.1746	15.5082	14.3975	14.4919	14.8475	14.5783	14.8512	15.5235	14.3056	14.413	14.5062	14.9008	14.2233	15.1538	14.4609	14.2841	14.8876	14.9268	14.958	15.4213	15.6077	16.251	16.4669	13.6504	14.4347	14.106	14.8241	13.5018	14.3633	13.7713	14.9509	14.5084	13.7998	14.7003	14.6247	14.3833	14.6728	15.1573	15.4361	13.9764	14.8879	14.304
LCMT1	11.954	11.7362	11.6055	12.1631	11.5111	11.8694	11.5993	11.5974	11.5675	11.4446	11.1036	11.7368	11.7596	11.4355	11.1977	11.6769	11.5625	11.8566	11.5799	11.4818	11.7195	11.7951	11.3705	11.8863	11.7202	11.5011	11.7645	11.449	12.4926	12.3282	12.0218	11.6533	11.8755	11.991	11.3223	11.7826	11.6408	11.8145	11.1838	12.0096	11.4437	12.4283	12.0979	11.4294	11.8238	11.717	11.7034	11.5283	11.8673
MTHFD2L	4.4752	6.3892	5.6272	5.7939	5.5737	5.0787	4.8101	6.4386	5.8419	5.6946	6.3754	5.9792	6.4244	5.3968	4.57	5.5297	4.9579	6.4646	5.1327	5.9512	5.6208	5.5518	5.9693	5.1074	5.7304	6.4852	5.7668	5.6674	3.5784	4.8535	4.9045	6.2986	5.245	5.0014	5.1263	6.311	6.3975	5.7243	5.6885	6.4566	6.1577	5.7368	6.0228	6.4699	4.7717	5.7013	6.9457	5.6573	5.224
CST1	3.8224	6.3931	7.4001	6.8258	6.893	7.3736	4.0943	7.9355	5.5653	5.8216	6.3372	6.4472	12.6575	5.4507	5.7606	9.2575	9.4254	8.584	7.8675	6.6419	5.8644	6.8124	9.3036	6.6352	8.2829	4.8045	10.5525	4.7733	2.1928	5.1392	9.7743	10.8389	11.5302	8.0672	5.65	6.4143	6.8627	10.4125	9.2259	8.0283	8.104	8.826	10.856	9.0681	6.6488	4.307	5.8188	9.4286	8.0223
HNRNPH2	11.6258	11.6934	11.4904	11.3774	11.6872	11.6558	11.7941	12.2968	11.6721	10.4661	11.2393	11.8948	11.294	11.171	11.7713	11.6197	11.9482	11.6308	11.1146	11.6538	11.4701	12.0227	11.1813	12.3136	11.6965	11.4674	11.7559	11.5965	11.2598	11.9498	11.0295	11.3692	10.9934	11.5283	11.7254	11.9971	11.4597	11.4553	11.2743	11.6797	12.1335	10.9393	10.9615	11.8381	11.9329	11.4763	12.1382	10.9943	12.0457
GPC5	1.3279	1.0198	4.3446	4.4858	2.0463	0.2244	2.0896	2.914	0.8169	1.2936	1.4602	1.667	2.5678	2.4092	0.8695	0.3234	5.5809	0.5685	0.8136	5.6285	2.2411	2.3786	2.0045	-0.2606	2.3038	2.7603	2.0882	4.4508	5.1846	1.9067	2.2083	2.492	1.608	0.2199	2.6294	3.9192	4.7825	2.959	2.369	2.8244	2.3686	5.0005	2.8915	3.5755	0.4069	-0.1187	3.0828	2.0277	2.3018
CMC4	11.6674	11.1572	11.3243	11.8525	11.5339	10.6281	11.2991	12.421	11.0706	11.1146	11.7772	11.5298	10.8658	11.6759	11.1853	10.8937	11.2436	11.3179	11.1609	11.9852	10.9863	11.6679	11.5687	12.1508	11.3523	11.2616	11.1106	11.349	13.866	12.74	13.4104	11.399	11.5473	11.7394	12.1079	11.0579	11.1258	11.0491	11.2194	10.8878	11.5096	12.2615	11.6907	11.2715	11.6354	11.5106	10.4444	11.2015	12.2375
ATF7IP	11.6512	10.108	10.763	10.7652	10.581	10.4537	9.89	10.3333	10.3117	10.701	10.5279	9.9731	10.6978	10.0258	10.0818	10.7152	10.9553	10.331	10.6215	9.943	10.122	10.4801	10.3362	10.2959	10.28	10.1158	10.0192	9.9365	8.2454	9.1299	10.1962	10.6912	10.8995	10.3754	10.5689	9.7754	10.8781	10.3071	10.5124	10.4333	10.7031	9.8913	9.893	10.8643	10.4945	10.1001	9.7008	10.3948	10.2844
SVOP	1.3279	4.3145	2.3272	3.6944	1.4875	0.2244	5.4787	0.586	0.8169	1.9958	-0.1428	3.054	1.9081	2.7222	3.1246	3.2492	2.2977	3.4277	5.8912	5.249	-0.1623	3.8224	2.0045	1.0835	3.929	1.7363	3.3498	5.132	4.017	4.1138	-0.5883	3.788	3.1753	3.2092	-0.2401	2.0971	5.017	0.9202	5.4424	1.8645	3.7048	3.8968	1.4601	4.0803	5.1586	3.526	3.2839	2.6907	4.571
EFNA1	11.3003	11.725	11.7143	11.6772	11.344	11.6795	10.7145	11.8041	11.1048	12.665	11.2549	11.8256	10.6212	11.5981	11.941	11.8104	11.8017	11.5534	11.2584	12.1609	12.7347	12.1424	12.2561	11.6641	11.8794	11.3142	10.7518	10.4165	12.0908	12.5428	11.6954	12.6999	10.3908	12.3038	11.5651	13.1215	10.6879	12.0191	11.1309	11.9158	10.6418	12.4767	13.078	11.4444	11.8333	11.1306	11.1868	11.4647	10.5282
LRMDA	6.7957	9.2714	9.5031	8.8551	6.6946	8.6174	8.0573	7.6664	6.0985	8.1863	8.6897	9.1688	8.0342	5.7195	8.303	7.2545	6.7864	8.7727	7.8253	9.5468	8.7528	7.9673	9.6325	8.147	8.3813	8.8739	7.2519	8.6961	9.336	8.872	7.476	8.6502	9.147	8.5669	7.8233	9.0744	9.0613	6.8135	7.5875	8.7351	8.8185	7.6717	9.5424	7.8401	8.0016	7.5787	8.7956	8.6269	8.1493
AR	7.4332	5.3356	7.0007	4.2488	6.1201	5.3574	7.0561	8.0002	5.3226	8.0178	6.4043	5.1923	5.9825	5.7367	5.6961	8.3325	5.8548	6.102	7.3391	6.8036	4.9267	6.6105	6.1724	6.9079	7.0789	2.6245	4.4967	5.1752	4.5492	3.6172	5.7199	7.1189	9.7876	5.3089	6.351	4.5752	5.7354	5.1006	7.4415	5.5572	6.2253	5.3576	6.96	7.7089	5.7238	5.1617	6.0258	6.0243	6.0315
FTO	10.595	10.8334	10.3612	10.9163	10.4895	10.446	10.5395	10.8496	10.8254	10.6343	10.6848	10.6479	10.5641	10.4382	10.1791	10.8545	10.5732	10.6222	10.6973	10.4297	10.3642	10.5423	10.9519	11.1586	10.9746	10.4262	10.5868	10.1641	8.3314	9.409	9.7638	10.5612	10.3708	10.478	10.5467	10.4117	10.8466	10.8778	10.5397	10.8254	10.6544	9.8072	10.2249	10.6054	10.3516	10.3259	10.5662	10.4802	10.8933
CRLF2	7.1054	6.6279	8.8111	8.398	5.8976	7.046	6.3773	6.4557	7.3023	8.3382	7.3279	5.8524	7.7889	8.5389	8.258	6.283	6.2925	6.4631	6.6738	8.3669	8.2267	6.7675	7.5827	6.7906	6.5362	8.1085	7.5298	8.4136	8.2807	7.2402	8.1554	8.2874	5.6889	6.4684	7.7243	6.928	7.6618	6.3749	7.8941	7.1315	6.9215	7.9694	7.3677	8.4888	6.6272	6.5225	7.1515	6.6292	7.384
ZMAT3	7.0143	7.9044	8.5578	6.8676	7.4201	7.4152	7.3403	8.6242	9.0181	8.3732	7.5152	7.5413	8.8209	6.1141	7.4182	7.3394	7.6442	7.6858	7.4816	7.8801	8.5797	7.4094	8.9005	6.854	7.4483	8.1921	8.2856	7.7045	3.7977	6.1734	5.3264	7.5735	7.5725	7.0134	6.8496	8.7867	7.5534	7.1915	6.745	7.5044	8.5953	6.3081	6.6843	7.7203	7.4243	7.1664	7.436	8.1408	7.214
TCEAL8	12.0563	11.9992	11.8307	11.7839	11.2567	11.5102	12.1786	13.0531	11.6204	11.7952	12.5501	12.3962	11.6679	11.381	11.9679	11.8389	11.5977	12.5255	11.6992	12.4915	11.7736	12.4326	11.5523	11.928	12.0881	11.7116	11.9159	12.3745	14.8551	14.1686	12.8619	12.0567	12.4195	11.977	10.542	12.5489	12.1095	11.9972	11.7216	11.8251	12.5729	12.0953	12.6618	12.5309	12.0741	11.8213	11.9517	11.3674	12.1372
P4HTM	10.1848	9.9449	9.7499	10.6009	10.3821	9.6451	10.3451	9.8575	9.7338	9.8872	8.9805	10.2716	9.871	8.965	9.1394	9.8414	10.0772	10.3226	9.8459	9.502	9.7603	9.269	9.8563	9.0516	9.215	9.8555	9.94	9.6746	9.4202	9.7475	8.4394	10.0947	10.0301	9.5605	9.0283	9.6528	9.4415	9.136	9.4459	9.4871	10.0371	10.5609	9.5299	9.84	9.5654	9.9751	9.4973	10.2353	9.133
SPARCL1	10.9771	11.6377	11.6915	10.7268	11.5535	11.4541	12.6021	11.2039	13.109	11.3396	13.1885	12.1286	11.9029	11.0787	12.4961	12.014	10.9792	12.0905	13.1507	10.0222	10.2788	11.6295	13.2015	12.3309	11.2593	9.2748	11.2273	12.1686	12.0204	12.1451	11.0107	13.6165	11.7412	11.2136	12.2358	11.5805	11.0081	12.1965	13.2155	11.4571	11.8988	10.412	11.1695	11.9649	11.7512	11.4053	11.7672	11.5892	10.9546
APLN	6.9967	6.392	9.556	8.3957	7.7763	8.2896	6.2907	6.2892	8.3259	8.1537	9.9688	7.3139	9.4535	9.788	8.9734	8.0676	7.8242	7.3185	8.9041	8.296	8.6395	8.0392	7.859	9.1367	8.2804	7.5473	6.9123	6.8578	4.6218	5.4299	6.79	9.175	8.3	7.9704	9.6555	8.0635	8.8334	9.8823	8.9778	9.489	8.7687	6.7054	8.288	8.3463	8.5697	7.1576	8.8481	7.6063	8.2818
FAAP100	8.3979	8.8327	9.162	8.871	9.4916	9.5015	9.6344	9.0978	9.4976	9.9616	8.9216	9.2443	9.2993	8.4972	8.907	9.7578	9.0796	9.8115	9.5287	9.4632	9.475	8.9553	9.2686	9.3911	8.8579	9.6851	9.2823	9.0921	8.0391	8.5588	8.8854	8.8917	9.2596	9.3077	9.7388	9.3215	9.3941	9.7123	9.6337	9.5004	8.9754	8.5832	8.9839	9.2837	8.7517	9.3474	9.9018	9.7672	9.5898
KIF21A	7.5012	7.7768	8.0095	7.9655	7.0751	7.655	7.973	7.6392	7.8278	6.6154	6.205	7.518	7.4102	7.3458	7.1555	6.9949	7.3866	8.0184	7.4905	7.3329	7.3971	8.1538	6.7385	6.7111	7.6223	7.598	7.2698	7.5894	6.1114	7.1702	7.0195	6.789	7.6213	8.1281	7.5868	6.8078	8.2662	7.0176	7.5129	8.235	7.6497	6.5074	6.6142	7.9786	7.904	7.4437	7.7528	7.4521	7.4238
FAAH2	10.9737	10.5582	11.1006	9.7795	8.7254	9.6388	9.735	10.4587	9.8899	10.2669	8.331	10.6374	9.8845	10.3976	10.0888	10.2104	10.4404	11.1909	9.4912	11.0107	10.2795	10.273	9.4293	9.9138	9.4734	10.1945	9.9695	10.0411	10.072	10.2882	7.6038	9.1576	9.4531	10.0871	9.5744	10.5766	10.2002	10.1988	9.5605	10.2612	10.5408	10.0806	9.6002	11.3253	10.3198	10.1409	8.7536	10.1287	10.1875
GTPBP6	13.8875	13.5702	14.1373	13.4588	13.458	13.4715	13.5474	13.3813	14.0252	13.8785	13.4072	13.2558	13.558	14.0727	13.4196	12.8593	13.417	13.5496	13.307	13.9014	13.9376	12.843	13.7799	14.4584	13.2041	13.9201	13.4602	13.9051	15.1163	14.1926	14.5337	13.4355	13.3415	14.1974	14.0101	13.4589	13.913	13.728	13.2395	13.5285	13.5969	14.1725	13.7282	13.7652	13.7278	13.4189	13.4356	13.6729	14.2122
ATP6AP2	12.4891	12.298	13.01	11.8808	12.3932	12.5028	12.3129	12.206	12.226	13.1787	12.8072	12.5807	12.2847	12.7721	12.7394	12.198	12.6156	12.6212	12.2302	12.7786	12.3349	12.9438	12.57	13.3957	12.4781	12.116	12.2303	12.3568	12.7907	13.135	13.3884	13.0632	12.5837	12.7336	12.9075	12.7669	12.6225	12.9226	12.639	12.3503	13.0329	12.6967	12.9267	12.7915	12.8101	12.6617	12.5768	12.3051	13.4137
MAGEA11	7.5211	1.0198	6.6667	4.6977	2.9184	1.4638	1.9677	6.6439	2.6052	5.8386	6.4256	2.7252	5.7782	2.4597	4.6675	1.706	4.6206	0.5685	0.8136	7.1281	2.0293	1.6657	2.0045	-0.2606	0.2283	1.9598	7.1177	3.119	-0.2711	2.2133	1.9143	2.5349	1.5702	0.2199	2.8209	2.6221	4.7316	0.9202	2.6894	2.6369	7.3888	1.9161	4.9603	3.6446	0.4069	-0.1187	6.4614	2.0832	2.9857
CD19	8.1569	9.4187	7.3407	9.113	8.7681	9.3669	10.9461	10.6603	6.2434	7.1681	6.8965	8.1707	10.0371	9.2442	10.2669	8.4242	8.9273	9.7443	8.9082	7.4016	7.5108	9.3406	8.1544	7.5154	10.5272	8.3922	9.2651	11.4856	10.9517	8.5516	8.8439	6.9356	7.9429	9.2379	7.7669	9.3732	7.7547	7.2213	9.4747	9.0779	8.9544	8.2343	8.2473	10.6579	9.3254	9.8664	9.7899	9.7007	9.4453
CDCP1	11.5209	11.5941	10.4447	10.8731	11.0294	10.8932	11.1803	11.1925	11.3341	11.4213	10.5501	11.0053	10.7333	11.3788	11.4496	11.1105	10.5612	10.9811	10.3476	10.1322	11.0068	10.6028	9.9861	10.4866	11.3792	11.4671	10.8283	10.2956	10.2498	10.2082	10.7151	10.7346	10.7293	10.8125	10.7467	10.8754	10.9653	11.0064	10.6821	11.3881	11.2738	10.9459	10.3483	10.6925	11.4793	11.2204	11.2547	10.5198	10.21
MRPL45	12.9206	12.5963	13.0529	12.1691	13.2687	13.3908	12.5758	12.8139	13.6995	12.704	12.8951	13.1556	13.2391	12.4432	12.659	13.1758	12.3057	13.0782	12.7771	13.015	13.6389	12.4599	13.7776	13.1541	12.5231	13.1682	13.2367	12.5521	14.7026	14.2708	14.4329	12.468	12.1795	13.1122	13.1244	13.6472	12.9495	13.1254	12.8181	13.418	13.4519	14.1799	14.0107	12.6845	12.5288	12.8042	13.0006	13.0461	13.3254
CBFB	11.4223	11.7305	11.49	12.0634	11.9108	11.6238	10.7336	11.6011	11.257	10.9395	11.1324	11.8738	11.2302	11.2287	11.1377	11.137	11.4848	11.1976	11.4511	11.6204	11.7847	11.1998	11.7975	12.1148	11.9983	11.5467	11.0806	10.7577	10.2878	10.8651	11.7632	12.1836	11.249	11.867	12.0528	12.3082	11.8877	11.7425	11.1282	11.3949	11.9375	11.4829	12.0185	10.9201	11.252	11.7011	12.0808	11.245	11.8813
TUBB4A	6.7441	6.2513	8.9543	8.9768	6.1793	6.4247	6.5482	5.9182	7.2632	6.7552	5.94	6.825	6.7071	6.7662	7.4474	6.7529	5.6294	6.506	6.0814	7.6072	6.6217	6.875	7.1945	6.1356	7.0751	7.6878	7.1445	7.66	7.4101	7.129	7.2067	6.2927	5.6047	6.3983	6.4341	6.5481	7.916	7.0644	7.3917	6.2042	6.5192	8.02	6.9316	7.3234	6.1327	6.1439	6.9114	6.0453	7.3777
PDGFA	8.9251	10.1761	8.6158	10.6344	8.2831	9.8443	9.4115	9.1169	8.9345	10.7311	9.8014	9.6603	9.2564	9.7349	9.845	10.1311	9.227	9.614	10.4329	9.1342	8.9404	9.7631	9.4368	9.0089	10.6354	8.6793	8.6646	9.48	9.542	10.1613	8.3873	9.73	9.3522	9.4422	9.5006	9.5892	8.6847	9.7987	9.942	9.5475	9.0229	9.4588	9.0792	9.5789	10.0086	9.7387	8.6827	9.4434	9.8096
HPRT1	12.4936	11.661	12.1932	13.0175	12.4929	11.6763	11.984	12.8435	12.7632	11.3471	12.4932	11.9742	11.8015	12.6762	12.1225	11.3858	12.454	11.9245	12.2129	12.3086	12.0001	13.1931	11.9608	12.3457	11.8816	12.3246	11.9398	11.6233	13.1821	12.6572	13.1565	11.6093	12.1268	12.4752	12.2488	12.3116	12.5274	11.8631	11.8181	11.7208	12.7253	12.454	12.0608	12.4416	12.4512	12.1431	12.0094	11.4254	12.8487
ZNF385D	1.3279	3.6386	4.499	4.1001	4.5738	4.3597	4.0985	3.1234	6.8684	5.5832	7.0802	3.9241	5.3511	4.2796	5.7279	4.0938	4.479	4.0642	5.5019	4.4232	3.6586	5.2941	4.7762	6.2009	2.8691	3.0069	4.408	4.6885	4.6256	4.2151	4.9427	6.1008	3.3599	4.1516	5.8067	4.3381	4.3217	4.7924	5.0418	5.1379	4.3795	4.2966	4.0366	5.0007	4.7156	4.1169	5.0015	4.3129	4.2368
ZBED2	4.8496	7.0381	5.4835	6.375	8.6016	5.658	5.0962	7.0699	6.6749	9.503	6.0127	5.1166	7.3884	4.8868	5.757	6.0347	6.9854	5.138	5.1217	6.6356	4.6421	6.4448	5.1346	6.3663	7.0013	5.0395	7.2075	6.9797	4.6881	4.9749	7.033	6.1062	8.7333	5.5065	6.2093	5.9338	8.6067	5.2735	6.3563	5.3657	6.4618	6.1997	6.3663	6.5662	6.7425	7.2987	5.7426	6.1897	5.6343
KATNA1	11.1769	10.8616	10.5053	11.1665	11.3994	10.7099	10.7883	10.9392	10.8428	9.7666	11.0267	11.2546	10.646	10.5531	10.7962	10.8384	10.8011	10.5085	10.8883	11.1079	10.6109	10.5387	10.9333	10.9499	10.8777	11.0825	10.6566	10.6639	11.1714	11.2908	10.9819	11.0265	11.6409	10.813	11.4529	11.2564	11.1162	10.6374	10.682	11.0733	10.6784	11.5109	11.2731	10.4821	11.0076	11.1293	11.0055	10.7782	11.1277
NACC2	8.4721	9.0856	9.1393	9.1328	8.2175	8.8768	8.8829	9.0392	10.6243	10.1577	9.8589	8.6614	9.617	10.0427	9.9576	9.0804	10.0482	8.4378	9.0767	9.2443	9.7167	9.1181	8.5598	9.1577	8.978	9.875	8.7992	8.7464	7.9349	8.3535	8.6143	9.7808	9.4046	8.8989	9.6857	8.996	9.2806	9.3018	9.3421	9.9695	9.4468	9.2815	8.3275	9.285	9.655	9.4195	9.3313	9.0193	8.8295
VCY	6.983	10.4473	8.0977	8.6285	9.412	9.5038	9.2655	9.5154	7.446	10.4116	10.876	8.2553	9.1967	9.9362	7.2417	9.2681	8.4388	11.5769	8.3682	12.5323	11.2336	7.4361	10.7703	8.1808	10.2978	12.3528	9.3569	9.9321	6.3279	9.933	9.5242	9.5079	5.9957	7.9709	9.1263	8.5553	9.3331	7.7031	8.1243	7.914	6.357	11.4018	10.5577	8.7667	8.1517	7.6857	11.3767	8.6226	10.0798
TTTY13	5.1425	7.0265	7.5209	7.4769	4.4272	6.226	5.5531	6.9819	6.0133	5.5572	5.8374	7.161	7.0162	6.2278	6.8539	5.4057	5.6156	5.6387	6.1289	6.5706	6.9887	5.366	7.289	7.7602	6.3303	7.6321	6.6788	7.6316	7.5856	7.0457	6.7508	5.6749	4.3957	7.095	7.712	8.0815	6.9017	7.1077	6.3715	7.1784	5.0184	6.7597	7.0119	8.3609	5.3391	4.7359	5.9906	5.5879	6.2495
EXOC1	9.4888	9.1719	9.5676	9.0503	9.3375	9.4524	9.3953	9.6859	9.6456	9.925	8.8605	9.5832	9.2918	9.3843	9.2497	9.612	9.4513	9.1571	9.461	10.0311	9.1383	9.0737	9.4873	9.3683	9.2573	9.3266	9.3837	9.5005	9.6016	8.7968	8.8706	9.917	9.1809	9.3575	9.2062	10.1549	8.9083	9.4432	9.1967	9.3	9.2063	9.3644	8.9202	9.546	9.1253	9.5271	9.5117	9.6138	8.9908
TM4SF20	4.256	7.4107	3.0777	6.2432	5.5233	5.9753	4.8245	8.5162	7.5436	-0.8375	6.0991	6.7247	5.3671	4.2804	4.1419	7.542	10.7711	4.2545	7.0413	4.4557	6.5729	4.1549	3.9059	7.8121	7.4986	6.2452	8.2032	4.3022	2.7037	7.054	-0.5883	6.7003	1.9989	6.5967	7.3329	8.5927	6.1325	7.6685	5.6675	4.0576	3.7226	8.959	6.6505	4.2765	6.2686	7.6345	7.4252	1.9967	8.8579
SEMA4C	12.1052	12.752	12.7699	12.0697	12.7343	12.2974	11.1818	12.6638	12.089	13.0989	13.4487	12.4965	13.3683	12.8174	12.4792	13.2468	12.279	12.4393	12.694	12.8107	12.8749	11.6548	12.5387	12.5222	12.1952	12.5106	11.4413	11.7615	11.0191	10.9796	13.1128	13.0101	13.0025	12.4106	12.6372	12.946	11.9461	13.7223	13.1783	13.0997	12.7811	11.6493	12.5197	12.1811	11.8396	11.8557	12.3393	12.9548	11.8931
TRPM3	4.8624	4.6262	6.5227	7.0082	3.9648	4.771	5.2296	4.8468	5.3408	4.9697	4.9225	4.5821	6.0614	6.0351	5.6156	4.8615	6.4773	5.5528	4.937	6.1283	4.873	4.9948	4.8351	4.5992	5.1968	5.9184	5.3591	6.0688	4.3793	4.3801	4.9068	5.3598	4.1168	4.6348	5.128	4.9843	6.149	6.5976	5.9582	5.7259	4.7048	5.6866	4.8135	6.0198	4.6942	4.4105	5.5992	4.3695	5.6488
PHEX	3.289	1.0198	5.3115	5.3912	2.1941	3.581	3.1194	3.9417	3.9892	3.3879	3.6244	3.4543	4.3139	4.9079	4.13	3.6417	3.4559	3.9357	2.8042	4.4264	5.1548	4.0176	2.0045	3.1124	3.7104	4.2336	4.6432	4.3116	1.8137	3.1902	3.5659	4.5012	3.2273	5.5541	4.1607	4.0169	6.4023	2.7895	4.2967	4.1158	4.5344	2.4226	4.3164	5.5825	4.0629	3.0409	5.1959	3.3314	5.9742
MBTPS2	8.3223	7.2603	8.4328	7.928	7.8611	7.8789	7.6092	7.5091	8.0463	8.2481	8.0983	7.7269	7.661	8.0426	7.5417	7.2911	8.2939	8.2045	7.8227	8.7948	7.9923	8.1148	8.1809	8.309	7.564	7.8803	7.5015	7.391	6.9958	7.5635	8.5419	8.1463	8.1672	8.247	8.4495	8.0528	8.6478	8.1164	8.1827	8.3464	8.7338	7.8815	7.869	8.8169	7.9466	7.4808	8.0374	7.9163	8.9472
CCDC22	9.5838	9.9246	10.5345	9.8269	9.9643	9.9516	10.0413	9.7018	9.6167	9.482	10.0101	10.3464	9.6149	9.345	9.8616	9.7973	10.2562	11.2906	9.8693	10.6487	10.1712	10.3957	9.393	10.5097	9.7649	10.1595	9.5779	9.628	9.1252	9.2584	9.1199	9.7123	10.0024	10.2406	10.4826	9.3005	9.5658	10.1977	10.0346	9.7684	10.5535	10.0124	9.6634	10.2527	10.0671	9.6527	10.0153	9.9201	10.9695
GPKOW	11.8886	11.5477	12.3744	11.9758	11.772	11.7424	11.5986	11.4275	11.6776	10.8323	11.4139	11.9955	11.1605	11.6393	11.7628	11.593	12.0558	12.4465	11.7404	12.0646	11.554	12.1794	11.8558	12.2687	11.6831	11.8308	11.3171	11.5017	11.7106	11.601	11.1322	11.5849	11.5286	11.7903	11.9473	11.8291	11.7211	12.0733	11.5361	11.4437	11.8925	12.1495	11.8155	12.0029	11.7829	11.6386	11.0953	11.482	12.4055
UBQLN2	11.1981	10.8689	11.2813	10.8353	10.6133	11.0072	10.7707	11.0436	10.6042	11.0353	10.7156	10.838	10.7785	10.7692	10.9716	10.7793	10.7626	11.4494	10.8229	11.226	11.0677	11.4232	10.8177	11.3115	10.9441	10.8776	10.493	10.834	9.4269	9.6244	10.0606	10.738	10.8287	11.0287	10.516	10.1682	10.8374	10.8185	10.8113	10.8208	11.2659	9.7151	10.5572	11.2344	10.9479	10.5614	10.4878	10.1604	11.3825
TSPAN7	6.5265	9.1586	6.0242	7.4154	5.7573	7.426	10.2774	8.8546	8.9038	6.7666	7.71	8.4659	7.7641	6.0434	7.9316	8.1061	9.0272	8.4539	9.174	5.9027	8.2449	8.4938	6.9153	7.3034	8.9098	8.5358	9.353	9.3206	8.8183	8.8252	4.0761	7.9329	5.8816	8.833	6.2697	7.3924	5.7825	7.6845	7.3387	7.1493	7.3626	7.5258	6.2565	7.7943	8.8603	9.1634	6.7569	7.3617	9.1442
POU3F4	5.2888	4.5147	6.1132	5.9611	4.5775	5.0819	5.0457	5.1583	5.1441	4.9303	4.5152	4.8003	5.5297	5.7647	5.4351	4.7855	4.5793	5.0839	4.2433	5.9764	5.724	5.3234	4.7815	4.2436	5.2371	5.546	4.7857	6.1241	5.1011	4.7514	5.8323	5.2343	4.7847	4.386	5.2443	5.1846	6.9133	5.1786	5.2977	5.307	4.692	6.0731	5.6236	6.2718	4.3975	4.2168	5.9346	4.9874	5.3529
RBBP7	13.8956	13.2631	14.1914	13.1963	14.1208	13.5874	13.5929	13.5132	13.5861	12.3138	13.1477	13.9135	13.3574	15.2729	13.4275	13.4928	13.9548	14.3779	13.3861	14.2758	13.5966	13.6909	13.4451	14.397	13.3252	13.5849	13.3242	13.1561	13.8356	13.6445	14.2131	13.7101	13.5283	13.521	14.112	13.8304	13.7739	13.7154	13.2195	13.6196	14.2205	13.59	13.8296	13.8327	13.8392	13.5587	14.1913	13.2578	14.3824
PRDX4	14.5522	14.6609	15.6696	14.3541	14.9898	14.6125	14.6871	14.706	15.002	13.5608	15.1572	15.2115	14.2586	14.8159	15.5681	13.9618	14.8414	15.2815	14.5489	15.332	15.2807	15.1689	14.9335	15.6168	14.4432	14.5051	14.72	14.8123	17.1563	16.3678	16.8403	14.6201	14.3394	15.0605	15.38	15.3001	15.1495	14.8788	14.4868	14.7635	15.7089	15.4956	15.5787	14.8733	15.0577	14.8839	15.5173	14.9085	15.6035
ASB11	1.3279	1.0198	0.0856	1.3131	-0.7057	0.2244	-0.7993	0.586	0.8169	-0.8375	-0.1428	-0.0801	-0.1711	-0.5058	0.8695	0.3234	-0.4519	0.5685	0.8136	1.9284	-0.1623	-0.1047	2.0045	-0.2606	0.2283	-0.3657	-0.4446	-0.4568	-0.2711	-0.5008	-0.5883	-0.2847	-0.4945	0.2199	-0.2401	-0.6929	1.4808	0.9202	-0.1485	-0.4949	0.5632	0.3502	-0.7103	0.2125	0.4069	-0.1187	-0.3381	-0.7615	-0.5068
MCTS1	13.6551	13.4148	14.7352	14.0561	13.497	13.7553	13.5112	14.1063	13.9341	13.8646	14.1072	13.8995	13.2153	14.1289	13.8117	13.0476	13.7322	14.1279	13.4263	14.4827	14.1421	14.374	13.6039	14.3313	13.5287	13.5206	13.5679	13.662	16.4015	15.3673	15.3183	13.9648	13.5538	13.8738	14.0698	14.2194	14.16	14.1501	13.3944	13.6159	14.1585	14.9894	14.7724	14.1692	13.8058	13.6519	14.3209	13.2709	14.6159
CXCR3	9.4328	10.3536	9.0866	9.7385	10.1147	9.7837	9.4764	9.0871	8.3093	9.4684	8.0187	9.5884	8.3187	8.0976	9.8305	10.3439	10.004	9.5604	8.9821	10.2679	8.2504	9.8897	8.8668	10.6942	9.4049	8.1715	8.6151	9.1481	7.7964	8.0874	8.8088	8.6503	11.0117	10.4542	8.9638	9.801	7.9283	9.5322	9.1572	8.5075	9.9965	9.6555	9.6696	9.3384	10.1702	9.9413	8.2876	10.1401	10.712
P2RY4	6.2803	5.6152	4.875	6.4384	4.1845	4.0496	4.83	5.1507	5.1079	4.7699	4.2967	4.0458	5.7422	5.513	6.3332	4.5636	4.2164	5.0328	5.2879	6.5913	5.3624	4.2595	5.5262	4.008	5.218	5.9597	5.6568	5.8041	5.9286	4.4572	5.7291	4.2867	4.354	4.1838	5.069	4.89	5.9931	5.3705	5.2661	4.9092	3.3858	5.7404	5.5799	6.2158	4.9205	4.1496	5.1563	4.7856	5.1453
CDX4	2.7904	1.0198	4.2853	4.9844	1.5272	2.3993	2.6697	2.4989	3.3104	2.8493	3.1717	3.2044	3.4519	3.2895	3.0312	3.5196	2.469	0.5685	3.0569	8.3214	2.7937	2.8523	2.0045	2.5533	2.5668	2.5231	2.1818	3.4774	7.0062	2.824	2.9615	2.2336	2.7119	3.0791	2.8029	3.1649	3.7063	3.8797	3.2715	2.8882	0.5632	7.4021	3.2588	4.1769	2.8539	2.4816	3.4476	2.9648	3.1859
XAGE3	5.5198	6.9999	5.6254	7.5625	6.0612	7.0804	5.5153	7.4642	6.3672	6.4479	5.4638	5.9515	7.1388	7.0208	6.123	6.451	6.1036	6.921	6.6723	7.5547	7.3891	6.6348	6.328	6.6338	5.7448	6.386	5.9571	6.2654	5.4806	3.3642	6.1159	6.1964	6.5107	7.2978	7.2325	6.5906	7.6738	7.7709	7.8732	7.8403	7.5636	6.1014	6.5679	7.2965	6.3081	6.1721	7.2212	7.529	7.2454
NXF5	5.1026	3.9752	6.1729	6.7096	5.1406	4.6546	4.9019	4.0658	5.1269	5.1425	8.6623	4.7178	5.3213	5.3452	5.458	4.6902	4.2871	4.8943	4.8841	6.9606	6.2248	8.8843	7.2012	7.7416	4.5194	5.3035	5.2767	5.7653	3.358	3.8464	4.9961	5.2233	9.1738	4.5976	5.0317	6.2334	11.4999	4.6877	5.7271	5.1106	7.8113	4.7183	4.8693	5.8728	4.9248	4.2301	11.6354	4.5061	6.228
MORF4L2	12.8326	12.8457	12.8206	12.4757	12.6974	12.3983	12.8195	13.4921	12.9794	12.1247	12.9765	12.9146	12.4917	12.8342	12.86	12.5368	12.7134	13.0658	12.3153	12.913	12.3767	13.3271	12.4338	13.0195	12.9825	12.8502	12.6742	12.7005	13.6377	13.811	12.9887	12.6352	12.5265	12.6049	12.9584	13.1472	12.6131	12.9643	12.415	12.9481	13.3012	12.2679	12.6635	12.6306	12.9003	12.6418	12.7222	12.2574	13.3332
LONRF3	8.9469	9.0973	9.9247	9.0143	8.5864	8.6784	9.3327	9.784	9.1848	9.9967	9.8966	8.9167	8.2546	9.9785	9.4663	8.7284	8.3649	9.5542	9	8.9455	9.3659	8.8774	7.2161	8.8065	9.2566	9.2833	8.6548	9.3612	9.1183	9.3389	8.9863	8.9872	9.2725	8.4896	7.5753	8.5797	9.1589	9.1624	8.8876	8.4687	8.7961	9.0061	8.9864	10.0008	9.3349	8.9567	9.2587	9.1958	9.1889
RGN	6.2921	5.9554	5.6931	3.8332	4.6403	5.421	6.8408	5.8571	3.9245	5.4119	5.7337	5.8714	6.1349	4.3302	6.1132	8.2696	7.4361	5.7832	8.5768	6.0403	4.249	6.208	11.1957	8.5575	5.5723	2.414	5.018	6.5571	6.1914	7.3511	8.4003	6.4878	6.8941	6.9407	4.9394	5.4449	5.6013	3.3521	6.9165	5.4708	5.7395	5.3513	8.9562	6.5425	5.4875	5.3402	5.6593	6.6933	6.3893
MAGEE1	6.9687	5.7369	6.4134	6.8116	6.0683	5.9177	6.2366	5.1945	6.1348	6.621	6.2881	6.2477	6.2166	6.4383	6.4606	6.1102	6.3503	5.6611	5.8961	6.5349	6.2416	6.2335	5.5267	6.1111	5.8628	6.1884	5.9239	6.0606	6.3189	5.8182	5.9526	6.7555	6.1464	6.1908	6.9181	6.5006	7.0291	6.7205	6.4925	6.7991	6.8506	5.7852	6.3192	6.3571	6.149	5.9316	6.4534	6.1846	6.3527
TBL1Y	9.0271	8.2572	8.8446	8.2025	9.1062	8.6926	8.0105	7.6321	8.113	9.2909	8.9357	8.0048	8.071	8.6083	8.2339	7.5013	6.6639	9.3894	7.8233	10.7242	8.3763	8.5684	8.1814	8.6094	7.2495	8.5582	7.6417	8.1382	6.008	6.5183	7.7905	9.0698	8.4773	9.0847	8.8806	8.2555	8.3728	8.8989	9.3151	9.175	9.2151	8.7947	6.3712	9.1458	8.2251	7.0625	8.911	8.2945	9.0106
MTPAP	11.2124	10.4946	10.7432	10.3421	10.9341	10.0386	10.5212	10.74	11.5144	10.6995	11.3379	10.4963	10.7171	10.4215	9.9106	10.8114	10.4782	10.5741	11.0663	10.5838	10.9642	10.5089	10.8099	10.6453	10.1918	10.7461	10.5587	10.4155	10.4106	10.2869	10.67	11.0276	10.9582	10.7352	10.7525	11.1871	11.233	10.8799	10.5893	10.7921	10.7565	10.9161	10.358	10.783	10.3041	10.8061	10.6711	10.7185	10.6607
SERPINC1	1.3279	2.8878	3.1442	3.838	2.9702	3.3245	3.4893	3.8083	0.8169	4.0548	2.4338	4.7435	4.6599	5.7969	0.8695	3.2535	3.6324	3.6982	3.0435	3.5081	3.0785	4.7961	2.0045	3.5488	5.0917	3.3208	2.5921	3.7245	-0.2711	4.3425	2.2655	3.2097	3.5694	3.7921	4.9467	4.3404	4.2098	3.8518	4.3002	3.2553	2.8743	0.3502	3.6062	4.0291	3.3958	3.6822	4.0988	3.227	3.4653
HDAC1	14.8343	14.683	14.3647	14.6462	14.3308	14.0002	14.9457	14.2755	14.463	13.9094	13.8661	14.5299	13.94	14.8152	14.6912	14.0761	13.882	14.5421	13.9071	14.5819	13.7345	14.1854	13.848	14.1416	14.2488	14.7017	14.321	14.3492	15.3247	15.2928	14.3935	15.1461	13.2841	13.9596	14.2522	14.2847	13.3604	14.565	14.2781	13.8263	14.1165	15.0524	14.6379	13.8264	14.6111	14.7112	14.411	14.7013	14.4164
ARHGEF16	12.2986	12.5697	12.0546	11.8808	11.3272	12.1133	12.2688	10.7727	12.2182	12.4488	10.3506	11.9395	11.6387	12.4695	12.3799	12.4143	10.4832	11.8968	11.7619	12.4565	11.88	11.6931	11.5735	11.5206	11.6409	11.3162	11.8647	12.1616	11.7884	11.7534	10.2128	11.7336	10.7182	12.0145	11.423	12.028	10.2828	12.1964	11.5244	12.3266	11.8433	11.9869	11.1825	11.6859	12.1417	12.2393	11.6611	11.8843	11.8701
ASAP3	9.5326	9.0655	7.93	7.8012	8.3621	8.8702	9.5274	8.1171	8.3136	9.1035	7.8183	8.3043	8.1567	8.1696	8.87	8.6703	9.0591	8.6487	9.5009	7.6519	6.9554	8.9117	7.9907	7.8788	9.1894	8.2445	8.8251	9.5201	8.9237	8.7734	8.084	9.5674	9.7905	8.6663	8.6655	6.6616	7.5673	7.4855	9.4388	7.7357	8.3716	8.237	8.4864	8.7595	9.3585	8.6575	8.4704	8.639	8.0547
CYP4B1	4.82	2.6721	4.8636	2.5343	1.0317	4.8103	2.9585	4.1535	3.9911	0.9711	1.3382	1.8389	3.2353	2.123	0.8695	4.3145	3.5757	2.331	4.1191	6.252	1.7392	2.1832	2.0045	4.5596	3.0873	1.5623	3.0891	3.2339	3.2597	3.5973	2.0212	1.576	2.064	4.1463	4.7638	2.9818	2.9852	2.9907	1.7225	2.8755	2.7131	7.6963	4.0736	2.9267	3.8915	2.8896	2.3203	4.3056	4.4683
CFH	10.6569	11.7333	10.2416	10.3171	11.454	11.1441	12.5512	11.315	10.4496	12.2606	12.2572	11.6788	11.5338	11.1478	11.4036	11.7323	11.7305	11.6059	12.5265	9.9037	9.8852	11.7758	11.6907	11.1107	11.6199	9.346	10.8924	12.4067	11.9323	11.5234	11.2639	11.5966	12.2082	11.1341	10.7059	10.4911	11.5934	11.6305	12.3763	11.2336	11.3621	9.9051	11.0499	11.576	11.4535	11.7731	11.1074	11.4887	10.8304
PMVK	11.3587	11.9967	11.8647	11.4593	11.4881	11.7059	12.2178	12.4161	11.966	12.2799	12.0284	11.5007	11.3187	11.7841	11.5117	11.956	12.1064	11.6239	12.0376	11.8952	12.6831	11.9636	11.7441	11.3908	11.901	11.6908	11.9054	11.916	13.8669	12.7989	12.4286	11.8715	11.8387	12.0865	11.4711	12.3528	12.0123	11.4921	11.5561	11.5161	11.6079	12.4743	12.3432	12.2456	11.9288	11.8815	11.8037	12.1189	11.44
MECR	8.8376	9.4904	10.1918	9.311	9.7874	9.3334	9.1523	9.5743	9.8099	9.1557	9.0126	9.6303	9.5227	9.2749	8.5548	9.3415	9.3146	9.6192	8.9408	9.2924	8.7746	9.062	8.9022	9.0296	8.8063	9.7536	9.75	9.3124	9.0198	9.1215	9.3254	9.3589	9.3233	9.3084	9.335	9.4316	9.3276	9.0431	9.3425	8.5289	9.3011	9.7608	8.8784	8.9656	9.5527	9.1709	9.8471	9.0096	9.7638
MRPS15	12.0842	12.182	12.5871	12.2405	12.3418	12.1857	11.9281	12.041	13.0073	11.3446	11.6905	12.0103	11.9896	12.332	11.8242	12.0565	11.5806	12.0364	11.6713	12.5827	11.7526	12.086	12.0975	11.9925	11.6786	12.5508	12.2815	11.8648	13.931	13.1716	13.1339	12.4595	11.4982	11.613	12.5675	12.1651	11.6827	11.886	11.8305	11.4808	12.0644	13.0543	12.8781	11.4656	12.121	12.1896	12.3277	11.7599	12.0362
FHL3	6.804	7.4082	7.8939	7.3304	7.7244	7.7738	6.4385	6.3356	7.7504	8.8016	7.9922	7.2273	8.2552	7.1726	7.3724	8.0643	7.5101	7.0274	8.1707	8.3968	7.1896	7.6109	7.9991	7.9199	6.6186	6.4421	7.3622	6.718	5.5615	5.9954	6.7963	8.4869	8.4671	7.1937	7.5193	6.7015	7.6378	6.8625	8.1889	7.2665	8.561	7.8489	6.7575	7.8989	7.2286	7.1146	8.1227	7.5278	8.2366
ANGPTL7	1.3279	6.06	0.0856	-0.0021	-0.7057	0.2244	5.3043	4.4476	0.8169	1.893	-0.1428	5.0324	1.5764	-0.5058	0.8695	3.5706	-0.4519	2.856	5.5132	2.7204	-0.1623	1.6621	2.0045	-0.2606	4.0951	-0.3657	1.7449	3.7891	5.1238	-0.5008	-0.5883	3.1386	-0.4945	0.2199	-0.2401	-0.6929	-0.364	0.9202	4.7638	-0.4949	0.5632	0.3502	-0.7103	2.9576	0.4069	1.2465	-0.3381	2.8302	1.9354
FMOD	12.909	13.5688	13.4084	12.4369	12.5971	12.4073	13.9375	13.4152	12.8499	14.6502	14.4651	12.857	11.8297	13.6562	13.7899	13.8538	13.1181	13.1165	14.2474	13.0174	13.0102	13.6817	13.7909	13.1767	13.8277	11.8933	13.2576	13.8925	15.1159	14.4764	12.9207	13.4857	13.8856	13.3828	12.4104	11.7472	12.5856	11.513	13.625	12.8005	13.2294	13.1218	13.5417	13.3819	13.7295	13.1397	12.7173	12.434	12.6656
HSPA6	7.2655	7.863	8.9183	7.4464	8.6622	7.8566	7.875	7.7561	9.372	7.6812	9.8523	7.7224	8.7407	9.2973	8.8595	8.3348	8.422	8.1001	8.2382	7.3356	8.1022	9.3013	7.6253	9.9809	7.7558	8.1914	8.2321	9.3797	7.6365	7.155	8.2834	10.2882	9.4288	8.1746	10.4138	8.6552	9.134	10.1053	8.593	10.4638	7.6809	6.8778	8.1362	8.449	8.514	8.1915	8.9173	8.6467	8.0673
MPC2	13.7449	13.63	13.6405	13.885	12.7091	13.4851	14.0581	13.574	13.4148	12.0187	13.5448	13.5307	12.4542	13.4656	13.8591	13.8926	13.9336	13.5298	13.667	12.9827	14.9255	13.6749	13.8301	13.3993	13.7781	13.4257	13.4512	14.091	17.1971	15.9308	14.5158	14.1897	13.4608	14.615	13.8197	14.6453	14.0658	13.1466	13.0675	13.5726	13.93	14.7038	15.479	14.2101	14.171	14.0328	13.5383	13.4641	13.3753
MAEL	1.3279	1.0198	3.2826	5.338	4.1728	0.2244	2.3281	2.7617	0.8169	2.2881	-0.1428	2.0748	2.653	2.8389	0.8695	3.0204	2.816	3.4977	3.2499	3.9721	3.6793	1.3843	2.0045	-0.2606	3.3384	3.2388	3.1249	3.6451	-0.2711	1.5062	2.7546	3.8012	4.2763	0.2199	-0.2401	3.4428	4.4881	0.9202	3.5578	3.7162	0.5632	2.6631	5.1255	3.5072	2.5336	2.3022	5.3497	1.8178	4.0117
RGS2	10.0931	11.31	11.4309	10.6855	11.2195	11.8158	12.0394	11.4409	12.7568	10.5884	14.7061	10.866	11.8147	11.681	13.2013	11.4545	11.2429	11.4651	11.4353	9.6932	10.4505	11.9226	12.1767	14.363	11.6858	10.1349	11.6686	12.97	13.5339	13.2217	13.0416	12.6134	10.1091	11.0973	14.3586	11.7694	11.7654	12.2326	11.0404	12.0224	11.7189	10.6835	11.2554	10.5995	12.4798	11.2214	12.0753	11.215	11.1873
TMEM9	10.5226	10.8136	11.3381	10.5095	10.9772	10.7843	10.3166	11.1096	10.886	11.4338	10.6898	11.1991	11.5077	10.387	10.2691	10.8133	10.1134	10.7284	10.5793	11.5133	11.2666	10.9894	11.2989	10.8476	10.4853	11.3414	11.0702	10.1405	11.2703	11.6143	11.6716	12.0014	10.9285	11.0305	11.1609	12.0783	11.2662	11.2892	10.9911	11.697	11.3889	11.9469	11.2081	11.5449	11.0721	11.1186	11.9367	10.4592	10.963
TRIM63	1.3279	4.0774	2.2456	4.6624	4.219	5.9447	6.1123	3.9225	2.2411	2.578	-0.1428	4.6071	3.2293	5.1297	0.8695	5.9003	5.2574	5.0768	6.3355	4.9496	-0.1623	4.1478	2.0045	5.3988	6.2028	1.9599	5.0621	3.3889	5.2447	5.9507	3.4755	3.1238	1.3822	6.6743	6.5135	2.0024	3.334	3.5428	3.3484	3.2239	2.9127	5.4799	7.2868	4.1392	4.1718	4.9766	3.139	3.524	4.6959
TMEM125	13.92	13.6088	13.2101	13.2041	12.3905	13.8035	13.8614	13.4758	13.4078	13.6437	12.1775	13.2399	12.6316	13.6399	13.6475	13.1272	12.3428	12.922	13.8244	13.5195	13.5444	12.7761	12.5684	13.1197	13.0658	13.09	13.3196	13.7384	15.7552	15.2507	13.9822	14.1446	12.5686	13.0617	12.2979	13.3663	12.3005	12.5353	12.8791	13.1488	13.2605	14.1138	13.7006	12.9294	13.805	13.4623	13.7636	12.9442	13.1925
IPO13	8.2414	8.4088	8.3547	7.8986	7.952	8.3884	8.0832	8.3021	8.2006	8.8044	7.9442	8.0551	8.2809	8.1107	7.8885	8.2786	8.1896	8.3593	8.6002	9.7038	8.2005	8.2938	7.6332	8.0182	7.7465	8.0315	8.0868	7.7755	8.4954	7.5041	7.8208	8.325	8.1527	7.7184	8.3358	7.4894	7.5918	8.2411	7.998	8.3932	8.522	8.5066	7.0106	7.9155	8.3316	7.9849	8.5522	7.8987	8.5416
CRABP2	8.8409	6.8537	8.1955	6.6418	6.5509	6.902	6.6839	7.0891	10.2962	9.7097	9.5117	5.9328	8.1791	7.7381	7.1644	7.6484	7.8587	7.0283	8.1674	8.1893	6.5038	8.23	7.9742	8.747	6.702	6.5418	6.8282	6.2264	5.9544	5.5496	6.295	7.6095	7.5858	6.9157	8.6111	6.8096	10.2466	9.286	8.4794	8.3828	7.7067	7.1144	8.4479	8.018	9.6957	6.4722	9.3194	6.4523	9.9889
ZZZ3	10.4432	10.1093	9.5396	10.175	10.3352	9.9777	9.647	10.5211	10.12	9.2381	9.4174	10.0487	10.1252	9.5247	9.3	10.0584	9.906	9.8057	9.9322	10.2973	10.0966	9.7015	9.9314	9.5108	9.9858	10.1004	9.5938	9.8953	9.1231	9.9886	9.5534	10.4051	9.4548	9.1201	9.5728	9.7943	9.2935	9.4544	9.7999	10.1934	10.1032	10.0256	9.8413	9.2712	10.179	9.6877	10.2181	9.7288	9.6119
RAB25	12.9704	12.6092	12.4224	12.0872	12.1521	11.9614	12.2974	12.7125	12.2212	12.3703	12.2613	12.3701	12.006	12.1083	11.9959	12.328	12.5008	11.9979	11.6025	12.3307	12.8691	11.8846	12.0059	11.0758	11.9952	12.5247	12.7618	12.0167	14.0601	13.416	11.7974	11.8898	12.6381	12.3384	11.5107	13.5218	11.7697	12.403	11.4243	11.5063	11.747	13.3905	12.5174	12.002	12.336	12.581	12.0154	12.7568	11.5107
TRIM11	10.2818	10.2272	9.7322	10.2408	9.8793	9.8504	10.1261	10.8013	10.1933	10.0379	10.6656	10.0685	9.8409	10.2829	9.7912	10.0214	10.3753	10.3017	9.7425	10.1789	10.7001	10.8224	9.8703	10.0118	10.3608	10.3211	9.5554	9.6178	8.3273	8.5057	9.2859	10.5214	10.4389	10.4809	10.0346	10.0739	10.407	11.0398	10.1426	10.1892	9.7983	9.6486	9.6995	10.1793	10.2438	9.7425	10.1588	10.301	9.8537
LAMTOR5	14.3158	14.33	14.2826	13.9995	13.949	14.0085	14.283	14.3045	14.2995	13.8894	14.1244	14.1762	13.9604	14.2429	14.2767	13.9786	13.4884	13.7748	13.7585	14.1089	14.3268	13.781	13.9237	14.0574	13.9732	14.2666	14.2876	14.3998	17.9827	16.5017	15.8551	14.5482	13.3955	13.8608	13.6437	14.5344	13.4908	14.1225	13.6417	13.9867	13.8936	15.3799	15.049	13.3356	14.1516	14.3164	14.1427	13.9198	13.5793
WDR77	10.4381	10.9468	11.3634	10.7521	11.3044	11.1659	10.7259	11.0168	10.9793	10.17	10.1859	11.6557	10.5401	10.5565	10.0781	11.348	10.7818	10.8647	10.6619	12.1043	11.7101	10.4844	11.0933	10.859	10.6778	10.7849	10.4168	9.9141	10.0121	10.1788	10.1409	10.8274	10.4982	10.0177	10.9905	11.2436	10.5921	10.3319	10.2158	11.5355	11.1681	10.8911	11.6095	9.4621	10.847	10.8245	11.2109	11.9999	10.4977
ACKR1	5.7077	6.8082	7.6084	7.4267	6.5768	6.7529	7.1101	6.2487	8.1247	6.7246	7.9329	7.0272	6.6431	6.2086	6.9458	6.8469	6.5009	7.1209	7.5667	7.1521	6.0393	6.7221	7.9325	7.6544	5.993	7.1053	7.2288	7.4443	7.3955	7.4071	7.3558	7.8567	4.6896	6.4837	6.0366	6.0417	6.0036	5.4978	6.926	6.2026	6.272	8.4675	6.2841	7.3779	6.3776	6.2142	6.6438	6.7856	6.8712
NGF	6.7296	5.5064	7.2172	7.1724	5.347	5.7969	5.8615	5.6129	6.6097	6.8877	6.3647	5.7876	6.3017	6.5397	6.5095	5.7211	5.1001	5.8472	5.7746	6.342	6.2195	5.7497	6.7859	5.5235	6.0103	6.6624	6.1011	6.7933	8.2339	6.5438	7.2325	6.4852	5.4837	5.8291	5.3044	5.7074	6.5532	6.3919	6.6375	5.3837	5.876	7.0753	6.9857	6.6617	5.5741	5.9505	5.9254	5.577	6.6748
FCRL4	1.3279	3.4559	2.782	4.1167	3.8213	4.6475	6.2862	5.4931	0.8169	1.6808	-0.1428	3.9498	5.56	4.9558	5.7509	2.342	3.9449	3.4712	2.8848	3.8396	1.9418	4.6416	2.0045	1.9742	6.4461	3.5597	4.3806	6.8423	4.9563	3.3285	3.438	1.9553	3.5073	3.9958	2.9398	4.3081	3.9463	0.9202	4.4033	4.1429	4.0627	2.4304	4.0184	5.8167	3.844	5.8527	5.4144	4.9942	5.1425
CRNN	5.894	5.0742	7.2678	7.7331	4.6287	5.3763	5.6553	5.3139	6.0879	5.6149	5.292	5.0918	6.2014	6.0111	6.1155	5.4196	4.9955	5.6013	5.3078	6.7152	6.0115	5.6495	6.2446	5.2139	5.7701	6.4309	6.0673	6.7442	4.839	5.3684	5.7789	5.7482	4.5597	5.3258	5.7895	5.5222	8.1019	5.8068	6.237	5.8195	5.0383	6.6114	5.6557	6.5377	5.4337	5.1156	6.1212	4.8923	6.4461
VPS72	11.0343	11.6875	11.8373	11.4508	11.9502	11.6762	11.5727	11.9459	11.6799	12.0997	12.1445	11.7573	11.724	11.4575	11.2355	11.947	11.9393	11.7063	11.8515	12.1109	12.7063	12.0086	12.1858	11.9732	11.5389	11.7036	11.6467	11.1238	11.903	11.95	11.5031	12.084	11.9115	12.1424	11.9518	11.8895	12.3475	12.0126	11.6885	12.0166	11.45	12.4862	12.3465	11.9135	11.672	11.7804	11.8502	11.7816	11.7545
HAX1	12.9754	12.9066	13.5453	12.5935	12.6879	12.78	13.1219	13.2284	12.7219	13.0997	13.4386	12.8117	12.283	12.6201	12.7814	12.8171	12.7067	13.1689	12.7071	13.3354	13.9934	13.2039	13.1945	12.6468	12.9718	12.8596	12.9801	12.9605	15.8872	15.012	14.1366	13.1857	12.984	13.4235	13.2956	13.595	12.6869	13.1805	12.5142	12.8095	12.9291	13.9422	13.8859	13.0169	12.9953	12.8788	12.9001	12.5566	12.7819
FCN3	9.0565	7.9398	8.7243	9.2095	8.6346	8.105	8.3007	8.0099	8.7072	9.3882	9.5569	8.7006	8.4933	8.7579	8.7783	8.6372	8.3541	8.7703	8.5447	8.7181	8.473	8.6951	8.6205	8.6502	8.5135	8.2021	8.4983	9.0525	7.7054	7.7029	8.921	9.8824	7.8575	8.4723	9.0388	8.2913	8.8942	9.7864	8.8873	8.42	8.4871	7.6271	8.4896	9.5715	8.3516	8.3826	8.6618	8.2498	9.0871
AGT	12.0876	11.6911	12.7218	11.7294	11.2525	11.8442	10.0094	11.0372	10.8593	11.5721	13.8619	12.1515	13.2085	12.1676	13.0425	12.0044	11.5448	11.7991	12.6843	11.6723	13.1796	12.0917	14.6528	14.454	12.336	11.44	11.8003	8.9654	8.3153	9.7937	11.0092	12.0795	11.8229	12.8312	12.6142	11.3812	13.3256	11.1656	12.8649	14.0243	11.7734	10.1424	12.7655	10.9366	12.1065	11.0051	12.6028	11.2134	12.5499
TOR3A	11.4055	11.1285	11.2103	11.2503	11.5276	11.344	11.6718	11.9367	10.7423	10.6487	11.411	11.6204	11.3043	11.2719	11.6794	11.173	11.7953	11.3828	11.1796	11.4736	11.6225	11.5858	10.8862	11.3798	11.197	11.0517	11.2886	11.3668	12.1537	11.9986	11.6584	10.9341	12.1602	11.5209	12.1971	11.5921	11.5992	11.4944	11.3822	11.6697	11.5615	11.1001	11.502	11.4742	11.6056	11.9101	11.8979	11.738	11.0805
AHDC1	9.5153	9.6239	10.0327	9.9441	9.4883	9.894	9.0625	9.956	9.9992	10.9669	9.9707	9.0081	9.9666	10.4754	10.1679	9.66	8.8622	9.7973	9.8256	9.8835	9.3828	10.026	9.5001	9.4546	9.277	10.0587	9.4739	9.5275	8.7568	8.6329	9.2292	10.0255	9.9341	9.5718	9.5172	8.9552	9.6099	10.049	10.2853	9.5478	9.7334	9.6513	9.3614	9.7102	9.3952	9.0769	9.9223	9.3681	10.0293
EIF2D	10.0517	10.351	10.515	9.1607	10.1066	10.1641	10.0658	10.4938	10.6402	9.4594	9.6785	10.3184	10.2711	9.8587	9.4622	10.197	10.1108	10.941	9.8489	10.7009	10.7048	10.4991	10.2242	9.9736	9.7211	10.0523	10.5988	10.0247	11.2031	10.7552	9.9331	9.6227	10.1881	10.3683	9.8735	10.7544	10.1382	10.1221	9.5875	10.0614	10.0218	11.0621	10.4227	10.0144	9.9237	10.1383	9.4401	10.1549	10.3693
AKR7A2	12.9484	13.5508	12.9891	13.2775	13.6266	13.2886	13.4275	12.5762	14.6779	13.2444	13.2111	13.4006	13.3125	13.3126	13.3096	13.5176	12.5342	13.3038	13.3653	12.6963	12.3808	13.0939	13.3978	13.4575	13.118	12.5197	13.7611	13.8487	15.4348	14.3477	13.7897	13.7437	12.7974	13.0057	13.2892	13.0643	12.5888	12.7457	13.3812	12.5081	13.3414	14.6381	13.6785	12.8292	13.8463	13.9531	13.3077	12.8978	13.6927
CMPK1	12.287	12.0793	10.9064	11.4311	10.8996	11.7386	11.7451	11.783	11.9876	9.5111	9.9875	11.8374	11.0022	11.1791	12.1797	12.0586	11.1137	11.2854	11.271	10.9704	11.4879	10.8114	10.9145	10.6818	11.7131	11.8818	11.9009	11.947	12.4298	13.4072	10.769	11.5776	10.7346	11.4102	10.7157	11.2631	10.1664	10.1468	11.0665	11.5534	12.0925	11.8352	11.1194	10.9964	12.1503	12.2014	11.3592	10.5978	11.1574
H3C13	14.127	13.8008	14.5298	14.3679	14.47	14.1946	14.3779	13.5013	14.5095	14.7573	15.0662	14.0307	14.0609	14.769	14.6552	13.761	13.9529	13.9197	13.8798	14.4446	15.0825	14.5702	14.6071	14.6712	13.2785	14.3928	14.4117	14.3015	16.6854	15.3113	16.3049	14.7603	13.8391	14.2713	15.0809	15.0025	14.7221	14.73	14.0015	14.6799	14.5522	15.0841	15.288	14.2766	14.3282	14.6243	14.5307	14.3211	13.7761
GSTM1	8.4937	8.4671	8.8159	7.6215	7.0764	8.9624	8.9667	7.1578	8.5326	8.5454	9.6386	8.2789	8.7437	7.2099	7.331	7.2607	7.5593	7.9963	7.6878	8.125	7.1694	8.0502	8.5031	7.9088	7.6251	7.3887	8.565	8.1543	9.3927	8.3286	8.707	8.0972	8.7703	7.7236	9.2371	7.4734	7.4344	7.9912	7.4589	8.0218	7.6681	7.7337	7.6945	7.8233	8.7287	8.4843	8.7686	7.6875	8.9498
FUCA1	12.9596	14.0377	11.7888	12.5416	13.0855	13.5119	13.7062	12.9139	11.7344	12.1824	11.1559	12.9403	12.257	12.6616	13.8537	12.6925	12.2429	12.8977	12.9434	11.6991	12.4623	13.0343	11.9086	12.3514	13.4421	13.5092	13.1385	15.0055	14.5054	14.3437	12.8227	12.7682	12.7071	13.3234	11.6647	12.5873	11.1297	12.1893	12.7956	12.2479	13.0958	14.0934	12.2813	12.662	13.8768	13.6007	12.8586	13.2172	12.5021
TNFSF18	1.3279	1.0198	0.0856	-0.0021	2.0789	0.2244	-0.7993	0.586	0.8169	-0.8375	-0.1428	-0.0801	1.5429	-0.5058	0.8695	1.8808	1.4518	0.5685	0.8136	3.8379	-0.1623	1.3401	2.0045	-0.2606	1.9426	-0.3657	-0.4446	1.2632	3.2134	1.4054	1.3697	1.7755	2.4966	0.2199	-0.2401	1.8226	1.5205	0.9202	-0.1485	1.3691	0.5632	3.7156	2.9991	2.4309	0.4069	-0.1187	1.6702	1.2958	-0.5068
S100A5	11.0297	8.8797	12.1795	12.8026	8.672	9.9287	10.0707	9.2173	11.2427	11.5649	11.4862	9.0513	10.6781	11.3654	11.3823	9.1199	9.4757	9.9436	9.502	12.2588	10.8018	9.5123	11.2821	9.2145	9.5253	11.652	11.0718	11.4536	13.1982	11.772	13.1577	12.1712	7.2267	9.2443	10.6548	9.9781	12.2967	9.5794	11.9791	10.033	9.7928	11.5741	11.7881	11.3043	9.4616	9.7768	11.2654	9.8788	12.0313
UBE2T	12.2199	11.8599	12.4366	12.7234	12.795	12.1687	12.0169	12.2202	12.6498	11.1881	12.8949	12.413	11.6823	12.4796	11.5619	11.9538	12.5791	12.2763	12.1802	12.6359	13.1898	12.898	12.1613	12.3248	11.9428	12.7434	12.062	11.0674	13.4029	12.4866	13.843	12.7387	12.7334	12.6893	12.8575	13.4563	13.1421	12.5539	11.8725	13.1473	12.4233	12.771	12.789	12.3886	12.3724	12.8033	12.8686	11.4624	12.096
VASH2	7.7053	7.1955	8.4883	8.8672	7.607	8.0832	7.3355	7.1727	7.4068	8.9704	9.147	7.9546	8.2446	7.7233	7.8724	8.1029	8.0839	8.3291	8.626	8.0197	8.687	8.2211	9.3434	8.6187	8.2756	7.5819	7.5261	7.8232	7.7332	7.7623	10.8693	9.1501	8.9489	8.567	9.4399	8.0336	9.5734	8.91	9.8043	9.0499	8.0351	7.8247	8.7133	8.9785	7.2173	8.0354	8.2886	7.8968	8.7341
LCE3D	5.2426	1.0198	5.8635	6.6628	3.9934	4.7725	4.4451	4.9337	5.4856	5.1705	4.3962	4.6273	8.208	5.4155	4.8909	4.5004	4.2524	4.7807	4.0832	6.5532	4.7436	5.1492	2.0045	4.5197	4.9813	5.5012	5.2765	5.6127	3.6456	4.0849	4.9488	4.9931	4.2304	4.3851	4.807	4.7104	6.5953	4.8063	5.686	5.139	4.4593	7.3662	4.8964	5.4329	5.0493	4.0179	5.2033	4.9109	5.5886
SHISA4	12.9384	12.8386	13.9049	13.0409	12.4384	12.4213	13.2862	12.7465	13.1955	15.1813	13.7178	12.8973	13.2171	14.4262	14.1895	12.9701	12.63	13.0286	12.7847	14.2276	13.8098	12.4392	13.7375	13.4524	13.2363	13.7412	13.1992	13.752	16.2566	14.5279	14.9499	14.0809	12.1912	12.9106	13.3147	12.4314	13.0811	13.6751	13.5607	12.6197	12.7076	14.7663	14.5141	13.4728	12.7275	12.6977	13.3705	12.6118	13.1287
ANKRD26	7.9486	7.4415	7.5789	7.6828	7.9917	7.2077	7.4403	7.8957	8.2199	7.7252	7.2347	7.5954	8.3741	6.883	7.2828	7.555	7.7852	7.5272	8.0762	8.1196	6.9911	7.7993	7.8315	7.4293	7.1784	8.0441	7.2964	8.006	6.6283	6.7823	6.9758	7.6604	7.6455	7.6101	7.5651	8.3617	8.0301	7.4845	7.9255	8.3325	7.5957	7.2168	6.9194	7.7565	7.4247	7.0911	7.7787	7.6195	8.0459
ARHGAP21	10.0645	10.1837	9.8101	10.3209	9.6474	9.7248	9.8786	10.4398	9.9675	8.6008	9.6676	9.5349	9.4976	9.9566	9.6968	10.1969	9.7922	9.5944	10.2327	9.7687	9.1189	9.8452	9.5735	9.4693	9.9135	10.307	9.7967	9.8951	8.4082	9.0571	9.1995	9.8254	10.2385	9.6464	9.3421	9.7561	10.5642	8.8683	9.5974	10.0893	9.679	9.3486	9.0376	9.9669	10.2487	10.1636	9.6528	9.5857	9.3728
HPS6	13.5144	12.9753	13.0758	12.6282	13.167	12.7536	12.9166	12.4994	13.3539	13.133	12.4827	13.3183	12.9295	12.8409	12.9051	12.5302	12.8292	12.2272	12.6511	12.9566	13.7786	12.7712	13.0695	13.2239	12.2725	11.9839	12.8657	12.7962	13.5952	13.4359	12.8193	13.3644	12.4555	13.1891	12.7643	13.26	12.4154	13.0166	12.7438	12.8851	12.5763	12.7828	13.1008	12.8904	13.3076	12.8129	13.15	13.0453	13.2262
PCGF6	8.95	8.8213	8.0993	8.5901	8.8613	8.2904	8.417	8.0669	9.0248	6.7176	7.8998	8.8279	8.6756	8.1746	8.4746	8.2302	8.5842	8.2507	8.4807	8.7159	8.9997	8.9737	8.7265	8.6906	8.7822	8.1665	8.4012	8.5064	8.4799	8.4769	8.0843	8.5972	8.558	8.6503	9.12	9.0545	8.9702	8.0814	8.8283	9.5254	8.4903	7.6854	8.4885	8.3226	9.0318	8.2186	9.0982	8.5197	9.1024
SLC16A9	8.8464	9.0578	10.3895	9.7274	8.0973	9.4904	11.921	9.8809	8.8729	8.4463	8.4709	8.644	7.4135	8.9531	9.7388	9.0469	7.6633	9.8797	11.1195	8.6939	9.654	10.1989	7.9787	8.3204	10.539	9.2064	8.8639	11.4191	10.0689	11.476	7.1601	8.9433	9.3077	9.3716	5.3205	7.9808	7.5401	5.7602	8.7666	9.0289	9.612	9.3191	9.0024	10.2737	10.7138	10.4267	8.1086	7.6462	9.0898
ECD	11.2524	11.0008	10.7347	10.7386	10.6686	10.499	10.7063	11.1344	11.0809	10.4823	11.422	10.9753	10.7439	10.7849	10.6219	10.2687	10.6647	10.3402	11.132	11.441	10.8927	10.7031	10.9191	10.8994	10.5483	10.7604	10.7952	10.7062	10.9763	11.1272	10.9282	10.8869	11.6238	10.8918	10.9034	11.2493	11.1501	10.907	10.6978	11.2162	10.8486	10.5435	10.5739	10.8033	11.0522	11.0047	10.9309	10.4038	10.8177
LRIT1	4.3492	3.8684	4.517	5.7058	3.408	4.004	4.1652	3.8555	4.2878	4.4866	4.7888	4.0246	4.251	4.8918	4.584	3.654	4.0145	3.7625	4.4648	7.3097	4.326	4.235	2.0045	3.8265	3.8954	4.6386	4.1212	4.8666	5.4023	3.9049	4.5734	4.6969	3.9304	4.3371	4.5792	4.3931	4.7187	4.178	4.5384	4.5867	4.4863	5.7111	3.7303	5.4561	4.1009	3.9404	4.502	4.0925	4.6225
FANK1	9.1031	9.0666	8.5468	7.5922	8.0724	8.269	8.2851	9.0117	7.2638	8.1241	7.0709	8.7237	8.7991	8.3049	8.048	7.9632	8.6725	7.9228	7.9586	8.6826	7.1141	8.2051	8.3347	7.7148	8.3795	7.4066	8.6144	8.5633	8.9793	9.1288	6.9327	7.7761	8.0346	8.8512	7.8741	8.9789	7.8642	7.7962	8.5416	6.9336	7.5119	8.1977	7.7197	8.1448	7.7588	8.5143	7.2367	8.6876	8.0454
PLEKHA1	11.7759	11.9408	11.8052	11.3861	11.4881	11.5754	11.4996	11.9827	12.3391	12.9225	11.5169	11.6542	11.945	12.8012	11.9783	11.2451	11.3419	11.3164	11.3051	12.1958	12.6085	11.709	11.9822	12.1803	11.4584	11.1677	11.4367	11.4262	11.8023	12.131	11.7842	12.4224	11.5037	12.7957	12.4599	12.6003	12.2717	12.5818	12.3036	12.4586	11.8568	11.4959	11.8379	12.0417	12.3096	11.3947	12.0785	11.6746	12.4638
SYCE1	1.3279	1.0198	3.2909	4.0682	1.1047	0.2244	4.7015	2.3803	0.8169	3.5161	-0.1428	-0.0801	2.5088	1.9672	3.0564	3.9145	3.1553	0.5685	0.8136	4.7751	-0.1623	2.6918	2.0045	2.875	3.0805	1.4136	-0.4446	4.4929	4.6023	-0.5008	-0.5883	2.8034	1.9643	0.2199	2.315	2.3601	4.3274	0.9202	3.5063	2.6374	0.5632	3.9203	3.1647	5.2224	0.4069	-0.1187	2.6934	2.718	3.3354
HNRNPH3	12.1067	11.9348	11.8706	12.201	12.2267	11.8512	12.2655	12.219	11.7021	10.9308	11.8797	12.0841	11.5314	11.2844	11.4492	11.5121	11.8532	11.7659	12.3753	11.8268	11.791	12.0047	12.0555	12.12	12.0211	12.1033	11.9205	12.0736	12.162	12.4346	11.8972	11.8589	12.3781	12.1834	11.7109	12.5909	12.3663	11.8795	11.9171	11.7739	11.7133	11.6814	12.201	11.7039	11.7573	12.1173	11.8437	11.9216	11.7942
CCAR1	11.332	10.9631	10.9731	10.8621	11.1019	10.8899	10.981	11.3132	11.6804	10.0524	10.806	11.0044	11.3043	10.9155	10.8859	10.5156	10.9213	10.6753	11.3258	11.0834	10.4833	11.0457	10.899	10.9206	10.8482	11.1649	11.1337	11.0084	10.1064	10.5041	10.5377	10.7652	11.292	10.669	11.0189	11.5862	11.7925	11.1812	11.0284	11.598	10.8679	10.0795	10.2534	10.9591	10.7949	11.2218	11.3208	11.0512	11.1761
ZNF485	9.0626	7.8033	7.7736	8.4591	8.5077	7.5459	8.1099	9.0304	8.2808	7.0863	8.2788	8.7352	8.0348	7.343	6.7494	8.1171	8.361	8.4767	8.6458	7.9586	7.9875	7.7279	8.1674	7.4792	7.956	8.5136	8.0001	7.6287	7.8551	8.1579	7.4351	7.957	8.5443	8.1167	8.1585	8.3739	9.1475	8.1392	8.1739	8.0231	7.6687	8.7747	8.1283	8.315	8.0875	8.332	8.4966	8.3451	8.524
CEP55	11.5539	10.5708	10.4697	10.6322	11.0912	10.1464	10.1173	9.9327	11.3841	9.1865	10.5565	10.493	10.1024	10.6171	9.9287	9.7564	10.7338	9.6183	9.5153	10.9646	10.2409	10.6864	10.1105	10.7845	10.3564	11.462	10.399	9.3411	8.7719	9.7956	11.3002	11.347	10.8616	10.6344	11.3426	11.7719	10.9259	10.1889	10.0547	11.4397	10.3003	10.0486	10.3257	10.2835	10.1836	10.3788	11.2463	10.3275	10.6305
MINPP1	8.5253	8.7838	7.6909	7.9294	8.1603	7.9881	9.0598	8.6829	8.6765	6.6812	7.2734	9.2672	8.5378	6.6708	8.7873	8.6161	8.5066	7.7688	8.5048	7.7856	8.4188	8.1933	8.0968	8.2669	8.9706	9.1289	8.4513	8.5847	6.6083	8.4339	7.0296	7.5847	8.1073	8.8262	7.4362	7.6384	7.9439	8.062	8.1118	9.1971	8.5635	7.1822	7.0724	8.0197	8.6544	8.3468	8.9959	8.3273	8.5732
PHYH	10.5609	10.6927	10.6191	11.3698	9.4968	10.7987	10.8973	10.6746	10.2302	11.134	10.6356	10.6826	10.0355	10.6098	10.2211	11.4525	10.5626	10.7208	11.6296	10.9375	10.3425	10.1227	10.8754	10.8884	10.986	11.4809	10.1778	10.964	11.7993	11.9	11.6721	11.0215	11.1645	11.713	11.0433	10.4837	10.6737	9.6855	10.5646	10.5799	10.9016	12.0149	10.9628	10.7494	10.9084	11.0156	10.8866	10.0839	11.2768
EIF4EBP2	13.9095	13.9218	13.4219	13.8121	13.3898	13.1486	13.7618	13.5052	13.1573	14.2214	14.1204	13.5077	13.4354	13.856	13.7387	13.1565	13.8153	13.0837	14.1804	14.4403	14.2274	13.1931	14.0011	14.1928	13.6167	12.9377	13.5091	13.7867	14.7527	14.7723	14.4549	14.83	14.0715	13.9873	13.3243	13.7905	13.967	14.1412	13.443	13.3825	13.7494	13.6616	14.3063	13.68	14.1497	13.6409	13.8493	13.7701	13.7006
KCNK18	1.3279	1.0198	0.0856	-0.0021	-0.7057	0.2244	-0.7993	0.586	0.8169	-0.8375	-0.1428	-0.0801	-0.1711	-0.5058	0.8695	0.3234	-0.4519	0.5685	0.8136	4.2948	-0.1623	-0.1047	2.0045	-0.2606	0.2283	-0.3657	-0.4446	-0.4568	1.3966	-0.5008	-0.5883	-0.2847	-0.4945	0.2199	-0.2401	-0.6929	-0.364	0.9202	-0.1485	-0.4949	0.5632	1.9814	-0.7103	0.2125	0.4069	-0.1187	-0.3381	-0.7615	-0.5068
MRPL21	14.1138	13.6663	14.3836	13.8597	13.6591	13.3824	13.8167	13.8305	14.7757	13.026	13.6814	13.6475	13.7625	14.1672	12.8686	13.4619	13.4172	14.1936	13.6442	13.4832	14.4489	14.2652	13.6812	14.1129	13.6687	13.6166	14.1101	13.3985	16.5474	15.5308	15.6966	14.2129	13.7116	13.2027	14.0047	13.228	14.0803	13.8455	13.3161	13.7211	12.9361	14.634	14.0789	13.5536	13.8504	13.4511	13.9793	13.3175	13.5829
TM7SF2	7.6919	7.1011	6.8737	9.0746	9.1817	7.7184	7.2661	8.0068	7.7717	7.2815	7.4238	8.3051	8.6874	7.2016	7.2635	7.6561	7.9219	7.6362	8.159	7.1672	9.1516	8.2046	8.3592	8.5433	8.0101	9.49	8.3334	7.3146	6.5443	7.5534	7.8502	7.5315	7.8102	8.4042	7.2458	7.3439	9.2202	9.1977	8.7366	8.2874	7.613	8.5754	8.6844	7.2086	7.6992	8.5831	7.9858	8.225	8.5836
DPP3	10.0982	10.5898	10.325	10.5073	11.1632	10.4615	11.0317	10.4708	10.6049	10.4077	9.9009	10.7439	10.7504	10.2174	10.4707	10.9004	10.5019	10.7493	10.2416	10.7196	11.049	10.5326	10.2136	10.6457	10.1403	10.9204	10.2626	10.2021	8.7526	9.6211	9.8498	9.4995	10.8723	10.5252	11.2201	9.721	11.257	10.2561	10.2926	10.8166	10.3657	10.8021	10.0536	10.4879	10.3179	10.2621	10.6392	10.8977	10.7189
MSANTD4	8.9587	8.4283	8.3308	8.2873	8.9276	8.8493	8.581	9.4799	9.2088	8.2073	8.3487	8.8921	9.3043	8.2033	8.3638	8.2519	8.6898	8.9499	8.7593	8.7323	8.7494	9.101	9.1525	9.0471	9.2316	8.6666	8.7523	8.8487	8.5613	8.96	8.8649	9.2879	9.1986	7.9383	8.9817	8.4294	9.7714	8.929	9.0083	8.32	9.0863	8.9408	8.4357	9.0193	8.7541	8.503	9.4081	8.6536	8.708
COLCA2	9.5711	9.0044	7.9356	10.2514	7.9724	7.3397	7.2619	11.2932	9.7305	7.2499	9.4597	8.4055	8.382	9.4061	7.1172	9.3661	10.9625	10.1554	9.2355	7.9518	9.2159	7.1985	6.1238	8.8097	10.461	10.619	8.9616	8.0306	6.5445	7.7993	6.7748	8.6385	7.8837	8.3225	8.5242	7.4959	5.84	8.3753	8.5821	5.2663	8.2981	11.2554	6.4535	7.2027	8.7566	8.2728	7.1712	7.9466	7.0162
IFT46	9.4615	8.9013	8.6336	8.7041	9.3859	8.8981	9.0069	9.404	8.2866	8.4461	9.085	9.1962	9.3482	8.2463	8.5229	8.6469	9.5526	9.4683	9.2753	8.7344	8.6653	9.38	9.2049	8.7989	9.0092	9.3509	9.14	8.8372	9.922	9.6457	9.7769	8.6905	9.7097	8.5529	8.6425	8.5019	9.3052	8.4611	9.0161	8.5015	9.6308	9.0795	9.0724	8.9916	8.6182	8.3941	9.6503	8.9154	9.1621
MDK	13.3389	13.6771	14.4803	13.6976	14.3726	14.2175	12.2992	12.8174	11.8329	13.6396	13.6166	13.003	12.4555	13.8	13.7522	14.1215	14.8259	12.5659	14.9257	12.2982	12.4157	13.7196	14.2173	14.5804	15.3775	13.1219	13.5349	13.079	14.4539	15.3474	13.0763	14.7564	14.0216	13.3436	13.0587	13.0463	13.8092	12.4194	13.6522	13.4811	12.1464	14.4305	16.2546	14.5756	14.4212	13.7248	15.0002	14.2482	12.7486
NRGN	7.1939	7.7297	7.1973	7.8376	6.8384	6.7014	8.3374	8.0826	7.6073	7.8142	8.7766	6.7285	7.3655	8.2581	7.1899	7.1763	8.2576	7.2703	7.4542	7.0575	7.5351	7.9705	7.5192	8.8562	7.5362	8.1624	7.4761	7.541	6.2775	5.8498	5.9621	8.3726	8.2428	6.2303	7.8521	6.3533	8.1608	8.7218	6.9534	7.3367	7.5726	6.6981	7.1655	7.2637	8.387	6.6544	8.1578	7.6571	7.7607
WT1	1.3279	1.0198	5.7724	7.9064	4.3992	2.2084	1.7746	0.586	4.246	3.6046	4.222	1.6743	2.9007	5.3896	0.8695	7.9168	3.7275	6.9365	0.8136	5.9121	2.9362	7.704	2.0045	6.1223	5.0189	3.6418	4.2134	3.5838	2.1703	-0.5008	2.2121	3.4913	7.41	0.2199	6.3172	2.8751	6.2922	3.1387	3.787	6.5836	5.324	4.2839	5.0942	6.6453	2.2988	5.3242	5.4592	1.2557	6.5755
TMEM61	9.211	11.3198	8.3533	9.2776	7.4172	9.2274	11.4534	10.374	10.6765	10.0235	7.7481	10.4288	7.789	10.914	11.0183	9.9525	8.0636	10.199	10.4356	7.5413	9.3195	9.7381	5.8616	7.4004	10.7607	10.582	10.2477	12.3013	12.9528	12.2611	8.0281	9.185	8.2795	9.9838	6.6579	7.4643	7.5742	7.6196	9.8037	8.999	10.1247	10.3303	6.657	10.1728	10.4663	10.3333	9.0779	9.2293	9.1398
INCENP	7.0188	7.1338	6.7229	7.6815	8.167	7.8935	7.1977	7.4223	7.7413	7.3418	8.0992	7.3968	7.7658	8.0387	7.5962	8.1432	7.5048	7.6851	7.8983	7.0449	8.4242	8.1115	6.8212	9.2096	7.4324	8.3534	6.6299	6.2807	4.0955	4.2126	7.417	8.2166	7.902	7.3706	8.7514	6.8057	8.1671	7.5929	7.5698	8.3214	6.8963	7.1909	6.8382	7.076	7.9978	6.9636	7.715	8.7765	7.5796
PLAAT3	13.9844	11.9234	14.7677	11.5454	12.3946	13.929	10.6447	14.3888	14.1036	12.9713	12.3403	11.7312	13.1323	13.967	12.554	11.707	14.5053	11.9756	12.7562	15.1165	11.4349	12.5317	13.7377	13.6324	13.2092	13.9428	12.7354	11.538	12.5907	11.7527	14.851	13.184	14.1378	11.5984	13.7004	14.1642	12.5974	14.0945	12.8039	12.1534	12.5097	15.4382	15.2775	11.4489	13.815	11.9345	14.0228	12.0466	14.0332
USH1C	11.0557	10.7647	10.7186	10.7713	10.3158	10.9223	10.9472	10.7522	10.9497	9.8864	10.4277	11.3519	11.1124	10.437	10.6604	10.9678	10.8341	10.4072	10.0077	11.0825	10.5035	10.2963	10.5255	10.5427	10.6704	10.9519	11.1489	10.5804	10.5284	10.7124	9.1334	10.2371	11.0105	10.649	10.002	11.5506	10.687	11.0753	10.4046	10.6869	10.2119	11.3169	10.6662	10.8709	10.9139	10.9337	10.388	10.7863	11.5196
IGF2-AS	8.5021	7.7438	9.6461	9.3263	7.5615	7.7202	8.4329	7.4869	9.1637	9.2617	8.6387	8.1055	11.2869	9.3382	9.1739	7.9924	7.7424	8.0996	7.9236	9.4596	9.2283	7.98	8.7328	7.9621	8.4022	9.2713	8.5338	9.2286	9.523	8.6914	9.2179	9.0658	7.5051	7.8958	8.5706	8.3203	9.4178	8.2836	9.6323	8.1407	8.1264	9.562	8.9388	9.3269	7.9979	8.0707	8.7308	7.6618	9.0002
PRR5L	8.4418	10.0222	8.8133	9.692	9.6424	9.9318	10.23	9.8486	8.8807	8.4155	8.1472	9.4143	8.9762	9.3826	9.2889	9.513	8.8427	9.413	10.0583	8.9325	9.1951	10.3291	9.4077	9.2936	10.1319	9.5944	9.4446	9.9392	8.979	9.5953	8.6856	8.8349	10.2931	9.5614	9.0278	8.8887	9.3999	8.2614	9.3142	9.7332	9.3426	9.6108	9.8765	9.3036	10.1121	9.5383	8.2657	9.5325	9.4806
USP1	12.1258	11.5299	11.2939	12.0979	12.139	11.5104	11.6396	11.4674	11.8297	10.6373	10.9605	11.6944	11.3611	11.4551	11.2672	11.5758	11.4641	11.2842	11.576	11.5879	11.9627	11.3457	11.5645	11.4829	11.284	11.8348	11.5216	11.5072	11.3074	11.7061	11.6608	11.8063	11.0991	11.0312	11.6597	11.9998	11.6633	10.9357	11.2698	12.188	11.9297	11.8766	11.327	11.1401	11.9426	11.9124	11.9777	11.9838	11.0655
LGALS9	9.3935	10.2766	9.5942	9.2644	9.2683	9.7819	11.0946	9.0751	9.5527	9.7556	9.4607	10.7172	9.034	9.2603	10.451	10.5496	10.0424	11.4248	9.4917	9.4355	9.8732	9.827	9.3329	10.1418	10.49	9.8768	10.2923	10.0689	9.9236	10.297	8.6177	9.4679	10.161	10.0973	8.559	10.5669	8.7263	8.7313	9.9802	9.4391	9.6605	9.6337	10.3315	11.0828	9.9832	11.0292	9.9632	10.3259	9.5875
OMP	7.325	6.826	8.1207	7.8221	7.6443	6.7015	7.5444	7.3151	7.9353	6.3358	6.8701	7.6965	7.3839	7.1292	6.8637	6.9647	6.9822	7.5177	6.2081	7.7288	7.6114	6.7459	7.4348	6.7861	7.1074	7.7171	7.5559	7.0326	8.3675	7.5867	7.2575	7.125	6.4851	6.9172	6.7346	7.4616	7.5991	7.453	7.3902	7.0882	6.756	8.0479	8.5691	6.9086	6.656	6.8241	7.2158	7.4124	7.1832
USP35	9.8369	10.0788	10.3806	10.0263	10.2013	10.6726	9.5275	10.9395	10.7037	11.435	10.0987	10.5613	10.7462	10.8335	10.7949	10.536	10.0758	10.6944	10.4458	10.8237	10.396	10.656	11.0863	10.993	10.2993	11.0074	9.9137	10.4939	8.9565	9.1982	10.1699	10.8405	10.5251	9.5324	10.5986	10.4223	10.3152	11.5044	10.9103	11.2337	9.8731	10.3253	10.3141	10.2707	9.8422	10.042	10.9681	10.1123	10.4509
ME3	11.5306	10.6308	12.2064	11.7862	11.4046	11.6684	10.8525	11.5575	11.0019	10.1237	10.2727	11.0336	11.7353	10.9118	10.367	10.9542	11.4929	11.9687	11.5344	11.7678	11.241	10.7513	11.4515	11.7965	10.774	11.8077	12.2329	10.7945	11.2209	11.2733	11.6361	12.5406	11.3986	10.934	11.5789	10.6236	13.3612	12.1647	10.7108	11.4576	10.9223	12.2506	12.2745	11.4099	10.8953	9.9629	10.7717	11.1674	10.0044
SLC6A5	6.494	5.5561	7.411	7.8613	5.7017	6.0431	6.2231	5.7518	6.5662	6.39	6.2993	5.9392	6.4482	6.6696	6.4668	5.7144	5.7283	6.0962	5.5186	6.5187	6.2723	5.9857	5.9956	5.6923	5.9751	6.8854	6.4201	6.8025	5.7524	5.5978	6.4995	6.4676	5.6045	5.5834	6.4255	6.2505	7.3185	6.1783	6.8733	6.2291	5.8411	6.1853	6.1727	6.8676	5.9782	5.8493	6.6954	5.9239	6.9057
OR51B2	1.3279	1.0198	0.0856	2.6906	-0.7057	0.2244	-0.7993	0.586	0.8169	-0.8375	-0.1428	-0.0801	-0.1711	-0.5058	0.8695	0.3234	-0.4519	0.5685	0.8136	2.7883	-0.1623	-0.1047	2.0045	-0.2606	0.2283	-0.3657	-0.4446	-0.4568	-0.2711	-0.5008	-0.5883	-0.2847	-0.4945	0.2199	-0.2401	1.5348	2.1196	0.9202	-0.1485	1.1264	0.5632	0.3502	-0.7103	4.3353	0.4069	-0.1187	4.3472	-0.7615	1.251
SLC26A10	1.3279	4.8411	5.7208	4.7645	4.6145	5.5407	5.6481	4.9133	4.7335	6.2854	5.8631	5.1632	5.5336	5.8254	4.3958	6.4068	5.7609	6.1532	6.8499	5.8365	2.7727	5.5277	4.63	5.2952	5.4537	4.0623	4.9642	5.0787	3.8042	3.4043	3.7023	6.7549	5.9925	4.2846	6.052	5.0956	6.4885	5.6869	7.2214	4.9112	3.5127	4.6397	4.9903	6.4561	3.6298	4.9111	4.9981	5.7915	5.5145
BCL2L14	8.4926	8.3124	8.6025	8.6231	7.035	8.0273	8.4186	8.4706	9.1067	7.2204	5.8039	8.4399	7.5749	8.2294	7.8365	7.7497	9.0965	8.1435	7.5922	8.564	7.5815	8.7926	5.3397	7.3149	8.3307	8.2544	9.1374	8.9741	9.0589	9.6511	4.8738	5.8793	7.4012	9.0192	6.9928	8.1848	8.3696	6.925	7.924	6.119	7.5212	9.2019	7.721	8.4365	8.1423	8.5837	6.0622	8.4359	7.7018
RPS26	17.0553	17.0099	17.986	17.3057	17.1631	17.4519	17.9939	16.6798	17.8584	18.4622	17.9555	16.3706	16.7323	18.4907	17.7358	16.8508	18.1566	17.643	17.1967	16.9591	19.0554	16.9502	17.5752	17.8773	16.7829	17.2149	17.2223	17.5752	21.7347	20.4648	19.664	17.823	17.3903	17.0165	17.5916	18.5479	17.6625	17.8561	17.471	17.1124	17.1108	18.6331	18.5808	17.4137	17.4697	16.92	17.6771	17.4344	18.0232
PIWIL1	1.3279	1.0198	3.0191	4.6704	3.4114	3.2847	0.9691	0.586	0.8169	1.3342	-0.1428	7.6219	-0.1711	5.8911	0.8695	2.8156	4.6215	4.9569	0.8136	4.8544	1.4431	1.2309	2.0045	2.4541	2.2474	-0.3657	1.8249	3.4459	1.8527	-0.5008	-0.5883	-0.2847	3.9753	0.2199	-0.2401	2.2664	5.2797	3.5179	1.1928	3.5945	0.5632	3.4358	1.1494	2.5106	0.4069	3.7092	3.2138	4.2843	2.1991
LINC01089	10.232	11.8304	11.9457	11.7796	11.2682	11.0572	11.8585	11.859	11.1833	11.0862	10.591	11.6179	11.4393	11.5566	10.4759	11.9745	11.4975	12.2384	12.2805	10.847	10.8486	10.8064	10.8747	11.7939	11.0107	11.094	11.2922	11.38	10.8859	10.5883	9.7474	10.4289	11.4802	11.803	11.7556	11.2155	11.2534	12.7887	12.1164	10.4248	10.2788	11.1051	11.2111	11.9945	10.7478	11.3779	10.7936	12.2951	11.2031
LALBA	1.3279	1.0198	2.3907	4.0801	-0.7057	0.2244	-0.7993	0.586	0.8169	0.7494	-0.1428	-0.0801	1.3989	3.5114	0.8695	0.3234	1.6009	0.5685	0.8136	2.9058	-0.1623	-0.1047	2.0045	-0.2606	0.2283	2.4544	1.5444	3.0195	-0.2711	1.5592	-0.5883	1.5076	-0.4945	0.2199	1.4893	1.3991	3.4403	0.9202	1.7183	1.9616	0.5632	0.3502	2.2009	2.7223	2.71	-0.1187	2.3402	-0.7615	2.1037
C12orf10	11.4859	11.2047	12.117	11.0407	11.1497	10.9025	11.0777	11.0605	11.4554	11.4365	11.2805	10.9068	11.2504	11.2176	10.7909	11.3044	11.6001	11.7723	11.2272	10.8295	11.5027	11.4366	11.3473	10.9741	10.9687	10.7087	11.351	10.8986	11.4849	11.3376	11.3272	11.2543	11.3822	10.9564	11.3921	10.6037	11.4884	11.3417	11.0772	11.2948	10.6885	11.9495	11.6216	11.1484	11.0184	11.0538	11.4813	10.9929	11.1064
UBE2N	9.777	10.4026	10.2066	9.6575	9.9589	9.841	9.9991	10.0027	9.6838	7.2819	8.788	9.9559	9.5693	9.3811	9.4209	9.5007	9.4396	9.2144	9.5975	8.531	10.0035	9.542	9.4235	9.0008	9.8773	9.8449	9.9258	9.8604	10.273	10.7206	9.2301	10.0736	9.924	10.1884	10.08	10.1083	9.9743	9.1546	9.3405	9.6599	9.7556	9.5423	9.5474	9.1882	10.1177	10.0025	9.8936	9.2938	9.5805
ATG101	10.6943	10.5147	10.9321	10.4457	10.4486	10.6311	10.5166	10.2773	10.6084	9.8413	10.8173	10.5881	10.4137	10.3331	10.5355	10.4345	11.181	10.7093	10.6637	9.7395	10.4869	10.9564	10.2476	10.2837	10.0776	10.5325	10.8645	10.6402	11.933	11.8913	10.6118	10.6505	10.9201	10.6211	11.0712	10.6679	10.7504	10.576	9.8709	10.6379	10.6111	10.9517	10.5735	10.2048	10.561	10.6827	11.161	10.4977	10.3699
PLA2G4A	9.1803	9.8611	6.4105	7.3174	7.4738	7.9267	8.87	11.0373	11.2936	9.7245	7.7255	8.2252	10.3916	7.1488	8.6136	7.9872	11.9319	7.4482	8.1874	5.4165	7.1277	7.6353	7.2866	8.8852	8.0281	8.5291	9.9286	9.2666	7.8152	7.915	6.4869	7.6726	7.4137	8.2449	7.7708	8.0297	6.6738	9.041	8.2406	7.7766	8.3239	8.5826	6.5615	7.5022	8.5833	9.3999	7.823	7.4908	9.1494
KRT2	1.3279	3.5185	0.0856	3.4123	-0.7057	2.5561	5.473	4.8175	0.8169	-0.8375	-0.1428	3.0126	5.0746	1.9217	0.8695	0.3234	6.8292	0.5685	0.8136	-0.3239	-0.1623	2.4029	2.0045	-0.2606	3.364	0.8368	2.6715	3.5063	3.1395	2.3966	-0.5883	-0.2847	1.0835	2.597	-0.2401	1.8419	2.6951	0.9202	3.2127	1.8176	2.7732	2.6943	-0.7103	4.0275	3.4053	3.8268	2.0921	2.4101	1.8219
SLCO1C1	1.3279	1.0198	0.0856	-0.0021	-0.7057	0.2244	1.0934	0.586	0.8169	-0.8375	-0.1428	-0.0801	2.3632	-0.5058	0.8695	0.3234	1.5067	2.4428	0.8136	1.3035	-0.1623	-0.1047	2.0045	-0.2606	0.2283	-0.3657	-0.4446	2.5476	-0.2711	-0.5008	-0.5883	2.9829	-0.4945	0.2199	-0.2401	-0.6929	-0.364	0.9202	2.4745	-0.4949	0.5632	0.3502	-0.7103	2.1132	0.4069	-0.1187	-0.3381	-0.7615	-0.5068
PRB3	10.5042	10.5348	11.4316	11.788	9.9311	10.4932	11.4606	10.3551	11.2803	12.2933	11.7171	10.5382	10.8558	11.8161	11.6924	10.5554	11.0111	11.3075	10.6148	11.3829	11.7428	10.2956	11.2149	10.8982	10.6918	11.4803	10.6303	11.8433	13.7248	12.6015	11.4958	10.6534	9.8377	10.6553	10.4831	10.7057	10.9251	11.3865	11.2836	10.2793	9.811	12.4658	12.0258	12.0149	10.2925	10.7712	11.1395	10.273	11.3094
A2M	14.031	14.7702	14.0187	13.7476	14.6301	14.3317	15.2926	14.2463	14.2201	14.2874	15.5473	15.0059	14.8286	14.1809	14.4185	14.8768	13.9468	15.2367	15.4717	12.7372	13.3678	14.3868	15.3782	14.8517	14.6899	12.6098	13.7847	14.7073	15.366	14.597	14.6143	15.5958	15.1621	14.5726	13.9562	13.4458	13.7249	14.1311	15.5199	14.1584	14.5233	13.4383	14.0581	14.928	14.9003	14.3527	14.0948	14.717	14.4732
ART4	3.2821	1.0198	5.6636	6.3581	3.0413	4.0995	3.9749	2.6314	3.8852	3.9984	2.7295	3.3605	4.5329	4.1769	4.2236	3.935	3.1978	3.4862	5.5663	4.7292	4.0513	3.6876	5.8978	2.0998	3.1727	4.7814	4.4705	5.1925	2.0608	2.6957	3.574	4.5124	2.5378	4.4745	4.2612	4.3383	6.0599	2.9185	4.7372	4.9617	3.5548	3.8682	3.4625	4.8917	3.2359	3.0298	4.7508	2.9978	4.6036
LAG3	9.1542	9.048	8.6671	8.7283	10.362	8.6831	9.5732	9.8189	6.7132	7.5957	9.0351	9.1842	9.8467	8.2493	10.44	9.316	10.0921	9.4382	8.9627	8.3019	8.9699	9.1346	8.3904	8.9895	9.5362	9.3268	9.4254	9.6927	7.4144	7.7595	8.8526	8.4461	10.9286	9.4541	8.4325	8.2495	8.8918	9.0991	9.5717	9.0998	8.744	7.644	8.421	9.6542	9.1012	9.4338	9.0456	9.1167	8.4749
HMGB4	5.5107	5.3478	6.968	7.1412	4.5301	4.9092	4.6232	4.6849	5.8811	5.3832	5.3502	4.8668	5.8984	6.0094	5.7629	5.0946	4.5466	5.6351	4.9374	7.2007	5.6616	5.0905	5.3953	4.3792	5.1237	6.342	5.6271	5.7196	5.7064	4.6611	5.2822	5.575	4.2597	4.8375	5.5474	5.1527	6.2838	5.1906	6.0931	5.3764	5.0272	6.7143	5.1998	6.2737	5.3688	4.729	5.8374	4.731	6.1139
ZFAND4	7.1293	6.6892	6.0847	5.6677	6.6262	6.2992	6.9062	5.6868	6.5385	6.9438	6.7543	6.6634	6.7979	6.3462	6.6189	7.4018	6.9945	6.4862	6.8325	6.4275	5.8484	6.2377	6.4848	6.3734	6.6832	6.7691	6.6991	6.8146	6.137	6.5106	6.3917	5.9563	7.2813	6.8957	6.3429	5.9836	7.4358	6.3823	6.7166	6.9478	6.8348	6.3411	6.2791	6.4836	6.6382	6.9766	7.2495	6.0611	6.3026
LETMD1	11.9905	11.5335	11.8347	11.4218	11.6268	11.2926	11.3523	11.8759	12.1966	10.0754	10.0154	11.5168	11.4636	10.4986	10.5602	11.5546	11.8375	12.1345	11.585	11.4827	11.8528	11.7399	11.7464	11.0878	11.0702	11.2857	11.7836	11.1803	11.7481	11.7662	10.6634	11.311	11.1941	11.4462	11.4727	11.2528	10.6837	11.4236	11.3931	11.5423	10.5753	12.4403	11.7682	11.0261	11.0472	11.2037	11.303	11.5105	11.2142
BSDC1	12.5234	12.5538	11.6603	11.7236	12.1497	12.3564	12.0036	12.0147	12.196	12.6725	11.5605	12.2472	12.1848	12.4713	12.0616	12.0871	11.8761	12.2352	11.8156	12.6095	11.2255	11.8756	11.911	12.2016	11.9463	11.8357	12.4912	12.2536	12.6708	12.7881	12.2647	12.4691	11.4459	12.0927	11.8683	12.342	11.5424	12.1926	12.2638	11.6492	11.9833	12.2486	12.2598	12.0593	12.5438	12.1087	12.0524	12.4848	12.0767
SNRPF	14.8998	14.4926	15.8051	14.9143	14.9698	14.4277	14.461	14.4604	15.1421	13.2316	14.9285	14.7406	14.6184	15.2625	14.402	14.1199	14.4486	14.5731	14.5079	14.1908	15.2761	14.6282	14.5939	14.5109	14.0268	14.6277	14.8435	14.1093	17.0717	15.6024	15.9649	14.8291	14.5983	14.9496	15.1017	15.1028	15.6343	15.1545	14.323	15.0303	14.5128	15.5722	15.6226	14.4706	14.833	14.9813	14.9085	14.6967	14.3848
HEBP1	12.6359	11.5558	12.0036	11.4712	12.7328	12.0517	10.9956	12.6083	12.3236	12.0854	12.5812	11.5835	12.9155	12.283	11.8127	12.3256	12.3884	11.7894	11.6677	12.5826	11.8486	12.6713	12.6352	12.37	11.6811	12.5454	11.4315	11.2533	11.2556	12.4768	12.3926	12.7552	13.1615	12.7882	12.2663	12.4486	13.008	12.5894	12.0607	11.7603	12.3421	13.8598	13.0329	11.8528	12.1504	12.3579	11.7543	12.0408	12.3447
FGF23	4.1231	1.0198	3.5137	6.4976	1.3478	2.371	1.7903	3.5767	3.0835	1.6134	-0.1428	2.2613	4.9339	2.125	0.8695	0.3234	-0.4519	0.5685	0.8136	3.2611	1.7677	-0.1047	2.0045	-0.2606	1.7901	2.1021	2.8051	3.7254	-0.2711	-0.5008	1.3431	2.4661	1.7258	0.2199	2.7522	2.364	7.069	0.9202	3.5807	2.8464	0.5632	0.3502	2.1341	3.8921	3.4438	-0.1187	2.7155	1.3588	3.1986
PRDM4	9.8647	9.8061	10.0335	9.8387	9.8715	9.8756	9.6653	9.8095	9.6132	9.4412	9.4979	10.0576	9.9469	9.8396	9.8435	10.0143	9.2799	10.1312	9.7	9.3808	10.0887	9.4165	10.0182	9.5837	9.8439	9.6428	9.683	9.6326	9.1565	9.7764	9.442	9.5422	10.0069	10.1913	10.0838	9.8832	10.4364	9.6758	9.84	10.1698	9.5641	9.6318	10.0862	9.7729	9.8192	9.846	10.0844	9.5911	9.8109
SUCLA2	10.2889	11.2472	11.3588	10.4837	12.2669	11.3234	10.2208	10.4364	11.0424	8.6561	9.0931	11.0866	9.8066	9.5036	9.919	10.7048	10.0902	9.9695	10.1319	10.7077	10.9768	10.2537	10.6811	10.7775	10.7227	10.7798	10.6453	10.1083	9.9034	10.9474	8.9262	9.7722	10.2505	10.7216	9.9822	11.5028	10.1025	10.8207	9.2836	9.7587	10.3256	11.1653	10.6706	9.8516	10.3909	10.0562	10.1437	10.6563	10.0344
RCBTB1	8.9685	9.6342	9.6213	8.5102	9.7325	10.3264	8.7655	9.7388	9.1463	8.0385	8.2086	9.9645	9.3159	8.4367	9.074	9.5949	10.1085	9.0583	9.0856	10.4972	8.7413	9.4003	10.3494	10.2456	9.1515	9.2188	9.1444	8.9427	7.4171	8.2919	8.7093	9.552	9.4204	9.474	9.3567	10.6196	9.6472	10.2274	9.0484	9.0688	9.3581	9.5979	8.7085	8.6902	8.78	9.5445	10.1637	9.1917	10.049
ERCC5	12.5827	12.6668	12.3149	12.3458	12.9148	12.4956	12.2765	12.2798	11.908	12.5289	11.9498	12.58	11.5946	12.399	12.0988	12.7077	12.924	12.2155	12.2792	13.4066	12.7858	12.0119	13.0098	12.9361	12.388	11.7571	12.3283	12.0512	12.5621	12.3648	11.6725	11.922	12.1668	12.3674	12.2514	13.5403	11.9584	13.3128	11.8448	11.4341	11.7486	12.8612	12.5969	12.1494	12.0175	12.5175	11.9621	12.9306	11.9189
RXFP2	1.3279	1.0198	4.8693	5.2517	2.1188	2.539	3.0602	2.6384	3.6425	4.1146	3.6192	2.6856	3.9305	4.2298	3.3546	2.107	2.9056	2.8797	0.8136	5.946	3.3275	3.0274	2.0045	2.3976	3.2899	3.8367	3.3808	4.1961	2.5919	-0.5008	2.7018	3.6403	2.5561	0.2199	3.3254	3.698	4.855	2.7509	4.1753	3.5281	3.1578	4.3852	2.8278	4.3946	3.1031	2.5686	3.8031	3.0746	4.0853
F7	7.3513	5.7462	7.6884	8.2711	5.2888	6.5708	5.9955	6.03	6.0779	7.1029	7.1188	5.5039	12.9242	6.5488	7.7671	6.8418	7.2701	7.4326	6.5091	8.7341	10.7212	7.0388	9.1743	7.0024	6.7579	6.9428	5.4853	6.5738	5.1263	4.2557	5.499	6.8859	6.2998	7.5527	7.835	7.8475	7.9169	7.7454	10.5031	9.9765	6.5311	7.3288	7.921	7.6193	5.8224	5.412	6.8803	6.3064	9.9933
HABP2	1.3279	1.0198	3.3368	3.8582	0.9238	0.2244	1.7153	5.5341	3.2399	0.8754	-0.1428	1.3908	2.9542	2.0106	0.8695	1.9997	2.4666	0.5685	0.8136	5.8582	1.1983	4.6222	2.0045	-0.2606	2.7	2.2474	4.923	3.0474	2.0777	-0.5008	-0.5883	-0.2847	-0.4945	8.1034	4.296	2.9374	3.9506	0.9202	1.2395	1.8799	0.5632	3.6484	2.7368	3.2114	5.7955	-0.1187	1.7863	1.6326	4.4577
SERPINA6	8.5752	9.8813	10.0869	10.5604	8.3971	9.3852	9.1708	9.1601	9.5995	9.4852	10.2848	9.2066	9.0467	9.5798	10.2718	11.4454	8.3183	10.0069	10.3147	10.1625	9.8924	9.1815	10.7998	10.6855	10.0359	10.9077	9.4971	10.3432	9.9816	10.5498	10.5375	8.8543	7.7721	11.1003	9.4127	7.9001	11.693	9.3116	10.1271	9.5113	9.6903	11.4348	9.9532	10.2937	9.4094	8.9524	8.8673	8.2949	9.5811
FAM181A	8.5212	8.1219	9.4833	9.8373	8.6427	8.7245	8.8842	8.6219	8.3985	9.4489	9.0922	8.7661	8.7871	9.2258	8.544	8.1009	8.614	8.973	8.4683	9.2897	8.7544	8.4515	8.8064	8.826	9.2889	9.3477	8.4381	8.7542	8.223	7.6486	8.9216	8.7136	7.9991	8.4349	9.0135	8.5309	8.5944	9.4249	9.2246	8.8329	8.4957	8.952	8.9139	9.064	8.3187	8.2158	8.734	8.7591	9.278
DCAF11	10.7658	10.1846	9.6792	10.9223	10.5493	9.9402	10.5944	10.3525	10.2873	9.7715	10.187	10.0148	10.0268	9.5354	10.2163	9.8666	10.4518	9.8477	10.2671	9.5359	9.8506	9.6055	9.7327	9.8555	10.2044	10.5621	10.1136	10.34	10.3586	10.9896	10.482	10.2664	10.4027	10.4389	9.7098	9.5036	10.2253	10.0641	10.0765	9.5579	10.5633	10.9681	10.0124	10.2603	10.9667	10.7907	10.0378	10.8442	9.708
IL25	1.3279	1.0198	0.0856	2.8247	-0.7057	0.2244	-0.7993	3.6236	0.8169	-0.8375	-0.1428	-0.0801	-0.1711	-0.5058	0.8695	0.3234	2.6547	0.5685	0.8136	-0.3239	-0.1623	-0.1047	2.0045	-0.2606	0.2283	-0.3657	-0.4446	-0.4568	-0.2711	-0.5008	-0.5883	-0.2847	-0.4945	0.2199	-0.2401	-0.6929	2.7797	0.9202	-0.1485	-0.4949	0.5632	0.3502	-0.7103	0.2125	2.3244	-0.1187	-0.3381	-0.7615	-0.5068
WASHC1	13.7392	13.5931	13.5483	13.4426	14.0035	13.6962	13.4567	13.6285	13.6275	14.6473	13.9295	13.5605	13.4422	13.6764	13.2471	14.3569	13.4569	14.5745	13.6572	14.35	13.9102	13.7821	13.639	13.8858	13.0814	13.4724	13.4353	13.4658	13.9526	13.2044	13.1815	13.6372	13.6473	13.5903	14.4686	14.2054	13.8889	14.8982	13.9657	13.9421	13.411	13.5625	13.3568	13.5238	13.0555	13.4913	13.6928	13.9143	13.9578
TPPP2	6.3365	2.8329	3.9569	5.1229	3.1104	4.2134	4.9614	5.2026	3.4504	2.6816	2.8638	3.3381	4.2901	4.2116	0.8695	3.8908	3.6376	0.5685	4.3998	6.9266	3.661	3.3641	2.0045	2.9061	3.7441	4.4307	4.0514	4.704	4.9773	3.454	2.8316	3.622	4.95	4.2184	3.207	3.6549	5.3479	0.9202	2.9507	4.0714	5.1935	5.3731	4.1518	4.6648	3.8159	3.6148	4.0412	3.2603	3.563
MTHFD1	13.202	12.3084	12.8669	13.5647	13.6925	12.4078	12.8788	13.0608	13.6296	11.9458	13.3064	12.5354	12.6971	12.7013	12.1659	12.4255	13.3348	12.4801	13.1053	12.4005	12.6263	12.667	12.6909	13.1179	12.4434	13.2686	12.8084	11.8615	11.1744	11.569	12.7973	12.1208	12.8842	13.1079	12.6885	12.1653	13.3386	12.8631	12.366	12.5192	13.2209	13.2101	12.0515	12.8278	12.88	13.1907	12.3516	13.0015	12.6851
DHRS7	11.9448	11.6427	11.9205	11.0736	10.6975	11.6567	12.1475	12.6616	11.0233	10.7002	12.0066	11.779	11.6518	11.2938	11.8682	10.9511	11.5415	10.9744	11.6802	11.0298	11.7856	11.5649	11.9529	11.4834	11.4958	12.0311	11.9459	12.2152	12.8508	13.1174	11.9071	10.8832	11.4919	12.0624	10.6929	11.2482	11.0758	11.6677	11.4207	11.3865	12.1417	12.8536	11.3989	11.6782	11.9623	11.9188	10.9631	11.7008	11.1302
ARID4A	7.8109	7.0631	6.8496	7.6598	7.2907	7.0145	7.0766	7.6329	6.9155	6.9974	7.2923	7.166	7.2821	6.9165	7.2512	7.0456	7.5337	6.9923	7.3624	6.952	6.16	7.1423	7.2015	7.2059	7.2744	7.4288	7.4104	7.6891	6.2445	6.9724	7.082	6.6571	7.5235	7.8397	6.9708	7.0802	7.3304	7.3585	7.3311	6.9948	7.0163	6.6939	6.4827	7.4276	7.3845	7.0934	6.6004	7.4787	6.7446
SOS2	10.7566	10.1558	9.6643	10.5444	9.3952	9.9079	9.7879	10.3254	9.2606	9.917	9.6898	9.9664	9.89	9.6531	10.4073	9.8601	9.9454	9.6729	10.0976	9.4367	9.7848	9.8134	10.3605	9.9451	10.3078	9.8086	9.7014	10.4533	9.2895	10.1759	9.8922	9.717	9.7606	10.727	9.1837	9.9046	9.3192	10.065	9.8685	9.4379	9.9511	10.4854	9.7939	10.2917	10.3168	9.6087	8.9269	9.6684	9.508
FKBP3	13.0108	12.3276	12.8828	13.4265	13.1444	12.3767	13.0466	12.8864	13.3657	11.7527	13.1454	12.5108	13.06	12.512	12.774	11.897	12.9897	12.1423	12.8082	12.0924	12.3253	12.64	12.6239	12.9443	12.299	13.4074	13.1312	12.8521	15.272	14.4803	14.1659	12.1806	12.4399	13.2866	12.6195	12.7532	13.3663	12.9777	12.6429	12.3484	12.895	13.6243	12.5334	12.6702	12.9586	13.1909	12.3391	12.6387	12.2973
ENTPD5	7.2992	8.6989	7.7988	9.2646	6.3837	8.2669	9.3704	6.68	7.3393	8.3979	6.0621	7.7878	7.2576	8.2254	8.4338	7.7903	8.6865	8.0111	8.8888	7.5158	8.3068	8.019	6.247	6.8912	8.6257	8.0151	8.4156	9.3581	8.4731	9.116	7.2154	7.0905	7.7774	9.5012	7.0778	7.6533	6.8375	6.9819	8.123	6.9904	8.2964	8.2362	7.1486	9.0739	9.1669	8.6628	7.1652	8.846	7.5747
JDP2	11.9408	11.7755	12.0551	11.8843	11.9455	11.7451	11.6256	11.4059	11.6483	12.1884	12.5426	11.0228	11.1001	11.4561	12.0096	11.3753	11.7793	11.5396	11.8436	12.2835	11.2671	12.0324	11.9183	11.5355	12.168	11.0557	11.4935	11.9602	12.876	13.0299	12.6357	11.5829	12.1807	11.9909	11.7184	10.263	12.1051	11.3207	11.9872	11.2085	11.7519	11.612	11.8249	11.457	12.1625	11.5158	11.2844	11.5485	11.3246
AHSA1	11.9147	11.1436	11.4645	11.5545	12.0845	11.3862	12.0897	11.3597	11.862	10.2272	11.6135	11.4737	11.4316	10.9672	10.7973	10.9586	12.0917	10.7485	11.7089	10.3327	11.2462	12.4831	11.109	11.621	10.8449	11.6078	11.3886	11.1332	12.2682	12.2845	11.4564	10.7853	11.4084	11.7673	11.3821	11.4529	11.2462	11.1092	10.7804	11.2278	11.6816	11.9011	11.0586	11.3385	11.5029	11.5898	11.2945	11.7515	11.2547
GZMB	10.6714	10.5284	10.3487	9.7424	12.4245	12.5171	11.2049	10.7911	10.1479	8.5325	11.9146	10.1441	12.7427	10.0858	12.4407	12.4307	12.3724	10.2732	9.6443	12.141	11.6132	11.0114	12.4037	12.4645	10.7625	10.3624	12.4787	10.5607	10.6663	13.201	15.3353	12.1452	12.5661	11.9764	10.8314	10.5708	11.9946	13.5582	11.2758	11.7114	12.1592	12.5346	14.3766	12.0477	10.7771	11.1392	10.3869	13.8337	11.6296
HDC	7.8151	8.8346	8.4244	8.7657	9.1064	8.4192	10.0755	8.6785	8.5136	7.859	9.0846	9.2325	9.4054	9.6641	9.4423	8.3515	9.0867	9.0653	10.8689	8.4944	6.4862	9.5219	9.7381	10.4648	8.889	7.1291	8.3093	8.8673	9.6172	9.5456	8.0467	8.6468	8.2975	8.9646	9.5203	7.9696	10.0379	6.2211	9.4503	8.6795	8.5112	7.7632	9.2371	9.2707	8.5738	10.3933	8.7173	10.123	8.5434
HYPK	13.7432	13.2969	13.4097	13.3548	13.2434	12.6976	13.8496	13.4443	14.2451	12.5247	13.8428	13.5443	13.2506	13.3555	13.1043	12.6244	12.7804	13.3769	13.137	12.681	13.4975	13.2763	13.274	13.2379	13.3417	13.4532	13.2966	13.0299	16.2911	14.7031	14.7871	13.034	13.7138	13.0499	13.473	13.5124	12.6971	13.47	13.4609	13.6904	13.0843	13.6449	14.1894	13.3786	13.1723	13.447	13.5924	13.3795	12.7701
CORO2B	5.6527	5.3726	6.2833	6.9402	4.7622	5.3721	5.4156	5.4602	5.9159	5.613	5.0562	5.2369	5.9299	6.1369	5.9176	5.5808	5.0294	5.4725	5.5659	5.4359	5.0295	5.4054	5.6946	4.9653	6.2139	5.8492	5.4801	6.2785	6.5517	6.0951	5.6545	6.1878	5.5322	4.9915	5.0488	5.0775	6.8217	6.3739	6.1745	5.6433	5.6024	5.4983	6.4005	6.2274	5.6053	5.0052	5.8671	5.0526	6.5173
MTFMT	9.5757	9.5955	9.5758	9.562	9.3532	9.0501	9.7229	9.437	10.8853	9.2124	9.1575	9.7617	9.5155	9.7177	9.8331	9.2148	8.9574	9.2033	9.2109	8.6491	9.4404	9.5918	8.7823	9.2662	9.8591	9.9866	9.7398	9.6106	10.3343	9.8228	9.5313	8.7766	9.7831	9.5256	9.7147	9.2896	9.5526	8.9898	9.3371	9.3042	9.8114	9.3994	9.5255	9.6397	9.369	9.6941	9.0217	9.2507	9.2742
LYSMD4	9.6157	8.805	8.4691	9.068	9.9418	8.6483	9.1423	9.9744	9.1799	8.5175	9.0829	8.763	9.0732	8.1215	8.67	9.3525	8.7335	9.2565	9.2039	8.1496	9.2718	9.1051	8.9879	8.5497	9.2597	9.8734	8.8527	9.103	7.8469	8.0848	8.2647	7.9149	9.2607	8.6368	8.8773	8.4414	8.7823	8.5511	9.0194	9.1984	8.4797	7.8849	8.5121	8.9548	8.7519	9.2202	9.0831	8.9623	9.2516
UTP11	11.1151	10.8839	10.8439	11.0666	11.2512	10.4831	10.9885	11.1996	11.8823	10.5786	11.1811	11.1715	11.2128	11.3424	10.7174	10.7167	10.7487	10.8252	10.6583	11.1438	10.0306	10.928	10.7591	11.0075	10.8759	11.7057	11.2473	10.7021	12.178	11.6533	11.8369	11.3558	10.7789	10.4597	11.2474	11.1332	11.0887	10.9674	10.7992	10.3994	10.5663	11.593	11.1099	10.3521	11.2214	11.1177	11.6591	10.6911	10.9011
UBL7	8.8874	8.9813	9.0246	8.8639	8.5287	8.5154	8.7906	8.5772	8.6805	8.4828	8.7484	8.9979	9.0737	8.0212	8.7675	9.1861	8.8019	8.5962	8.7578	8.434	8.6923	8.5417	8.1557	8.3513	8.4161	9.0302	9.4466	9.113	8.7137	9.1005	8.0761	8.137	9.1894	8.3996	8.243	7.953	9.193	8.0709	8.3771	8.941	8.7376	8.631	8.8323	8.993	8.4809	8.9824	8.924	8.882	8.4716
CLN6	9.7539	9.6489	10.1283	9.9384	9.7665	9.4226	10.2304	9.3785	10.207	8.6425	9.212	9.5907	9.3798	8.8398	8.6974	9.6172	10.2505	8.8079	9.4751	9.4781	10.2919	9.6351	8.8008	9.4757	9.0369	9.5925	10.1534	9.2545	8.8696	8.9437	9.2395	8.9871	10.3479	9.8287	9.907	9.0296	10.707	9.2518	9.0318	9.8955	9.8504	9.2274	9.7092	9.4481	9.4257	10.0261	9.2109	9.9501	9.2862
CPLX3	3.9333	5.72	5.0303	5.8852	3.1775	4.0078	4.7592	4.2373	3.211	3.407	3.0838	3.0079	4.097	4.8835	3.7704	4.0992	5.8969	5.1329	4.7169	3.8496	3.584	4.4032	2.0045	2.5413	4.2127	4.5426	4.7511	5.4712	2.5122	3.1019	3.7142	4.6383	3.1875	2.8895	4.4566	3.6785	5.3371	4.7363	5.3384	4.0334	3.462	2.8212	3.9602	5.173	3.9214	4.7462	4.5564	3.8636	4.7978
PCLAF	12.3524	12.1222	12.6174	12.9551	12.179	11.9827	12.4481	12.3055	13.4031	10.0676	12.5916	12.0305	12.4292	12.5056	11.9467	12.2944	12.4588	11.976	11.5833	10.6804	13.5	12.2924	11.0233	12.2376	12.0781	12.6974	12.7199	11.5275	13.6767	12.8179	13.7805	11.4119	12.5408	11.9822	12.2169	12.736	13.653	11.8329	11.8722	13.5878	12.4834	12.1383	12.4233	12.2831	12.0286	12.589	12.1499	12.3001	11.9465
CHRM5	4.3835	3.3586	5.5641	6.3503	3.808	4.1882	4.4533	3.615	4.4538	5.0018	4.3303	4.0963	5.0378	5.3241	4.8767	3.851	4.0643	4.4291	3.9662	5.8336	4.9269	4.1566	3.9459	3.6374	4.1024	5.1929	4.7421	5.2037	3.1256	2.8892	4.3526	4.9682	3.8871	3.8353	4.8905	4.5126	5.7421	4.4201	5.3045	4.7394	3.8589	4.7373	4.3853	5.6061	4.3779	3.8738	5.248	4.0093	5.4346
TGM7	5.9723	5.1005	5.9257	7.0953	4.5981	5.613	5.5138	5.1436	6.6343	6.4172	5.872	4.675	4.9567	5.9132	6.3057	5.357	4.55	5.8848	5.5283	7.3825	7.1621	5.7042	5.3568	5.0403	5.9	6.5154	6.3371	5.8985	4.7479	4.4744	5.527	4.8658	4.4304	5.7864	5.5395	5.6003	6.7336	5.6074	6.3493	5.5645	5.6336	7.07	5.4551	6.4363	5.2452	4.589	6.1032	5.3693	6.2958
BAHD1	11.6137	11.1793	11.0448	11.258	10.6466	11.0852	11.0624	11.4162	10.6918	10.8309	10.864	10.8922	10.7933	10.5925	11.0252	10.7844	10.931	10.2642	11.1678	10.7869	11.6011	10.9795	10.8333	11.3619	11.1835	11.248	10.8018	10.7447	10.3576	10.1553	10.3847	11.0745	11.134	11.0186	10.1434	10.4577	10.7743	11.5126	11.0162	10.6272	11.0286	10.1676	10.8692	10.7945	11.087	10.9713	10.7787	11.2347	10.7408
GCSH	12.7447	12.541	12.8269	13.0521	13.6337	12.9125	12.897	12.9692	13.9874	12.0107	13.1349	13.4645	13.2409	12.7387	12.6037	12.3507	12.4815	12.8087	13.0658	13.0774	13.9882	13.3288	13.2129	13.6443	12.9	13.164	13.1468	12.8651	14.6318	13.778	13.9888	13.396	12.33	12.927	13.5107	13.5465	13.4427	12.9511	13.0876	13.6564	13.1754	13.4947	14.1676	12.6926	12.1297	13.1186	13.6427	12.9073	13.578
KATNB1	7.4743	7.9238	7.8126	8.388	7.9825	7.8799	7.6174	7.7265	7.9252	7.4461	7.5269	8.0665	7.9605	7.7368	7.3404	7.8953	8.4966	7.9311	7.8662	8.2098	7.8953	7.9085	7.5622	8.2188	7.7459	8.0753	7.9568	7.4973	6.1685	6.4697	6.8445	7.2622	7.5759	8.0332	8.3723	7.8755	8.4277	7.9406	7.8048	8.1194	8.0052	7.6766	7.6114	7.6251	7.4538	7.9065	8.1287	7.9481	8.2738
ATP2C2	12.3094	12.7911	12.4637	13.6695	10.9371	12.0293	13.4176	12.2979	12.2759	11.6668	11.7992	12.9358	10.153	11.7352	12.1893	11.9369	11.9815	12.7759	12.6775	12.8969	13.0368	12.1165	11.3435	11.2501	12.8039	12.5065	12.3637	13.3905	13.1528	12.3401	10.1262	11.4345	10.9955	12.8702	11.3672	12.8188	12.2165	13.0355	11.5033	12.7352	12.3305	11.922	11.5868	12.22	12.6015	12.9046	11.286	12.6413	12.5974
EXTL2	7.7935	7.4673	7.2437	6.7356	7.7022	7.3228	6.7731	7.5601	7.3987	7.3875	7.3805	7.4761	7.8014	6.6022	6.378	7.5793	6.9638	7.667	7.5625	7.8528	6.3672	7.4683	7.8367	7.2378	7.6338	7.6301	7.3999	7.0488	5.784	6.9136	6.8609	7.2144	7.6596	6.1373	7.2377	6.8018	7.571	7.0494	8.0466	7.7004	7.3133	6.5174	6.8479	6.818	6.9047	6.7038	8.4109	7.282	7.2155
CAMK2N1	11.5732	14.1082	13.0397	13.468	12.3545	13.5786	13.671	12.2374	12.2624	14.4691	11.6116	13.7329	12.2383	13.9474	13.6097	13.544	12.877	12.5918	13.6106	13.3348	12.8386	13.2439	13.3856	13.424	13.3926	12.2393	12.7099	13.8213	15.0418	15.1276	13.1705	14.0098	12.1667	13.3433	12.6684	13.3328	11.9107	13.6128	13.3399	12.5895	13.2124	13.9802	13.5683	12.6892	13.4973	13.7775	13.2344	13.0749	13.7418
UQCRC2	14.5899	14.4275	14.3688	15.0828	13.9845	15.6959	14.8264	14.0981	15.2944	13.1817	13.8425	14.3475	14.1783	14.9613	14.4809	14.2595	14.1218	14.4502	14.2774	13.8434	14.5066	14.2458	14.1265	14.5429	14.5678	14.8026	14.6287	15.1608	16.7457	16.0831	14.751	14.6192	14.0351	14.9072	13.6372	15.0137	14.2014	14.7385	14.1506	14.0814	13.8003	15.6219	14.87	14.2125	14.3931	14.5805	13.255	14.0703	14.7054
DPEP2	6.1871	7.3879	5.4431	6.1652	7.3627	7.506	7.3677	6.7887	6.8387	6.3779	8.2249	7.3508	6.9918	6.4616	6.7499	6.84	7.2332	6.8631	7.5773	5.1479	5.2637	7.2253	6.0324	8.3929	7.1895	5.1441	6.6577	7.9048	6.4314	7.3608	6.7704	7.0975	7.6881	6.769	8.3988	6.2606	6.0284	5.9819	7.334	6.5009	6.4243	7.0735	6.1689	7.1399	7.4557	6.6927	6.8101	7.3695	6.4305
NUTF2	11.3724	11.4556	11.4368	12.1149	12.1485	10.93	10.9718	11.4187	10.97	10.1518	11.52	11.5386	11.5678	10.6662	10.7991	10.9321	11.6438	10.9912	11.1679	11.2548	12.0577	11.2042	10.9881	12.3114	11.1406	11.5209	11.3619	10.4145	12.2609	12.0123	12.2812	11.5399	11.6056	11.7153	12.381	11.3058	11.9396	11.4171	10.8811	11.785	11.3711	12.0316	11.9627	11.015	11.6991	11.189	11.5472	11.6751	11.5155
LRRC36	8.3985	9.0392	9.3953	10.5692	8.9878	8.8698	8.0011	8.2601	9.4577	6.7834	8.2564	8.9412	8.5398	7.9918	7.9232	8.4507	8.1447	8.5387	8.6516	10.5446	10.6559	8.5015	8.5671	10.2968	9.0803	9.8353	8.2075	7.5886	8.8615	8.5657	7.5672	9.6021	8.4559	11.3848	9.2992	11.1968	9.2958	9.5965	8.3029	9.543	8.9524	9.3752	10.3736	9.7292	7.4267	8.6483	8.2527	6.2665	9.8051
HSD17B2	9.4123	12.6293	8.8562	11.2334	9.2376	11.2312	12.6935	11.4357	9.7854	9.7204	7.0037	11.7958	10.5977	11.1968	12.5615	10.6321	9.5297	11.3441	11.9018	7.9671	10.046	11.2795	10.4965	10.1191	12.4919	9.5841	12.0592	12.9956	13.5089	14.5061	9.1794	9.5299	9.1067	11.7687	9.4137	10.7487	8.4315	7.8605	11.4788	10.5128	11.2014	11.7072	10.3687	11.3149	13.1145	12.0314	10.675	11.3105	11.0559
RPL3L	7.4987	6.3886	8.5208	8.9385	6.6763	6.8723	7.1797	6.7755	7.8016	7.9544	7.2994	6.9773	7.2828	7.6092	7.2095	6.2278	6.5146	6.7647	6.295	7.4736	7.3694	6.7527	7.4144	6.6294	6.9941	7.7021	7.5102	7.5592	7.6233	7.0135	7.7555	7.5646	6.6872	6.5115	6.7356	7.1062	8.4718	7.6808	7.7974	6.9759	6.9732	7.685	7.9706	7.6495	6.8847	6.6799	7.3912	6.7725	8.0138
NDUFB10	14.1102	14.4171	14.4501	14.6242	14.5733	14.0332	14.6069	13.9082	15.2504	13.9287	14.3165	14.2603	14.0151	15.0268	14.4676	13.9045	14.1104	14.59	13.9642	14.4463	14.84	14.3465	14.3941	14.9371	14.2639	14.2896	14.5496	14.8516	17.5961	15.8526	15.8028	14.548	13.9896	14.5231	14.1667	14.6924	13.9448	14.5631	14.1704	13.3694	14.2165	15.5852	14.9917	14.0958	14.5566	14.5105	14.3487	14.1247	14.7255
RGS11	9.1122	8.2579	9.3421	7.8823	8.5999	7.1662	8.197	8.9187	7.455	10.5465	8.0976	7.0503	7.3814	8.8266	7.0611	10.0582	9.6874	8.5704	9.3782	8.1099	7.3972	8.4048	8.5709	8.0837	8.1863	9.0967	7.5419	8.6221	7.7553	6.0608	6.6902	10.3933	10.0945	7.9867	8.1924	9.6012	7.461	8.4764	9.2317	6.407	7.2593	8.2226	7.7587	9.4348	7.7154	7.5811	6.8729	9.3905	8.0313
ARL6IP1	12.077	11.3397	11.1202	12.2853	11.5635	10.9163	11.1116	11.3273	11.4265	8.9233	10.6896	11.334	11.1065	11.1674	10.6483	10.9657	11.9544	10.804	10.9088	10.6635	11.4769	11.0401	10.8324	11.6584	11.5098	11.8334	11.5989	11.1855	10.704	12.0925	11.3523	11.9525	11.8407	11.5538	10.9498	12.1764	11.7038	11.0193	10.5844	11.5575	11.7035	11.218	11.2941	10.8853	12.0294	11.7629	11.2312	11.0591	11.1179
HS3ST2	1.3279	4.6251	3.2835	3.7551	5.2529	4.6377	5.4621	3.4564	2.986	6.6293	5.998	4.9053	3.5293	3.5648	0.8695	4.9819	6.3383	3.5066	5.8913	5.0813	2.846	5.5299	5.0765	4.0863	5.3528	1.7257	5.145	4.5398	3.5033	4.5068	5.1386	5.5158	4.6184	4.0066	2.8398	1.7858	4.1951	0.9202	3.8843	3.7887	4.3924	2.9288	3.6567	4.4749	5.2808	5.2653	3.3597	5.2773	3.69
PLK1	8.457	9.0224	8.7762	9.5434	9.4181	8.3894	7.6904	8.4508	8.9939	7.5673	7.9902	7.6718	8.1007	8.9576	7.5213	8.7503	9.5922	8.4951	8.8332	8.829	9.2061	9.5512	7.4076	9.0952	8.4455	8.9696	8.6827	7.1244	4.1813	5.3772	6.6692	8.8858	9.431	8.3786	9.0609	8.8056	9.3279	8.0302	7.9111	9.5049	8.9958	8.0203	8.3316	8.4479	8.9064	8.8996	9.2262	8.7454	8.5421
ZG16B	13.0621	13.8961	12.8499	14.3953	12.4428	13.8793	13.8982	13.5425	12.7662	12.2527	14.0615	13.9794	12.4837	14.8673	15.3155	13.1155	9.8055	13.761	12.3355	13.1024	14.0684	12.8465	13.4155	13.9633	13.3961	14.4573	13.8859	13.9878	16.7353	16.39	14.316	12.4076	13.248	14.8422	13.6824	13.3211	11.2925	14.4668	13.5348	12.9521	13.5167	15.3771	13.2874	12.9141	14.1722	13.5614	13.6443	12.6831	13.0616
CES5A	1.3279	1.0198	0.0856	-0.0021	-0.7057	0.2244	-0.7993	0.586	0.8169	-0.8375	-0.1428	-0.0801	-0.1711	-0.5058	0.8695	0.3234	-0.4519	0.5685	0.8136	-0.3239	-0.1623	-0.1047	2.0045	1.9048	0.2283	-0.3657	-0.4446	-0.4568	-0.2711	-0.5008	-0.5883	-0.2847	-0.4945	0.2199	-0.2401	-0.6929	1.817	0.9202	-0.1485	1.7113	0.5632	0.3502	-0.7103	0.2125	0.4069	-0.1187	3.977	-0.7615	-0.5068
GINS2	10.5003	10.5268	11.3106	12.9166	11.651	10.4207	11.09	10.4585	11.2963	9.0471	10.9061	11.0742	10.7851	10.5911	10.2999	9.9209	11.0018	10.8927	10.9414	11.2257	11.3862	11.067	10.6637	11.9853	10.8149	11.2789	10.7746	9.7284	11.6797	10.0561	11.3953	11.0716	10.6241	11.0558	12.3727	12.0825	12.8241	11.5537	10.6613	12.0979	11.4678	11.0298	11.7279	11.6582	10.7225	11.2918	11.9061	11.2758	11.637
FOXF1	8.7999	9.5666	9.6436	9.061	9.4757	9.625	9.6111	9.1544	8.662	10.0321	9.97	9.5657	10.2042	10.45	9.9674	10.2676	9.6548	9.8838	10.0797	9.0669	8.851	9.6533	10.5579	10.7683	10.0727	8.572	8.9187	9.6553	8.5281	8.8475	9.9744	9.6827	10.9853	9.4119	9.2495	8.791	9.5203	7.8485	10.5378	9.8531	9.7307	8.178	9.5427	9.671	9.5062	9.1734	9.1819	9.6421	9.5121
BCL7C	10.2873	9.9529	10.19	10.8353	10.1367	10.1698	9.9629	9.5124	9.4233	9.9038	10.1201	9.9704	9.6214	9.8693	8.793	9.898	10.7228	9.8162	9.9151	9.7595	9.7277	10.261	9.7597	9.864	9.6024	9.7125	9.7488	9.3445	11.3552	10.9434	11.3242	10.0737	10.3958	10.0545	10.4627	9.8687	10.1635	9.5668	9.6314	9.6962	10.1331	10.5226	10.6503	9.7116	10.3903	10.0524	10.04	10.3088	10.1612
FAHD1	10.6216	10.3145	10.2976	11.9354	10.3599	9.8855	10.7994	10.5461	11.646	8.9198	9.7047	10.4285	10.4352	10.0305	10.0679	10.3809	10.2984	9.7028	10.4699	9.5069	10.8301	10.3621	9.9013	10.5297	10.5233	10.7849	10.5807	10.6407	11.4747	11.5635	10.332	10.3052	10.0998	10.7071	9.903	10.6372	10.3861	10.0852	9.8714	9.5887	10.0768	10.5478	10.2774	10.4926	10.688	10.6025	10.2676	10.164	10.2489
DNAJA3	12.3998	12.5459	12.5631	13.3723	13.2535	13.0429	12.5984	12.3324	13.1026	11.5387	12.3097	12.7008	12.2222	12.925	11.7718	12.8981	12.5664	12.7664	12.7216	12.9331	13.3769	12.232	12.4774	13.3136	12.6807	12.6979	12.223	12.0948	11.8435	11.8935	12.1563	12.7208	12.532	12.8853	12.3251	13.0395	12.6818	12.95	12.2073	12.1172	12.434	12.8947	13.0042	12.159	12.5147	12.4933	12.7384	12.7545	13.0835
SRP68	8.5425	8.963	8.8531	8.8705	9.2547	9.6459	9.6504	8.994	9.3375	8.7744	9.1416	9.6129	9.1673	8.9835	9.3269	9.2254	9.4276	9.5955	9.3351	9.0106	9.5619	9.7662	8.9342	9.2477	8.95	9.5826	9.3371	8.6075	8.2505	8.6737	8.6915	8.4903	9.2723	9.4798	9.3593	9.1427	9.1354	9.5094	8.785	9.5913	9.663	9.4055	9.3417	9.0655	9.0337	9.5476	9.3572	9.6951	9.4994
RASD1	11.4638	11.9568	9.9926	11.2072	9.563	11.0914	12.5079	10.9504	12.683	11.927	13.3605	12.1579	10.2884	11.1567	12.6753	12.5987	10.206	11.6664	11.5564	9.9133	10.1082	11.0189	10.5892	10.9359	12.0984	12.5173	11.733	12.8961	13.5294	13.0878	10.7323	10.2349	8.7879	11.791	10.197	9.9569	10.3574	11.2422	10.869	11.2687	11.1447	10.6095	10.9874	10.9836	11.6719	11.5116	10.662	10.3931	10.5067
CYBC1	9.0593	9.5365	9.3463	9.4045	9.7874	10.2559	9.9888	9.7465	9.5212	9.9943	9.7176	9.4918	10.0708	9.4073	10.1211	10.1088	9.8216	9.8042	9.8133	9.7894	9.5606	9.8171	9.7648	10.1021	9.9104	10.1129	9.8366	9.7626	9.2215	9.5942	9.7882	9.5069	9.9854	9.8885	10.1448	9.8559	9.8302	9.9116	10.1341	10.0978	9.6692	9.6049	9.4982	9.8166	9.3597	9.8476	10.0509	9.9614	10.2337
LRRN2	9.1932	9.81	9.863	9.7159	8.8394	8.9943	11.3723	9.3872	9.3193	10.6104	9.7386	9.5606	9.2345	9.6691	10.1113	9.7714	9.1044	9.9054	11.2335	9.4216	9.1797	9.2644	9.6925	9.0155	10.2984	9.5672	9.5979	10.2529	10.2366	9.6281	9.4409	11.1608	9.8658	9.5986	9.1582	8.6093	9.3377	9.4613	9.9127	8.8227	8.9906	9.8096	10.079	9.8234	9.0278	9.2008	9.2371	9.0497	9.7467
OVCA2	13.4225	13.6832	14.274	13.7322	13.5862	13.7029	14.1355	13.1944	14.7666	14.2099	13.5635	13.6403	13.9415	13.9064	14.4415	13.8837	13.6886	14.0774	13.4838	13.6557	13.9968	13.6479	13.6541	13.8795	13.5353	14.1706	14.1908	14.1903	16.3323	15.1519	14.7864	13.7943	13.5728	14.2233	14.1162	14.2649	13.7065	13.7648	14.0477	13.2646	13.6911	14.3528	14.1184	14.1472	14.0116	13.6799	14.4646	13.6085	14.3522
TOM1L1	11.194	11.1261	10.552	10.659	10.6467	11.4977	11.1753	11.1839	11.1846	9.1084	9.46	10.9034	10.7334	10.1789	10.7751	11.1452	10.0148	10.9704	10.8743	11.2168	11.2188	10.6934	11.1133	10.5688	10.9991	11.4896	11.4403	11.3535	11.8841	11.6164	10.4667	9.6384	9.6084	10.6798	10.1819	11.2471	10.0731	9.9994	10.2883	10.9356	11.1301	11.522	11.4594	10.1534	10.7008	10.9489	10.8144	11.0233	10.7868
TVP23B	11.1018	11.3489	10.8624	10.8096	11.0222	11.0347	11.7417	11.0178	11.9405	9.9994	10.709	11.414	11.3089	11.0113	11.9038	11.222	10.5738	10.8873	10.6556	10.8367	10.7648	11.1235	10.8156	10.7987	11.6543	11.323	12.0322	11.7751	13.55	13.3717	11.0769	11.0508	10.9668	11.4669	11.3598	12.3128	10.3755	10.7372	11.0908	10.9885	11.5314	10.9967	10.9122	10.9485	11.7663	11.2283	11.4916	10.6176	11.4659
SLFN12	5.0111	5.2253	5.9245	5.4109	6.3063	5.5854	5.8076	5.5745	4.6158	5.5624	6.5448	5.9888	6.1341	5.5054	5.6971	6.578	6.434	5.7979	6.2998	4.9997	4.5071	6.1858	6.1717	6.8298	6.4379	4.3625	5.4679	6.7437	4.89	6.4131	5.9665	6.3187	7.3655	6.1356	6.0547	5.3292	7.0489	5.1735	6.706	5.4953	5.7103	3.9834	5.9974	6.2154	5.3585	6.0278	6.2005	5.6906	6.0465
SOST	4.223	3.3322	3.93	5.376	4.0506	2.6646	3.5092	3.7907	3.2486	6.2898	3.1921	2.4787	3.851	4.0195	3.2859	3.8036	5.3414	1.9386	3.1069	4.2806	2.9356	4.2103	4.5425	1.6606	3.7301	3.2722	3.3986	4.1668	1.9713	1.7807	2.1727	3.9757	2.6442	2.0309	3.5824	3.5578	4.9246	4.5733	4.1338	3.3286	3.577	3.1486	5.4432	4.7508	4.194	2.3982	4.1749	3.4755	4.0691
C1QL3	1.3279	1.0198	0.0856	2.423	-0.7057	0.2244	0.8439	0.586	0.8169	-0.8375	-0.1428	-0.0801	-0.1711	-0.5058	0.8695	0.3234	-0.4519	0.5685	0.8136	3.023	-0.1623	-0.1047	2.0045	-0.2606	0.2283	-0.3657	-0.4446	-0.4568	-0.2711	-0.5008	-0.5883	-0.2847	-0.4945	0.2199	-0.2401	-0.6929	2.7587	0.9202	-0.1485	-0.4949	0.5632	0.3502	-0.7103	0.2125	0.4069	-0.1187	-0.3381	-0.7615	-0.5068
PTGES3L-AARSD1	10.0571	9.3226	10.1328	9.2739	10.0618	10.5023	10.237	9.8346	10.8267	10.0852	9.5568	9.9806	9.8411	9.2143	9.8273	10.066	9.4497	10.6253	10.0475	10.0693	10.348	10.2776	10.4069	10.0187	9.393	10.1341	10.2112	9.7709	10.0167	9.8639	9.7776	9.2384	9.0541	9.9445	10.2437	10.4576	10.2426	9.8384	9.9485	10.6293	10.7117	10.2787	10.084	10.2656	9.6397	10.0666	10.5099	10.3436	10.359
C1orf112	10.4439	10.3053	10.5519	10.6876	10.7257	10.4413	9.9967	10.5488	10.3175	10.0188	10.6733	10.3672	10.2153	10.2506	9.435	10.7935	10.6957	10.3613	10.4474	10.9163	11.2004	11.321	10.3497	10.0394	10.0472	10.3309	10.1307	9.3125	9.4565	9.4533	10.7452	10.3015	11.2678	10.5715	11.2574	11.7851	11.5501	10.2058	10.414	11.4523	10.7198	10.1484	10.7821	10.6344	10.5093	10.7898	11.0119	10.3445	10.616
SPATA20	12.0284	11.3162	11.7095	11.5393	10.3222	11.1186	11.593	11.3614	11.4347	11.4317	11.3054	11.1356	11.9601	10.8439	11.5684	10.9674	11.5854	11.5989	11.5096	11.3202	11.2324	11.1788	11.5792	11.1375	11.4659	12.0943	11.6841	11.8018	11.777	11.8995	11.3988	10.3554	11.3466	10.8601	11.1514	10.0588	10.3749	10.6608	11.8718	10.8391	11.4134	11.4241	11.3412	11.3423	11.2572	11.196	11.189	10.4984	11.9956
EIF4E	11.2208	12.2443	12.2824	11.583	11.7822	12.298	12.5336	12.2335	12.795	11.027	11.8478	12.2158	11.8481	11.9623	12.1306	11.7676	11.6022	11.8229	11.3279	11.9643	12.5165	12.0359	11.499	12.2556	12.0112	12.4705	12.639	12.3019	13.7731	13.8394	13.3172	11.4249	11.3185	12.0361	11.5833	12.4093	11.8826	11.8951	11.7083	12.4887	12.4627	11.5812	12.1032	11.9817	12.3623	12.3207	12.599	12.0514	11.4176
HOXB1	3.5026	4.7165	4.7944	4.8861	-0.7057	3.0984	2.8212	3.7981	3.2974	3.3429	2.6877	2.8807	4.1169	3.888	2.1969	2.4407	2.0442	3.4825	1.8859	4.0651	4.3045	3.4061	2.0045	1.6868	2.5737	4.7084	3.6351	4.716	-0.2711	1.047	2.2629	3.0019	2.7178	2.9424	3.4058	3.833	4.4046	0.9202	3.6798	3.4367	2.5133	0.3502	2.6438	4.768	3.5881	-0.1187	3.8036	1.061	4.2785
ZNF207	11.8508	12.059	11.9947	12.0187	12.1947	12.0238	12.1734	12.3246	12.4323	10.9892	12.3413	12.052	12.1314	12.0046	12.2992	12.0996	12.4306	12.1211	11.667	11.6312	12.2341	12.113	11.9795	12.0852	12.2735	12.3895	12.1582	11.9666	12.5108	12.1563	12.4057	11.7873	11.7861	11.6937	12.1435	12.5181	12.4671	12.0227	11.8603	12.1321	12.3602	12.4459	12.4908	11.9101	12.2444	12.2666	12.2499	12.1973	12.109
FOXN1	6.5226	6.8429	7.2115	6.7306	5.93	6.2421	7.2289	6.3746	6.908	6.7013	6.228	7.1497	6.7171	6.5232	6.4938	6.5981	6.6456	6.8702	6.0713	7.1162	6.253	6.4577	5.9833	5.9892	6.4604	6.3884	6.8854	6.5947	6.9759	6.654	5.6181	6.413	6.1165	6.6156	6.5029	6.719	6.8653	5.9859	6.6672	6.3713	6.3381	7.0273	6.4811	6.5261	6.3028	6.7123	6.8287	6.1936	6.8658
ASGR1	7.5293	9.9595	9.7337	7.6658	7.7812	8.9205	6.5673	6.814	8.4385	7.0272	8.5334	7.2966	8.3968	8.6837	7.7012	9.4503	7.7522	7.0535	7.4687	11.2556	9.2748	8.4175	9.7225	9.6238	7.114	8.5071	8.2042	7.5795	6.8505	6.7724	8.4749	8.3409	8.6744	9.7059	9.0929	8.872	10.3144	11.988	7.8341	9.0552	8.3161	8.947	9.0931	8.2251	8.6371	7.0383	9.0148	7.8776	10.0088
SLC16A13	6.1754	5.1933	7.0922	7.7544	5.8578	6.1106	5.8964	5.47	6.2415	6.3502	5.491	5.5214	6.6596	6.6059	6.3714	5.5635	5.7156	6.0447	5.7588	7.3743	6.1047	6.6195	6.0652	5.5622	5.679	6.6495	6.2225	6.6587	5.1453	4.9198	5.5315	6.5505	5.4364	6.3324	6.8881	6.3144	7.3861	6.579	6.8504	6.5332	5.9843	5.9242	5.4929	7.1532	5.9567	5.6448	6.9829	5.8712	7.1823
DERL2	11.3316	11.8761	11.6223	11.4009	11.6079	11.4616	12.3444	11.3589	11.9218	11.3958	11.7905	11.5758	11.951	11.8289	12.5044	11.8338	11.7754	11.9731	11.6961	10.8682	10.851	11.5883	11.4848	11.6802	11.9594	11.6342	12.1184	12.2097	14.4084	13.8302	12.6486	12.0883	11.4949	11.8159	12.2509	11.5764	11.1038	11.5157	11.5755	11.1327	11.2385	12.0407	12.1825	11.6451	12.2555	11.6973	12.5604	11.1443	11.9528
BIRC5	12.3351	12.4601	13.2479	12.9033	13.6386	13.5579	12.7079	12.6692	13.8195	12.5552	13.3484	12.6754	12.4684	13.62	12.9199	13.0036	13.3169	13.0928	12.5208	13.7478	13.9427	13.3437	13.0449	13.8986	12.4684	13.4021	12.9744	11.517	13.3273	12.4372	14.4673	12.638	12.8604	13.0376	14.3377	13.8482	13.8244	13.3282	12.5657	14.1785	14.2997	13.4303	14.0989	12.7903	13.2338	13.6115	13.6485	13.6499	13.1869
TOP2A	10.7912	10.247	10.5887	10.5502	11.1246	10.9679	10.0741	10.3332	10.7926	7.5377	9.6758	10.4676	10.203	9.758	10.1959	10.8404	10.7903	10.8956	10.3152	10.4583	10.4724	11.3094	10.2204	10.4131	10.4803	11.219	10.3837	9.2729	6.8145	8.4683	9.9426	9.9321	10.3809	10.456	11.0344	11.9158	11.1162	10.0823	9.7748	11.784	11.5769	9.5718	10.2681	9.9921	10.3723	11.1757	11.0423	10.5515	10.5405
KRT37	1.3279	1.0198	0.0856	3.2292	-0.7057	0.2244	-0.7993	0.586	0.8169	4.0266	-0.1428	-0.0801	6.4183	-0.5058	0.8695	0.3234	1.3146	0.5685	0.8136	1.7428	-0.1623	4.0132	2.0045	-0.2606	0.2283	1.543	-0.4446	2.2785	-0.2711	-0.5008	-0.5883	-0.2847	-0.4945	0.2199	-0.2401	1.9363	3.4986	0.9202	-0.1485	2.2297	0.5632	2.3556	0.8518	1.7325	0.4069	-0.1187	-0.3381	-0.7615	1.7097
PRR15L	14.1958	14.1478	13.4071	13.587	14.0756	14.9586	15.1699	14.2738	14.7263	14.8735	12.6295	14.2011	13.2228	13.7097	15.2119	14.4477	13.7108	13.9433	13.8523	14.4162	14.5608	14.2381	14.2522	14.9075	14.0121	13.7571	14.0803	14.9758	16.587	17.0472	14.6393	13.3978	12.2674	14.3079	13.8747	14.2307	13.7882	13.211	14.2281	14.049	14.7079	15.1799	15.008	13.9136	14.3303	14.8453	14.4885	14.3268	14.485
GREB1L	1.3279	5.0825	6.4568	4.9314	1.8262	2.4659	2.5676	2.3271	3.4116	2.5738	2.1309	-0.0801	3.1504	2.7677	3.4982	2.1017	2.7159	0.5685	0.8136	7.7979	5.6916	2.835	2.0045	3.717	2.2977	3.1143	2.8799	4.0315	6.6977	-0.5008	1.1609	3.3389	3.2238	1.9119	5.6332	5.206	5.0705	0.9202	3.7853	3.4149	2.5845	7.0411	2.0683	5.161	2.6454	2.559	4.6631	3.0487	6.4389
NKG7	9.4965	9.7893	9.1295	9.2046	10.5951	9.5799	10.4912	10.3493	7.9917	9.3917	9.926	9.2195	10.0784	9.2465	10.97	9.5345	10.5656	9.6491	9.5086	9.3182	9.4855	9.0361	9.1583	9.7445	10.5715	9.7352	10.052	9.936	10.1765	11.1744	11.2199	9.6565	11.1949	9.7979	8.6344	8.8789	8.4217	9.8473	10.2443	9.5515	9.6955	9.8846	10.5733	10.8892	10.6267	9.9071	8.6588	10.1216	8.7683
PPP1R13L	12.2258	11.3087	11.8783	10.6951	11.5218	11.5185	10.2338	12.207	11.4626	12.8633	11.2971	10.4929	11.4989	11.3194	10.988	12.0628	12.3066	10.5061	10.8477	12.017	11.3368	11.7976	10.6944	11.4181	11.0207	11.7326	10.8796	10.3016	8.116	8.7917	10.174	10.5587	11.3901	11.4838	9.978	10.7582	11.2014	11.0126	11.317	9.9922	11.3601	9.7489	10.283	10.652	11.6249	11.1705	11.1568	11.9949	11.2143
VASP	13.0935	12.746	13.2195	12.7139	11.8825	12.2374	12.8164	12.3008	12.887	13.8069	13.9349	12.1124	12.3375	13.7128	13.5818	12.4663	12.5069	12.3087	12.2181	12.8507	12.2768	12.6449	11.8651	12.7152	12.5402	12.4944	12.283	12.2903	13.4864	12.9226	14.0227	12.7059	12.0682	12.8633	12.3069	12.7222	13.0382	13.6275	12.8603	12.1777	12.5295	12.7876	12.7232	12.3668	13.149	12.8649	12.5344	12.6769	12.3314
KEAP1	11.4211	11.5011	11.4393	11.9478	11.3426	11.2809	11.1161	11.0707	11.4242	11.4225	11.0705	11.4497	11.3231	11.2153	11.0707	11.3267	11.2487	11.1563	11.0862	11.8698	11.5923	11.4291	11.028	10.8634	10.9233	11.3707	11.2185	10.6632	10.1173	10.4864	11.013	11.0622	12.2221	11.0887	11.3387	11.2411	11.8193	10.9985	11.1628	11.3373	11.4858	11.5704	10.6478	11.4472	11.0634	11.2434	10.6608	11.2782	10.9792
ICAM5	6.8764	6.2331	6.9357	6.4797	6.6006	6.3982	5.8784	5.9892	6.6923	8.4924	6.978	5.8541	6.2934	7.1082	6.7612	6.156	6.6941	6.1954	6.4562	6.6044	6.9892	7.0866	6.4109	7.097	6.191	6.5391	6.5689	6.5232	6.7427	6.6301	6.8164	7.3578	6.0923	5.9627	7.0005	6.2615	7.2813	7.8243	6.8927	6.9317	6.2695	6.4657	6.4958	6.6544	6.0447	6.5937	6.7292	6.2479	6.3626
GDAP2	8.7393	8.7022	7.8856	8.4652	8.3766	8.5793	8.3736	9.194	8.3503	8.4411	7.6954	8.2124	8.2741	8.4992	8.2766	8.2575	8.0678	7.9631	8.323	8.5164	8.5946	8.4606	8.2272	8.2559	8.6617	8.605	8.1908	8.4985	8.4345	8.8771	8.2509	8.71	8.2036	8.2034	8.3031	8.4333	7.4547	7.9903	8.1403	8.4753	8.3288	8.3465	8.2722	7.8225	9.0505	8.3893	8.7615	8.3231	8.0365
KLF2	12.8016	11.1756	12.117	10.4049	11.4783	11.3705	11.05	10.6769	11.6051	11.746	14.2195	10.4038	10.8559	11.6352	13.2674	11.5858	11.5212	11.6977	11.6384	10.5434	10.4556	11.9688	13.0685	12.6885	10.8635	10.5444	11.1159	11.1509	11.3684	10.8265	12.1897	12.2489	12.4062	11.4968	12.4832	10.3524	10.9578	11.393	11.4252	10.4546	11.6511	9.5735	10.3862	11.434	11.9873	10.654	10.5526	11.1983	10.6096
TIMM44	9.8393	9.4472	9.8034	10.0317	10.1469	9.8989	9.6796	8.8493	10.0181	8.7793	9.4656	9.5604	9.3256	9.1718	8.5088	9.3425	9.0919	10.2169	8.8189	9.5677	9.5523	9.7514	8.572	9.0058	8.9634	9.4975	10.0519	9.2861	9.2991	9.481	8.7552	9.0126	10.4059	9.3689	10.3195	9.4695	9.9696	8.8971	9.2902	9.6287	9.2536	9.7434	8.6487	9.3017	8.9457	9.5578	9.0005	9.4225	9.6065
ASF1B	10.0729	10.3128	9.9102	11.3162	10.6946	9.8461	10.1787	9.8319	10.1317	9.6448	9.7661	10.2708	9.9473	10.2068	9.5593	10.5476	10.618	10.5551	11.0153	10.4773	10.2754	10.8592	9.3223	10.6743	10.3945	10.5167	10.0632	9.1691	8.7162	8.2294	9.8936	9.8425	10.6535	9.6265	10.9164	10.0991	10.9639	9.9987	9.3442	10.3284	10.6567	9.9129	9.708	9.7	9.7736	10.3707	9.7638	10.3179	10.363
DNASE2	9.3638	8.7099	8.5609	8.7247	9.6166	9.1088	8.4738	8.6036	7.9845	8.8315	8.941	9.5736	8.8705	8.2589	9.1267	9.2458	9.3658	8.9161	9.1375	8.999	8.5175	8.6934	8.2058	8.716	8.651	9.22	8.7579	8.6746	8.4818	8.8637	7.958	9.1573	9.7289	9.0414	9.3438	8.7859	8.9784	8.9232	8.9038	9.0937	9.0988	9.1947	8.3321	9.1514	8.5094	9.1406	8.9222	9.0688	9.0628
ECSIT	11.53	11.5841	11.8538	11.6732	11.7238	11.2714	11.7459	10.8959	12.4245	11.5877	11.6084	11.3098	11.3949	11.5389	11.1159	11.5162	10.8227	12.4796	11.6861	12.0116	11.9612	11.6904	11.5581	11.5094	11.3691	11.4465	11.5105	11.7983	12.2437	11.7428	11.8862	10.6088	11.8825	11.5175	11.6882	11.0382	11.566	11.6702	11.5667	11.3565	11.177	12.7888	11.243	11.4057	11.1942	11.3622	10.6222	11.6229	10.9998
ATF5	7.5399	8.1692	8.703	8.7957	7.89	8.1297	8.5496	8.5638	9.1062	8.1566	8.7184	8.2106	8.7477	8.5059	8.323	8.0784	8.7653	7.9895	8.5002	7.9812	8.1991	8.7558	7.8111	7.7441	7.8349	8.4799	8.213	7.9819	7.2201	7.6828	7.3418	7.7411	8.3436	8.4867	7.983	7.682	9.287	7.5598	8.7402	8.0752	8.4022	6.9761	7.8098	7.8471	8.7619	7.9175	7.8591	7.8674	8.6818
TEAD2	7.2908	7.3949	7.4916	7.6943	7.0948	7.4465	5.9813	7.1322	6.9884	6.3604	7.645	6.4796	7.1879	7.3194	6.0247	7.8272	7.9924	6.822	7.4013	7.5873	7.3349	7.3591	6.8497	7.4701	7.0283	7.1135	7.0487	5.565	4.2847	5.6902	7.8925	7.7519	7.7074	6.8246	7.5875	6.0138	8.5668	7.6508	7.7879	7.7277	7.5005	7.2671	7.2439	6.9272	7.3318	6.5203	7.641	6.4505	7.31
RASIP1	10.654	10.262	11.0921	11.9497	11.3295	11.1116	9.7488	9.9138	12.2824	11.5522	12.7209	11.1877	11.28	10.9326	11.5026	11.4427	11.7774	11.2751	11.7126	10.5044	10.2001	11.2388	11.3702	13.4367	10.2475	11.0099	10.362	9.7442	9.5094	9.7278	10.723	12.499	12.3478	10.516	11.6148	10.0988	11.3481	11.8023	11.9445	11.4836	11.1091	9.3623	11.2491	11.2512	10.7195	10.679	11.1302	11.0146	11.0997
EMP3	9.6898	10.4225	10.6693	9.9608	11.4835	10.8397	11.0401	9.9983	10.6356	12.5909	12.4029	10.2374	11.1857	11.5774	10.7966	11.1844	11.0806	10.2771	11.6201	9.3983	9.2085	10.9262	11.575	11.4424	11.0153	8.8098	10.4196	10.6493	11.6099	11.5658	12.373	11.7348	11.8925	10.2129	11.1931	9.7115	10.9797	10.0766	11.2999	10.091	10.9038	10.3015	11.3571	10.5861	10.9016	10.8285	10.6992	11.0093	10.1551
CYTH2	9.1401	9.2712	9.1709	9.6287	8.9128	9.1663	9.2032	8.3361	8.6885	9.1335	9.0997	9.7778	8.8147	8.4067	9.2579	9.1389	9.4468	9.1454	9.3715	8.9467	9.0935	8.8571	8.9716	8.5044	8.8217	8.5731	9.0121	9.0427	9.1792	9.6678	8.6402	8.9692	8.7876	9.2016	8.3024	9.0172	8.8621	8.9047	8.6634	9.2633	8.9974	9.2717	9.6405	8.8355	8.8557	9.3152	8.8066	9.1587	8.8635
URI1	11.7062	10.5604	11.3072	11.3628	11.3689	10.5238	10.5211	10.9834	10.9155	11.3779	11.5523	10.7852	10.6235	10.9989	10.1463	10.5701	10.6477	10.47	10.609	11.405	11.0575	11.4802	10.9253	10.7335	10.3344	10.5301	10.525	10.415	11.3208	11.0281	11.3789	10.2141	11.0205	10.543	11.3217	11.2117	11.2569	11.0571	10.6116	10.9503	10.6562	11.5095	11.1962	10.7043	11.3494	10.3374	11.0933	10.7035	10.81
PPP6R1	8.2083	9.0588	9.3087	8.2042	9.7696	8.3648	9.1419	8.7788	9.0696	10.5209	14.3234	8.6575	8.458	12.3536	10.449	9.205	9.5478	8.8379	9.3643	11.4628	11.6493	9.3508	12.2992	12.0871	8.4741	10.3073	9.3768	8.6829	19.5743	14.2577	16.5149	10.6715	8.5488	8.5499	12.1656	8.4529	9.1175	11.7061	10.8681	9.1196	8.18	10.0668	9.6914	8.896	9.1754	9.0655	9.2689	9.149	9.2848
EBI3	8.2363	7.8924	6.8833	7.7906	8.1544	7.2573	9.2725	8.2528	6.4105	6.4099	7.6345	7.873	8.2141	6.9213	7.5188	7.4471	7.5089	7.2058	7.5584	5.9426	7.1832	7.7798	7.1416	8.3373	8.4948	7.0926	7.4746	8.4299	6.8415	7.6391	7.8716	8.2149	8.4008	7.5259	7.5523	6.5487	6.9307	6.8987	8.1955	8.0874	7.1545	6.7434	8.5409	8.0396	7.4897	8.0343	7.333	7.9566	7.2946
EFNA2	5.83	6.4966	6.6155	7.4776	5.2449	6.4775	6.472	5.7178	5.4411	6.6664	5.2761	6.4934	6.0918	6.8218	7.122	5.5695	6.3123	5.764	5.8398	6.9143	6.1823	6.9153	5.9613	5.9774	6.1976	6.6639	6.4516	7.0218	6.0318	5.548	5.5234	5.6098	4.5531	5.5721	6.1691	5.7094	6.4373	6.1	6.6499	6.4307	6.1199	6.4826	5.2306	6.7251	6.137	6.3749	6.1542	6.5634	6.4841
CFD	13.9464	14.8221	12.3021	11.783	13.3496	12.222	14.3812	12.595	14.4416	13.7859	13.3427	13.1127	13.8453	13.7621	11.6673	13.0831	12.0382	12.7113	14.0282	10.9276	11.3458	12.6379	12.7374	13.331	13.3193	12.3361	13.1716	14.8761	16.3122	15.2793	13.9832	11.031	12.8368	12.5617	11.3123	11.4851	11.2415	12.0518	13.7232	10.6652	11.9526	13.4672	12.2293	12.736	13.3032	12.6681	11.5704	12.5818	11.4629
KCNN1	3.1299	1.0198	4.2018	4.8962	2.395	2.7612	3.3654	0.586	2.1509	3.4949	3.6744	2.0159	3.8377	3.3212	2.5621	1.9474	3.3392	2.2808	2.9884	5.144	3.8229	3.9754	2.0045	2.7638	3.3365	3.5801	3.8643	3.3901	3.7169	3.3627	3.897	3.5063	3.0235	2.0355	4.1808	4.28	5.0456	0.9202	3.8051	4.4062	2.442	2.6123	2.7449	4.269	3.5361	3.2925	3.8137	3.4085	3.8822
EPHX3	11.973	11.9747	13.4386	13.4383	12.189	12.3236	12.9381	11.921	12.8026	14.3617	13.808	12.3628	12.9155	13.5334	13.4388	12.5634	12.4128	13.0503	11.6789	13.3326	13.1619	12.052	12.9586	12.5409	12.2641	13.1705	12.8477	13.2084	14.5469	13.2777	13.5941	13.5683	12.4401	12.3336	12.8209	12.2985	13.0933	13.2407	13.2934	12.3344	12.3501	13.7502	13.3751	13.1565	11.7021	12.3773	12.8604	12.5292	13.1146
FXYD7	5.11	3.9433	6.7749	7.4798	4.6183	5.2556	5.1553	4.3511	5.4379	5.0972	5.2681	4.6722	6.0758	6.1954	5.9247	4.4431	4.6962	5.361	4.4453	6.0656	5.3393	4.9511	4.0671	4.1819	4.7988	6.0896	5.9181	6.2994	4.5414	4.2485	5.2297	6.0236	4.1251	4.2034	5.5852	5.6176	6.6799	8.2842	6.2998	5.4528	5.0694	5.3455	4.9191	6.4026	4.4087	4.1244	6.2584	4.8442	6.0011
SUGP1	9.891	10.0123	9.5198	9.5929	10.0661	9.8835	9.8377	9.9314	9.8347	9.9767	9.4225	9.9399	9.8969	9.5933	9.3706	10.2516	10.3652	9.8965	10.0273	9.9413	9.8563	10.0231	9.457	9.6828	9.6365	9.8875	9.8321	9.4392	8.8204	8.9517	8.6713	8.9641	10.2109	9.8015	9.7609	9.9069	10.1702	10.1651	9.6704	10.0842	9.7194	9.8292	9.4492	9.8095	9.4986	10.0322	9.3861	10.114	9.6801
NDUFA13	14.3086	14.3527	14.4187	14.4941	14.1328	14.2505	14.6488	14.0609	14.336	14.3524	14.6708	14.1408	13.8929	14.4343	14.2025	14.0294	14.5093	14.4866	13.9918	14.1645	14.7429	14.2808	14.0169	14.0922	14.0706	14.0829	14.5694	14.724	18.0813	16.6122	16.0286	13.8517	14.2681	14.3643	14.3718	14.7208	14.2887	14.6984	13.9265	14.1951	14.1226	15.4287	14.6345	14.1487	14.2133	14.4922	13.7094	14.257	13.9215
UPK1A	5.957	3.4148	4.7282	5.5743	5.6497	4.6142	4.8399	4.0313	4.7898	5.5174	4.8265	4.6055	5.6624	5.1714	4.9648	4.7666	4.5656	8.2817	5.071	5.6359	4.4419	5.106	4.2336	4.143	4.3124	4.8393	4.6064	5.3747	3.0344	2.6044	4.666	5.0331	4.7748	5.043	5.0099	4.6899	6.2678	5.2601	5.386	4.5746	4.5827	5.4148	4.899	5.7897	5.2796	4.5409	5.5069	6.3666	5.4715
GUCA2A	5.6157	14.3681	8.2005	12.1017	4.4297	12.2564	14.2843	5.5552	9.1581	10.6182	6.4298	11.2325	5.9332	11.8332	12.6559	11.5692	12.0768	12.1736	13.4276	6.7617	11.2145	12.5655	6.7801	9.5274	14.4213	7.0316	13.0089	14.372	16.6428	16.5606	9.5262	8.1547	6.7219	12.9972	6.7114	9.1299	8.8532	8.9352	11.0147	11.5328	11.2696	12.7538	10.8243	12.9222	13.8349	13.3531	11.1003	12.8275	12.0253
CD320	11.9079	12.3212	12.9808	12.4732	12.3679	11.959	12.2969	11.2626	12.5411	12.2228	12.4646	12.4805	11.3259	12.1701	11.6119	11.8394	10.5914	12.0686	11.5843	12.7043	13.3148	12.0473	11.4683	12.0427	11.7588	12.8925	12.117	11.6576	11.8451	12.4055	13.0198	11.9948	13.1417	11.9899	12.0894	12.3786	12.3222	12.2912	11.702	12.6924	12.5498	13.232	11.9497	11.8985	11.498	11.9889	11.7179	13.1071	11.541
BABAM1	11.9439	12.1049	11.5834	12.3598	11.8715	11.6326	11.8475	11.935	11.9547	11.8688	12.1036	11.6322	11.7902	11.7073	11.6021	11.9955	12.2658	12.2375	12.2267	11.7026	11.8484	11.8505	11.5005	11.9253	11.865	11.9344	11.8808	11.8145	13.2746	12.59	12.0529	11.6967	12.088	12.1644	11.8882	11.9616	12.1514	12.1233	11.6074	11.7243	11.0826	12.4453	11.9222	11.6107	11.7758	12.0661	11.4296	11.7436	11.7805
ABCG5	6.068	6.7195	6.5195	7.5592	6.0398	5.2958	4.6867	8.1624	10.1854	4.4942	6.709	6.4743	6.6267	6.8818	6.735	7.1723	5.4025	6.0518	4.2804	5.9543	5.2327	6.21	4.94	5.3518	5.7053	8.1758	7.5455	6.2094	5.2023	5.49	5.5294	6.0504	4.1189	7.9513	6.239	6.7129	6.4142	4.788	6.7618	5.2809	6.5842	7.1131	6.1648	6.1265	7.3296	7.22	6.5546	5.3116	7.797
SLC39A10	7.8765	8.8706	8.3792	8.4415	8.8701	8.9689	7.5401	8.9785	9.2574	8.7382	8.5129	8.8138	8.9567	7.6871	7.2707	9.3394	9.4044	8.4922	7.9511	8.0672	9.5791	9.0484	8.6407	8.9218	8.9572	8.1146	8.321	7.4637	4.8748	6.9732	8.633	9.2877	9.2987	7.9383	8.2331	9.1484	9.1398	8.7203	9.9029	9.4983	9.3885	6.8633	7.6958	8.5692	8.1241	8.2902	9.0618	8.4829	8.1886
NLRC4	6.0896	7.2826	6.9505	6.2309	7.6229	7.0555	6.8193	6.9302	6.8277	6.1168	7.5886	7.0427	7.2538	6.2007	6.5716	7.0971	7.379	6.755	7.2731	5.5159	5.8536	7.1836	6.6203	8.2763	6.9241	5.2681	6.9413	7.342	4.888	7.1366	7.6842	7.3633	7.9461	6.5356	7.8974	6.3558	6.7925	7.5222	7.3337	7.1436	6.6898	5.5235	6.7631	7.3989	7.7353	7.0332	6.791	7.429	6.5816
TTC32	8.7469	11.2762	10.3614	10.0909	11.4011	9.9201	9.8233	10.4673	10.1739	9.3426	9.7605	10.023	9.3893	10.9367	9.6294	9.9238	10.4901	10.7985	9.7264	10.4891	9.2388	9.9772	9.3202	9.8824	10.3751	9.6891	9.6317	9.4913	11.6158	11.5883	11.4676	11.4811	9.0089	8.9478	10.2351	10.5667	10.2532	9.4683	10.6377	9.9886	9.8696	10.4412	10.188	9.4589	9.3308	9.7956	10.2326	10.4754	9.7371
GCKR	1.3279	1.0198	2.7737	3.797	0.9309	0.2244	1.0467	0.586	0.8169	1.132	-0.1428	-0.0801	2.874	3.0713	0.8695	3.7988	1.057	0.5685	0.8136	2.7221	-0.1623	1.7936	2.0045	-0.2606	1.8632	1.6901	1.5386	2.7805	-0.2711	-0.5008	-0.5883	2.5454	-0.4945	0.2199	2.2401	2.7132	4.7452	0.9202	1.7116	1.8952	0.5632	1.9264	-0.7103	3.1666	0.4069	-0.1187	2.6581	0.8608	2.1962
NUDT5	12.9799	12.651	12.7552	13.0936	13.0575	12.2136	12.5692	12.8152	13.3622	10.9759	13.4076	12.7229	12.5789	12.2447	12.5008	12.3554	12.9514	12.3565	13.2323	12.6823	13.1314	12.5818	12.6594	12.8097	12.2841	13.1476	13.0332	12.5267	14.3245	13.8919	13.6142	12.931	13.125	12.3928	12.9261	13.2785	13.4613	13.1486	12.3783	13.0902	12.635	13.5137	12.9575	12.4371	12.7455	12.9515	13.2052	12.7433	12.2769
ANKZF1	9.457	8.8923	8.9104	9.3327	9.274	9.568	9.083	9.0347	9.0447	9.0658	8.457	9.4356	9.2524	9.0472	8.5884	9.3536	9.2541	9.2865	9.1856	9.6931	9.1075	9.2659	9.2204	8.8367	8.5941	9.1638	9.2642	8.6368	7.4995	7.8672	7.4194	8.8917	9.2245	9.2765	9.3111	9.8011	8.538	9.8398	9.74	9.9432	8.5263	8.9891	9.2481	9.1523	8.4401	9.16	9.4938	9.401	9.1984
WNT6	6.6695	5.8825	6.5058	7.5861	6.1219	7.1848	6.7052	8.2793	7.3166	6.1676	6.9255	6.7347	10.5842	6.3388	7.1028	7.1499	7.0084	6.0673	7.3698	6.7495	6.5601	6.1438	7.7178	8.6807	6.811	6.1162	9.7063	7.1114	5.7361	6.1831	6.5013	7.479	6.4953	5.8238	6.4795	6.1242	7.8539	7.718	8.9016	6.7533	6.5218	10.3346	7.149	6.8134	5.8775	6.1949	8.6894	6.4152	6.1286
CNNM4	13.7189	13.9638	12.7822	13.5001	13.783	13.6848	14.8562	13.317	12.9903	13.193	13.204	13.3114	12.411	13.3946	14.2682	12.7545	14.0546	13.0928	13.8405	13.8957	13.0303	13.5509	12.0182	12.3277	13.8343	13.8549	13.4301	14.1816	14.003	13.2895	13.6378	12.325	12.817	13.3126	12.596	12.8299	11.6875	13.0129	13.2676	12.9164	13.3347	13.1266	13.2589	13.1081	13.8806	14.0066	12.8455	14.0058	12.502
REG3A	14.5018	7.6587	7.3465	7.7303	14.7315	5.5444	4.824	12.683	14.4912	5.2865	10.6313	9.2976	16.1607	17.7872	15.4529	16.6293	5.3476	12.9343	5.3238	6.4662	10.1654	7.2877	7.8483	13.9223	7.1322	11.2402	17.645	6.1479	8.8094	6.0446	7.8546	8.6024	4.2023	4.6078	9.5385	10.6103	7.4771	19.1087	9.3504	13.4922	10.5514	12.8167	9.1502	6.8372	13.6255	11.7955	13.6795	5.7551	13.8942
IGFBP2	15.1211	11.1803	14.4849	11.6413	14.3547	9.6122	10.2424	13.8036	15.2387	13.8501	13.2541	13.3382	15.0163	13.9517	11.9614	13.5967	14.7009	13.3969	12.4456	15.7394	14.9375	14.7076	11.2024	13.9409	12.1823	12.406	13.9716	12.4158	13.646	12.1607	13.6251	12.6993	11.2007	14.6397	11.4842	11.6362	14.6972	14.8095	13.5525	14.5792	14.9091	10.3523	11.7147	14.0605	12.599	13.8056	14.5385	10.8136	11.8355
CEBPZ	11.5756	11.5898	12.2596	11.9462	12.0787	11.728	11.4497	11.7933	12.1954	10.9122	12.2763	11.8286	11.7428	12.1437	11.3731	11.6811	12.1001	11.517	11.5757	12.0203	12.1454	12.1923	12.0521	11.5726	11.6944	11.9408	11.7966	11.8151	11.5048	12.0776	11.7472	11.8574	11.7425	11.5359	12.0689	12.1703	12.445	11.8536	11.6271	12.1605	11.9012	12.0729	11.9245	11.8446	11.1871	11.4472	12.2421	11.4304	11.8931
SP110	11.1306	10.7965	9.638	9.6891	10.3107	10.2638	10.5992	10.891	10.0214	9.5	10.8461	10.7739	9.9821	10.1121	10.8941	10.6073	10.9179	10.6799	10.3821	10.6633	9.3019	10.7284	10.49	10.1588	10.0977	10.3967	10.4988	10.6027	10.3806	10.6923	10.579	10.1247	10.416	10.4665	10.3831	10.2512	9.847	10.5184	11.0627	10.0451	10.3706	10.447	10.5577	10.9436	10.75	10.8923	11.3025	9.9676	10.8581
BAZ2B	10.0057	9.6923	9.4343	9.5946	9.4616	9.5921	9.2008	10.0232	9.4362	8.1419	8.8791	9.7748	9.4218	9.1424	9.4716	9.586	9.1248	9.0618	9.3036	9.2541	8.8498	9.217	9.6311	9.1101	9.7504	9.9117	9.4836	9.5879	7.7295	8.6336	8.3467	9.0465	9.2242	9.7565	9.0696	9.8104	8.3815	9.6914	9.5122	9.8493	9.5643	8.6849	9.1001	9.4629	9.1644	9.6117	8.5322	9.0526	9.1843
RTKN	9.8719	10.2036	10.0543	9.8271	10.5102	10.082	9.0335	10.0232	10.2883	10.2421	10.2018	10.0628	10.2194	10.026	8.952	10.39	10.5052	10.4511	9.9378	10.6557	10.3708	10.5279	10.0568	10.5073	9.669	10.0976	9.4742	8.9146	10.0221	8.2106	9.8214	9.8309	10.3174	9.8254	10.531	10.1915	10.5612	10.69	10.0281	10.4914	10.2327	9.9168	9.8192	9.5235	9.6592	9.9929	10.2742	10.1913	10.4607
GCFC2	9.2401	9.1221	8.1247	8.9496	9.7485	9.1985	9.4038	9.0556	9.9295	8.0721	8.3734	9.4013	9.2991	8.5548	8.9298	8.7653	9.3286	9.2148	9.3718	9.2999	8.7253	9.0906	9.5515	8.7136	8.4297	9.6388	9.0837	9.1663	9.6463	9.3315	9.1447	8.225	9.1959	9.0937	8.9361	8.54	9.7711	8.5237	9.4184	8.7918	9.1151	9.8093	9.1829	9.0293	9.6769	9.3874	8.8532	8.8376	9.1618
KCNS3	8.0105	8.5944	8.7701	7.6757	8.7557	10.8117	11.0848	11.2101	7.1231	9.0906	8.6917	8.7568	10.1783	10.1444	11.2711	9.1116	8.421	9.6508	9.435	8.6058	9.5603	10.6686	10.1771	9.3461	9.4648	11.1258	10.8551	9.6146	13.197	11.5958	9.9339	10.8391	11.5733	10.4457	8.1663	9.2294	8.2381	8.6754	10.8575	9.1667	8.7816	8.8737	9.4383	9.438	8.4487	8.0664	11.3128	8.1041	8.4518
COLEC11	7.8022	8.4901	7.3064	8.7351	6.8242	8.5894	8.1706	7.879	7.1978	7.7383	6.8154	8.284	7.3769	6.3144	7.9366	7.7341	7.8181	7.6179	7.8416	8.1098	7.5026	8.2253	8.1269	8.2294	8.7968	8.5848	7.3926	8.8762	10.2454	8.3567	8.534	7.7543	8.1887	7.7079	10.2258	5.93	8.9473	7.6182	7.4785	6.774	8.6691	7.8214	7.4261	6.8792	7.3511	7.9428	8.7328	8.3195	9.7097
TGFBRAP1	10.1645	10.0387	10.0307	9.9468	10.0514	9.8463	9.3838	9.7913	10.001	10.7218	9.5413	9.6371	10.116	10.0651	9.4799	10.3306	9.9422	9.9814	9.7055	10.1158	10.2972	10.0928	10.0846	9.6583	9.7195	9.873	9.4868	9.448	7.2927	8.345	8.8464	9.9143	10.3352	9.9973	10.2459	9.8676	9.4916	9.7911	9.8838	10.2802	10.5076	9.3797	9.5442	10.1412	10.1594	9.6185	10.1469	10.0217	10.1713
RNF149	13.804	13.1191	13.0728	12.7123	13.8809	13.4706	12.9196	13.3378	14.0156	13.3469	14.0409	13.0906	13.5547	13.7471	13.8412	13.2011	13.5324	12.717	12.7248	13.6799	13.2148	13.4037	13.1414	13.8381	13.1736	13.3558	13.4446	13.0336	13.409	13.8103	14.7151	13.722	13.1841	13.2888	14.1017	13.3341	12.8993	13.9365	13.2651	13.6206	13.5547	14.2123	13.2758	13.1596	13.7606	13.4028	13.2269	13.0109	13.2484
TIGD1	8.8727	7.6583	8.5763	7.9937	7.8873	8.1621	7.7224	8.0483	7.8053	8.2743	8.7082	8.0804	8.3915	7.9711	7.3438	7.7223	8.9277	8.9438	8.0568	8.1661	8.1128	8.4511	8.3862	7.4718	7.5984	7.8344	7.8496	7.674	6.9326	6.6672	7.7065	8.4458	7.6656	7.7597	8.6364	8.6886	8.3703	8.8171	8.3968	7.9252	7.7463	7.3303	8.6194	8.6153	7.0228	8.223	8.696	8.2458	8.3663
ORMDL1	11.7037	11.7551	11.1916	10.9613	12.228	11.8713	11.5872	11.615	11.5598	10.7803	11.3603	11.6883	11.6443	11.512	11.3	11.3457	11.8401	11.2784	11.4778	11.5878	11.2547	11.7565	11.3913	11.4631	11.2485	10.8545	11.5386	11.7603	13.345	12.6837	11.8121	11.937	11.8915	10.8784	12.1144	11.6316	10.8578	11.2633	11.289	11.7306	11.9445	11.5969	11.7103	11.3658	11.5103	11.4901	11.689	11.5229	11.3972
LBH	9.9381	10.2595	10.2614	9.5008	11.1897	10.6387	9.4026	9.5707	8.4738	10.1059	11.6365	9.7866	10.5623	9.7339	10.4973	11.0403	11.6424	10.7338	10.8106	9.6978	9.3675	10.463	11.7271	10.5839	10.762	8.3779	10.0111	9.182	8.5823	10.0088	11.4303	11.3142	12.3164	10.1636	10.3449	9.8157	10.9892	9.605	11.484	10.3521	11.0091	9.2503	10.5217	10.7388	10.2592	10.2974	10.4997	10.318	10.478
STARD7	12.886	12.6748	12.5754	12.6489	13.2655	12.7692	13.16	12.6394	12.8323	12.5539	13.0879	12.7525	12.5309	12.776	12.5617	12.5546	13.618	12.69	12.6591	13.0021	13.0192	12.8911	12.7357	12.876	12.531	12.5545	12.9343	12.6265	13.4585	13.6883	13.3937	12.9082	13.01	13.0049	13.0663	12.8362	11.9452	12.8827	12.5378	12.5022	13.1393	13.0047	12.971	12.5885	13.0372	13.0316	12.8344	12.9034	12.8187
HOXD1	6.0295	8.1678	5.6168	7.2846	4.8632	6.6663	8.1417	7.3798	5.7931	5.646	5.4633	6.9312	5.9167	7.9233	8.7486	7.1905	5.3473	6.9686	7.2119	4.715	5.2691	7.5335	4.4669	5.2841	7.8772	5.8946	7.2009	9.3166	8.0531	8.6544	4.2877	7.1456	4.1796	6.7533	5.2486	5.5058	5.9174	6.7506	6.6992	6.4366	7.583	6.197	6.3931	6.8583	8.4432	7.5494	6.5113	6.3936	6.4453
DUSP22	10.9711	11.1691	10.5211	9.6183	10.748	11.1006	10.2355	10.5234	10.1915	9.6624	10.0684	10.5413	10.5238	9.6143	10.5829	11.0282	9.7791	9.8633	10.2921	10.4114	10.581	9.9657	10.7494	10.4562	10.3088	10.0416	10.4758	10.4064	11.4854	10.8774	10.0886	11.0811	10.6476	10.4119	10.5331	10.628	9.7633	9.8986	10.227	9.7662	10.1467	10.606	10.7714	10.185	10.6552	10.1718	11.1018	9.9616	10.6115
MCFD2	9.9078	10.7119	11.0682	10.4039	11.2209	11.2445	9.9955	10.5079	11.2534	10.4738	11.2352	10.5692	10.8448	11.6655	11.8183	10.1528	10.8049	10.0331	10.7692	11.1056	10.8084	10.7722	11.3496	11.0792	10.6581	10.7297	10.7555	10.0862	11.6045	11.7652	13.1852	11.4615	10.7101	10.7365	12.0989	10.8638	11.1389	10.9656	10.7652	11.2379	11.3333	11.5868	11.6941	10.4439	10.9744	11.1637	11.9788	10.3225	11.3339
EDAR	7.2375	6.6395	7.3369	5.651	7.7699	6.1931	4.6079	6.6451	4.3827	6.2805	7.0061	6.2384	7.2021	5.6015	4.8071	6.7224	8.1909	8.6146	4.5391	9.4373	3.4328	4.3256	7.0946	6.1742	6.0586	7.7572	6.0262	5.2079	1.9424	2.0576	-0.5883	2.5805	8.9772	5.505	5.0866	5.5817	5.0241	8.422	3.741	2.9212	9.466	6.0842	2.8256	5.4061	5.9173	5.6863	6.6737	6.1221	3.6663
MTHFD2	11.768	11.4951	11.5936	11.1225	12.6056	11.8231	11.9357	11.3285	12.7058	10.0012	12.0658	11.8739	11.6923	11.8367	12.2214	11.091	11.8298	11.6453	11.0235	12.627	12.3388	11.9019	10.9061	11.5871	11.4885	12.4445	12.1096	11.6252	12.9278	12.9155	12.7196	11.8363	11.4893	11.8413	12.4631	11.9715	11.8966	11.2861	11.5778	12.5444	12.6088	12.6036	11.8417	11.0519	12.3658	11.1126	12.2221	11.1452	11.7323
MTX2	11.8042	11.7832	11.7867	11.7787	12.1221	11.9313	11.7472	11.7987	12.3003	10.607	11.6052	11.968	11.7586	11.6711	11.675	11.6851	11.5798	11.9683	11.5589	11.994	11.8566	11.8572	11.6048	11.4653	11.6311	12.0476	11.6217	11.9271	13.2766	12.8186	12.2378	11.8536	12.0122	11.8415	11.5643	11.8494	11.0545	11.3006	11.7188	11.8167	12.1942	12.319	12.1721	11.5883	11.9615	11.8152	11.9064	11.5017	11.7554
PPDPF	16.8108	17.0907	17.3286	16.9977	16.9771	16.3742	16.2003	16.2317	16.2463	17.7542	17.3948	16.956	15.751	16.6465	16.8104	16.7022	16.6146	16.9315	16.5992	17.3127	17.5441	16.6424	17.3592	16.7787	16.7256	16.5678	16.0277	16.6926	17.3292	17.3048	16.73	17.0562	16.051	15.9543	16.5965	16.5922	16.0431	17.6466	15.8107	16.8736	16.7055	17.2708	17.9128	15.8794	16.4854	16.8493	15.9045	16.4518	16.931
YWHAB	14.3029	14.9043	14.9163	14.7667	14.6664	14.6669	14.6196	14.5993	14.2368	15.2326	15.2679	14.8942	13.8839	14.6075	14.6465	14.9953	14.7628	14.6652	14.989	14.605	14.9497	14.657	16.2116	15.835	15.1956	14.2638	14.1327	14.3941	14.5843	15.0357	15.7619	14.787	14.3043	14.821	15.3085	15.1332	14.3604	15.5595	14.3915	14.8748	14.3312	14.6735	14.8513	14.0646	14.5957	15.141	14.8885	14.4647	15.3646
TP53TG5	4.4896	3.5632	5.5457	6.6431	3.8295	4.5684	4.6941	4.1427	4.5155	4.886	4.1586	4.1706	4.7587	4.8894	5.5066	3.9462	4.2971	4.3351	4.1053	6.3956	4.8797	4.4847	3.2905	3.6467	4.5904	5.2981	4.858	5.7598	4.1742	2.8565	4.0157	4.7721	3.6603	3.7898	5.0264	4.7813	5.8208	4.4385	5.2453	4.5434	4.3055	5.9659	4.1982	5.6241	4.4274	3.9406	5.2653	4.1884	5.139
WFDC3	10.5833	10.3975	10.4743	10.1887	9.6526	9.8939	9.7458	10.0239	9.6895	11.2267	10.6033	10.1081	9.3962	10.6698	10.2539	9.9811	9.8696	10.7241	9.499	10.4422	10.0115	10.7128	9.6743	10.1705	10.3628	10.9552	10.0899	9.7959	10.5317	10.705	11.1626	10.8235	8.8791	10.3963	10.7733	10.6341	9.7414	10.2151	9.8365	9.9042	9.1343	11.5337	11.3641	10.389	9.6209	10.5596	10.1121	9.5599	10.4561
NCOA3	8.1576	7.901	7.8574	8.2839	8.2321	8.2977	8.0595	7.8361	7.2452	7.6519	7.6296	8.2425	7.8081	7.6231	8.1829	8.477	8.3973	8.1596	8.366	7.6012	7.9712	8.5012	7.8518	7.8643	8.7281	7.8214	7.7039	8.1759	4.6579	6.5513	7.0665	7.7159	8.272	8.2768	8.8755	8.4691	7.8262	8.555	7.8671	8.5198	8.3143	6.8823	7.384	8.0609	8.1297	8.1761	8.3173	8.3728	8.8624
TFAP2C	8.2571	6.7226	8.1384	6.9809	6.9615	7.0151	6.1806	8.0483	8.4513	8.1539	7.1131	7.7807	7.5077	8.121	7.1682	7.7924	9.9335	7.714	6.6697	8.0831	7.0605	7.6697	7.2435	8.2809	7.6128	6.6962	7.3819	6.9107	5.7563	5.4236	9.1556	8.0121	7.3189	6.4031	7.452	5.9636	8.8525	7.9811	8.0203	7.0257	7.7382	8.3909	7.6229	6.7543	7.7699	7.5168	8.3524	7.5349	8.3618
TMEM74B	7.0857	8.1207	8.0788	7.1104	9.5156	8.2099	6.724	7.2272	10.3897	8.0474	9.2273	7.2598	8.9455	8.0464	8.0954	8.8577	8.6041	6.9335	7.717	8.9964	7.9584	8.1061	7.8104	10.2822	7.196	7.3537	7.6098	7.3292	6.6713	7.0077	9.0647	9.6351	7.0165	7.2829	9.7604	8.9147	7.6871	8.7748	8.9284	9.1846	9.5402	8.5066	8.21	7.7305	7.0097	7.6703	10.1712	8.9215	11.3854
TASP1	9.6911	9.3811	9.291	9.8128	10.626	8.2969	9.4562	9.925	9.7918	8.2558	9.4908	9.9644	9.6077	8.7455	9.3201	8.8113	9.1671	10.0607	8.8269	9.8457	9.4617	10.0522	8.6336	9.252	9.0556	9.534	9.6241	9.145	9.3658	9.5711	9.0637	9.5351	9.5488	9.6584	9.1844	10.839	9.6431	8.9148	9.4385	8.6836	9.564	8.5086	8.4058	8.9275	8.9637	9.2475	9.6601	10.0063	10.5291
RRBP1	12.857	12.9962	13.2907	13.3161	12.6778	11.6138	12.5426	12.2884	12.5636	13.4579	13.8963	12.7614	12.3104	13.2695	13.5297	12.0688	11.9843	13.0697	13.1774	13.0548	13.8324	13.0307	12.1425	12.6187	12.6621	12.5643	11.5694	12.4045	10.6275	10.8951	11.2267	13.4744	12.0456	13.2048	12.1969	13.2943	11.8592	13.0101	12.5204	12.583	13.1441	11.9656	11.1624	12.7433	12.2398	12.5118	12.3437	12.7345	12.8462
CST11	3.5049	1.0198	5.6072	6.5548	2.69	3.3969	3.1132	2.8593	4.4281	3.3837	2.3952	3.0567	4.8662	4.1985	3.8474	2.4735	2.8837	3.1416	0.8136	4.9722	3.5883	3.2729	2.0045	2.3301	3.2963	4.7211	3.9383	5.0051	-0.2711	1.1877	3.8995	4.5096	2.5645	2.5513	4.0638	4.2821	5.745	4.2623	4.915	3.8986	2.8011	2.967	3.8285	4.8758	3.3576	2.6551	4.6207	2.3807	4.6529
ACSS1	11.3997	10.8379	11.1951	10.0277	12.0939	12.9034	11.2625	11.3038	11.7036	11.8547	11.5498	12.0717	10.7809	11.3843	11.2793	13.1554	11.2313	12.5703	11.5393	13.3564	11.3579	11.7419	11.1676	12.7657	12.1507	10.5393	11.6493	11.3951	10.7213	10.511	11.7204	12.4715	10.9004	11.2502	11.7123	11.6084	11.092	10.6184	11.299	11.8225	11.3132	12.1477	12.4318	10.9702	10.9797	11.5499	11.9508	11.947	12.6028
RPS24	18.2462	17.3817	18.1804	16.885	17.7483	16.7976	17.5262	17.2737	17.9112	17.4429	19.9493	17.3361	17.6807	17.5101	17.3239	16.7422	16.9662	17.0637	18.2076	18.7878	18.4222	17.1535	18.4061	17.7916	16.9079	17.4169	18.0878	17.7207	22.4427	20.2077	19.883	18.2884	17.4419	17.5562	17.0819	18.211	17.5485	18.2086	17.0963	17.6832	17.0852	18.8553	18.8827	17.4286	17.1463	16.9038	17.5281	17.8166	17.3817
TRIT1	11.5787	10.3166	10.8908	10.5908	10.9962	10.7235	10.5018	10.7407	11.5424	10.083	10.1054	10.899	11.2481	11.1533	10.0518	10.7759	10.4551	10.7534	10.5985	10.9552	9.8305	10.3524	11.0271	11.0345	10.3335	10.7843	10.9144	10.5807	10.9545	10.9385	10.8119	10.7838	10.1263	10.5492	10.7123	11.1971	10.4996	10.9349	10.5223	11.2315	10.9429	11.0044	10.4271	10.1126	10.5313	10.96	10.9534	10.875	10.856
ASIP	5.5372	4.4105	6.5147	6.5829	4.28	4.8514	5.2044	4.6864	5.7047	5.5163	5.4292	4.9212	5.0367	6.3296	5.9593	4.9725	4.5111	5.1658	4.9714	6.4623	5.5597	5.2181	4.7171	4.6412	5.0684	6.2289	5.5565	5.6679	3.4306	4.3064	5.49	5.7878	4.1347	4.8503	5.8495	5.1362	7.1061	5.3614	6.2727	5.2534	5.1553	5.6783	5.093	5.9707	5.2481	4.7083	6.039	4.712	6.2671
RPS21	18.4548	17.6176	18.9641	17.9625	18.6147	17.9721	17.9344	17.4464	18.5591	19.3038	19.356	18.2737	17.9573	18.4788	18.386	18.3133	18.0774	18.39	18.2216	19.0332	19.4087	17.9182	19.3523	18.837	17.3675	17.7184	18.3346	18.0074	22.7288	20.6229	21.2036	18.7052	17.5444	18.1028	18.7064	18.9497	17.9527	19.5834	18.1676	18.4784	17.3345	20.0594	19.8783	17.9303	17.4713	18.2988	17.8923	18.5451	18.809
KCNE2	1.3279	4.8915	2.4102	3.7469	1.3539	1.9454	5.3567	0.586	0.8169	3.6968	-0.1428	3.481	2.5409	3.6333	2.2502	3.4605	1.9724	4.9946	3.2221	4.9088	-0.1623	2.6043	2.0045	1.7583	3.2951	-0.3657	3.5765	4.7992	6.4787	4.8716	-0.5883	3.3547	3.6359	2.6327	-0.2401	4.6473	3.5319	3.8326	2.8622	2.9705	0.5632	0.3502	2.4773	4.4213	0.4069	3.7054	3.602	2.5964	3.3291
TTC3	11.8559	11.6945	11.4465	10.7159	11.7765	11.6246	11.4256	12.0368	11.616	11.7203	11.4454	11.4168	11.407	10.9256	11.098	11.625	11.1819	12.1627	11.4133	12.6685	11.4265	11.8229	11.2344	11.4603	11.3205	11.5246	11.4753	11.4831	10.5376	11.1375	10.5888	10.996	11.908	11.6103	11.3146	11.8799	10.9092	11.1511	11.6297	10.6956	11.2201	11.218	10.9101	11.4244	11.4227	11.1887	10.4911	11.6636	11.6733
MCM3AP	10.6935	10.8065	10.5363	9.9305	10.5005	10.6933	10.6783	10.9021	10.7175	10.8153	10.2035	10.5101	10.6597	10.3156	10.3899	11.0968	11.1634	10.8654	10.4929	10.9961	11.0411	10.6271	10.3471	10.6332	10.3848	10.679	10.5184	10.2404	9.3926	9.3646	9.8374	10.4727	10.8071	11.1619	10.4166	10.8631	10.723	10.9274	10.634	10.0002	10.3219	10.5939	9.9422	10.1062	10.4117	10.5042	10.1672	10.8156	10.7504
SLC25A1	10.6728	11.1347	10.7165	10.8492	11.2086	11.0852	11.2072	11.1981	11.2577	11.0206	10.2033	11.0049	10.5388	10.3426	10.8215	11.0645	11.02	10.7838	10.9531	11.2211	11.7003	11.1189	11.0981	10.7636	10.6955	11.2295	11.3268	11.0153	10.3458	10.9962	9.7292	10.6334	11.3282	11.2115	10.7533	10.449	11.1798	10.7513	11.3344	11.1242	11.0963	11.1957	10.7259	10.6606	11.1735	11.5119	10.3701	10.9633	10.7527
KCNC4	5.7523	5.8456	5.9409	6.0006	6.4432	5.9082	5.5736	5.9263	6.4558	7.309	5.8475	5.6981	6.2934	6.4731	5.4761	6.145	6.063	5.9421	5.4461	6.731	5.6659	6.2134	4.1241	5.5627	5.3632	6.5249	5.7668	5.5933	4.8303	4.4724	6.0772	6.1228	5.9034	5.0202	6.2515	4.9134	5.6632	5.8961	6.1182	6.0458	5.3812	6.379	5.5243	5.9116	5.9982	5.4839	6.192	5.8056	5.983
SLC7A4	9.3692	8.8494	9.6674	7.6099	7.206	8.3726	9.3268	6.6556	7.5845	9.1349	8.6222	8.3668	8.6998	7.465	9.06	9.0032	8.9976	8.6717	7.7836	10.3185	8.5189	9.4504	9.2911	10.01	9.1088	7.7005	8.4547	9.2026	8.5186	7.9652	7.1141	9.1526	9.3703	8.9304	7.7854	8.7833	7.396	8.2158	7.6573	8.9943	8.9956	11.2766	8.356	9.019	8.6735	9.5756	7.6487	7.6716	10.1618
CHI3L2	5.3802	7.2711	3.6577	4.2874	6.7368	6.219	7.211	7.9829	6.0912	4.2371	4.2078	5.2421	9.0635	4.7089	7.0584	5.5195	5.1732	6.6129	5.949	5.6922	4.2277	6.7068	5.5634	4.4458	6.9858	5.0049	7.4706	6.5843	7.0781	6.3736	4.5767	7.6147	5.6793	5.7986	5.0409	6.5543	3.9911	7.1448	6.9539	6.8932	6.1341	5.7216	7.5354	7.8574	6.6487	6.2111	6.2767	6.1778	5.2869
UPB1	5.1005	4.7486	6.1099	6.9559	5.0299	5.1911	5.4659	5.0175	5.7152	6.2007	5.7543	8.1123	5.7321	5.7759	5.8238	5.0265	5.358	5.3887	5.4969	7.7827	5.2648	5.4955	5.1931	5.6412	5.3203	5.5742	5.1533	6.2962	6.0574	4.0732	5.3188	5.4313	4.9811	5.1001	5.9538	5.4081	6.5146	5.9019	5.9044	5.6598	5.1494	6.6833	5.3316	6.1997	5.2622	4.8227	5.7612	5.0506	6.0166
XBP1	16.0119	15.5682	14.7792	14.7166	15.084	15.4068	16.0398	15.4466	15.855	14.4415	14.877	15.8055	15.2292	15.0651	16.9559	15.3715	14.6603	14.8973	15.0877	14.5136	15.9292	14.9427	15.9438	15.0738	15.8722	15.3064	16.3085	16.2902	19.1091	18.2546	15.4592	14.5968	14.8437	16.0895	14.6196	15.3381	14.4396	14.9154	14.9002	15.4169	15.6322	16.3101	16.0728	15.3304	15.6086	15.8584	14.7713	15.4735	15.3287
NIPSNAP1	10.7985	10.1023	11.0432	10.1921	10.5597	10.469	9.7972	10.7056	11.9458	9.9558	10.225	10.2452	11.0885	10.1628	9.7316	11.0769	10.09	9.7346	10.4107	10.6078	11.027	10.2769	10.725	10.9193	9.9262	11.1847	11.1141	10.2291	9.499	10.0445	9.4685	10.2645	10.8941	11.0196	10.0084	9.986	10.5862	10.0494	10.6061	11.0514	11.0125	11.253	9.9262	10.9465	10.3412	10.7347	10.4513	10.8939	10.9285
GAL3ST1	8.9585	9.7497	9.6268	10.9219	8.1095	9.2276	10.4054	10.2556	10.114	7.8738	7.48	9.6942	9.5872	9.0124	9.6536	8.6313	9.8688	8.6951	10.3759	10.6615	10.4236	8.7392	8.8889	7.8002	9.6421	9.4131	9.5864	10.0676	10.9414	11.0004	7.3124	8.9585	10.0712	10.2134	7.7231	9.3314	9.9287	10.188	9.1295	9.0934	8.9952	10.5267	10.5567	10.2728	9.9646	9.8129	8.5307	10.3636	9.2758
HMOX1	10.6048	11.4473	11.2333	10.0127	10.7585	11.2694	11.1516	11.9556	10.5162	11.5872	13.3657	11.1173	12.1957	13.291	11.6649	11.2171	12.4332	9.3568	12.0308	9.6401	9.9502	11.774	10.7317	13.4009	12.0673	10.7648	10.7735	10.9838	11.4905	10.9912	11.4801	11.7017	11.6195	11.3013	12.065	9.9686	10.6637	13.1781	10.7696	11.2125	11.6988	10.7918	11.7687	10.6577	12.509	11.6003	10.9597	11.2811	10.348
CSF2RB	6.7138	6.4975	7.5769	7.5868	6.4369	6.3353	7.1799	6.5817	7.42	7.6591	7.4525	6.5419	7.3142	7.3815	7.361	6.6095	6.4962	6.6318	6.5088	6.944	6.5662	6.8103	6.6108	7.6277	6.9081	7.0909	7.0086	7.4935	7.5172	6.6876	7.2721	7.1637	6.6018	6.5013	7.6717	6.6044	7.2326	7.6641	7.2432	6.9609	6.5792	6.9749	6.7459	7.4103	6.5674	6.8765	6.9033	6.6137	7.1104
LGALS2	11.4793	14.0082	10.2357	13.5493	11.5381	12.9679	15.2283	12.6975	11.2603	12.8651	11.5808	13.7699	11.9883	13.6091	13.8533	12.6088	12.0875	13.214	14.3001	8.3777	11.8431	12.6058	10.6967	9.81	13.872	11.545	13.3083	15.7059	19.8519	17.6811	13.0791	8.3926	11.1543	14.128	13.3805	10.5059	10.7219	10.5496	12.8458	9.9076	12.8944	13.9688	13.4542	13.799	14.4066	13.888	12.3354	13.1906	12.4102
ANKRD54	7.7826	8.0044	8.0625	7.7401	7.3334	8.15	8.3552	7.9474	7.919	6.9583	6.9142	7.8241	7.6849	7.4803	7.5156	7.9933	7.8287	7.6524	7.7309	7.6863	8.0939	8.0487	7.6044	7.4895	7.5701	8.2204	7.9624	8.0052	7.0654	7.38	6.3569	7.4845	8.3143	8.237	8.6599	7.1291	7.8688	7.7689	7.5954	8.2646	8.1018	7.7077	7.24	8.0003	8.441	8.1282	7.8046	7.9591	8.031
APOBEC3C	7.9193	8.6636	9.5595	7.8429	8.2426	9.9571	9.1794	9.0244	6.5187	8.0436	7.7894	8.7395	10.37	8.1455	8.7231	9.5306	9.5072	8.034	8.5662	8.9541	10.5926	8.8928	8.6481	8.0589	8.5348	8.7551	8.911	9.1073	6.8027	8.5432	6.5142	7.7304	9.3252	9.62	8.5252	8.549	8.8048	7.3793	8.5343	9.6954	9.0365	8.0264	9.4352	9.243	8.9094	8.5079	7.821	8.1511	9.4556
ATF4	16.2701	15.6832	16.6571	15.6831	16.4756	16.1814	15.9656	15.6588	16.3318	16.0323	16.7404	15.8077	15.7697	16.3743	16.6086	15.6222	15.7859	15.7597	15.5627	17.0217	17.1283	15.9957	16.4802	16.427	15.6652	15.7109	16.3333	15.9551	19.1535	17.6987	17.1036	16.2304	15.7591	16.2104	16.6454	16.0199	16.2772	16.8352	16.066	16.659	15.9324	17.3672	17.0264	15.6688	15.6604	15.6317	15.6128	16.2127	15.875
XRCC6	16.1819	15.4245	16.1069	15.5167	16.2347	16.1233	16.223	15.7272	16.2694	16.1215	16.1108	15.9316	15.828	16.1965	15.816	16.0987	15.8092	15.4936	15.765	16.1096	16.5366	15.5885	16.2005	16.3173	15.4119	15.9158	16.108	15.4774	17.2671	16.879	16.3958	15.8486	15.369	15.9449	16.1823	15.7788	16.2769	16.1163	15.5138	16.2207	15.9331	16.5873	16.0535	15.969	15.7262	16.2359	15.428	16.0764	16.0057
SERHL2	7.6278	7.247	8.0664	8.2762	7.2662	8.224	7.8102	7.1311	7.4861	7.9613	7.1018	7.7103	7.4984	7.3877	7.3294	7.9684	7.6943	7.8213	7.7231	8.3129	7.1617	7.2256	7.346	7.4249	7.5232	7.3967	7.085	8.0326	7.6565	7.8581	8.5104	7.8943	7.5025	7.3279	8.2236	7.1604	7.8938	7.3322	7.8632	7.3259	7.0552	8.2544	7.606	7.9961	7.7664	7.5354	7.7598	7.5305	7.7338
PKDREJ	5.7492	4.647	4.7335	5.8112	3.9131	5.0855	6.9869	4.5699	4.3515	3.4495	2.6266	4.9245	4.8244	4.6442	5.5256	4.8916	5.5064	4.8805	5.4321	7.4728	5.4479	4.9837	4.1504	4.9056	4.9474	5.354	6.3074	5.6989	5.4393	4.0914	3.8065	4.3237	4.976	6.7322	5.1772	4.8955	5.0719	3.787	5.2172	4.8034	4.4815	5.9919	4.4275	6.1158	5.0258	6.1005	4.7586	4.4606	5.2594
CSRNP1	7.9275	8.2934	8.3352	9.113	7.1399	8.6827	7.7583	8.0918	8.4681	7.4585	10.2138	8.4273	8.0534	8.5169	9.7351	9.3159	8.186	8.8915	7.6904	7.9998	8.4307	8.6453	8.8088	8.9698	8.557	8.7063	8.5167	8.6251	7.872	7.4264	8.3712	8.6556	7.9291	8.5788	9.4594	8.3744	8.2692	8.548	7.4694	9.518	8.9307	8.0121	7.8098	7.9102	8.7717	8.0949	8.0101	8.1592	7.507
PTX3	6.8586	7.0935	7.1723	8.8839	6.8298	6.8865	7.5194	6.5669	8.5345	6.6076	9.7366	6.7502	7.3873	8.0716	7.6098	6.5718	6.6787	6.4193	7.3867	6.0716	6.2631	7.0202	6.642	9.8488	7.2823	6.6806	6.1949	7.1785	5.2975	5.8536	5.2086	9.8588	5.4096	6.7579	10.358	6.6562	7.1364	9.7526	7.3023	8.3232	6.9612	4.4854	6.5481	6.7053	8.3423	6.1238	8.204	7.4127	6.536
GBE1	9.9853	10.5257	9.8406	11.0726	9.7096	10.263	10.7533	11.0221	10.6739	10.4209	10.3377	10.738	10.3722	10.5888	10.404	10.6351	9.6409	9.962	10.3982	10.2348	10.4591	10.0658	10.3967	10.0319	10.4588	10.5348	10.0229	10.4788	9.8413	10.3969	10.2783	11.2855	10.4953	9.8042	9.3441	10.1088	10.389	9.6851	10.1567	10.3069	11.0712	9.7334	10.5323	10.3314	10.4112	10.9543	10.0834	9.912	9.5859
TOP2B	12.9611	12.9494	12.5774	12.506	13.1375	12.9045	13.0862	13.0021	12.8055	12.0078	12.6065	13.005	12.8129	12.4104	12.5089	13.005	12.333	13.1391	12.9647	11.9497	12.5852	12.6123	13.0089	12.8871	12.9978	12.0499	12.7204	12.9548	12.3183	12.7381	12.4526	12.6776	12.9382	12.6207	12.2219	13.0699	13.0478	12.4904	12.9507	13.0934	13.2468	12.1844	12.8827	12.6913	12.9251	13.0411	12.8137	12.5173	12.4597
HESX1	4.1754	4.9636	2.8812	3.9252	3.9682	4.3281	4.0038	4.8876	5.083	3.5218	4.4713	5.8083	4.4426	2.9363	3.9173	4.9547	3.9926	6.233	4.7057	5.3319	3.5656	4.5913	2.0045	3.3806	4.2332	4.8804	3.9169	4.3423	3.713	3.43	4.4949	4.5008	5.0875	3.0632	2.7159	4.7273	4.5359	0.9202	4.8976	4.8938	5.472	3.8363	4.6932	4.3697	3.9106	4.728	6.1477	4.8515	4.7824
GPR87	3.6091	1.0198	2.5879	3.3024	2.1394	2.0064	4.0095	3.6308	5.6643	2.2787	1.9669	1.797	4.0164	2.4762	2.6228	4.3655	2.3565	3.3727	2.8888	5.9499	2.1407	2.2938	2.0045	2.6286	4.0903	3.6018	2.8018	4.1568	4.433	2.5226	-0.5883	1.4758	3.3127	3.1779	2.7848	3.1465	4.4025	3.021	4.7473	2.7511	2.6245	5.5308	2.7205	4.1219	5.0292	3.0391	4.0706	2.704	4.1567
FLVCR1	9.7933	8.6552	9.6329	9.4861	9.4624	9.4811	8.5639	9.9256	10.1649	8.8163	10.215	9.3923	9.7776	9.4208	9.092	8.9361	9.9627	9.2101	9.3849	9.5133	10.4291	10.6321	9.2344	10.0756	9.8433	9.8568	9.4117	8.3891	7.5486	8.4243	10.5392	9.8275	9.7661	10.4661	10.171	9.6257	10.7137	10.8299	10.0607	10.5107	10.0999	9.8479	8.3084	10.5502	10.1614	9.2362	9.3968	10.1902	9.6635
ASTE1	8.5132	8.7291	7.4586	9.6091	8.5626	8.1692	8.8532	7.8733	7.2605	8.0945	7.6817	8.5239	7.8557	7.4769	8.022	7.458	8.1582	8.2243	9.0303	8.0282	8.0975	8.2342	8.4102	7.4491	8.4388	7.2339	8.3245	8.6907	7.8254	8.7996	6.9566	7.6812	8.8938	8.1988	8.1541	8.7199	8.1037	7.3409	8.0903	7.6443	8.5708	7.6291	7.6397	8.3103	9.0676	8.7549	8.0445	8.3473	8.0783
LYZL4	1.3279	1.0198	3.9152	3.6603	1.3493	1.8225	-0.7993	3.8824	4.1702	1.3858	-0.1428	-0.0801	2.9898	3.3481	0.8695	3.0376	-0.4519	0.5685	0.8136	4.0401	-0.1623	-0.1047	2.0045	4.9354	2.2254	2.2242	3.2452	2.976	-0.2711	-0.5008	-0.5883	-0.2847	-0.4945	0.2199	-0.2401	3.0113	3.8467	0.9202	-0.1485	-0.4949	0.5632	1.7088	-0.7103	3.0621	0.4069	2.6805	3.1259	-0.7615	5.3932
HACL1	11.3777	11.1571	10.5026	11.8402	12.0189	10.946	11.4076	11.259	11.6818	10.9156	11.0449	11.615	11.2198	10.6345	11.0677	11.6998	11.3269	11.7008	11.4817	10.6755	11.6229	10.9528	11.4497	10.9488	11.4501	10.9023	11.1354	11.0343	12.0502	11.9741	11.1828	11.3931	11.4247	10.8131	11.1966	11.7226	11.9628	10.5478	11.2769	11.8571	11.2833	11.7138	11.7797	10.9619	11.0483	11.6592	11.2259	11.3711	10.8937
TMEM43	10.9142	10.7987	10.6338	10.7011	11.3515	10.8321	10.2764	11.0048	11.258	11.6237	11.4958	10.9103	10.8537	10.6774	10.3027	10.7157	10.417	11.3269	10.7489	10.1342	10.1178	10.2921	10.9155	11.092	10.4426	10.6364	10.3244	9.9738	9.4279	9.6844	10.821	11.5505	11.3556	9.8617	10.4893	10.1097	10.7977	10.1847	10.8483	10.0813	11.3463	10.759	10.1139	10.4467	10.5313	10.5421	10.5404	10.8653	10.1939
CAMK1	7.177	7.4704	7.1587	7.4146	6.775	7.0921	7.0821	6.9246	6.2791	6.4135	7.5583	6.9163	7.2041	6.7041	6.1579	7.6412	7.0185	7.2387	7.6289	6.2688	6.2597	7.1839	6.2917	6.8637	6.7683	7.1951	7.0966	7.2544	5.9389	6.9169	7.5706	7.899	7.8644	7.03	7.277	6.2214	7.0051	6.3891	7.1368	7.4175	7.8908	6.9924	7.4014	7.6731	7.391	6.9757	7.5729	6.8401	7.172
RAD18	9.21	8.9821	8.9048	9.8851	9.5603	8.6934	8.1856	8.7389	9.349	7.7905	8.2882	8.8893	8.4205	8.6431	8.0908	8.3235	8.9012	9.7488	8.8654	8.3675	9.1939	9.0362	8.8237	8.5681	8.8295	9.2551	8.2083	7.9193	7.4689	8.4076	9.1563	9.0789	9.815	8.3397	9.2067	9.4626	9.9394	8.1201	8.6725	9.4446	9.4053	9.4691	8.0836	8.6922	9.1198	8.9627	8.7493	8.6158	8.3199
EIF4A2	14.1732	14.3201	14.2284	14.5722	15.2381	14.4271	14.5289	14.5811	14.5026	13.4881	13.7717	14.9012	14.5137	13.7353	14.2631	13.9907	14.2588	14.4808	14.0835	15.4243	14.8375	13.956	14.3473	14.0626	14.0517	14.5591	14.7594	14.7509	16.3842	16.1679	14.7122	14.067	14.5966	14.1164	13.7798	15.3868	14.133	14.3211	14.2389	14.497	14.4926	15.58	14.1889	13.72	14.1631	14.1276	13.5016	14.3685	13.715
TWF2	9.8934	9.6236	9.8877	9.3287	10.2035	10.092	9.6899	9.2715	9.4771	9.9713	10.0479	9.9184	9.923	9.2843	9.6216	10.0359	9.682	9.9028	9.966	8.9302	9.2579	9.2891	9.3793	9.9613	9.3458	9.8521	10.1871	9.2541	8.9283	9.5771	8.9822	9.9679	10.2477	9.2564	9.5315	9.7217	9.5304	9.4884	9.2758	9.7807	10.0649	10.2498	10.0733	9.377	9.6345	10.2068	10.3596	9.7698	9.4956
TSHB	8.0526	7.5233	9.2338	9.5725	7.5029	7.7257	8.3803	7.9896	8.5552	8.32	8.574	7.7571	8.1599	8.9195	8.3798	7.655	7.8673	8.5287	7.5008	9.0807	8.367	7.6881	8.079	7.8968	8.1908	9.1581	8.0682	8.7013	8.0859	7.3798	8.5328	8.4066	7.4615	7.8706	8.1914	7.3287	8.8543	8.3159	8.762	7.8413	7.4554	9.2099	8.3326	8.4772	7.5427	7.7372	8.2712	7.5721	8.5547
TMEM89	8.6524	7.501	7.7157	7.626	6.3106	7.3523	7.3243	7.4954	7.0404	7.2167	6.3004	7.7492	6.3598	7.1638	7.0056	7.3182	6.993	9.1583	7.9789	8.0444	7.6402	6.9944	6.5745	8.3656	7.001	7.5296	7.0746	7.4265	6.7842	6.1723	6.4721	8.5668	6.259	6.955	6.8357	8.7846	7.5326	8.4974	7.7434	8.3525	7.8163	7.2899	8.1715	7.8	7.2506	7.4015	7.7005	7.7018	8.1112
CYB561D2	11.6455	11.9833	10.8867	11.9987	11.7458	11.4411	11.996	11.4145	12.3786	11.7584	11.0197	11.7682	11.1414	11.2204	11.9426	11.8626	10.7182	11.9717	11.6167	10.1881	12.0087	11.0033	11.3144	11.5625	11.8801	11.7316	11.8664	11.7505	12.8416	12.8136	11.8867	11.6451	11.6151	11.1563	11.7884	11.8544	12.0023	11.0541	11.0714	11.7241	11.9201	12.4283	11.9847	11.6367	11.523	12.0491	11.5666	11.5349	11.4529
TBCCD1	7.1371	7.3979	7.2243	7.9373	7.7925	7.7396	7.7641	7.0849	7.8397	6.4869	7.4904	7.6959	7.6936	6.8244	7.296	6.9392	7.59	7.3775	7.0869	8.7199	7.2529	7.7614	7.1471	7.1726	7.3546	7.4063	7.8327	7.5227	7.6888	7.2226	7.425	7.1243	7.8091	6.6034	7.2496	7.6906	7.9117	6.395	6.7205	7.9829	6.9855	7.5815	7.1436	7.6857	7.6753	7.4009	7.9541	7.656	7.0727
BBX	11.904	11.245	11.1918	11.4647	11.9287	11.1929	11.1675	11.5726	10.6183	12.6697	11.6322	11.2702	11.3153	11.2769	11.3872	11.5812	11.7365	11.4591	11.5726	12.2511	10.4614	11.5562	11.7675	11.2811	11.6153	11.1913	10.9879	11.3327	9.5037	10.4398	10.4787	11.7657	12.1388	11.0461	10.7411	11.7973	11.6904	11.338	11.5256	11.5585	12.0833	10.7265	10.8581	11.4982	11.4823	11.3543	11.8453	11.3663	11.2363
SEMA5B	6.9263	7.0004	7.3703	7.4882	7.0129	7.8515	6.05	6.3905	7.5834	6.9767	7.6961	7.1628	8.1524	6.371	8.0266	9.1578	7.2054	8.2621	7.8411	7.4466	7.5885	6.8757	7.8472	7.0215	6.8143	7.2321	6.8766	6.7972	3.7968	6.061	6.4446	8.7066	7.5127	6.5261	6.8927	6.6005	6.9736	7.7316	8.9983	7.0522	7.3997	6.1266	6.8366	8.1423	7.0697	5.9829	7.0584	7.8711	7.4081
DNAJB8	3.1777	4.5152	4.5234	4.0709	3.5443	3.1835	5.094	3.179	4.0033	3.4828	3.1712	3.5434	3.6085	3.3176	3.8306	3.4152	3.1349	3.6519	2.9632	6.3499	4.5868	3.5003	2.0045	3.1589	4.6345	3.4724	3.2053	5.3536	7.9803	2.7356	2.8535	2.9638	2.5072	2.7933	2.8273	2.9692	4.4645	3.5765	4.3528	3.7026	3.4727	5.2322	3.5453	4.8411	3.3088	3.0742	3.8229	3.9804	3.0381
NLGN4Y	4.9129	6.1974	5.5109	5.5986	5.9018	5.9073	5.4739	5.6936	3.5983	7.1506	7.2517	5.7494	6.8088	4.2245	6.2782	6.2018	6.1927	6.6503	6.7512	5.9979	5.6111	5.3713	7.1873	6.6602	6.7141	5.0903	5.4561	6.3325	6.0873	4.9485	3.8989	6.8994	4.4127	5.6899	6.1734	5.7228	6.3117	6.2353	7.2513	6.1079	5.0908	6.9232	6.2685	6.4513	4.7779	4.2095	5.3853	6.1945	4.8949
ACTRT3	6.413	5.7785	5.59	6.4897	5.4876	5.9396	5.4816	5.8795	6.2888	4.8196	5.4943	5.9006	6.6354	4.9101	4.5874	5.5505	6.2923	5.691	5.2897	6.6922	6.1294	6.2706	5.7284	5.9369	6.422	6.4208	5.7282	5.336	5.5112	5.0403	7.0376	5.3591	7.0815	5.6997	6.2354	6.2207	7.0463	5.5271	5.0924	6.6355	6.168	6.1006	5.7302	6.5735	5.6859	5.3762	6.5575	5.4323	5.88
C1orf74	6.0665	6.4529	6.0268	6.3466	6.6963	6.4877	6.506	6.829	6.3974	5.6073	5.7769	6.7092	6.6589	5.5561	5.5342	6.5294	7.2631	6.346	6.4212	6.3709	6.9414	7.27	6.6349	6.1323	6.7762	6.5303	6.1572	5.9457	5.7109	5.9681	5.6086	6.3828	6.7376	6.4864	6.485	7.1594	7.1931	6.1791	5.969	6.7265	6.1164	6.7407	6.7169	6.7568	6.7111	6.879	6.9756	6.0251	6.9499
CD200	10.0301	7.8145	6.9966	7.9443	8.9204	7.7044	8.3969	9.6689	8.9353	6.2509	9.7084	8.3048	8.5052	7.6989	7.8121	8.0533	8.2762	9.7796	8.5789	6.1078	6.0756	7.9521	9.2415	7.3841	8.1258	6.6787	8.3852	8.6021	8.41	8.1241	8.226	8.4932	9.5771	7.1969	7.9541	6.4461	6.9239	6.899	8.2855	7.7368	8.9167	6.1836	7.3805	7.8002	8.748	7.2432	7.5581	9.2062	7.2253
WFS1	9.3084	11.2484	11.0505	9.4889	10.4172	11.0463	9.5262	10.9756	10.5217	11.3186	10.1369	10.5993	11.7626	9.938	10.0356	10.6023	9.8348	9.9692	9.4031	12.248	11.2547	10.2146	10.6751	10.4554	9.5154	11.3216	10.0918	9.2267	7.4312	7.5216	9.2368	9.7532	9.829	10.9213	9.7776	11.5233	9.7357	11.9985	10.3204	10.7754	10.8573	11.6716	9.2122	9.6418	9.8741	10.3783	10.0919	9.9129	10.8474
FAM193A	6.7661	7.9997	6.9765	6.7626	7.1826	7.6592	7.4211	7.8715	7.3769	6.8158	6.6275	7.4719	7.7203	6.7998	7.112	8.2499	7.5461	7.686	7.647	7.6453	7.4857	7.3177	7.0537	7.3091	7.1899	7.3186	7.4262	7.152	4.778	5.4064	5.5263	7.2582	7.6129	7.7415	7.1501	7.0392	6.9003	7.5336	7.2491	8.0333	7.47	6.5963	6.8721	7.4835	7.3649	7.5005	7.8081	7.5656	7.1094
KLHL5	6.9971	8.2435	8.1926	6.9336	8.1723	8.2974	8.0191	8.0383	8.378	8.7397	9.7866	8.1855	9.1264	8.3374	9.4827	8.7989	8.8859	8.5642	8.8562	7.2808	7.4447	8.9222	9.3709	9.3779	8.6127	6.5831	7.9359	8.1227	6.4789	7.746	8.332	9.365	8.8822	7.836	8.9549	7.9896	8.9887	8.4201	8.7556	9.7834	8.982	6.2802	8.3214	8.3259	8.429	8.4639	9.2738	8.0173	8.3136
SPON2	12.1781	13.844	15.0778	13.1829	15.0038	14.9192	12.2068	12.2385	14.8227	17.5053	16.8037	13.7366	14.5703	14.6606	14.8026	15.4969	14.7625	14.399	15.767	14.1041	14.0559	14.8585	15.5451	15.4577	13.8698	12.3708	13.3891	12.4436	11.8437	13.7803	15.3272	15.8225	15.6624	14.0175	14.6371	13.6931	15.3205	15.1857	15.8518	14.6031	14.9184	13.8857	15.6539	14.8254	13.6069	14.648	14.3536	14.7318	14.7499
GPM6A	1.3279	1.0198	2.2944	3.1323	1.9258	2.2827	3.6304	2.5883	0.8169	1.9473	-0.1428	2.1791	2.0226	1.8138	0.8695	2.1331	1.5694	0.5685	3.8075	6.069	1.2641	2.3816	2.0045	-0.2606	2.1642	1.6767	1.9626	3.4975	3.5072	2.3029	-0.5883	6.4593	1.8865	0.2199	2.318	1.953	3.288	0.9202	3.8681	1.8334	0.5632	4.7914	-0.7103	4.0478	0.4069	-0.1187	2.5821	2.3057	2.1462
GUCY1B1	6.2205	7.2799	8.1479	6.3886	8.323	7.3897	6.5973	7.0275	7.1399	7.843	9.1549	7.1897	7.6269	6.9221	7.4509	8.3075	8.1935	7.4782	8.4934	6.5849	6.4777	7.8204	9.0836	8.2397	7.5822	5.4886	6.7336	6.0461	4.9155	6.7554	7.499	9.384	9.3745	6.671	7.7806	6.9844	7.9385	7.7314	8.8436	7.8881	8.1351	5.4107	7.6974	7.905	7.2289	6.9149	7.6876	7.7231	7.6098
HERC3	5.139	6.4442	5.3533	6.4037	4.5404	6.0952	6.5213	5.7113	5.001	5.0765	4.6169	6.2707	5.1795	5.7806	6.7879	5.7091	5.7347	6.0555	5.9463	6.044	4.9143	5.6235	5.0473	5.6066	6.5541	5.6164	5.8534	6.6104	3.675	4.854	4.3287	5.0971	5.5066	6.3676	5.1982	5.9249	5.3384	5.3205	5.8669	4.9357	6.1093	5.6946	5.6903	6.4484	6.5939	6.616	5.9691	5.5165	6.2844
PPBP	3.9205	6.1202	7.0055	6.2836	8.598	6.1069	5.5518	7.099	6.5502	9.8152	10.1797	6.0192	8.8258	9.727	11.0151	5.142	6.1635	6.1321	5.9385	6.9938	6.4229	9.4183	8.1204	11.8275	6.9262	4.7356	7.9424	6.9337	5.2358	8.4056	7.1862	7.4594	6.5104	9.8369	8.2852	7.0023	8.2941	8.9802	6.5628	7.1315	7.7482	7.8067	13.2807	8.0077	9.8906	5.1464	6.4099	6.1565	12.9955
SAP30	10.3722	10.8205	10.5549	11.1625	10.5701	10.8433	10.6313	11.1234	11.1021	9.7531	10.2792	11.3508	10.1833	11.1619	10.8458	10.6975	10.5946	10.0755	11.5711	10.1609	11.0537	10.8434	10.9742	11.0961	10.5352	11.2091	10.5189	10.7167	11.7338	11.3569	11.0802	10.923	10.5082	10.7445	10.7736	10.9039	11.285	10.763	10.6076	11.605	11.1739	10.6318	11.2637	10.7473	10.7776	11.4092	11.4415	10.4891	10.4306
MUC7	3.9547	2.3396	5.5795	6.0967	3.2131	3.8869	4.0063	4.0632	4.1025	3.8789	3.5781	3.3299	4.394	4.4676	4.1582	4.2063	3.6095	3.547	3.3579	6.7979	4.4082	3.908	3.7511	3.221	4.0802	4.7013	4.1825	5.1942	4.4483	2.9779	3.9728	4.3365	2.9947	3.6977	4.208	4.4469	5.44	3.9444	4.8082	4.2221	3.9096	6.4085	3.8967	5.2859	4.0361	3.3344	4.666	3.8288	4.9915
PRSS12	5.9167	8.4691	7.8869	7.7216	7.6459	7.7	8.6754	8.3679	8.7536	7.6782	7.2373	7.8757	8.3887	8.403	8.5602	7.3694	6.3138	9.0734	7.3765	6.4386	7.16	9.0133	7.5898	7.5577	8.4673	8.8419	8.408	8.2605	7.0942	7.7895	6.9885	6.7738	7.8255	7.8397	7.9628	7.9028	5.9075	8.052	9.1698	8.4929	7.1487	6.4691	7.0213	8.1672	8.9767	8.2998	8.1737	7.5547	7.5946
HS3ST1	10.8135	11.4362	10.5415	10.9639	10.1608	11.0235	10.834	11.8517	10.916	9.7111	11.1446	10.9155	10.9038	10.986	11.279	10.6849	10.7514	10.5195	10.4503	10.4829	11.1211	10.9865	10.8598	10.3289	10.9379	11.2176	11.4777	10.5953	10.9613	10.8636	10.5574	9.9592	10.3799	11.4084	9.8216	10.7703	10.2141	10.7755	10.8711	11.1708	10.7926	11.6913	10.9887	10.7237	11.0743	11.1064	10.6858	11.1822	10.5867
SORCS2	3.955	6.3131	6.3503	6.2335	6.5283	6.0678	5.3335	5.7622	6.1271	7.3833	7.6395	6.1598	5.3654	5.8735	6.0675	7.5633	7.3148	6.2336	7.189	5.6654	6.0687	7.2179	6.6533	7.7086	6.1985	5.5616	5.3121	5.2241	2.6092	4.0018	5.4338	5.9523	6.9573	5.3435	6.6113	5.0968	7.0338	4.5269	7.9247	6.1446	7.2918	3.4342	6.5774	7.0394	5.1802	5.5867	6.456	6.2952	6.9761
CXXC4	8.0223	8.0173	8.0704	8.5872	5.3503	7.5641	7.089	8.9916	5.5325	7.3737	5.0677	9.1927	7.884	6.5523	7.6715	7.972	5.0771	9.0385	8.0933	5.5439	8.6134	7.8045	7.7662	6.7518	8.194	8.2088	6.9304	7.9611	4.8117	6.6016	4.9806	7.7805	7.3995	8.2447	5.1469	9.5888	9.0097	9.3562	9.0816	8.4289	7.5373	8.1748	8.8426	7.8668	7.5953	7.7787	8.6522	8.5389	8.7727
AIMP1	12.7055	12.3787	12.9689	13.1011	12.7725	12.4173	12.6387	12.9056	13.59	12.2731	12.913	12.8329	12.6603	12.8176	12.3431	12.8789	12.8238	12.9538	12.5371	13.1224	12.8333	12.711	12.4288	12.7141	12.5693	13.1483	12.8141	12.7111	14.1861	14.0357	12.9847	12.6445	12.6207	12.8942	12.6453	13.6557	12.7696	13.2463	12.5903	12.8263	12.7435	14.1622	12.7207	12.8385	12.5482	13.0658	12.6349	12.6656	12.7263
CXCL13	4.5793	9.2543	4.2737	4.3937	9.4151	6.1557	8.9986	9.4008	0.8169	1.5817	7.6105	6.6005	7.0376	6.1431	8.2694	7.3657	8.3738	7.4198	6.7457	6.224	5.3617	8.0434	5.6047	5.6539	9.9539	5.8601	7.8901	9.6237	10.9364	8.7146	8.724	5.8309	10.3162	7.9247	7.0473	7.3173	5.7526	7.617	7.0726	6.9402	7.9045	6.3593	9.7452	8.717	7.5159	9.1608	9.0083	8.662	7.333
OCIAD2	14.7167	15.2209	14.8371	14.082	14.2133	14.958	14.3972	14.9876	14.9626	14.7335	14.3149	15.2441	14.5836	14.4989	15.0446	14.8487	15.7067	14.9038	14.271	14.3629	15.0389	14.4452	14.6419	14.6072	14.4837	15.189	14.6532	14.5023	17.7796	16.7164	15.9214	14.762	14.7289	14.9345	14.1174	15.7341	14.7064	14.8196	14.3286	14.9948	14.5724	15.5021	15.7015	14.6302	14.5352	15.2964	14.8567	14.8086	14.2296
ANXA3	12.7235	12.3649	12.9772	11.9551	12.6983	13.0166	12.8592	13.2465	13.136	11.4382	12.1723	13.1176	13.1357	12.2526	12.5603	12.4311	12.1736	12.8813	11.724	13.2962	12.9258	12.3612	12.2363	12.3484	12.4004	13.5133	13.1183	12.0843	13.536	13.5435	13.1805	12.1852	12.8846	12.9041	12.6691	13.9214	12.976	11.0678	12.4139	12.884	12.737	13.7866	13.1526	13.257	12.6513	13.3963	12.8336	12.3039	12.294
CRTC2	12.253	11.9152	11.5931	11.4613	12.2695	12.0437	11.9335	12.4509	12.0444	12.3768	12.1006	12.1321	11.7646	12.1877	12.1282	12.4062	12.0321	12.0822	12.0761	12.3503	12.008	12.3176	12.3211	12.3571	11.9078	12.0599	11.8169	11.8316	11.949	11.524	11.6089	12.32	11.9876	11.9846	12.4326	12.7557	12.091	12.7288	12.2929	12.3335	11.8305	12.317	12.1495	11.8376	11.991	11.9258	12.2913	12.0027	11.7512
SORBS2	6.057	8.0581	10.2848	8.2394	7.1044	9.6761	9.2197	9.8486	8.8906	8.8515	7.5689	9.0075	9.3023	8.6077	8.3422	9.4132	6.2207	8.4894	9.9038	9.0054	9.9297	8.5244	9.6674	8.2345	8.0174	8.9462	8.2688	8.767	6.2218	8.023	7.2872	7.7725	9.415	9.9587	7.8421	8.9105	10.3753	8.2567	9.0721	8.5241	8.9181	5.9655	8.8807	9.1122	8.4602	7.5835	8.4064	10.4006	6.6383
ENOPH1	10.881	11.1845	11.4999	11.4256	11.4366	11.8084	11.3497	11.7042	11.8615	9.569	10.7889	11.7068	11.0563	10.7804	11.28	11.6211	10.9557	11.107	11.0445	11.6541	12.2144	11.5166	11.6846	11.6308	11.3933	12.0697	11.476	11.2641	11.4683	11.6808	11.6986	11.089	10.9204	11.5533	11.115	12.0031	11.2673	11.2717	11.0185	12.156	11.8907	11.8983	11.7278	11.1803	11.1278	11.6109	12.1076	11.2706	11.0261
TRAPPC13	8.1502	9.4092	8.8663	9.0337	8.3793	8.6213	8.5812	9.4002	9.1305	7.6223	7.5707	9.1855	8.6166	8.4322	8.3824	8.9263	9.0039	8.8704	8.8941	8.0626	8.6873	8.5364	8.6117	8.4243	8.8192	8.9928	8.7196	9.1263	8.1858	9.0257	7.2586	8.1335	8.5533	8.8519	8.1818	9.4685	8.6979	9.0247	8.5097	8.794	8.661	8.459	8.8741	8.8358	8.5128	8.5027	7.8913	8.0848	8.3581
PCDHB15	6.2312	5.2945	6.0139	5.0675	5.5692	4.9561	5.2988	5.4449	5.0493	5.1271	4.7293	5.4133	5.7937	4.8369	4.5808	5.8057	6.0264	6.2781	6.1455	6.0124	4.6428	5.3677	5.0691	4.8828	4.569	5.4388	4.6485	4.8055	2.0376	2.3738	4.0803	6.2017	5.9272	4.4219	4.3209	5.7658	5.2401	6.4911	5.9817	6.0149	4.9531	4.4645	4.9373	5.5386	4.8793	5.5787	6.185	5.0476	5.0164
ROPN1L	7.8314	6.8409	8.9739	9.1294	6.3845	7.0431	6.8435	6.7459	8.8225	9.1698	8.4788	7.0377	8.1699	9.0937	8.5186	7.2028	6.7859	6.9589	6.4875	9.0633	8.3535	6.9473	7.9179	7.6668	7.4055	8.432	7.8231	8.4422	9.1872	8.3127	9.2163	8.7748	6.9239	6.9457	8.3995	7.2613	8.3963	7.9451	8.0866	7.267	8.4085	8.8908	8.733	8.5011	7.2857	7.0915	7.9343	6.8454	8.2618
DFFA	10.5444	10.181	10.4244	10.0088	10.5475	10.511	9.7083	9.4696	10.5661	11.3227	9.9799	10.1834	10.7321	10.2999	10.1723	10.4878	9.3854	10.1277	10.1697	10.4599	10.0161	10.167	10.149	10.2014	9.8651	9.8558	10.4256	10.084	9.4763	9.6788	10.0531	10.1652	9.3061	9.6026	10.7488	10.0416	9.9255	10.5172	10.0698	11.1041	10.5467	10.8698	9.67	9.8481	9.6034	10.2098	10.7904	9.7112	10.3259
PARP8	9.8971	9.8417	9.8848	8.1691	8.8783	9.6445	9.4518	10.3697	7.7159	8.6045	8.9547	9.3931	9.5102	9.3128	10.1014	9.4191	9.5376	9.4034	9.4409	8.914	8.8947	9.3026	9.1077	8.942	10.2481	9.5159	9.003	10.1794	9.4458	10.4828	7.5428	8.0987	10.0383	9.4203	8.2605	9.8005	9.1366	9.7541	9.5043	9.5006	9.1524	9.9487	9.5099	9.8655	9.4836	9.3556	8.497	9.8235	8.6376
SNCB	10.1915	11.7759	12.6925	11.8685	10.7376	9.6337	10.5026	11.2161	11.5541	11.9014	12.0551	11.2539	10.7954	11.6811	11.1161	12.2243	10.044	11.9994	10.7176	11.7572	9.2646	9.9324	12.9269	12.8693	11.6681	11.7856	11.5636	11.1087	12.8671	12.7734	12.653	10.1173	10.0345	11.4172	8.4648	9.814	9.7562	12.1262	10.5182	9.3485	10.0642	14.1758	11.3919	10.9449	10.1435	10.6726	9.6676	10.7579	10.769
THG1L	10.3588	10.0895	11.1627	10.0144	10.048	9.4978	10.2621	10.3646	10.9756	8.6946	9.665	10.3399	10.401	9.9823	9.3637	9.7006	10.0146	10.0325	9.8499	10.2402	10.7662	10.1476	10.1715	10.3228	9.6154	10.3824	10.5905	9.7916	11.1437	11.0588	10.6287	9.3442	10.5097	9.8956	9.7187	10.133	10.3806	10.9137	9.933	10.3053	10.1724	11.1055	10.6144	9.6683	9.7957	9.9795	10.307	10.7062	9.549
POU4F3	1.3279	1.0198	2.9446	4.617	2.1933	0.2244	1.8464	2.2805	3.7505	4.4145	2.7213	-0.0801	3.4789	2.8664	2.4138	0.3234	2.0559	3.1553	0.8136	5.1275	3.017	2.4743	6.1037	1.616	0.2283	3.0543	3.1952	3.3324	2.8794	-0.5008	-0.5883	2.794	3.052	0.2199	2.3124	2.8302	4.1768	2.5167	2.5162	2.7945	0.5632	4.4897	2.6097	4.3137	0.4069	2.1058	3.8747	3.5488	3.0717
TENT5B	6.0547	4.8311	6.6103	7.6733	5.2883	6.1523	6.1843	4.8732	6.8905	5.9791	5.452	4.8766	7.2409	6.4222	6.5936	4.7183	4.8963	5.2972	4.9265	6.275	5.475	6.1223	4.9356	4.3798	5.1817	6.374	6.5728	7.0801	3.9982	4.0086	5.4811	6.4942	4.5745	4.6797	5.921	5.5598	7.6983	5.6857	6.2174	6.0024	5.6049	4.9637	5.1212	6.6837	5.7881	5.1656	6.6597	4.6641	6.9511
MSH3	9.8682	10.0639	11.0077	10.1529	9.4843	10.0589	9.9064	10.1333	10.7792	10.5672	9.8307	10.1297	10.4597	10.398	10.485	10.193	10.1077	10.4215	10.0967	10.8399	10.5284	10.0431	9.5012	9.8362	9.6469	10.3102	10.1503	10.2873	9.4921	9.8292	10.4307	9.626	9.8683	10.2673	10.0276	10.6077	10.3468	10.6284	10.2861	10.5895	9.9796	10.8041	10.732	10.4216	9.8666	9.2364	8.6581	10.1724	10.1036
C5orf30	11.8633	11.859	11.4026	11.2277	10.8853	11.5068	12.3268	11.4177	11.2068	10.0353	10.3754	11.798	10.4132	11.3045	11.8632	11.4841	11.299	11.8083	11.4176	10.2358	11.3321	11.5706	10.9152	10.5134	11.7638	11.3468	11.1625	11.9594	11.8552	12.788	10.4847	10.1999	10.1022	11.1451	10.1716	11.4043	10.749	10.6842	10.9258	11.1898	11.3337	10.7846	9.202	11.2154	11.7981	11.9237	10.404	11.0846	10.805
PPP2CA	11.5496	11.8216	11.6566	11.7546	10.953	11.4343	11.4295	11.84	11.9543	10.1168	11.2962	11.43	11.5086	11.5591	11.6728	11.3824	11.4778	11.3474	11.1389	11.5434	11.4697	11.3513	11.0272	11.2531	11.5078	11.8423	11.6868	11.5906	11.6154	12.0405	11.3793	11.0686	10.9623	10.858	11.1259	11.4789	11.7661	11.4617	10.9476	11.6997	11.6323	11.3127	10.9652	11.1839	11.881	11.5861	11.1093	11.067	10.7518
C1QTNF3	7.71	7.9585	6.7799	7.0195	8.0308	7.0359	8.1491	7.7549	5.068	8.6493	5.3956	7.3591	7.1633	5.9212	6.5119	8.8818	8.1642	8.4227	8.8907	7.3749	6.16	7.8713	9.2924	6.6584	7.2674	6.8038	6.9834	8.0547	6.9794	6.8989	7.6101	7.478	8.5585	7.2062	6.2838	7.1302	7.8262	7.2379	8.5805	7.0755	7.217	6.8077	7.2593	8.0733	6.7071	6.9253	7.3396	7.4818	8.0408
GCNT4	2.9797	1.0198	2.5588	4.0265	2.2638	2.8497	2.9067	3.5908	3.1226	3.1516	3.3819	2.4894	4.9183	4.9388	2.6844	3.4238	4.4256	0.5685	3.1771	7.2751	2.6294	2.9372	2.0045	1.6426	2.0434	2.2423	3.2591	3.6345	5.7077	3.6993	1.003	2.5309	3.2773	3.3496	2.7516	2.9679	3.7207	2.5595	3.2583	2.5053	0.5632	5.9896	2.2267	4.7639	2.5711	2.8283	2.8046	2.9208	2.9212
DDX41	10.6479	10.7906	10.9457	10.5345	10.2486	10.6966	10.7279	10.477	10.8069	10.7567	10.4529	10.6785	10.5368	10.1276	9.8297	10.9327	10.7321	11.2034	10.7948	10.7663	10.7886	10.1471	10.5893	10.5243	10.2928	10.6746	10.657	10.237	10.5129	10.4169	10.1053	10.3101	10.9815	10.295	10.8823	10.0887	10.5048	10.8865	10.0051	10.7728	10.1503	11.0888	10.9961	10.4577	10.0558	10.6818	10.4877	10.7937	9.8076
NMUR2	4.5286	1.0198	5.7042	6.0548	3.5951	4.2808	4.0477	3.8589	6.6886	4.1224	3.8992	3.9572	5.0025	4.5685	4.325	3.7855	3.6047	3.6302	3.5637	5.0436	4.5343	4.0617	4.0172	3.4984	3.3343	5.052	5.3693	5.1108	2.9462	3.1418	4.1337	4.7366	3.6724	3.8005	4.3003	4.2566	5.4998	3.3432	4.8413	4.4866	3.8711	4.1814	4.2394	4.9526	3.8435	4.5188	4.6995	3.84	4.8692
UGT3A1	6.2505	4.8104	7.9514	8.2664	4.9698	5.7732	5.4875	4.8768	6.213	6.4986	5.9125	5.128	6.6555	7.0002	6.7306	5.177	5.0893	5.4815	5.138	7.2348	6.6099	5.8295	6.0335	5.1456	5.341	6.9008	6.5123	6.9808	5.7333	5.1241	6.6735	6.806	4.8484	5.1633	6.472	6.0563	7.5022	5.7428	6.767	6.355	5.5988	6.3638	6.0108	7.0766	5.7501	5.3057	6.8632	5.3028	6.872
XRCC4	8.0728	9.1443	9.6199	8.946	8.768	8.9318	8.7532	9.162	9.1464	8.7537	8.8036	9.2275	9.0063	8.9449	8.8037	9.325	9.1611	9.2183	9.0886	8.3941	9.0724	8.9279	9.0089	9.0958	8.8164	8.814	8.937	8.9036	9.0764	9.5915	9.0782	8.5563	8.5827	8.6762	9.043	10.1632	9.3118	9.1801	8.658	9.5161	9.0792	9.6372	9.4919	9.0671	8.7742	9.3696	8.5879	8.4873	8.8921
CCNB1	11.4628	12.2424	13.3069	12.5398	12.2595	12.118	11.361	11.9021	13.1094	10.7045	11.9453	12.1337	12.0757	12.7523	11.6704	12.0403	13.0895	12.3153	11.9266	11.444	12.5225	12.2502	11.5479	11.8502	11.308	12.6359	12.1522	10.9667	10.9562	11.1518	11.5856	11.4514	12.0554	11.5438	13.0196	12.8537	12.9041	12.1494	11.5779	13.0535	12.7957	12.6268	12.2487	11.9315	12.2168	12.0377	11.7455	12.2335	12.1055
LOX	6.8027	7.6801	8.1586	7.3393	7.9628	7.8426	6.8145	6.0326	7.5763	11.7948	10.1214	6.4043	8.6493	9.6301	8.9112	8.8631	8.1082	7.6985	9.6613	6.8685	6.96	8.7826	8.3405	8.7649	8.0979	5.8508	7.3736	6.7495	4.3882	6.8505	8.4293	9.472	9.1278	7.7162	8.9587	6.9535	9.6742	8.9595	9.4058	8.5581	8.5686	6.4817	8.2079	7.8717	8.0738	8.4874	8.0325	8.0463	7.9116
NDUFS6	13.7306	13.7543	14.7848	14.1269	13.1149	13.6751	14.0551	13.4768	14.3748	13.7213	13.868	13.8491	13.4038	14.2881	13.8117	13.6286	13.8906	14.0556	13.4476	13.3966	14.5458	13.7313	13.4481	14.1751	13.6588	13.8027	13.664	13.9833	16.5526	15.1874	15.5711	14.3354	13.6631	13.9672	14.1035	14.3476	13.917	14.3971	13.3505	13.9728	13.5694	14.8088	14.6505	13.75	14.1304	14.1092	14.3543	13.8679	13.113
MRPL22	13.0634	12.9475	13.7406	13.1731	12.5186	12.5472	12.841	12.5816	13.4731	11.736	12.8207	13.0312	12.7751	12.9355	12.7651	12.7822	12.8753	13.1921	12.2916	12.7561	13.2866	12.4728	12.6948	12.6001	12.298	13.509	13.1796	13.0499	15.6003	14.5005	13.9951	12.6544	13.1256	12.5976	12.4426	13.3972	13.0654	13.2982	12.5021	13.1952	12.8428	13.6388	13.4889	12.8958	12.6626	13.3162	13.1027	12.4679	12.3333
HDAC2	12.6372	12.5035	12.4253	12.5887	13.5992	12.6002	12.4191	12.8919	12.6595	11.8999	12.7127	13.0619	12.6489	12.1411	12.2245	13.2688	11.9664	11.5552	12.5803	12.6035	12.7568	12.2786	13.0233	12.9921	12.7489	12.7242	12.4634	12.0329	12.7794	13.2026	12.8692	12.9993	12.8054	12.6336	12.653	12.9294	12.9506	12.4943	12.543	13.0221	12.6004	13.1141	13.0956	12.141	12.7939	12.6181	12.8805	12.2082	12.7077
MRPS18A	11.5861	11.8033	12.103	11.8803	11.848	11.6001	12.0105	11.3737	12.3221	11.1275	11.7636	12.0722	11.4772	11.2036	11.5477	12.0825	11.7765	11.4776	12.1909	11.6105	11.9074	11.4537	11.078	11.4258	11.7255	11.8776	11.9167	11.7934	13.5145	12.7483	12.5356	11.5568	11.6811	11.7533	12.0496	12.3046	11.4693	11.1564	11.0338	11.5447	11.3083	12.306	12.2713	11.5454	12.045	11.7292	11.6978	11.2577	11.748
BTN2A2	8.1801	8.3386	7.8832	7.8722	8.6742	9.2091	8.2955	8.5157	8.0529	8.2905	8.5063	8.4411	8.5508	8.2807	9.0371	8.4897	8.0938	8.5774	9.0319	7.4852	6.8112	8.5753	8.3199	8.8779	9.1222	8.4221	8.7095	9.1793	7.8069	8.2273	8.7142	8.1191	8.7745	8.6533	8.1301	8.1519	8.26	8.6658	8.3773	9.2	8.5003	7.4146	8.7287	8.6889	8.091	8.7795	8.4114	8.6013	8.713
H1-2	13.8875	13.7013	13.4275	13.7695	13.5666	13.885	13.7517	12.514	13.1577	14.0357	13.4669	12.943	13.1867	13.7261	14.5912	13.0951	14.4029	13.242	13.6614	12.9829	14.0879	13.7144	13.2142	14.0445	13.6988	13.3092	13.7357	13.8437	16.5393	15.7335	15.3373	13.913	12.4021	13.2322	13.5344	14.0389	13.0039	13.9266	13.3082	13.623	14.547	14.997	14.5415	13.746	13.9116	14.0419	13.859	13.8309	13.04
ZSCAN9	8.9037	9	8.8816	9.1977	8.8316	9.0533	8.7587	9.6061	8.5072	7.8895	8.9345	9.2168	8.9858	7.9562	8.4018	9.0346	8.4239	8.876	8.8863	7.9495	8.6818	8.809	9.325	8.5576	9.0274	9.0766	8.9382	9.0916	9.3935	9.1141	8.9388	7.9481	9.2808	8.9679	8.1764	8.905	9.3914	8.9764	9.4322	9.4426	8.3456	8.1855	8.8809	8.9591	8.5078	8.9105	8.5269	8.8752	9.276
MUCL3	3.4425	2.7258	3.919	4.714	3.0218	3.6781	3.9678	2.9243	5.6008	4.1739	3.7771	3.1365	4.5286	3.9953	4.5647	3.2401	3.4741	3.0522	3.0946	7.508	3.3183	3.5647	2.0045	3.312	3.5619	3.9678	4.1584	4.5418	4.9661	2.7295	3.3888	4.2901	3.9088	3.0386	4.2469	3.5041	4.478	3.9059	4.3879	4.1244	2.9684	5.3024	3.881	5.0845	4.1403	3.0659	4.3989	4.3328	4.177
SNHG32	14.9094	14.3021	15.1803	15.0328	15.1681	15.1027	14.0321	13.9671	14.5681	14.6174	15.1558	14.741	14.6502	13.7567	14.1553	14.6337	14.102	14.7154	15.07	15.996	15.2695	14.0633	16.2385	14.854	13.8694	14.391	15.0181	14.094	17.2868	16.2425	16.782	15.3466	14.7034	14.5667	14.8389	15.1382	13.9777	15.4626	14.5713	15.0288	13.4293	17.3968	16.335	14.1117	13.8749	14.2841	14.4929	15.2344	14.2518
C6orf47	9.3838	9.3964	8.8936	9.6736	9.5946	9.9031	9.5694	9.4863	8.9963	10.121	9.8046	9.339	9.3075	9.3733	9.4924	9.315	9.2139	8.9524	9.2307	10.4305	9.264	9.0537	9.5377	9.9202	9.4955	9.1445	9.3198	9.2394	9.4822	9.4947	9.9816	9.4309	9.9566	9.6201	10.263	9.0925	9.452	9.4707	9.4862	9.4488	9.1733	9.6534	9.6214	9.5273	9.6966	9.4319	9.7245	9.607	9.8559
NELFE	13.4811	12.8866	13.4433	13.5262	13.9036	13.442	13.206	12.9746	13.2614	13.2483	13.8984	13.2978	12.7154	12.6957	13.1515	12.9622	12.5358	13.2121	13.3462	13.5812	13.3612	12.5305	13.7159	13.2738	13.0528	13.2761	12.991	13.0087	14.5828	13.7794	14.4335	13.5926	13.5486	12.8143	13.9228	13.259	13.5193	12.9438	13.0617	13.2692	13.014	14.3695	14.1413	13.1071	13.2224	13.0112	13.4082	13.2493	13.3153
PFDN6	11.7028	11.4685	11.8613	11.9247	12.1833	12.0677	11.6229	11.3087	12.086	11.3739	11.9302	11.9663	11.4849	11.3646	11.3498	11.5223	11.0095	11.2762	11.5797	12.0927	11.8586	11.2283	11.4802	11.6274	10.9961	12.0333	11.631	11.4416	13.082	12.4737	13.1148	11.8799	11.5297	11.0452	12.5572	12.2811	12.0163	11.808	11.4257	11.961	10.999	12.6478	12.5713	11.1704	11.2871	11.8378	12.4596	11.398	11.9453
DAXX	10.4686	10.5291	10.3588	10.5164	10.5744	10.6077	9.9256	10.1671	10.1326	11.003	10.705	10.2402	10.344	10.2756	10.1832	10.3809	9.8948	10.2422	10.3655	11.0454	10.5208	9.961	10.2207	10.6435	10.0429	10.2966	10.2126	10.0492	9.5397	9.9325	10.1089	10.4392	10.3918	10.1159	10.8682	9.7522	10.2571	10.1391	9.9225	10.4737	10.2798	10.6111	10.562	10.1992	10.154	10.1585	10.7163	10.5949	10.4701
PNISR	9.6382	9.4247	9.2318	9.1586	9.5735	9.1698	9.2581	9.1562	9.7913	9.0771	9.5787	9.4889	9.9037	9.7271	9.1855	9.2126	9.0387	8.8765	9.4373	8.5813	8.7128	8.9866	9.4393	9.2587	9.3194	9.0956	9.2653	9.6541	8.69	8.7667	8.4601	9.5252	9.5405	8.7881	9.0578	9.5757	9.3465	9.9111	9.3193	9.3647	8.0524	8.6506	8.9354	9.5888	8.7531	9.1945	9.1012	9.2927	9.3037
LTV1	11.598	11.3252	11.4883	11.9079	12.0981	11.332	11.3503	11.4249	11.969	10.298	11.4472	11.7422	11.5014	11.2165	10.8864	11.3691	10.9293	11.045	11.2887	11.7607	11.5569	11.126	11.5759	11.6979	11.4578	11.7299	11.5165	11.1772	12.0571	11.9318	11.4373	11.6455	11.6606	11.2583	12.4472	11.8197	12.059	11.4535	11.3433	11.8839	11.1957	11.3725	11.4633	11.3132	11.1644	11.3915	11.8461	11.2978	11.8364
GFOD1	11.6148	10.4889	10.7278	11.5843	11.6423	11.4509	10.5519	10.7443	10.5315	11.5807	11.9963	11.3893	10.2316	10.5306	10.6251	10.1651	10.3002	10.6009	11.5575	9.1098	10.3678	11.5271	10.2176	10.8177	10.6943	10.6571	10.7409	10.7571	9.8441	10.1274	11.3459	10.9633	10.975	10.7298	11.4432	9.4257	9.4592	11.2797	10.9916	10.1	10.753	10.2741	10.2812	10.5111	10.9407	10.5213	10.6505	10.8286	10.6959
PAK1IP1	11.292	10.9408	11.6445	11.7219	11.2826	11.3554	10.4615	10.6404	11.7072	11.2257	11.6691	11.0227	11.115	11.4521	10.7699	10.7306	10.0173	11.0928	10.9768	11.3227	11.5652	10.9276	11.4813	11.3717	10.8716	11.2058	11.0176	10.6653	12.0524	11.5416	12.6423	11.2995	11.1514	10.9186	12.3081	11.5545	10.9765	11.2878	11.3237	11.1451	10.9477	11.7465	11.5565	11.024	11.0634	10.7343	11.7018	11.0444	11.536
PPP1R8	10.88	11.7083	11.543	11.0823	11.6934	11.5989	11.6753	11.6606	12.1568	11.4068	11.1053	11.8095	11.7235	11.8647	11.4502	11.3079	10.7544	11.4311	11.3065	10.8787	11.0791	11.4568	11.2015	11.598	11.4333	11.699	11.7576	11.6058	12.6978	12.5208	12.2918	11.9319	11.2269	11.3184	11.602	12.0467	11.5262	11.4258	11.5677	11.0665	11.7299	12.0551	12.0492	11.1139	11.4957	11.9526	11.9668	10.8056	11.7319
VNN2	8.0623	8.6634	10.0084	8.0152	9.4763	9.1963	9.2196	8.8183	11.7247	7.5252	11.0592	9.114	9.77	9.9957	10.5742	8.6463	9.5223	8.64	8.6304	7.7967	9.416	9.6296	9.6884	12.0732	9.1021	8.0629	9.7981	9.2531	8.9929	9.6115	10.0729	10.7108	7.6164	9.2893	12.2395	10.0466	8.7585	11.3646	9.1266	9.5589	9.7435	8.0343	8.5767	9.2918	10.7266	9.2701	10.3805	8.9089	9.0483
RTN4IP1	10.8835	10.618	10.2127	10.9793	11.0464	10.6822	10.8738	11.0118	11.507	10.0043	10.4702	11.2633	10.5531	10.1896	10.7269	11.1542	9.9257	10.5331	10.898	9.7462	11.0776	10.694	9.937	11.1195	11.1279	11.1244	10.8142	10.6592	11.1246	11.198	10.2478	11.6441	11.0653	10.989	10.3704	11.6066	11.062	10.1168	10.5308	10.816	10.1295	11.0904	11.289	10.8959	10.8209	11.5981	10.9943	10.7707	10.6062
CALU	11.4737	11.603	11.7658	11.6696	11.6591	11.9145	10.6349	11.1568	11.0576	13.8795	13.108	10.7948	11.8317	12.3	11.6527	11.6628	11.885	11.733	11.9603	12.4606	12.0288	12.0354	12.2616	12.2489	11.7113	11.1282	11.7701	11.0226	10.1299	11.2243	12.0826	12.6088	12.4338	11.4344	12.8481	11.6591	12.1688	11.9746	11.9023	11.9914	11.8138	11.1415	11.3742	11.5319	11.5029	11.0094	11.8924	12.0506	11.7888
SMARCD3	8.8933	9.5419	10.4766	9.1735	10.1535	9.8418	9.691	8.9605	9.1557	11.4114	11.1615	9.3522	10.1937	10.4044	10.2307	10.1418	10.0197	9.9724	10.4735	9.8512	9.4827	10.2738	10.9242	10.9235	9.9392	8.6477	9.2483	9.9191	10.2976	10.1308	10.7956	10.8468	11.2409	9.1343	10.1837	9.3812	10.136	10.3774	10.7771	10.0441	9.5843	9.4161	10.8418	10.1213	9.6794	9.0875	9.955	9.9369	10.6966
TAF6	12.1603	12.2336	12.3502	12.9294	12.7212	12.127	11.702	12.3685	12.2844	13.1289	12.2484	12.2298	12.3312	12.3851	12.5095	12.5878	12.3064	12.3237	13.1348	13.1616	12.7648	12.1593	12.8156	12.7145	12.1773	12.2768	12.3556	11.9156	9.8099	10.8754	10.8304	12.2547	12.2929	12.5607	12.5487	11.7245	12.9179	12.57	12.1742	12.6607	12.0673	12.5512	12.4803	11.8768	11.9083	12.2376	12.6051	12.6718	12.2734
TFR2	7.9407	7.243	8.423	8.2928	7.0468	7.0047	7.1138	7.7168	8.1307	7.6708	7.9476	7.3077	7.2699	8.1872	7.9066	7.1834	7.4188	7.9751	7.0326	7.9988	7.7981	7.449	7.456	7.1291	7.5129	8.1562	7.8151	7.5089	8.1635	7.1275	8.1223	8.1678	6.9036	7.6889	7.5397	7.2851	8.7594	8.3325	7.6867	7.3659	7.2235	8.841	8.2316	7.9863	7.4253	7.5741	7.4432	7.0901	7.8213
AUTS2	13.4583	12.2375	13.0277	13.6977	12.7888	12.6988	12.2584	13.1072	12.5075	12.6164	11.3727	12.3413	12.2881	12.8531	11.3525	11.9546	13.0317	12.2672	12.6673	13.9333	13.1353	12.8007	13.0614	13.1597	12.498	12.6262	12.7657	12.2942	11.2358	10.961	12.0236	12.2325	12.5724	13.3657	12.6264	12.6836	12.2306	12.7424	12.4901	12.2303	12.3477	12.1828	12.3809	11.9623	12.1046	12.0926	11.0419	13.2493	12.2053
BRI3	14.7475	15.1695	15.7115	15.4613	15.9985	15.5451	14.9163	14.8966	15.1323	15.6692	16.0203	15.3359	14.5492	15.4243	15.3698	15.3353	15.476	15.2235	15.4736	16.6122	15.9455	15.0118	16.4635	16.3596	15.0474	15.1652	15.5455	15.3187	17.8536	16.7566	16.7045	16.1542	15.137	15.5224	15.7503	15.2759	14.6716	15.7075	15.0718	14.9421	15.1518	17.4633	16.4427	14.8515	15.3944	15.3235	15.3726	15.6409	15.1121
INHBA	10.3765	11.0952	12.7166	11.2915	12.1204	11.3631	7.0894	9.9485	12.1431	14.8359	15.1651	10.3402	12.3428	14.4132	12.4471	12.5539	12.4841	12.0568	13.1905	11.5413	11.1166	12.6953	13.9544	12.2414	12.4656	9.4379	11.0935	6.7686	6.262	9.874	12.2828	13.672	13.9068	11.2416	13.7359	11.5805	12.9221	13.9914	12.7275	12.3177	12.7139	10.3297	12.3368	11.7213	11.2306	11.4672	12.3528	12.008	12.3465
ELMO1	6.3086	6.8853	7.0228	8.6583	7.0144	7.1099	6.4968	6.8022	6.7509	6.1533	7.782	6.5941	7.3091	6.099	7.5265	7.732	6.9625	6.8743	6.9847	5.6007	6.6012	7.2872	7.0094	7.2218	7.3235	5.8186	6.9659	7.1497	4.8571	5.6196	5.7197	7.6512	8.1808	8.1221	6.8492	5.8142	7.1125	6.5541	7.5088	7.2472	7.1945	5.514	6.1513	7.2984	7.6018	6.3905	6.9185	6.9441	7.8853
AVL9	9.2186	9.3114	9.3706	10.3301	9.2176	10.0325	8.3751	9.0995	9.3868	9.7327	8.5965	9.0438	8.9157	9.5783	9.5268	8.9092	9.0292	8.943	9.1769	10.0516	10.086	9.6472	9.4968	9.3845	9.4497	9.393	9.2011	8.8282	8.3558	8.9488	8.9708	9.8021	8.7947	9.6009	9.8213	9.5053	9.1527	9.3053	8.8032	9.2727	9.9909	9.8826	9.3104	9.2924	9.51	8.9392	9.0678	9.3797	9.2387
GNAI1	8.2399	8.1315	7.7199	8.0673	7.3437	8.0316	8.9837	8.5613	8.3615	7.2068	8.8709	8.5452	8.9808	7.7159	8.7943	8.4872	7.1432	8.2382	9.0042	6.5465	9.5445	8.3829	8.4287	8.7492	9.0266	7.8941	7.6425	8.435	6.3639	8.1075	6.1241	8.2877	9.8393	8.2328	7.3183	8.5019	8.684	8.1197	8.3965	8.5019	8.6104	6.5913	7.8676	8.97	8.8369	8.2704	7.8512	7.8149	7.5671
CAV2	7.4513	8.4777	8.5265	8.3154	9.6509	8.8012	7.8514	8.5693	8.901	8.149	9.4935	8.601	8.9047	8.8796	8.6649	8.8417	8.3059	8.2423	8.9199	8.6915	6.9373	8.9417	8.9067	8.7217	8.5089	7.2428	8.819	8.2706	8.4278	8.5176	8.9148	9.1023	8.8908	7.4527	8.1983	7.9205	9.1427	7.8163	8.4127	8.5505	8.7587	7.463	8.9414	8.2941	8.2018	8.3417	8.4715	8.181	7.9919
GNGT1	5.3897	7.1427	7.9265	6.4673	3.2778	0.2244	-0.7993	5.9786	3.1275	7.6447	4.5987	1.3305	-0.1711	5.0676	3.6639	4.3662	6.3782	0.5685	2.9887	8.8757	6.1723	4.1414	2.0045	5.9462	3.7055	-0.3657	5.2338	3.5176	-0.2711	-0.5008	-0.5883	7.2928	4.7271	0.2199	4.2138	-0.6929	6.166	0.9202	-0.1485	4.4054	0.5632	4.6525	9.0645	4.3058	3.5793	2.9517	8.3244	4.9096	6.3197
OR6W1P	7.206	6.204	8.1262	7.6732	5.8252	6.5745	6.5101	6.1798	7.4977	8.1108	7.3688	6.4081	7.3286	7.6412	7.4238	6.4268	6.1768	6.7249	6.551	7.8675	7.3897	6.4863	7.4016	6.5683	6.7587	7.7217	7.0077	7.9333	6.7376	6.4837	7.2197	7.4625	5.5715	6.1167	6.8245	6.2759	7.7917	7.2576	7.4042	6.9457	6.6359	7.4549	7.346	7.8978	6.2541	6.6425	7.2433	6.0039	7.4957
OR2A9P	7.815	8.0999	6.5005	7.4715	6.7113	7.1687	6.8879	7.5854	5.1237	8.0198	7.7918	7.0094	7.0155	6.9406	8.0107	8.3531	7.9757	7.7796	7.2912	9.2375	6.5379	5.8363	7.799	6.0957	7.9241	7.5682	7.4152	6.6526	6.5267	6.1481	4.8165	7.0198	7.6409	7.3501	6.7301	8.391	7.2519	6.1087	7.7377	6.7343	7.3189	7.514	7.423	7.8913	6.423	1.5018	7.1963	7.7188	7.9554
ACTR3B	9.1004	9.547	9.8235	9.9153	9.8471	9.7551	9.3563	9.8446	10.163	9.8676	8.4294	9.8917	9.6976	9.4542	8.7117	9.3365	10.0824	9.2193	9.8338	10.6543	10.3738	9.6814	10.0857	10.1321	9.1163	9.8528	9.7096	8.8966	8.9187	8.9924	9.4186	8.3213	9.6651	9.829	10.501	9.5144	9.8942	9.2373	9.4779	9.862	9.5907	10.2812	8.8377	9.051	9.1118	9.4175	9.7002	10.5551	10.1024
SLC26A3	7.8512	14.6149	8.4429	12.1079	11.9358	14.0664	15.1997	7.4436	8.5034	10.7733	7.8377	11.3953	6.5986	12.6281	14.5819	12.2688	12.02	14.0345	13.8936	8.2166	10.3363	13.4199	9.8137	12.0027	14.618	8.4458	13.8703	15.3116	15.2682	16.5655	12.9203	11.6756	4.9821	13.0953	13.2102	11.4025	6.5124	9.2987	11.8657	8.9591	12.7617	14.0411	12.8018	12.8667	15.0536	14.21	12.6856	13.767	11.9821
PDAP1	10.7583	10.7008	11.4999	11.3197	11.0767	11.389	10.3182	10.252	11.3597	12.2245	11.6584	10.7853	10.9225	11.918	11.1305	10.5294	10.6818	10.2315	11.0752	12.3383	12.0418	10.7495	11.4287	12.2012	10.2987	11.1818	11.1016	10.4409	10.8099	10.841	11.6958	11.8649	10.4248	10.2586	12.2678	11.0576	11.5923	11.0954	11.0635	11.1582	10.5555	11.7556	11.3658	10.7147	10.6398	10.8786	11.6953	11.6493	11.0168
SUMF2	10.2481	10.2474	10.2577	10.0486	10.3243	10.1148	9.9102	10.0461	9.8397	10.5466	9.042	10.1954	10.1665	9.559	9.8944	9.8965	10.3594	9.3385	10.3978	10.7379	10.1651	9.8916	10.616	10.4525	9.6569	9.876	10.3927	9.7738	9.4924	10.4842	9.6909	10.5066	9.6905	10.2349	9.6327	9.5384	9.9025	9.4075	9.7724	9.6181	10.6624	11.2045	9.9759	10.0131	10.034	9.719	9.7953	10.2238	10.3891
APH1A	9.8871	9.4476	9.5462	9.5598	9.4381	9.7782	10.0343	9.6903	9.5075	9.9695	9.4508	9.4189	9.2437	9.8323	9.6052	9.2055	9.8261	8.9768	9.2212	10.1506	9.8888	9.7828	9.4069	9.3396	8.9725	9.249	9.8462	9.3003	11.4206	10.2216	10.1758	9.8687	10.7522	9.8605	9.9124	10.3164	9.9765	9.4198	9.4671	9.5795	9.5142	10.2643	10.2088	9.6303	9.9726	10.0148	9.8104	9.7841	9.4663
TEX15	1.3279	1.0198	0.0856	-0.0021	-0.7057	0.2244	-0.7993	0.586	0.8169	-0.8375	-0.1428	-0.0801	-0.1711	-0.5058	0.8695	0.3234	-0.4519	0.5685	0.8136	3.0786	-0.1623	-0.1047	2.0045	-0.2606	0.2283	-0.3657	-0.4446	1.3535	-0.2711	-0.5008	-0.5883	-0.2847	-0.4945	0.2199	-0.2401	-0.6929	1.4131	0.9202	-0.1485	-0.4949	0.5632	2.4839	-0.7103	1.6224	0.4069	-0.1187	-0.3381	-0.7615	-0.5068
RPL30	17.7179	16.811	17.6373	16.3782	17.6114	17.2778	16.9552	16.7031	17.2714	17.093	17.2613	16.7861	16.7838	17.1859	16.616	17.0358	17.4585	16.7104	16.7004	17.6508	17.8584	16.9406	18.0594	17.4375	16.5456	16.8203	17.388	17.2761	21.7099	19.6575	19.9525	17.5842	16.7177	17.0709	16.9441	17.7162	16.2742	17.3323	16.6159	16.9529	16.9316	19.3142	18.8524	16.7502	17.0629	16.6329	17.2136	17.9136	17.3948
PRMT6	10.1998	9.8798	8.776	10.0195	9.3809	9.645	10.3407	10.8866	10.7176	8.7833	9.5468	10.4089	10.386	9.3425	9.487	10.181	9.048	9.9397	10.2551	9.3738	10.2308	9.9852	9.9036	10.1852	10.6429	10.54	9.715	9.8584	10.6774	10.7838	10.5347	10.2685	8.4261	9.5508	9.7379	9.1414	9.6806	7.9951	9.566	10.0733	10.6783	10.1589	10.1128	9.1987	9.7242	10.4108	10.9332	10.0679	9.2312
KCNQ3	7.8164	7.3369	8.2524	8.1395	7.1595	7.801	7.4984	7.8821	7.7949	8.2218	7.9009	7.8021	7.8229	8.1933	8.3505	8.2718	7.3096	7.9207	7.2835	8.0676	7.5843	7.2441	7.7641	7.8388	8.4472	8.3269	7.6459	8.1132	7.1969	7.1976	7.6307	7.8407	7.1335	7.6763	7.5822	6.9439	7.7026	7.8173	7.8952	7.2725	7.2991	8.0142	8.064	7.9549	7.3917	7.5649	7.4844	7.1391	8.1844
TRIM55	1.3279	1.0198	0.0856	1.2193	1.0622	0.2244	1.9034	2.0274	0.8169	-0.8375	-0.1428	-0.0801	1.5762	-0.5058	0.8695	1.7037	1.516	0.5685	0.8136	6.2807	-0.1623	-0.1047	2.0045	-0.2606	2.6078	-0.3657	2.6052	2.9997	4.4885	-0.5008	-0.5883	-0.2847	1.201	0.2199	1.2716	2.4533	-0.364	0.9202	1.5351	1.3953	0.5632	4.2874	2.1519	3.3118	0.4069	1.2683	-0.3381	1.5544	2.4491
CHRNB3	7.0593	5.8089	7.8069	7.5783	6.8513	6.6815	6.8762	6.5068	7.3185	6.2232	6.5592	6.6098	7.2307	7.0317	6.5339	6.5731	7.2097	6.5442	5.7834	7.517	6.6246	6.5372	7.102	6.3231	6.5706	7.5859	7.0418	7.0984	7.7839	6.8762	8.1645	7.2253	6.2962	6.2798	6.8871	6.7301	7.3027	6.919	7.0154	6.5222	6.2049	8.574	8.4631	6.8594	6.5915	6.6158	7.5717	7.3682	7.6912
GSTM3	11.8894	11.286	12.0326	10.378	9.248	12.67	12.2755	10.2055	11.8181	12.5453	13.2523	11.2701	12.472	10.106	11.1579	10.1295	10.0782	10.3094	10.6995	11.7823	10.801	11.8214	12.1524	11.9322	10.9118	8.5702	11.6635	11.1773	14.3209	12.34	13.2915	11.8339	10.6019	11.4777	13.504	10.8882	11.1858	12.1154	11.1192	10.553	11.3275	10.8136	11.1706	11.2604	12.7455	11.6981	11.7524	11.1844	13.0185
NUDT18	8.737	8.6312	8.5515	7.797	8.857	8.0229	9.27	8.7781	9.1018	9.0127	7.8648	8.7127	8.9773	7.6956	9.0699	8.5183	8.3097	8.458	8.8141	8.4248	9.0766	8.4361	9.2516	7.9637	9.2177	8.8335	9.2905	8.6529	9.1396	9.7706	8.4573	8.7031	9.2412	9.2381	9.2548	7.5649	8.4469	7.8007	8.6444	9.2541	8.4782	8.7188	8.2452	9.0971	9.0043	9.0112	8.006	8.4508	8.343
PRDM14	1.3279	1.0198	0.0856	-0.0021	-0.7057	0.2244	-0.7993	0.586	0.8169	-0.8375	-0.1428	-0.0801	-0.1711	-0.5058	0.8695	0.3234	-0.4519	0.5685	0.8136	3.7042	-0.1623	-0.1047	2.0045	-0.2606	0.2283	-0.3657	-0.4446	1.7008	-0.2711	-0.5008	-0.5883	-0.2847	-0.4945	0.2199	-0.2401	1.1774	1.4594	0.9202	-0.1485	-0.4949	0.5632	2.2966	-0.7103	3.1311	0.4069	-0.1187	-0.3381	-0.7615	-0.5068
PPP2R2A	11.7603	11.2293	11.8804	10.3582	11.6107	10.536	11.1614	12.0853	11.6797	9.9344	11.1507	11.68	11.4608	11.9322	11.1158	10.857	10.3017	11.5439	10.5573	11.06	11.5526	11.4221	11.0199	10.3262	10.8899	11.7399	11.4957	10.8837	10.612	11.2118	10.6669	11.0078	11.5823	11.5635	11.1971	11.3953	10.6758	10.8666	10.6731	11.9251	11.8642	10.5701	10.3436	11.3253	11.4383	11.5384	11.1315	10.5227	10.7995
RPS6	18.6106	17.8034	18.5862	17.8404	18.6641	17.4603	18.2706	17.649	18.4123	18.3564	19.1549	17.9285	18.1833	18.4772	18.0085	17.9205	17.6693	18.1989	17.7941	18.9154	19.0928	17.7845	18.8856	18.5367	17.7983	17.9676	18.4931	18.1343	22.7166	20.518	20.3103	18.6111	17.5238	17.7747	18.2438	18.5372	17.8419	19.0148	17.6528	18.1966	18.0592	19.5039	19.2081	17.819	17.5821	17.7699	17.8452	18.4413	17.5456
CRB1	1.3279	1.0198	0.0856	1.9335	0.9897	0.2244	0.9427	3.411	0.8169	2.5597	-0.1428	-0.0801	-0.1711	1.3033	0.8695	0.3234	-0.4519	0.5685	0.8136	3.7535	-0.1623	-0.1047	2.0045	-0.2606	2.7482	-0.3657	-0.4446	2.2737	-0.2711	-0.5008	-0.5883	-0.2847	-0.4945	0.2199	-0.2401	2.1247	2.9836	0.9202	-0.1485	0.7834	0.5632	3.2944	0.6861	3.2093	0.4069	-0.1187	1.2492	0.9986	-0.5068
GLDC	5.5627	5.9006	5.9045	6.8759	5.4782	7.1467	7.2133	5.8801	4.6301	4.9305	4.6461	7.3157	8.9507	5.7319	8.2531	7.0112	10.1075	6.0242	5.7637	5.3097	5.4372	6.1559	7.8249	6.9627	8.0928	6.7199	7.244	7.2134	5.0661	6.486	7.6123	6.9201	5.0245	7.487	7.26	5.9912	7.5164	4.4469	6.5448	6.4083	6.0265	5.8463	6.9423	6.1336	6.5694	6.3872	8.9544	5.4472	8.6815
NPR2	8.864	8.7321	8.3863	8.5325	8.0676	7.7086	8.1397	8.6845	7.4761	9.3882	9.4173	8.166	8.7136	8.8384	7.6278	8.8636	8.5839	9.3156	8.4988	8.9931	8.0435	8.4331	8.745	8.2982	8.7951	7.3721	8.3263	8.2034	9.0504	8.1202	8.1587	9.0556	9.5745	8.2476	7.8339	8.5012	7.716	8.201	8.5772	7.9819	7.9736	7.8299	8.6341	8.497	8.101	8.0372	8.2498	8.2411	8.2111
ROR1	5.1654	8.6373	5.5042	6.7269	6.6936	6.9364	9.1956	6.7643	5.2178	8.2478	6.855	7.2512	6.4858	9.5711	7.2765	7.7035	8.772	7.9034	8.2936	5.2064	5.9547	7.5224	7.6661	5.9447	8.4786	4.5331	7.4476	8.3816	7.0521	7.5196	6.0464	7.3805	8.5686	7.7852	5.6679	5.2579	5.492	5.2918	8.0791	6.8107	7.1961	5.9006	6.5476	7.9679	7.9978	7.1525	6.4052	7.1797	7.0461
TDRD7	11.6985	11.5556	11.1215	11.1467	11.4246	10.7894	11.7363	11.558	10.8828	10.4857	10.7156	11.5833	10.7229	11.2761	11.5283	11.4214	11.8954	11.093	11.5201	11.3559	10.9723	11.4939	10.907	11.2903	11.4824	11.2712	11.3208	11.8499	11.7374	11.8456	10.7525	11.2543	10.9098	10.8827	10.8894	11.7343	11.0012	11.2264	11.0887	11.7156	11.2914	11.1461	11.2323	11.0121	11.6374	11.6986	11.6043	11.7085	11.0211
LINC00474	1.3279	1.0198	0.0856	1.2915	-0.7057	0.2244	-0.7993	0.586	0.8169	-0.8375	-0.1428	-0.0801	-0.1711	-0.5058	0.8695	0.3234	-0.4519	0.5685	0.8136	2.0133	-0.1623	-0.1047	2.0045	-0.2606	0.2283	-0.3657	-0.4446	1.4101	-0.2711	-0.5008	-0.5883	-0.2847	-0.4945	0.2199	-0.2401	0.8471	2.1089	0.9202	-0.1485	-0.4949	0.5632	1.641	-0.7103	0.2125	0.4069	-0.1187	-0.3381	-0.7615	-0.5068
TUT7	9.9633	9.3357	8.6795	9.2709	9.3448	8.6509	9.0382	10.0371	9.1889	8.2844	8.8973	9.3082	9.1218	9.2391	9.1318	9.4412	9.8671	8.8121	8.6407	9.1786	9.0185	9.4985	8.6466	8.9297	9.4423	9.1353	9.2431	9.4188	7.7869	8.6271	7.8958	8.9564	9.0896	8.7057	8.8127	9.742	8.9722	9.2098	8.5787	8.9826	9.275	8.664	8.4531	9.0776	9.3311	9.2724	8.7919	9.4293	8.6222
IDNK	10.4717	10.2541	9.8871	10.6519	9.8711	9.694	10.3453	10.3417	10.6581	9.1464	8.6671	10.1034	10.1989	9.474	10.4325	9.6909	11.3236	9.5082	10.248	8.9262	9.9421	9.9676	10.4062	9.7958	10.2016	10.4013	10.3246	10.7449	12.52	11.6842	10.8734	9.6419	9.5809	10.0758	9.0558	10.1899	9.7345	9.0935	10.1824	9.3972	10.4238	11.2111	10.4046	10.3314	10.4532	10.6131	9.904	11.0076	9.8387
DAB2IP	10.8882	10.9399	10.2144	10.6974	10.7741	10.1512	10.77	10.433	10.4277	10.5817	10.1984	10.4334	10.5556	10.624	10.3235	10.9871	10.7186	10.3693	10.478	10.8647	10.6315	9.8588	10.1159	10.3296	10.724	10.7206	10.3895	10.3657	8.6063	9.6598	8.6906	10.6697	10.6145	10.4813	10.257	10.4497	9.7869	10.2363	10.1391	10.2459	10.5367	10.0172	9.7268	10.7941	10.528	10.4193	10.3982	10.6227	10.0011
CCL19	9.5029	11.7122	7.5695	9.6653	9.7097	9.7755	12.6578	12.7504	7.1916	7.4234	10.6215	9.5342	9.4154	9.2546	8.4519	10.7406	9.7672	11.6323	10.9143	9.5256	7.721	11.7485	8.6085	10.5739	12.0902	7.2475	9.7902	12.4427	15.9972	12.9874	11.838	10.5357	10.6073	10.9498	9.4881	10.5556	8.1242	7.8576	10.6569	9.7011	10.6946	10.0573	10.9131	12.1265	11.4541	11.3075	11.0829	12.7513	10.2029
UBAP1	10.5299	10.7475	10.2407	10.5373	10.2998	9.9702	10.0282	10.7395	10.2122	9.7172	10.4057	10.385	10.4774	10.2014	10.2592	10.6849	10.9925	10.983	10.1385	10.0385	10.444	10.4707	10.1493	10.3395	11.2915	10.5145	10.279	10.0673	9.42	10.135	9.8303	10.4254	11.2355	9.9439	10.3169	10.3109	9.985	10.2067	9.9967	10.5555	10.4606	10.2301	10.2977	10.1846	10.6136	10.3148	10.3527	10.2989	9.924
EXOSC3	10.9384	10.7491	10.7966	11.2807	11.59	10.3827	10.8262	10.8331	11.3354	10.1533	11.3475	11.079	10.7484	11.2165	10.7056	10.6287	10.4077	11.4134	10.5033	10.9433	11.0106	11.2963	10.6479	10.9973	11.7226	11.0142	10.7556	10.3433	11.9717	11.1538	11.93	11.2833	12.2435	10.2081	11.8513	11.6443	11.5406	10.9811	10.6281	11.2984	11.4979	11.3188	11.1397	10.6471	11.154	10.9443	11.9531	10.7304	10.6797
LRSAM1	7.9717	7.7952	7.8462	8.0472	8.2422	7.9713	7.8667	7.7121	8.0348	8.3425	7.3731	8.0215	8.2114	7.3443	7.3687	8.2658	8.4059	8.0148	8.218	8.4801	8.189	7.877	7.2026	7.5075	7.3767	8.1527	8.1358	7.7862	5.4186	5.7773	6.0493	7.6006	8.2511	7.7814	7.9401	8.6137	8.2649	8.264	7.9022	8.3345	8.1514	6.7884	6.7425	8.3729	7.2822	7.7454	8.2631	8.7877	7.8834
DTYMK	13.72	13.4758	14.1394	13.6094	14.2716	14.1848	13.6766	13.0861	14.5527	14.0008	13.9099	13.8928	13.6086	14.287	13.5659	13.682	13.9478	13.4913	13.8049	14.3289	14.4103	13.8302	13.7232	14.0243	13.3106	13.745	13.7247	13.2017	14.9018	13.908	13.757	14.1762	13.5215	13.6295	14.7182	14.6916	13.8057	13.7982	13.6297	14.2723	14.4165	14.6114	15.0766	13.605	13.1934	14.2196	14.6275	13.9562	13.8378
P2RX2	8.1676	7.8631	8.7388	9.3926	8.0016	8.1751	8.7168	8.1854	8.5399	10.2297	8.9858	8.1345	8.7176	9.1755	8.7369	8.0734	7.938	8.927	8.4286	9.0208	8.2206	8.0912	8.955	8.2232	8.5668	8.7001	8.1325	8.6258	8.6718	7.8693	8.9058	9.1859	8.5713	7.961	8.6455	7.979	9.2485	8.6241	9.3842	8.214	8.2713	8.8867	8.5876	8.8396	8.1159	8.1405	8.6201	8.4118	8.9843
MED10	10.1017	9.6926	10.1556	10.3952	9.5847	9.9247	9.4635	9.699	9.756	8.8885	9.6744	10.2003	9.6357	9.4573	9.7536	9.8281	9.8428	9.8876	9.3942	9.6005	9.571	10.194	9.749	10.0567	9.8891	9.3055	9.6395	9.6527	10.7006	10.2081	10.4603	10.351	9.8982	9.8844	10.417	10.5448	9.8362	9.7245	9.5703	9.8178	9.585	10.5681	10.6357	9.4489	10.1084	10.1535	10.8496	9.4276	9.2751
DEAF1	9.5281	9.8177	9.9469	9.9134	10.5125	10.124	9.903	10.4795	10.3824	10.3467	9.8951	10.3271	10.199	9.7787	9.5834	10.0559	10.3584	10.3886	10.4942	10.1569	10.6186	10.462	10.9551	10.2562	10.3536	10.5486	9.8222	9.6593	10.2601	10.1097	10.7857	10.6158	10.2854	9.8583	10.6822	9.6834	10.743	10.0182	10.5605	10.6727	10.0419	10.8774	10.1484	10.0472	10.0534	9.8462	9.8455	10.2124	10.2876
ESPN	9.8497	9.2865	8.9066	10.3136	9.109	9.3269	8.1831	6.3033	8.0409	8.445	7.7902	8.2102	8.2411	8.7617	9.4522	9.7105	8.2279	8.3584	9.5732	9.1024	7.7908	9.3493	8.7428	8.9736	9.4458	8.9719	8.4587	9.1086	7.6383	8.5342	8.0803	9.3973	8.3867	8.5562	9.5878	7.8131	8.8787	8.8818	9.0549	9.6639	8.2203	9.2606	9.0664	8.762	8.9765	8.2641	8.7342	7.8092	10.1381
ITGAM	7.5845	8.442	8.4397	8.6099	8.4097	8.1286	8.3755	7.8558	8.7101	8.7297	9.267	7.7625	8.4406	8.3464	8.0656	8.0874	8.5716	8.05	9.0523	8.4306	7.2961	8.7019	8.135	9.0892	8.0627	7.6559	7.8777	8.6159	7.0197	7.2222	8.0246	9.1019	9.431	7.8883	9.0022	7.3889	8.4905	8.9092	8.8872	8.2608	8.0601	8.7463	8.0972	8.4248	8.3693	8.0848	8.2876	8.6123	8.2836
PXMP2	12.4677	13.0244	13.1928	12.9197	12.0665	12.5482	13.6306	12.3346	12.5945	11.6823	10.9276	12.8002	11.446	12.0505	12.7345	12.423	11.8041	11.8257	12.8862	11.8778	13.0925	12.0314	12.2234	11.9527	12.5779	12.6183	12.9338	13.7824	16.369	15.0024	12.5513	12.7787	11.4999	12.9951	12.2191	12.2043	12.1619	12.0013	11.9931	12.232	12.5046	13.736	14.0787	12.0665	13.0029	13.3735	12.2669	12.9172	12.0961
ISY1	10.4187	10.0133	10.1428	10.7004	10.2577	9.8265	9.5138	9.4891	9.7859	10.6426	10.3154	10.1665	10.1351	10.3047	10.0315	9.7025	10.016	9.9807	9.9175	10.5074	10.5324	9.6899	10.2195	10.2156	9.867	9.9834	9.7443	9.9488	10.329	10.6488	10.36	10.4813	9.9743	9.5475	10.307	11.0797	10.331	9.8256	9.5649	10.141	10.4293	10.3985	10.1774	10.149	9.9603	10.1225	10.3923	10.2527	9.6197
TRIM34	8.6747	7.9032	8.8291	7.7134	8.0586	9.2972	8.3587	8.3091	7.8404	9.2171	8.3252	8.2085	8.4164	8.6021	8.0807	8.6078	8.0186	8.6879	8.3686	8.9829	8.8077	8.515	9.0307	8.9667	8.397	8.1461	8.533	8.4868	8.8433	8.7257	9.1668	8.6676	8.7721	8.8213	8.1205	9.0419	8.8784	8.6436	9.0698	7.8436	7.8446	8.55	8.8467	9.1664	8.5742	8.5194	8.307	9.0039	8.8453
DHX8	10.3871	10.5744	10.1635	10.2843	10.5461	10.5029	10.1262	10.6993	10.4015	10.8744	10.4869	10.6023	10.4898	10.2218	10.3691	11.0534	10.6302	10.9365	10.5774	10.4116	10.5052	10.4865	10.7155	11.0595	10.8741	10.5724	9.99	9.7906	9.4465	9.5567	10.8317	10.2925	10.4228	10.4994	10.5516	10.5909	10.5269	10.9772	10.2666	10.8451	9.6745	10.6887	10.5438	10.4574	10.7036	10.5558	11.0092	10.5212	10.5571
BCO1	6.3099	6.3726	6.9582	7.7308	4.9479	6.3639	6.2899	5.6619	6.7234	5.9007	5.142	5.9168	6.1878	6.2403	6.3982	5.9811	8.2623	5.7701	6.0812	6.9364	6.0533	6.688	4.9588	5.6578	6.4	6.9053	6.8075	6.8121	5.5364	6.5309	5.4548	6.4291	5.2921	7.566	6.5299	6.3361	6.3289	5.6143	6.325	5.5071	6.0743	6.5511	6.5424	6.8649	6.5052	7.6733	6.0734	5.7331	6.81
NSD1	9.6385	9.5012	9.9554	9.8096	9.1333	9.4661	9.2727	9.8744	9.8563	10.0801	9.6235	9.1334	9.917	9.9277	9.2176	9.995	9.8314	9.6942	9.567	9.8937	9.4866	9.4141	9.4475	9.3091	9.5589	9.8202	9.2888	9.2656	8.2307	8.0849	9.745	9.6742	10.2042	9.0604	9.7272	8.9559	9.8079	9.765	9.5088	9.8171	9.3438	9.2358	9.6348	9.5236	9.5834	9.5309	9.9899	9.1293	9.0231
HTR3C	5.3125	3.2144	4.8485	5.7299	2.0824	3.17	3.0403	8.417	0.8169	2.444	3.2656	5.9012	5.2144	3.8062	0.8695	2.5551	1.118	5.5469	3.2844	4.5172	2.3154	2.8724	2.0045	-0.2606	2.7353	4.5042	4.0277	4.9795	2.4547	1.8018	3.2643	3.3638	2.6466	2.5338	2.621	2.0949	5.2116	0.9202	3.8485	2.6104	0.5632	3.7349	2.5056	4.2326	6.7355	3.684	2.6771	4.3862	3.4532
BUB1	10.4726	10.3718	10.2748	10.6092	11.1212	10.3733	9.4905	10.0647	10.6216	9.1214	10.4877	10.0027	9.9594	10.6496	10.0816	10.2144	11.0635	9.649	9.9939	10.8238	10.5195	10.9861	10.0151	10.356	9.8316	10.8265	10.2373	9.0704	7.7407	8.8564	10.7094	10.2765	11.2268	10.2863	11.5322	10.9294	10.5616	9.9923	9.98	11.3	11.2552	9.9937	10.0904	10.2029	10.8629	10.8216	10.7129	10.5012	10.2033
ZNF718	5.09	6.7276	5.2672	7.9755	6.3273	7.2305	7.3433	5.8329	5.5403	7.8796	5.2698	6.0052	6.8293	7.0326	6.609	7.0916	6.636	7.4576	7.6121	6.9787	5.47	6.849	6.8593	5.4085	6.5663	6.9811	7.3012	6.9771	6.454	6.1653	5.9269	6.9053	6.4588	6.5003	7.46	7.6333	7.2741	8.0051	7.2589	5.9534	7.5764	7.2392	7.5155	7.9038	6.8018	6.8624	7.0038	6.8692	6.3955
CLCN3	9.5648	10.5935	10.221	10.169	9.9511	10.6607	11.1244	10.719	10.3397	10.1038	8.8403	10.6775	10.0917	10.3347	10.585	10.7076	10.515	10.0482	10.4305	10.4543	10.8869	10.3493	10.2251	9.954	9.9879	10.9627	10.748	10.7552	10.3288	10.929	9.5316	9.8308	9.4683	10.7452	9.5739	10.653	10.0371	9.6958	9.9068	10.5959	10.4373	10.1167	10.4271	10.1751	10.746	10.7717	10.5216	10.2136	9.4878
PTPN9	7.9036	8.1567	7.6587	8.068	7.2441	7.5635	7.7649	7.6006	7.0984	7.7784	7.4309	7.5921	7.9724	7.4874	7.3838	7.8921	8.5389	7.7052	7.7941	7.6627	7.7657	7.6962	7.1705	7.7983	7.8847	7.4014	7.9298	7.286	6.5993	7.0667	7.2351	7.4337	8.3583	7.5173	7.567	6.9427	7.0395	7.2633	7.5864	7.9081	7.6779	6.8882	7.3579	7.8148	7.6839	7.785	7.2248	7.817	7.3931
FER	7.5016	6.7977	6.5993	7.4994	5.7255	6.8167	7.0161	6.9297	7.3096	7.376	8.2469	6.5427	6.5961	6.5907	6.4942	6.8092	7.2592	7.0152	7.5821	6.0649	8.3158	6.7928	6.5999	5.8593	6.9395	6.9194	6.4383	7.1498	6.1381	6.9882	6.2816	6.7523	6.8954	6.5831	5.5424	6.7312	8.0719	6.5827	7.7956	7.6359	7.9926	5.8565	5.7337	8.2015	6.9661	6.9673	6.5443	6.6292	5.9544
S100A14	14.2335	13.9823	14.4948	12.9336	13.7169	14.2734	15.1359	14.2316	15.7876	13.9325	13.6754	13.8708	12.4902	14.4639	15.0517	12.9605	13.5014	13.4755	13.1371	14.1894	14.0876	14.3523	13.2058	13.2514	13.6566	14.372	15.4738	14.3735	17.2641	16.3707	15.0618	12.4761	12.0476	14.9303	13.6221	15.3129	13.6407	14.3281	13.5689	13.6258	13.6358	15.081	13.1924	13.8134	14.7961	14.2333	13.5226	13.4586	14.2008
QSOX1	12.9408	14.3172	13.1384	12.8692	13.091	14.0549	14.9947	14.7776	14.0495	15.0085	14.5019	14.0304	14.2473	15.4165	15.5969	13.7701	12.9396	13.7208	13.7695	13.1179	13.8625	14.1018	13.6947	14.491	14.0981	14.6316	14.2329	13.9956	14.4258	14.6829	13.6752	13.8157	13.912	14.7818	13.206	13.6898	13.5707	14.7559	14.4808	13.5662	14.2541	13.9	13.1679	14.2221	14.4965	13.1329	13.6507	13.5132	12.9857
RASGRP1	8.6337	8.2649	6.7534	7.3472	9.0368	8.5077	8.6635	8.8614	6.9835	6.7234	7.7987	8.2404	9.1584	8.3022	9.3072	8.4274	8.8071	8.7027	7.8987	6.98	7.0928	8.3351	8.1865	8.4385	9.2381	7.5178	8.493	8.723	7.9221	8.0554	8.8086	7.6065	9.7938	8.435	7.8271	8.0387	7.0695	7.0184	8.6484	8.2595	8.0736	6.9309	8.1288	8.4882	8.5331	7.9902	7.5962	8.2251	7.5744
COQ2	9.1197	9.567	8.3408	8.7891	8.9915	9.017	9.8021	9.21	9.6614	7.4891	8.3003	9.3401	9.1094	8.5867	8.6936	9.0056	9.1557	8.8089	8.6959	8.5799	8.7787	9.1208	7.7959	8.5913	8.9168	9.2864	9.6681	9.3082	11.0424	10.3478	9.6663	8.1904	9.0865	9.3376	8.4014	8.7255	8.3823	7.7585	8.9103	9.008	9.7513	9.6934	8.4339	9.1552	9.3462	9.6789	8.8532	9.4448	8.3692
[truncated: 19,766 more rows]
[truncated: 62 more columns]
