# Supplementary material for: An immuno-score signature of tumor immune microenvironment predicts clinical outcomes in locally advanced rectal cancer
Source: Front Oncol. 2022 Sep 29;12:993726. doi: 10.3389/fonc.2022.993726 (PMC9558072; doi:10.3389/fonc.2022.993726)
Supplement: Supplementary file 1 [file DataSheet_1.zip › Data Sheet 3.CSV]

	x
1	1
2	1
3	1
4	1
5	1
6	0
7	0
8	1
9	0
10	0
11	0
12	0
13	1
14	0
15	1
16	1
17	1
18	1
19	0
20	0
21	0
22	0
23	1
24	1
25	0
26	1
27	1
28	0
29	1
30	1
31	1
32	1
33	1
34	1
35	1
36	1
37	1
38	0
39	0
40	0
41	1
42	1
43	0
44	1
45	1
46	1
47	1
48	1
49	1
50	0
51	0
52	0
53	1
54	0
55	1
56	1
57	1
58	0
59	0
60	1
61	0
62	0
63	1
64	1
65	0
66	1
67	1
68	1
69	0
70	1
71	0
72	1
73	1
74	0
75	1
76	0
77	1
78	1
79	1
80	1
81	1
82	1
83	1
84	0
85	1
86	1
87	1
88	1
89	1
90	1
91	1
92	1
93	1
94	1
95	0
96	0
97	0
98	1
99	1
100	0
101	1
102	1
103	0
104	0
105	1
106	0
107	1
108	0
109	0
110	0
111	1
