# Supplementary material for: An immuno-score signature of tumor immune microenvironment predicts clinical outcomes in locally advanced rectal cancer
Source: Front Oncol. 2022 Sep 29;12:993726. doi: 10.3389/fonc.2022.993726 (PMC9558072; doi:10.3389/fonc.2022.993726)
Supplement: Supplementary file 1 [file DataSheet_1.zip › Data Sheet 4.CSV]

	cancer recurrance after surgery:ch1	death due to tumor:ch1	depth of invasion after rct:ch1	depth of invasion before rct:ch1	disease free time (month):ch1	gender:ch1	pCR	lymph node metastasis after rct:ch1	lymph node metastasis before rct:ch1	metastasis after rct:ch1	metastasis before rct:ch1	survival time (month):ch1
GSM2325239	0	0	0	3	40.27	M	1	0	1	0	0	40.27
GSM2325240	0	0	0	3	29.62	M	1	0	0	0	0	29.62
GSM2325242	0	0	0	3	31.59	F	1	0	1	0	0	31.59
GSM2325244	0	0	0	3	32.68	M	1	0	0	0	0	32.68
GSM2325245	0	0	2	3	30.31	M	1	0	1	0	0	30.31
GSM2325247	0	0	3	3	27.55	M	0	1	1	0	0	27.55
GSM2325249	0	0	2	3	14.93	M	0	1	0	0	0	14.93
GSM2325250	0	0	0	3	23.38	M	1	0	1	0	0	23.38
GSM2325253	0	0	4	3	34.72	F	0	0	NA	0	NA	34.72
GSM2325254	1	0	3	3	-2.63	F	0	2	NA	1	1	18.28
GSM2325255	1	1	3	3	-3.32	M	0	2	NA	1	1	10.26
GSM2325256	0	0	3	3	10.62	M	0	0	NA	0	NA	10.62
GSM2325257	0	0	2	3	8.25	M	1	0	1	0	0	8.25
GSM2325258	1	1	3	3	-0.62	F	0	2	0	1	1	5.75
GSM2325260	0	0	2	3	23.8	M	1	0	0	0	0	23.8
GSM2325262	1	0	3	3	15.25	M	1	0	1	0	0	24.1
GSM2325264	0	0	0	3	22.22	M	1	0	0	0	0	22.22
GSM2325265	0	0	0	3	17.98	M	1	0	1	0	0	17.98
GSM2325266	1	0	2	3	0	M	0	1	0	1	0	6.25
GSM2325268	0	0	3	3	16.21	F	0	0	0	0	0	16.21
GSM2325270	0	0	3	3	13.02	M	0	0	0	0	0	13.02
GSM2325272	0	0	3	3	13.05	M	0	1	1	0	0	13.05
GSM2325273	0	0	3	3	1.74	M	1	0	1	0	0	1.74
GSM2325276	0	0	2	3	9.83	M	1	0	1	0	0	9.83
GSM2325278	1	0	3	3	22.68	M	0	1	1	0	0	22.68
GSM2325279	0	0	2	3	20.19	M	1	0	1	0	0	20.19
GSM2325282	0	0	0	3	0	M	1	0	0	0	0	0
GSM2325283	NA	NA	3	3	NA	M	0	1	1	0	0	NA
GSM2325284	NA	NA	0	2	NA	M	1	0	0	0	NA	NA
GSM2325285	NA	NA	2	3	NA	M	1	0	0	0	0	NA
GSM2325286	NA	NA	0	3	NA	F	1	0	1	0	0	NA
GSM2325287	1	0	1	3	29.03	M	1	0	0	0	0	29.03
GSM2325289	0	0	2	3	0.69	F	1	0	0	0	0	0.69
GSM2325290	0	0	0	3	151.17	M	1	0	0	0	0	151.17
GSM2325291	0	0	2	3	91	M	1	0	1	0	0	91
GSM2325292	0	0	1	3	144.3	M	1	0	0	0	0	144.3
GSM2325295	0	0	0	3	100.04	M	1	0	1	0	0	100.04
GSM2325302	0	0	3	3	45.73	M	0	1	1	0	0	45.73
GSM2325304	1	1	3	3	58.92	M	0	0	0	0	0	84.36
GSM2325305	0	0	3	3	86.79	M	0	1	1	0	0	86.79
GSM2325309	0	0	2	3	82.98	F	1	0	1	0	0	82.98
GSM2325311	0	0	2	3	61.25	M	1	0	1	0	0	61.25
GSM2325313	0	0	3	3	39.25	M	0	0	0	0	0	39.25
GSM2325314	0	0	2	3	34.39	M	1	0	0	0	0	34.39
GSM2325315	0	0	3	3	88.83	F	1	0	1	0	0	88.83
GSM2325316	0	0	0	3	79.63	F	1	0	0	0	0	79.63
GSM2325317	1	0	3	4	73.48	F	1	1	1	0	0	82.82
GSM2325318	0	0	3	3	77.85	M	1	0	1	0	0	77.85
GSM2325319	0	0	0	3	75.48	F	1	0	0	0	0	75.48
GSM2325320	0	0	3	3	96.03	F	0	2	1	0	0	96.03
GSM2325321	0	0	3	3	98.7	M	0	1	0	0	0	98.7
GSM2325322	1	1	4	3	34.06	F	0	0	1	0	0	79.5
GSM2325323	0	0	1	3	76.87	M	1	0	0	0	0	76.87
GSM2325324	0	0	3	3	29.82	F	0	1	1	0	0	29.82
GSM2325325	0	0	2	3	90.02	M	1	0	1	0	0	90.02
GSM2325332	0	0	0	3	87.35	M	1	0	1	0	0	87.35
GSM2325333	0	0	0	2	109.32	M	1	0	1	0	0	109.32
GSM2325334	1	1	4	3	46.62	F	0	0	0	0	0	73.48
GSM2325335	1	1	3	3	-3.78	M	0	1	1	1	0	25.51
GSM2325336	1	0	2	3	12.62	M	1	0	0	0	0	105.14
GSM2325337	1	1	3	3	68.65	M	0	1	1	0	0	91.53
GSM2325338	0	0	3	3	91.13	M	0	1	0	0	0	91.13
GSM2325339	0	0	2	3	79.79	M	1	0	1	0	0	79.79
GSM2325343	0	0	3	3	75.72	M	1	0	1	0	0	75.72
GSM2325344	1	0	1	3	33.11	M	0	2	1	0	0	78.84
GSM2325346	1	1	3	3	14.99	F	1	0	1	0	0	29.46
GSM2325353	1	0	3	3	33.14	F	1	0	1	0	0	45.57
GSM2325354	0	0	3	3	64.87	M	1	0	1	0	0	64.87
GSM2325355	0	0	3	3	44.61	M	0	2	1	0	0	44.61
GSM2325356	0	0	3	3	70.19	F	1	0	1	0	0	70.19
GSM2325359	0	0	3	3	63.42	M	0	0	0	0	0	63.42
GSM2325360	1	0	2	3	0	M	1	0	1	1	1	91.43
GSM2325362	0	0	0	3	63.72	F	1	0	1	0	0	63.72
GSM2325365	0	0	3	3	65.72	F	0	1	1	0	0	65.72
GSM2325373	1	0	3	3	24.13	F	1	0	1	0	0	61.41
GSM2325374	1	1	3	3	23.01	F	0	1	1	0	0	42.97
GSM2325375	0	0	3	3	42.54	F	1	0	1	0	0	42.54
GSM2325378	0	0	0	3	63.48	M	1	0	1	0	0	63.48
GSM2325379	0	0	0	4	78.71	M	1	0	1	0	0	78.71
GSM2325388	0	0	2	3	72.1	M	1	0	1	0	0	72.1
GSM2325391	0	0	2	3	2.2	M	1	0	1	0	0	2.2
GSM2325392	0	0	2	2	71.54	M	1	0	1	0	0	71.54
GSM2325395	1	1	3	3	8.45	F	1	0	1	0	0	27.12
GSM2325397	0	0	3	4	37.02	M	0	2	0	0	0	37.02
GSM2325402	0	0	0	3	7.73	M	1	0	0	0	0	7.73
GSM2325405	0	0	1	3	0	M	1	0	1	0	0	0
GSM2325406	0	0	3	3	5.85	M	1	0	1	0	0	5.85
GSM2325407	NA	NA	4	4	NA	M	1	0	1	0	0	NA
GSM2325408	NA	NA	2	3	NA	M	1	0	1	0	0	NA
GSM2325409	0	0	0	3	5.39	M	1	0	0	0	0	5.39
GSM2325412	0	0	1	3	152.48	F	1	0	1	0	0	152.48
GSM2325413	0	0	2	3	126.74	M	1	0	1	0	0	126.74
GSM2325414	0	0	3	3	143.41	M	1	0	1	0	0	143.41
GSM2325415	0	0	3	3	96.66	M	1	0	1	0	0	96.66
GSM2325416	1	1	4	3	33.47	F	0	1	1	0	0	57.93
GSM2325417	1	1	3	3	5.52	M	0	0	0	0	0	21.44
GSM2325418	1	1	3	3	11.64	M	0	0	0	0	0	85.64
GSM2325419	0	0	2	3	103.1	M	1	0	0	0	0	103.1
GSM2325420	1	0	3	3	12.33	M	1	0	1	0	0	143.54
GSM2325421	1	1	1	3	40.01	M	0	1	0	0	0	73.94
GSM2325422	0	0	2	3	120.26	M	1	0	0	0	0	120.26
GSM2325426	0	0	1	3	115.1	M	1	0	0	0	0	115.1
GSM2325427	1	1	2	3	0	M	0	1	0	1	0	77.23
GSM2325429	0	0	4	4	86.5	M	0	2	1	0	0	86.5
GSM2325430	0	0	0	3	97.28	M	1	0	0	0	0	97.28
GSM2325431	0	0	3	3	73.22	M	0	1	1	0	0	73.22
GSM2325434	0	0	1	2	86.1	M	1	1	1	0	0	86.1
GSM2325437	0	0	3	3	3.48	F	0	2	1	0	0	3.48
GSM2325438	1	0	3	3	18.64	M	0	1	1	0	0	72.23
GSM2325439	0	0	3	3	70.09	M	0	0	0	0	0	70.09
GSM2325440	1	0	3	4	0	F	1	0	1	1	1	71.77
