# Supplementary material for: An immuno-score signature of tumor immune microenvironment predicts clinical outcomes in locally advanced rectal cancer
Source: Front Oncol. 2022 Sep 29;12:993726. doi: 10.3389/fonc.2022.993726 (PMC9558072; doi:10.3389/fonc.2022.993726)
Supplement: Supplementary file 1 [file DataSheet_1.zip › Data Sheet 5.CSV]

	GSM868548	GSM868549	GSM868550	GSM868551	GSM868552	GSM868553	GSM868554	GSM868555	GSM868556	GSM868557	GSM868558	GSM868559	GSM868560	GSM868561	GSM868562	GSM868563	GSM868564	GSM868565	GSM868566	GSM868567	GSM868568	GSM868569	GSM868570	GSM868571	GSM868572	GSM868573	GSM868574	GSM868575	GSM868576	GSM868577	GSM868578	GSM868579	GSM868580	GSM868581	GSM868582	GSM868583	GSM868584	GSM868585	GSM868586	GSM868587	GSM868588	GSM868589	GSM868590	GSM868591	GSM868592	GSM868593
RFC2	0.46493626	0.3887329	-0.26793098	-0.58295727	0.06793022	0.2385397	0.83945274	0.41377735	-0.5102663	0.47286892	0.4802704	0.2927618	-0.60525894	-0.37312984	0.65474415	-0.14542198	0.52514935	-0.45757294	0.24142838	-0.053383827	-0.14568043	-0.5081768	0.17317009	0.473917	0.25167274	0.24718094	-1.054205	0.3895073	0.43303776	0.23986721	-0.79160976	-0.14053631	-0.32277298	-0.029179573	-0.23429489	-0.6730137	0.015241623	-0.027328491	0.53035927	-0.430995	-0.928874	0.74197674	0.18828583	-0.6051197	-0.45898247	-0.015241623
ESRRA	-0.037484407	-0.08127999	-0.35774446	0.2433784	-0.26228738	-0.08796525	0.45335174	0.46676517	-0.8162472	0.042444944	0.17119765	-0.18503213	-0.003204584	-0.48381352	0.40435672	-0.5024979	0.3418281	-0.4054129	-0.3248198	0.0752275	-0.17708611	-0.1969111	-0.5438578	0.49174094	0.001733542	0.09324527	-0.3212912	0.23639655	0.515784	-0.015066385	-0.07843518	0.21166778	0.3339088	0.048372984	0.3103454	0.45649505	-0.64128995	0.58540416	0.70893836	0.34665275	0.028654814	0.117120504	-0.29919648	-0.001733542	-0.56999373	-1.5689762
CYTOR	-0.74548936	0.57720304	-1.0057795	-0.7266185	0.37975574	-1.5481412	0.29971337	0.071643114	0.50983214	0.19201064	-1.2589648	0.09982276	0.013647795	-0.7671058	0.106585264	0.5056727	-0.16957498	0.5217607	-3.0530045	-0.67371917	1.1820557	1.5666635	1.2232754	-2.9068592	0.33978534	0.17821097	-0.53481984	-0.028250456	-2.8732617	-0.42562842	0.50774884	-0.43221164	-0.09651351	-1.5222037	-1.6270454	-1.8737938	0.21620822	-0.013647795	0.16444707	-0.37148166	-0.2854154	-0.56524014	0.1651609	0.1525228	0.66178584	0.36756253
ADAM32	-0.4564321	-0.13115907	0.49349952	0.110459566	0.010207415	-1.0940306	0.19996333	-1.6926425	-1.1222813	-0.08821273	-0.06587386	-3.4138768	1.018956	-0.52449775	-0.78289723	0.011995554	1.035033	0.006359816	-0.00967145	-1.6363914	-1.4559662	1.1000092	0.25839543	-0.006359816	0.2799251	-0.50555205	-0.45283484	0.6852987	0.9293101	1.7286508	-0.03391671	-0.5651891	-0.2364223	0.8441155	1.2198269	0.3725593	-0.23583531	-0.14294696	1.2038643	1.5882142	0.029509783	0.53027844	0.97626853	1.8823593	-0.09725618	-0.8670409
PRR22	-0.35757303	-0.25733042	-0.5791602	-0.10502052	0.5394969	0.19672489	0.6801119	-0.57869864	-0.6463785	0.027452469	-0.18536425	-0.14264727	0.11636925	0.08069563	0.34118176	-0.73833466	0.5465336	-0.97285366	0.5661235	0.60508204	-0.027452469	0.17736006	-0.6329646	0.21148443	0.06543064	-0.18163109	-0.68261623	0.60677433	-0.28016806	-0.1361146	-0.5604496	-0.55006504	0.47104406	-0.11703968	0.36432838	-0.44511223	0.22949648	0.11909485	0.55998564	-0.19733572	0.7661848	0.9804568	-0.32009602	0.14538097	0.26576328	-1.0910239
PXK	-0.35975695	-0.18750715	-0.17384958	-0.09150362	0.09168005	0.42231703	1.2654195	0.3839059	0.045071125	0.68780375	0.4734683	0.039267063	-0.13497591	-0.07247591	-0.14607573	0.17629766	0.81511545	0.40566492	-0.029188633	-0.27849627	-0.00911665	0.47491407	0.3924718	0.30703592	0.032063007	0.16132689	0.35447264	0.17586279	-0.2752719	-0.26468134	-0.51423883	-0.015525341	-0.28506708	-0.49668455	0.012259007	-0.40425634	-1.1433463	0.1275506	0.00911665	-0.19762182	-0.2776456	-1.7462134	0.13294888	-0.4734745	0.5310464	-0.29969645
MSANTD3	-0.6758828	-0.4852872	-1.0188222	-0.36417913	0.57813215	0.0172925	0.34845114	-0.25976515	0.1538167	0.03469515	-0.27647543	0.5779586	-0.4071231	0.4111247	0.07394552	0.20955133	0.49643278	0.47434568	-0.28148603	-0.056626797	0.24645758	0.4043479	0.9494443	-0.38439798	0.33275175	0.6463561	0.4012208	0.33096552	-0.4502797	0.4633317	-0.0172925	-0.38514376	-0.047991276	-0.44527102	0.057994366	-0.26991606	0.3894868	0.057566166	-0.46842337	-0.31644487	-0.5111308	-0.87918043	-0.40432596	-0.20294762	-0.089963436	0.09412289
TIMD4	-0.36324	1.0583899	1.0915091	-3.2809455	-0.01597333	-4.766205	-1.301811	-1.4574735	0.5180218	0.23419785	-1.1960785	-2.5932758	-2.3246324	0.15409827	0.12963462	0.31774163	-3.393335	-2.798477	-0.42119908	-2.4747226	1.0041316	-0.20747828	-2.8036835	-0.51429725	0.25747752	0.01597333	0.86032796	-0.76566577	0.021324396	-0.06567645	0.23772693	-2.242998	0.5182345	-0.24624991	0.2672255	-0.54499125	-0.48859715	0.44679093	-1.1938741	1.3961618	0.41730285	1.1185133	0.8901601	1.0309765	0.20071268	0.026654482
SLC39A5	1.0156302	-1.2432914	-0.89634275	0.4393773	-1.087564	1.5656304	-0.045897007	0.17601252	-0.4081359	0.5307145	0.09554243	-0.8018031	-0.005923748	0.5847831	0.7204137	-3.0915623	-1.3640313	-0.83860445	-0.42629766	-0.09277296	0.2665267	-1.4968133	-1.1368108	-0.48409796	-0.8512778	-0.009845257	0.005923748	-0.22546148	0.73787165	-0.18091917	0.95574045	1.0398936	0.7620015	0.654716	0.9332137	0.8475156	-1.674128	0.48416948	-0.24092245	0.14759684	0.8200364	0.019537449	0.92261267	-0.03476572	-0.22930479	0.11697483
ATP6V1E2	-0.34275055	0.7055249	-0.000282	0.19236755	-0.15455341	0.25020313	0.24652863	-0.5888157	0.107429504	-0.37548256	0.18780804	0.63601065	0.08548212	-0.40446138	0.82603884	-0.40768194	0.5658865	-0.26648903	-0.022127151	1.2628989	-0.25857544	-0.050658703	0.6255584	-0.09047079	0.45800257	0.741817	-0.48538208	0.6365428	-0.95081806	0.26031208	-0.7241335	-0.25616932	-0.4416628	-0.27029705	-0.8927207	0.09912491	-0.3018179	-1.5831647	-0.43310595	0.7464814	-0.19435596	0.6708703	0.3048463	0.000282	0.32175636	0.79834557
CILP2	0.2059021	1.5705781	1.7823491	-0.60377026	0.9221492	-0.2059021	1.2664852	0.38268137	-2.0761104	-2.276371	0.5966158	-0.37394142	-1.2866454	1.628056	1.2613788	-1.4682508	-3.2953725	-1.3665309	-2.43959	-1.7566361	-1.4552321	1.378458	1.7528882	-1.0090146	0.7689934	0.77092457	0.5098133	0.96878767	1.2896767	2.0362349	0.23589182	1.9626007	-0.8295932	-2.4313045	-0.34612226	-2.7841773	0.9407544	1.9239511	-1.6992631	-1.6237016	-1.5193934	0.7026849	0.8331809	-0.29461813	-1.363781	-2.1142
PIGX	-0.59167075	0.82064366	-0.007140875	-0.27266192	-0.39248633	0.25757432	0.45539117	0.14381337	0.058603525	-0.11181331	-0.06117797	-0.43935275	-0.15148902	-0.35153747	-0.01495719	-0.26795077	0.3658383	-0.5990312	-0.15949321	0.12538648	-0.0793674	-0.16924834	-0.28615642	-0.69583106	-0.08090091	0.47057748	-0.5098779	-0.0531137	0.29148316	0.35904622	-0.017918348	0.23107553	0.41483235	-0.10133815	0.11116052	0.28205514	-0.17097163	0.33337712	0.87543225	0.8403714	0.30429292	0.8318341	0.007140875	0.5754678	0.27481103	0.6322062
TMEM196	-0.55812263	0.1744709	-0.14670277	-0.20604134	-0.546875	-0.685647	2.6436229	-0.01627779	0.7452011	0.35399437	0.6579981	-0.831851	1.9284124	-0.82685757	0.40256405	0.48501635	-0.44272518	2.5023298	-1.2081604	0.13058853	1.7531362	-0.55037403	-0.06436539	0.50064087	-0.10827541	-0.555707	-0.80818605	0.40944958	2.4396691	0.49360323	-0.14222717	-0.31987906	-1.6604972	0.07106781	2.0685534	1.5842934	1.9004297	-0.16871262	0.19699001	0.8583288	-1.0785828	-1.1234226	0.13515663	-0.42234516	-0.44146538	0.016278267
SLC39A13	-0.11917353	-0.44288874	-0.55174685	0.001276493	0.43281698	0.07972574	0.03558588	0.098294735	-0.057261944	-0.18348932	-0.2108531	0.80549955	-0.5441756	-0.20610762	-0.19925165	-0.001276493	-0.32585382	0.95345545	0.2891593	-0.15469599	-0.035660267	0.5966058	0.6238265	0.33278418	0.5243325	-0.3534894	0.09440756	0.683331	-0.114649296	0.71183634	-0.055510044	0.56725264	0.2058587	0.12957716	-0.025288105	-0.38730955	0.24567747	0.19602633	-0.4004321	0.20707273	0.3231082	-0.5303397	0.43349266	-0.5101762	-0.46200895	-0.2584691
BEST4	1.316083	-2.0645843	1.2741537	-3.9263368	-4.3754916	-2.324554	-2.6696134	0.08051157	2.4580412	0.5437927	-2.4150686	-3.5441055	1.3186293	1.0736008	-0.3504343	1.4923701	-0.9269581	-2.3494024	-2.4768863	-1.3049879	0.26317263	0.32560062	-1.199121	1.1035581	-2.384852	0.03943014	0.9531894	0.40572166	-1.384767	0.8330741	0.65665007	0.043976784	1.0482445	0.20820665	-1.4536519	-0.03943014	-1.9958539	-1.1276603	-1.7331171	1.2571273	1.4500723	-2.8785663	0.29002142	-2.8180246	0.79267454	-2.267489
CORO6	-0.37542439	-0.005700588	0.31593657	-0.27342033	0.4437847	-1.1799469	-0.75683117	-0.23183918	0.38175726	-0.5549598	-0.6195345	-0.14676285	0.3182087	-1.1014438	0.4257517	0.30094337	0.45497322	-0.2478962	0.09004688	-0.42807627	0.25136185	0.13269997	0.19300318	0.0745492	-0.23483372	-0.14907503	0.005700588	-0.3936553	0.17273998	-0.24299002	-0.035460472	0.06967783	-0.6307821	0.2571597	-0.044068336	-0.2907586	-0.6339798	0.026199818	-0.48810768	0.9458914	-0.7995744	0.37004852	0.05159712	1.2539759	0.96006536	0.43371916
ALG10	-0.5876808	-0.29845333	-0.52853155	-0.5875521	-0.06212139	0.8567362	-0.033205986	-0.19033146	0.10543537	1.0891724	0.34982014	0.069761276	-0.13687944	0.14770651	0.2862301	0.012112141	-0.15098143	-1.0542216	0.16336298	-0.16809464	0.029129028	-0.36684656	-0.22159529	-0.042794228	0.47058964	0.05080414	-0.57076025	-0.15243769	0.29346275	0.23887968	-0.88250446	-0.65253925	0.31689072	-0.41304588	0.80862665	-0.46078014	1.4265385	0.21031475	0.0865283	0.43668842	-0.012112141	0.6946311	-0.6162863	-0.8310211	0.24599314	0.537982
NEXN	0.119526386	-0.418612	0.19585371	0.34368277	0.78215647	0.64178324	-0.91615534	-0.94006586	0.48515844	-0.87822056	-0.04267168	1.4734769	0.70308447	-0.059743404	-0.41707277	-0.45522928	-0.7606621	1.0620446	-0.70615864	0.5234113	0.5316596	1.4360147	0.86649466	-1.1076264	1.0760255	-0.14151335	1.4985652	1.0672593	-0.7318773	0.43694735	0.13511229	0.43780088	0.27625608	0.29297876	-0.75647926	-0.79425	-0.71006584	-1.3252292	-1.492064	-1.3511405	0.13752031	0.04267168	-0.7349286	-1.4672542	-0.08991051	-0.51219225
C15orf40	0.44374704	-0.9994726	-0.1997304	0.39187193	0.29803705	0.17718744	0.042461872	-0.6114907	-0.4899726	-0.00794363	0.24708605	0.09907293	0.21572542	0.07750368	0.59096956	-0.15560007	-0.40076876	-0.024888515	-0.5338464	-0.29504347	0.00794363	-0.44001627	-0.1595149	-0.09063578	0.23359442	0.5924392	0.16945028	0.18993616	0.33959913	0.23285913	-0.0371089	0.34574938	-0.1497693	0.27111578	0.42735052	0.44609022	-0.757483	-0.05684328	-0.16570616	0.4635272	0.279449	-0.11058283	-0.21878862	-0.44390583	-1.196888	-0.7284913
RAX2	0.061386585	0.19003677	-0.25717258	0.31436014	0.27972174	-0.026334286	0.58392763	-0.035538197	0.1503377	0.19974947	0.17145872	-2.9245086	0.4211316	0.026334286	0.85144854	0.53933764	0.06861067	0.26877928	0.41806173	-0.47437382	0.8474469	-0.7098942	0.77564096	0.39211607	0.21551466	-0.09026575	-0.046286106	0.06694746	0.22254896	-0.85965824	-0.9753189	-0.4421873	-1.2601261	-1.1658015	-0.94641066	-0.8434253	-0.8421297	-0.6910329	-1.2482176	-0.24876833	-0.62850046	0.39415312	-0.8647852	0.061237812	-0.28533125	-0.11841917
MFAP3	-0.28209305	0.41325092	0.39326668	-0.14893436	-0.5428734	-0.078118324	-0.3246174	0.20795155	-0.37019348	0.5120592	-0.36632824	0.116806984	-0.44200516	0.040826797	-0.39932537	-0.004828453	0.04326725	-0.41633797	-0.0975523	-0.075998306	0.10548687	-0.2960987	-0.30021095	-0.3185892	0.029234886	-0.85023355	-0.02264595	0.004828453	-0.050499916	0.45122147	0.7048454	0.3070631	0.032777786	0.37424278	0.37074375	0.6865988	0.11942673	0.57668495	0.5737133	0.4581337	0.59200954	0.2521448	-0.85191345	-0.6747589	-0.71917725	-0.549129
GIMAP1	0.3128357	-0.35485172	1.2489305	0.84312296	1.0974555	-0.6682105	-0.5789614	0.21289062	0.35629606	-0.51727724	-0.1618061	0.46366644	1.6119571	0.59545755	-1.0426707	-0.7067437	-0.47779465	0.2437768	-0.04855299	0.21035576	1.0723453	0.6400981	-0.009365082	0.069860935	-0.10781765	0.48555136	1.1202588	0.11300707	-0.027720928	-0.6091757	0.009365082	-0.9752779	-0.35083723	0.6225381	-0.33773756	0.43162537	-0.72193766	0.2107377	-0.81444645	-0.32995653	-0.29611063	-0.800302	0.6880207	-0.34280252	0.5211625	-0.06149769
CCDC65	-0.08857536	-1.2587881	0.08860016	0.88038445	-2.425912	-0.5125756	0.67588806	0.89589787	-0.88429785	-0.4617257	-0.92130375	0.5268698	-0.061240673	-0.07804489	-1.0111275	-0.7855935	3.1107974	0.36972666	0.13805008	-0.81410694	0.14717293	0.36416292	0.061240196	-1.7610216	-0.14206123	-0.0626297	-0.2192831	0.2688446	2.202765	2.761242	-1.0041342	0.6169243	-0.60075855	0.5641279	-0.94173527	-1.0818462	0.41628456	-0.08187485	2.7034264	-1.1052108	-1.8348436	1.2403979	0.60623455	1.0300069	0.42239094	0.8104634
CFAP53	-0.8271313	1.733069	-2.4293861	0.7905817	0.93110275	0.42821217	0.25172043	-1.6724615	2.0246983	-0.707705	0.10307932	0.36254883	0.5845661	-1.076261	1.095778	-0.89515543	-0.1318326	0.005106449	-1.576683	1.470468	-1.3591514	-3.6645346	0.9703145	-0.53945637	-3.5391397	0.09022522	0.7260256	0.14851141	-1.8434258	-1.8211365	-2.2983265	-1.7853603	-0.005105972	-1.9110346	-1.4577532	-1.5850067	-3.109995	0.28854656	-2.9682155	1.430623	0.32297993	1.0570736	0.88770175	0.5707381	0.7314451	-0.036613464
TRIOBP	0.3355167	0.3223908	0.5565207	0.5769422	-0.23371577	0.9302957	-0.60270333	2.1777723	-0.21982312	0.02884221	-0.5151608	-0.000786	-0.5121105	-0.24328208	0.008469343	-1.1098063	0.56292033	-0.06377673	0.22992349	-0.8528373	0.1934998	0.05277896	0.3714416	-0.78324294	-0.8486626	-0.5569575	-0.51028466	-0.9608567	-0.09180236	-0.017095804	-0.22670627	-0.36109424	0.059049845	-0.006234407	0.000786	-0.51189685	0.6849649	-0.059844255	0.44128442	0.4539621	-0.59541774	1.5310433	0.08617735	1.1128719	0.6371839	1.194402
CATSPER1	0.06176424	0.014210224	-1.48002	-1.816205	0.23329973	0.033981323	-0.63938856	-1.4912381	0.7337527	-0.7065816	-2.334149	0.07238722	0.09175873	-0.05431509	-0.014210224	0.43587637	0.25914145	0.40437317	-0.16682243	0.024663925	0.26498318	-0.2075057	-0.26615906	0.046714306	-0.13041306	-0.115801334	0.250875	0.16219187	0.24440336	0.70798635	0.33668804	0.5025716	0.51144505	0.4649849	-1.0621452	-4.105182	-0.6394391	-0.160398	0.046216965	-2.229169	-0.04809189	-1.2040372	0.44667244	-1.3034849	-1.5784659	-1.9538684
GSC	-0.96192837	0.93278265	-0.49015045	0.74224186	-0.6274557	0.45055008	0.76140404	-0.19046307	0.3957343	-0.23366165	-0.71930695	0.33087158	-0.086930275	-0.8175945	0.3384261	0.30060482	1.265935	-0.97571135	0.07147217	-0.35287285	-0.46755934	-0.60969543	0.27774906	0.5529728	0.45211124	0.2641697	-0.65053177	-0.3020563	0.43856907	-0.41887665	-0.3491335	0.39130497	-0.3673787	0.078713894	0.17562866	-0.7359133	-0.23591232	0.25109768	0.39944267	2.107264	-0.0420084	-0.624444	-0.38952827	0.63803434	0.042008877	-0.29279137
SP7	-0.44364738	-0.45745564	-0.9400892	0.5516877	-0.02989769	-0.28383112	0.21481991	1.6556406	1.4466624	2.2148142	-1.6691189	-1.2084484	-0.5451746	2.1617231	1.0705733	1.1448898	1.520186	0.21078873	-0.40517664	0.4075365	2.6406002	-0.43422318	1.7360907	-0.54789543	-0.18551731	-0.9467554	-0.5759158	1.2198038	2.1569471	0.74467087	-1.2343369	0.6821604	-0.5340977	-0.39178085	1.1107545	0.08330536	-0.6486716	0.02989769	0.7220173	-0.32229328	0.93001413	-0.53613186	-1.0956159	-0.37132645	-1.3225012	0.95338106
PRSS33	0.35345888	-0.56213474	-0.98431253	2.7642097	1.2029142	-0.3896532	0.17779064	4.1889305	-0.32438898	0.20691776	0.06757784	-0.71768856	0.1887927	2.6456556	0.011855602	-3.2230654	-0.6194105	4.358467	-0.011855602	2.3712072	-0.6441469	-0.23339033	1.5461731	0.7772269	1.2522278	-0.5848017	-1.0307722	-1.4254336	0.9608488	-0.07141781	-2.2219567	0.4392681	-0.1167264	-0.15952396	0.4346323	-0.035390377	-2.626267	-0.4847064	-0.6227279	0.21221495	1.1613979	0.3727131	0.16743898	0.25176048	-0.5040064	-2.8234015
CBARP	1.1233673	-0.167727	-0.10491848	-0.6966424	-0.25390625	1.2410274	0.080816746	0.21532154	0.5782528	-0.110518456	-0.8346214	-0.35733414	-0.60034657	-1.1626172	-0.24444914	-1.2273912	1.0181923	0.49989223	-0.73618746	2.7009382	0.8763876	0.608603	-1.1715069	0.5492439	0.56481504	-0.56176186	0.7451358	0.25570202	1.8203111	1.6834908	0.5442786	0.9119649	-0.20118427	-0.4767518	-0.64421415	-0.4660883	1.5492849	0.08388376	-1.1340971	0.83811045	-0.91600084	-0.6926565	0.55095625	0.2679019	-0.59996223	-0.08081722
LEAP2	-0.5564587	0.42354512	0.956125	0.71724963	-0.029274225	-0.48331666	-0.94156003	-0.49923015	0.3867495	-0.64540076	-0.3200314	0.07376933	-0.044546843	-0.06834817	0.5952003	-0.9554317	-0.065196276	0.54664874	0.012093782	-0.86924195	0.283118	-0.005873442	0.005873442	1.2429836	-0.03921199	-0.43582416	1.1561096	-0.35487533	-0.17755198	0.429291	0.5503881	0.69722915	-0.15922427	0.5165374	-0.10801387	0.7770593	-0.67118955	0.10450673	0.24725938	0.49576688	0.19851899	0.5498593	-0.6830442	0.5658834	-0.045259237	-0.060468912
CTCFL	-0.8574977	1.0904856	0.6475086	-0.003486633	0.7445674	-0.3889346	0.86963606	0.7204566	-0.27712727	-2.4776573	-2.664771	-0.6942048	-0.3197813	0.54981804	0.84202147	0.89816666	-2.9574895	0.4772954	0.4325428	0.89956856	0.68428373	-2.893321	0.6553197	-0.5043621	1.3286567	-0.06728697	-2.8988066	0.4798894	-1.2379341	0.29676485	-2.0822291	0.66049194	-4.7866716	-3.25838	-2.295497	0.003486633	0.49258566	-3.5360298	-0.73018837	-0.40615463	-0.74187374	0.59100866	1.5979624	0.1223135	-0.67172956	1.0341039
C4orf33	-0.100898266	-0.007470608	0.8429065	0.10414362	-0.66317606	0.004251003	0.016130924	0.17245913	-0.6179557	-0.7306733	0.000542	-1.1199484	0.3500762	0.40516424	-1.3181081	-0.31138563	0.7632575	-1.6954002	-0.30217123	-0.6834693	-1.4190607	-0.53762674	-1.231432	1.0018697	-0.5081868	-0.773787	-0.17959356	-1.3579412	0.4837308	-0.25549555	0.47673178	0.11989546	0.258492	0.82622004	0.4524722	1.0419974	-0.7934022	-0.2625289	-0.063473225	0.82082033	0.20641088	0.84537554	0.91354704	0.1183095	-0.000542	0.10424566
TVP23C	-2.7367034	-0.2062149	-0.71476746	-0.89572525	0.018053055	-0.2597251	-0.95911074	-0.7821989	-1.437089	-0.018053055	-0.15143538	-0.045068264	0.37431002	-0.8604865	0.6704545	-0.30871677	0.21091747	-0.26658106	-0.08478403	-0.48092985	0.94836664	0.59707785	0.2659192	0.6090064	0.12268448	-3.0557666	0.08056784	0.034035683	-0.31897974	-2.7371793	0.286767	0.22995377	0.40649176	0.30469322	0.58867216	0.6451392	0.18782806	-0.079988	-0.33608913	0.9243636	0.8169732	-0.10845566	0.15316391	0.34358788	0.3419404	-0.40536737
RDH10	0.53485465	0.77844024	-0.3500774	-0.57884717	-0.5123203	0.119910955	-0.57642865	0.2920859	0.9668968	0.8529041	-0.022435427	-0.63425756	-0.019786596	0.70884395	-0.70668244	-1.27018	0.45417047	0.50405383	-0.08429694	-0.24593806	0.8990972	-0.25264716	-1.0372584	1.0603607	-0.086509466	0.3876369	-0.4453771	-0.030541658	-0.8608091	1.1759593	0.5768783	-0.0343678	0.019786596	0.06506801	0.6251581	0.364846	2.3534744	-0.16674352	0.51938605	0.46075702	0.36839652	0.6441829	-0.02664876	-0.10688424	-0.5382149	-1.0318177
SRSF12	-0.99580336	0.06959152	0.43752337	-0.86796	1.147336	0.011832714	-2.789557	-0.93500185	-0.50660753	1.1041579	0.8002205	1.2024913	0.056548595	-0.47461224	0.7506585	-0.4221673	0.60420704	-2.8624883	0.18708897	0.6008477	1.2676125	-0.011832714	-0.22868824	0.8648739	0.30301952	-0.050851822	0.65471077	-2.7380428	-0.060098648	-0.5408497	1.0914316	-0.45578527	0.42150688	-0.014344692	-2.5693917	0.2503376	-0.42691994	0.10879612	-2.725366	-2.444162	-0.10801077	-0.056038857	1.0082512	1.344466	0.58040524	-1.8356957
FAM71A	0.22776294	0.5516584	0.848192	-0.36081958	-1.9401844	-1.0860913	0.30697656	0.72548556	1.4168394	-0.9804704	-0.8060262	-0.47865987	1.1718719	-0.24739528	-0.078425646	-0.27421927	0.3195417	0.30497193	-1.3635395	-0.7179339	-0.25797105	-1.0487659	0.21712327	0.055318594	0.3870871	0.40382123	0.14135814	-0.24598002	0.90967774	-2.6376255	0.13683057	-0.055318594	-2.8309934	0.2679999	-0.1876576	0.6404302	-0.89006495	-1.1740158	-1.460377	0.6974509	0.105168104	0.33680797	0.87112784	-0.381943	0.7560575	-0.9864788
GAPT	0.123764515	-1.4726644	1.1564856	1.0670109	1.1250544	-0.8855462	-0.88699436	0.47127104	0.041348934	-0.88988304	-0.90969086	-0.73699665	1.033988	0.3170805	-0.121105194	-0.76470995	-0.105951786	-1.3640003	-0.38454342	0.8478446	-0.3495474	0.3083191	-0.6536112	-0.63459206	-0.31384754	1.2488279	1.1345215	-0.7905569	-0.8453331	0.19937515	0.785974	0.108622074	-0.5915742	0.73093414	0.27832985	0.53279495	-2.1509542	0.4110098	-2.0039568	-0.09217024	0.7867975	-0.041348934	0.5471244	0.8421068	0.92778206	-0.3952155
ERICH5	-3.9337716	-0.03188467	0.35027456	0.16328669	0.32209826	-0.13842773	-3.4452252	-0.14583826	0.003608227	-3.9661574	0.73974705	1.4780822	0.678061	0.16490841	-2.7776122	-1.3413529	-2.663301	-3.7500668	-0.23857212	1.3566155	-0.96931696	-2.8810081	0.39290142	1.07476	-0.003608227	1.0661559	1.0379786	1.5673509	-2.1157126	-0.34215498	0.54553366	-0.38866997	-0.16896391	0.77460194	0.21440172	1.5703707	-4.4113154	0.8315253	-1.7819428	-0.97950697	0.99655867	-2.1928105	-0.13722014	1.4946094	1.6148534	1.0866208
CCDC185	-1.3428478	0.7824693	-2.3899765	0.45813608	0.915792	-2.00982	-2.171629	-2.9133558	1.5257659	-2.071402	-1.6435122	0.2296443	-1.812026	-1.913024	-1.758604	-1.9440861	1.0001235	0.40477753	1.1519337	1.3901515	1.4507008	-1.3237896	-0.60762405	-0.9716778	-1.6912107	-1.8661928	-2.0774665	-2.9985752	-1.523716	1.2650537	-1.4597502	0.96645784	0.44046068	0.5633664	1.265482	-1.1510282	-0.22964382	0.98467493	-1.4648342	2.2179542	1.0326037	1.3809886	0.5904486	1.9396186	1.1717074	0.78377557
ENTHD1	0.8035393	-0.8241415	-0.23967266	2.461072	-2.3892603	-2.7085037	-1.529057	0.9717884	2.3451114	-0.9790034	-2.7674437	2.0088472	-0.30926323	-1.791316	1.8124948	-0.68000793	-2.4720774	2.9635882	1.7453499	2.9527354	1.8477674	-0.8083024	-0.042391777	0.042391777	-0.29788017	0.46062088	2.7458405	-0.7049589	2.8096895	-1.5514541	1.606307	0.8783865	0.96218777	-2.813304	-2.6104813	2.3248382	2.170186	-0.8637557	0.14881516	-0.9725237	2.0320067	-0.21619701	2.0573206	2.582529	-0.07383776	-0.3720231
TSSK3	0.6874349	-0.24861264	-1.5654428	0.17990041	-0.49170995	-0.44451976	0.93488765	-0.4312961	-0.014730692	0.12949634	-0.6933119	-0.13874221	0.34132695	0.6354954	0.92779946	0.04131198	0.49091935	0.70809674	0.52968526	0.73892903	0.3915522	0.26024365	0.6632798	-0.8410728	0.014730692	0.48975444	-0.35736918	-0.27117848	-0.98576856	0.13156772	-0.26779056	-0.20704103	-1.5636804	-0.76383996	0.46934485	-1.1605685	-1.383146	0.52676225	-0.024956942	0.09446454	-0.9595716	0.12624717	0.024814367	-0.61100936	-0.42736983	-0.22820926
WFDC6	-0.7219229	-1.4279766	0.18437767	-2.9030247	1.9338589	-2.34413	-0.374259	1.7630892	0.814754	-1.3057346	0.7144542	-2.1024504	-0.65992546	-1.9420567	1.5575609	-0.9555912	-2.1925092	1.9021654	0.15798092	-1.5394354	-0.7603779	-1.0413532	0.7387662	0.105149746	0.9439497	1.4499412	0.7691765	-0.8332319	1.1229749	0.50677156	0.6267886	-1.287612	0.50770235	1.1620822	-0.88670015	-0.37833595	-1.8072648	0.70228577	-0.77153444	1.148416	-2.325203	0.19626284	-0.105149746	1.9650879	-1.0879087	1.1391108
TMEM266	-2.7927039	-2.4314268	-0.25602698	0.30470824	-2.4135368	-0.4137342	-1.7610748	-0.13860345	0.02015853	-1.1181567	1.5948775	-1.4223664	-3.170708	-1.1289046	1.0253704	-2.511864	0.079722166	-0.012943029	-0.4578917	0.5842564	0.22245479	0.7185242	0.29771352	0.55685735	0.98281455	0.32000518	0.04082513	0.19352126	-0.10706973	-0.5289519	1.0185153	0.46570706	0.12909484	-0.4301932	-0.04684329	0.47070527	0.15754151	-0.036191702	-0.30587316	0.107162714	0.012943029	-0.45373082	-0.9320421	0.57719636	-0.3752122	0.2739451
CALML6	-0.5343666	-0.9451647	0.85675	1.60778	1.8400259	-0.12863636	2.6459727	1.3596673	-0.83707047	-0.35448313	0.15152264	-0.45621586	1.08078	0.2734952	1.6836529	-0.12746572	1.1569605	-0.38914204	1.8648705	1.7497773	-1.6998467	0.9839783	-1.0095959	-0.79162884	0.7565398	-0.75426483	2.0299234	-1.3910651	1.7719512	-0.65522003	0.04274702	0.24951315	-1.463211	-1.9733024	-0.73122597	0.3798504	-1.5639706	1.1871171	-1.5032635	1.7542863	1.8194098	1.1649299	-0.62662697	-0.53574944	-0.042746544	-0.15235424
NLRP5	-0.60360384	0.4990859	-0.9749341	-0.6219425	-2.1813693	-0.8009639	-0.915545	1.3155103	-1.7778392	-0.33930588	-1.8179955	0.20004892	0.5795555	1.0198565	1.9326882	-0.6781845	0.3365693	0.3617015	-1.8763986	-0.2508049	-2.5330434	0.48685217	-0.5069065	-2.2530112	0.47094297	0.5708537	-1.3299913	1.1226478	0.059193134	1.0064492	0.63115835	-2.048266	-2.5834222	1.1715751	-0.32608652	1.0737967	1.5847058	-1.4688773	0.79023457	-2.0663438	-0.26167536	0.84181404	0.073676586	-0.059193134	1.4550152	1.4270368
ODF4	-0.95133734	2.366672	-0.005696774	0.04138851	-0.24312258	1.5529437	1.4618006	1.3586254	1.8581033	0.08512545	0.6157732	-0.43002415	-1.0785794	0.2053895	0.6181574	-0.98275995	-0.19480658	-0.09569788	1.9215865	-0.5911994	0.22778893	-0.46506596	-0.4792452	0.005696774	0.5883198	-0.14741182	-0.8125529	-0.03744936	-1.1658549	0.13694668	-1.5751929	0.14784002	0.95911646	-1.4531178	-1.4110703	-1.2634344	-0.51201487	0.07432604	0.07216501	0.92633057	0.5167432	2.0539508	0.5935836	-0.076701164	-0.1968193	-0.43466425
CLEC4F	-0.29296374	-0.9949405	0.717747	-1.0319092	-2.3963387	0.38718343	0.680073	-0.26251483	0.04011464	-2.2832167	0.60105824	-0.06927943	0.95603395	-0.08539891	-0.022931337	0.6814935	0.9284208	-0.19495034	0.022931337	0.880944	-0.7099221	0.3428557	-1.131202	0.14763618	0.45395684	-0.5150893	0.78007007	-2.0510786	0.18104863	-1.8820059	0.3265679	0.7860272	0.6995971	0.051104307	0.13101077	-2.9314516	-2.5144265	-0.9610894	-0.08543277	-0.77159715	-3.5409625	0.12971997	-0.13683224	1.4472024	-1.8148654	0.7235267
WFDC9	0.39703155	-0.065146685	0.5154183	-1.6010382	-0.17975736	0.5593536	-0.6475384	-0.022458315	0.64367366	-0.5599811	-3.325803	0.44825053	-0.53086877	-0.49967504	0.39441037	0.4632113	0.619365	-1.2546966	-0.32916284	-0.755327	0.03448224	0.16923594	-0.18150449	0.82149816	0.45015883	-2.3149178	-2.3935497	-0.019339323	0.6780746	0.6035583	0.7931206	0.5439632	-1.257509	-0.000702	-1.0437801	0.06979728	-0.1369369	0.27052045	0.1539619	0.000702	-0.22682929	-0.35564876	-1.4442317	0.4802904	1.404733	0.9762974
CALR3	-1.9662933	-0.2951851	2.8158603	2.6331878	0.25113058	-1.2359586	-0.48765326	0.8810191	3.1430101	-0.7896166	-0.56739473	2.4870152	0.468688	-0.29410172	-0.031537533	-0.30035734	-0.81546354	2.0602841	0.31694984	-2.131966	-1.7796884	2.0332732	0.48494673	0.12356043	0.34823275	-0.25115204	-0.68580055	-1.4431973	-0.90407133	-2.136888	-0.50553846	0.24237633	0.031537533	0.9164901	0.2716031	1.8792982	-0.9210224	-0.70437765	-0.67960596	1.9036641	2.557756	0.7635474	-0.39827776	1.0263567	0.94702864	-0.22722387
C10orf25	1.8439431	0.76287174	0.5654435	1.7198076	-1.2007446	-0.34323263	0.99733686	-1.1996646	-0.9101815	0.6022353	0.24243116	1.4384818	-0.5827007	2.4770818	-1.2891445	0.76136875	-1.9258924	-2.7554498	0.73283005	-2.2212052	1.1115289	-0.2791829	0.20987463	-0.27734613	-0.7102237	-1.7515321	1.9248371	0.5808258	-1.8553085	-1.4156141	-0.7389989	1.1246138	-0.77635527	0.9423542	-0.17186975	-1.6074862	-1.1455083	0.2467494	-1.9454422	0.14710283	-0.15752172	2.173881	0.60802007	1.8155608	1.7468333	-0.14710283
KLHL10	0.700057	-0.6426859	1.2447443	-0.09473133	-0.19740629	-0.5633254	-0.4623313	0.5746908	0.002586365	-0.6743622	2.845889	-1.0148916	-0.60641766	-0.10287666	1.4872327	-0.87465954	1.7773142	-0.2827549	0.5171833	-0.18355942	-0.002585888	-0.13361406	-0.46142292	-0.33233356	0.17329884	0.15055323	-0.35967636	-0.6076937	0.9057884	-0.9292717	0.1431756	2.1106973	1.1514444	1.1539726	0.48987293	-0.7654419	3.6468492	2.4187431	-1.3261766	-0.4083476	0.9694729	-0.47684288	2.283619	0.77193975	0.55634546	0.76445913
ZNF485	1.0330129	0.9062915	-0.46568155	-1.4415402	-0.3585539	0.54897165	0.017895699	0.000402	-0.3848834	0.7092929	0.63565254	0.18080854	-1.2242432	0.14519548	0.51686525	0.40503883	0.6738601	-0.76595926	-0.04912138	0.3860941	-1.0134215	-1.2903991	-0.11489916	-0.06743717	0.5220127	0.25490808	-0.8636079	-1.4275479	0.1573081	-0.6333914	-1.554266	-0.56241035	-0.18669176	0.15181589	0.15586996	-1.3119178	-0.04439926	-0.3939352	0.051610947	0.7481518	-2.0172105	0.6267972	0.29454803	0.5381918	-0.000402	-0.11746931
WDR17	-2.066174	1.2584953	1.3591032	-1.1851387	0.56367207	-0.528738	0.15464878	-0.056895256	-3.5318012	-3.3861341	-0.9204712	0.18196392	0.96277237	1.1097331	-3.9649534	0.044475555	-0.86054134	-0.044476032	0.68005705	-2.1822786	1.7441287	-0.8044071	0.3343873	0.75553656	0.9112725	-0.7754798	-2.8153849	0.976357	-2.4991598	-0.32847643	0.26900053	0.76297	0.04795456	1.5480976	-1.9119148	-0.115753174	0.52527523	0.79964256	-3.8853474	-2.5229888	0.12294531	-0.38231945	1.3568833	-1.5376983	1.5548568	-1.5451789
MFSD6L	-0.43720865	-0.4685955	-0.17665672	0.9303808	-0.6733365	0.85677385	0.6952872	-0.9111719	0.6031971	-0.41790152	0.23607159	0.6514406	0.6221876	-0.032749176	-0.12995529	-0.001152039	-1.0762992	-0.37552404	-0.030392647	-0.571012	-0.31547546	0.107433796	0.11152172	-0.52072	-0.14359426	-0.2491703	1.0648508	-0.074401855	0.3908534	-0.3775792	1.9415288	0.68638563	-0.13580418	0.41686106	0.011686802	0.29495573	0.7146168	-0.25202703	0.09732056	0.4921856	0.058713913	-0.002030373	0.001151562	1.0385847	-0.3126626	1.3114033
ESX1	1.0059872	0.31340837	-2.5291138	-0.27254343	-0.006639004	-1.7603741	0.45636225	0.19780731	1.823843	-1.3414316	-1.7594528	-0.36127615	0.31010437	0.519856	-0.149539	-0.19312954	1.6698961	-1.1504025	0.6701226	-1.0341215	0.091432095	1.2285695	-2.4416595	1.3565531	0.50384474	-0.10374403	-1.4621716	0.46240473	0.7697673	0.9808302	-1.3789897	-0.87909174	-0.010091305	-1.3800316	0.006638527	-0.26845884	1.6999326	0.66819143	1.1268415	-1.967165	0.68032885	-0.9652252	-0.039912224	0.8910806	0.44415617	-0.21654272
FAM167A-AS1	-1.7190099	-1.1506124	-0.53056526	-0.6340313	1.3023515	0.6842766	-2.0677853	0.7543702	1.8395352	0.38990545	0.9880419	2.783103	0.25492	-1.4412222	-1.4570208	0.54393005	-0.93751	-0.94541645	0.29448605	-1.5117893	1.1374841	0.36865473	-0.9021578	-1.9364386	-0.4194622	0.34222317	0.34528494	-0.89464617	-0.885025	1.4982858	1.5391011	-2.256795	-0.25491953	-0.44704533	-0.29527378	1.1187253	-1.6374302	0.7671995	-1.8300776	1.1906223	-0.6399555	0.38300896	-0.7652626	0.6657133	0.99509764	1.6666327
DNAJC5G	0.08693457	0.94429636	-1.846137	0.0293293	-1.4743705	-0.22016954	-0.08913708	-1.6749034	-1.1541858	-0.007416725	-1.3273921	-0.30978012	-1.0577154	0.38578892	1.0146198	0.4225831	0.9323478	-0.085371494	-1.8308907	-0.5363593	1.4234095	0.26301193	-1.3511548	1.0262084	-0.24232244	-1.4435477	1.0183592	1.0748625	-1.6429238	0.47730064	1.2344584	0.15222788	-0.33493376	-1.4102492	-0.3316188	-1.5555396	0.6212568	-0.07925606	0.007416725	0.82891035	0.595428	0.01550436	0.80437183	1.6892419	0.36177707	-0.055382967
WDR88	0.37949228	0.52529	-0.5067463	-0.21843529	-0.27995157	-1.1959682	1.2116055	1.5114098	0.03017044	-0.8926654	0.55262184	-0.12520266	0.18377829	0.57943535	-0.3263197	-1.0484815	-0.3407755	-0.7583566	-0.5392904	0.67124987	-0.32979298	0.5646539	-0.32594824	-0.11653614	-0.29352903	-0.72271204	-0.94890547	1.562428	0.07788324	-0.7700968	-0.13260794	0.06958151	0.13811493	0.42062712	0.5713115	-0.91860914	-0.05715084	1.3319602	-0.03017044	1.6147075	1.3185558	-0.31528854	1.010653	1.4660654	0.31604004	0.84186697
MBD3L2	-1.1413274	-0.55843306	-0.61692715	-1.2637825	-0.57047224	-0.777802	-0.5871959	0.15015745	0.31358576	1.4413862	-0.02713728	-0.96064615	-0.7910104	2.3142176	1.7976141	-0.8292279	0.5480819	-0.036044598	-0.37223196	-0.5089593	1.0461087	0.3822446	-0.5286622	-0.77446604	-0.17627382	0.9230151	-1.5508237	-0.014524937	0.12395811	-0.7728219	-0.5252423	-0.08448124	-0.12610292	0.61057425	1.8138337	2.963438	1.2212596	0.8930249	1.202579	2.533939	0.2369833	0.7582736	2.421317	0.5785837	0.5609269	0.014524937
ADAMTSL1	-1.2748008	2.9807205	-0.4525175	-0.63137484	2.323228	-0.21583939	0.3048606	-0.13820553	-0.17276812	-0.6496453	0.009045124	1.0979786	0.97383356	-0.077708244	1.99436	0.1748867	-1.180296	-1.004282	1.0642176	-1.7820911	1.3365297	-0.009045601	0.5122013	0.33075	0.29115438	-0.57508135	-0.28371716	-0.10328674	0.262856	-0.66536903	3.3843079	1.3554726	-0.75345755	-1.3770714	-0.685514	0.31727695	-1.335474	-0.26953316	0.64921474	1.3847985	2.3901606	-0.39265728	-0.14745665	1.5519261	0.12841034	0.12925291
MBD3L1	2.108879	-0.19865513	-0.31538105	1.1635017	0.17728996	-0.008079529	0.79082394	-0.9236126	1.6157522	-1.5140047	-0.35223293	0.88968945	0.6022749	-0.37213087	1.2199063	1.632165	0.25071	-0.6732378	0.6636839	-0.2858143	-0.1229763	0.3351307	-0.4883399	-0.12798119	2.7747612	-0.16899109	0.050278664	-0.720438	-1.1041307	0.33278894	-0.81707954	-1.3851008	0.77093124	-0.6207409	-0.77180004	-1.4099011	0.35001802	-0.84262085	1.0720677	2.2782888	-0.7744112	-0.73969316	0.06331587	0.008080006	1.3011217	1.9488833
TENT5D	-3.2827759	-0.1484127	-0.887002	0.6225934	0.24321651	-4.183872	-2.3209624	0.81641626	0.43526983	-0.791842	-2.5654287	-1.3057795	1.4823937	0.8545513	0.49219036	0.18151093	-1.0990009	0.2691884	-4.215472	-1.751368	0.38425827	-0.7137084	0.05811739	0.21001625	0.8902483	0.72810316	0.5952163	-0.67922306	-1.1721859	0.36362743	-2.3053164	-1.9838867	0.6108322	0.20810843	0.76162386	-1.0056152	-0.05811739	0.6039634	0.23729277	0.51043224	-0.058763504	-3.3796415	-1.7441115	0.42634773	-0.19536734	-0.19891548
SERPINB11	0.5095668	0.29793596	0.23368073	1.3557959	-0.7751341	-3.1505222	0.5002141	-0.473526	1.5028472	0.22012377	-1.3740106	0.037196636	-0.4916706	-0.46916342	0.3116989	0.50063944	0.93374205	0.75593996	0.08166361	0.33679962	0.032694817	0.5188179	0.8828478	0.56622314	-0.5023122	-0.74294233	-1.4539728	-0.3194132	-0.86148214	-0.562654	-0.77401066	0.5181632	-1.1395903	-1.7341375	0.64207506	-0.4042077	1.329884	-0.032694817	0.28033876	-0.11793852	-0.07125044	-2.085215	-0.13350487	-2.4967504	1.5416155	-0.43641758
DSCR10	0.7969866	-1.6320238	0.99609137	0.013608933	-0.013608933	0.49114847	-0.090830326	-0.62772226	2.172267	1.1839261	-0.3913455	-0.59058666	-1.902729	2.2234993	-0.5532379	-0.7808323	-0.12973785	1.68542	1.432064	-0.26170397	0.86092377	-0.8869629	-0.21983576	0.06395626	1.3804927	0.4480486	1.276052	-1.4466076	-2.481896	2.0659332	-2.1963692	0.51795006	1.1334424	-0.38001728	1.1317806	0.20223045	2.1757746	0.93207693	1.4616461	-0.91207886	-0.11647415	-2.1752234	-0.95376205	1.8011994	-0.9416418	-2.1056523
IRF6	0.16821384	-0.8982096	-0.051045418	-0.55080414	-1.0803561	0.203228	0.042142868	0.5310707	-0.24044514	-0.14404011	-0.001029968	-1.3483362	-0.5605631	0.5391207	-0.4429283	0.003295898	0.40015984	-0.14395523	-0.3336687	-0.049256325	-1.3452625	-0.6137819	-0.6588526	1.0660524	-0.42063904	0.107367516	-0.22039127	-0.6132717	0.32296658	0.52425385	1.0278387	0.7995119	1.0977745	0.64524364	0.6585531	1.0028992	1.380681	0.5698509	0.6839962	1.108283	1.1202545	-0.7352514	-0.14476204	-0.25751734	-0.63911724	0.001029968
RAPH1	-1.1346891	1.0867231	-0.58301044	0.5164654	0.5290344	-0.49504113	1.3175185	-0.33873582	0.035131693	0.5797913	-0.035131693	-0.40801692	0.50607467	0.11389089	0.04543805	0.58424735	-0.09088111	0.8245671	0.14762521	-0.39311957	0.88078475	0.8013189	1.0592663	-0.41972995	-0.5418594	-0.43183732	0.0669682	0.17149568	-0.15738034	-1.9363811	-0.20945764	-1.012512	-0.2582209	-0.26223683	0.0562346	-0.17503619	-0.2799523	-0.053416014	0.10892606	-1.0474904	-0.7495568	0.042789698	-0.7203913	0.9339316	0.76547074	0.8423054
SMCR8	-1.0237691	-0.692847	-0.9571049	-0.5395286	0.012118101	-1.422972	-0.84842706	0.9396546	-0.16669297	1.3621614	-0.27453637	-2.4226358	-1.6522949	0.9119384	-0.91030955	1.5468299	1.0177062	-1.3022249	-0.35337567	0.6986158	-0.012118101	0.1852138	-0.75286937	-0.4259255	1.060817	-0.1888206	0.6116917	-0.34929252	0.04655862	1.5757797	1.7659585	0.19308019	1.3449667	0.02109313	2.5967467	-0.23882937	1.5728161	0.12851739	1.5522063	1.1321299	-0.24305558	-0.85706353	-0.3681321	-0.33049917	0.98624825	0.6550343
LACTB	0.12611818	-0.46412897	0.06880236	-0.24395323	-0.44558764	-0.060996532	0.6119151	-0.5529971	0.06832838	-0.4527669	0.21047068	-0.15899801	0.29481745	0.5902791	-0.477324	0.4294591	-0.57805824	-0.1523614	-0.3839078	-0.25966692	0.03313017	-0.09818792	-0.02945757	-0.026661396	0.029458523	-0.01798296	0.32179117	-0.17453432	-0.35689783	-0.007075787	0.6563153	0.041274548	0.46045256	0.6969018	-0.18865252	0.1645112	0.55376005	0.299253	0.17426157	0.41246462	0.35058546	-0.3301673	-0.18300533	-0.018217087	0.01185894	0.007075787
BNC1	1.1287074	-1.2859087	-1.1043968	2.304922	2.055097	1.1939621	-1.7287464	-1.0638657	5.837327	-0.4393897	-1.1993227	-0.5695257	-0.31472206	0.11083603	1.0343933	1.197115	-1.6939878	2.2162628	-1.752265	0.045478344	-0.1375823	-1.4779873	2.7194805	0.8964844	0.6005726	1.834259	3.1675448	-1.9197807	-0.9572325	-0.7313986	1.6082191	-1.822586	-1.8573446	2.4409933	3.3399544	-1.8661776	1.8731503	-0.2237587	-1.8069477	-1.28022	-0.5375347	-0.04547882	0.20141411	0.5407014	0.23807287	0.53322077
AFG1L	0.24355769	0.011844397	0.08755851	-0.17009044	-0.66980433	0.6502969	0.11394191	-0.7374551	0.6650727	-0.7399142	-1.2096293	0.08512902	0.02303195	0.012704134	-1.1832635	0.13630128	0.8593333	-2.1447937	-0.2732303	0.4656632	0.29766154	0.40599418	-0.32202744	-1.1243117	-0.37264276	-0.41966176	-0.7441523	0.07774043	0.61457133	0.2090013	0.08156419	0.3563006	-0.5507853	-0.009895563	-1.0029557	-0.3123901	-1.5513275	-0.93733144	0.5519612	0.019535303	-0.005797148	0.83204246	-0.12814593	-0.64927006	-0.5177548	0.005797148
IDI2	0.537343	-0.21876335	-0.1011529	-1.2770224	-1.0010304	1.5820231	-0.5685158	-0.684072	0.5307832	-0.032616615	1.7383361	0.90760374	-0.5360036	-0.4207754	-0.5950928	-0.6120939	-0.2200737	-0.20994282	2.0930958	0.9554243	0.23531628	1.3148055	-0.59914684	1.8841791	1.6333351	-1.0539293	-0.43039227	1.6735468	-1.3631849	0.6805625	1.8057036	-0.18887615	-0.7073102	-1.6008496	-0.4150772	-0.16276693	2.540213	0.52023315	2.2085934	-0.124351025	1.9353471	1.002779	2.8193817	0.032617092	0.40820217	1.7832518
CYP11B1	-1.2637463	1.9745827	0.25061607	1.0769706	2.449532	0.6490431	0.6649895	-0.53424025	-0.43550014	-1.1700959	0.32349777	1.8672042	-0.4510212	0.017523766	-0.017524242	-0.9700637	0.73260784	-0.062443733	-0.062229156	-0.96665144	0.60795164	-1.726675	-0.2743597	0.38883305	0.22602129	-0.08573437	-0.83202887	-0.7740135	2.9947686	0.21652412	1.8023295	0.21128607	0.044760227	-1.0086708	-0.79741955	0.6812601	-0.24941063	0.89047194	-0.63458824	-0.55147743	-0.29920387	-0.24828434	-0.22384739	0.23971176	0.3973217	0.2855873
TAF8	1.7767062	1.1213784	-0.6659641	-1.6387558	1.0819149	0.23706865	-0.27480984	-0.33943748	0.9012046	-0.1993227	-1.0328422	0.5303869	0.9398675	-0.4930153	-0.34527206	-1.3546915	0.408679	-0.30285263	1.8337708	0.35338068	1.4630933	-1.1820688	1.480556	0.92324877	1.3182206	0.0474329	0.022870064	-1.1544213	-0.7852869	-0.46113014	0.8491821	1.226634	-0.9756832	-0.02682209	-1.5959063	-0.4446373	1.8699608	1.9449387	-0.6705661	-1.5931482	1.0710678	-1.9138894	-0.109503746	-0.022870064	1.3773935	0.77184486
SLAMF6	-0.79736733	0.020957708	0.51883864	0.32560515	-0.5831125	-1.081691	0.41607165	0.21619296	0.7633836	-0.91214824	-0.68685746	-0.53925824	0.53594756	0.4066007	0.21206021	-0.48493218	-1.3066485	-0.60582566	-0.19898057	-0.10123849	1.050205	0.27441192	-0.025786161	0.49981093	-0.034098864	1.1944053	-0.14679742	-0.9592316	0.28403354	-0.17365336	0.6158426	-0.11277461	-0.39714503	0.484267	0.29773688	0.34144616	-0.85232043	0.9580209	-0.45074773	0.4314468	0.6420772	-0.48715043	-0.6541269	0.7808969	0.52061343	-0.020957708
ZSCAN20	-0.15353751	0.63038707	-0.4720204	-0.8359339	0.39034295	-0.20773816	0.26254678	0.5680301	-1.1343877	-0.81386876	0.5027821	0.024696112	-0.8660443	0.32009578	-2.2731597	0.020331621	0.114266634	-0.23374677	-0.53485036	-0.035636187	-0.054232836	-3.0826375	0.37363553	0.8882539	0.93992543	-1.7514384	-0.10731721	0.6555588	0.314924	-0.020331621	-0.15658355	1.0528228	-0.7038748	0.6071632	-0.8663027	0.851177	0.567436	-0.650666	0.05928874	0.875046	-0.33199143	0.13708043	0.4670818	-0.83065295	-0.2749269	0.9584763
GPBAR1	0.55918455	-0.08281565	0.09545469	0.39138126	0.08035326	0.5751972	0.36814404	-0.16771984	-0.012774468	-2.1040606	-2.8824658	-0.48076153	1.2627401	-0.39766884	-0.6968937	0.46654606	0.04925728	-0.7989688	0.30186272	1.4048252	-0.96658516	0.20451975	-0.97391033	0.3748231	0.9299836	-0.32447767	0.78896713	0.05199337	-0.03401327	0.61238337	0.71399736	-0.17625952	0.4879732	0.90004206	-2.7498326	-2.0233793	-3.227818	0.012774468	-0.02035141	-1.9067931	-1.5937581	-2.45326	0.52860785	-2.0202994	0.62659025	-1.2673972
RHBDL2	0.33986902	-2.3071556	0.9648862	1.539599	-2.8175015	-0.71838427	-2.0568528	-0.028390408	0.279943	-2.9827366	-1.9120722	-2.2349572	1.2866654	0.8868289	-2.234519	0.29805613	-1.5728698	-2.811327	-0.522202	-0.8043666	-2.2302117	-0.18880796	-2.3300061	0.76390123	-1.3740907	-1.0853748	1.3329577	-3.0325117	0.028390408	-0.85085964	1.6413369	0.4568591	0.43011332	1.2937913	0.04676485	1.3456941	-0.8227148	1.2517648	0.40997744	0.8594041	0.49137163	-2.631034	-2.7329504	0.5281782	0.18649101	0.5759907
BRSK1	0.049887896	-1.439266	-0.3543718	-0.969259	-0.21170592	-0.031871557	0.92302823	0.7250111	-0.69764686	-0.5790384	0.027566195	-0.43430114	-0.42602324	0.21610856	0.50085187	-1.2576644	0.35704446	0.76256394	0.34916425	-1.6893032	-0.3263471	-1.7968462	0.11006284	1.1271336	0.043185472	-0.7660768	-0.023544073	-0.4537151	0.7307408	0.090336084	0.5051701	0.11450696	0.6398003	-0.105775595	0.11032891	0.21340585	-3.0221684	0.84836507	-0.15302825	-1.2308986	0.4587996	0.009921312	0.3737347	-0.009921312	-0.49295545	-0.92398286
CRB2	-0.14804578	0.024887323	0.103156805	-0.16476321	-2.592219	0.50247216	0.42241025	0.962497	0.9447062	1.3661544	0.32885528	-2.685889	-2.77048	-2.453552	-0.38450408	-2.0083282	0.96370673	-0.4069488	-3.8819578	-1.4990871	-3.761562	-0.78469396	-0.112012625	0.026552916	-0.4121778	-1.4404547	-0.4537766	-2.5498912	0.86569	0.9155824	0.46244693	0.09020305	0.39910102	-0.33823133	0.16124797	0.95250106	-0.20773149	0.80989146	-0.024887323	-2.0207918	1.151686	0.2884724	0.24111772	1.2508042	-1.9412019	0.17478228
WBP2NL	0.9778023	-0.97332096	-2.3184834	0.15397215	1.2319117	-2.030429	1.1276445	0.06298733	-1.090281	-0.5290251	0.63552666	-0.06298685	0.86907434	0.8683858	1.162333	-1.9635983	0.58695936	-1.8904295	0.49607182	-1.2993879	-1.6310377	0.29514694	-0.34777832	1.6225123	-2.715455	-2.7771025	-0.09915161	-1.3465862	-3.4596586	-0.2957697	0.58221865	0.51759386	0.8807621	-1.2348452	2.35505	1.2619815	0.5822277	-2.6460638	-0.94243526	1.4999623	-3.0667458	0.25504494	-0.14356995	1.8220508	-2.1746182	1.4224181
ACVR1C	-1.865449	-2.1312914	0.94035673	1.3484473	-0.04326105	-0.14463186	0.87047243	-1.5645361	0.077647686	1.3451409	-1.4136558	0.30881548	0.40970278	0.60142946	1.0756688	-2.9850774	0.4364028	-2.9186296	1.0296798	1.1991954	-0.027081013	-1.3218985	-1.1481514	0.22163153	-2.3228245	1.2109828	0.5611148	-2.471973	0.7766404	-0.5798001	-0.3888688	-0.2737279	-0.23659754	0.027081013	-0.09211302	0.79760695	-0.43571234	-1.0332966	0.058565617	-0.09588957	0.32965136	1.7460856	-0.75062037	0.5092602	-0.3478346	1.0522165
TMEM74	-0.13771486	-0.1744299	-0.7344961	-0.1252842	0.35020685	0.001034737	0.38647938	-0.6231904	0.67377234	-1.7886672	0.16444874	-0.020001888	0.36605692	0.11183691	-0.21753216	-0.13220549	-0.7462745	-0.21833038	0.19210291	0.6688919	-0.5122895	-0.11855602	-0.8958726	0.27968216	0.89638615	-0.43205023	0.79917765	0.9461765	-1.4522667	0.8087983	0.41751623	0.2385273	0.13341618	-0.37869453	-0.001034737	-0.068698406	2.2696686	-0.014083386	-0.19789934	-0.22164965	0.46233177	0.5929308	0.44175863	0.5454757	-0.9238963	0.21008635
TIGD4	-0.3192246	0.08382535	-0.19520831	-0.13599992	0.5247581	0.53697276	-0.52967	-0.36117816	-0.5355356	0.79005504	0.57627654	0.55202794	0.007545233	-2.6540945	0.8608544	-0.42982984	-4.010022	-2.2146719	-2.3489926	0.43663716	-2.2173913	-1.3417723	-0.38906598	0.39124417	0.4539268	-0.13911414	-0.55030704	-0.04174733	0.16134381	-0.15231824	-0.2416842	-1.8704422	-0.007545233	0.2999003	0.24635911	-0.23147511	0.3011968	-1.3385975	0.4641235	0.47390008	0.49307466	0.61306787	0.15563726	1.1077058	0.7214267	0.23559284
ART5	0.42673635	0.20991135	0.6683006	-0.17271328	-0.10827446	-0.036350727	0.62895393	-0.13732624	-0.6097307	-0.6823807	-1.1153464	0.25810432	-0.023567677	-0.24110603	0.8997202	-0.06762934	-0.3918662	0.023567677	-0.49644947	-0.9282284	1.9086776	0.1723032	0.080842495	0.7158694	-0.22619915	-0.6419611	-0.42404604	-0.25859928	1.0918713	0.3216715	1.2939811	0.40404224	-0.47750282	-0.37548733	0.54899406	0.52554274	0.6532111	-0.3483281	0.13218403	0.3102069	-0.42830658	0.45617056	0.69863033	-0.035313606	0.66967773	-0.22248793
FAM71C	-0.9696946	0.07321262	-0.2531457	0.123111725	0.23206472	-0.5635958	-0.30727196	0.87562704	0.47186375	0.27902508	-0.005290031	-0.45641518	-0.6847367	0.008877277	1.1342592	-0.5167732	0.005290508	0.3785658	-0.022691727	-1.2232442	1.886785	-0.77408314	0.69278145	0.62954235	0.4950571	-0.51109695	2.1936483	-0.9648514	-0.44511938	0.3089223	-1.0023346	0.31454659	-0.6965785	-0.15130997	0.5858288	-0.76665163	-1.097436	-0.11298275	-0.06861305	2.0383782	2.3502936	0.6084142	-0.41191387	0.631371	0.34200096	-0.0840354
LINC01547	1.6275158	0.028325558	-0.21747398	-1.2233071	-1.4770532	-1.0347033	-0.50949144	0.25837088	-0.12804794	-0.31433058	1.9458995	1.198803	-0.031487465	1.2877836	-0.24707413	2.3063293	1.157073	-0.33220053	-0.2988906	-0.22410679	1.7147908	-0.92139816	0.95885086	1.7673688	1.896903	-0.733233	-1.4699907	0.34001064	0.54409504	-0.52712107	0.11128569	-0.45562267	-1.354773	-1.2493062	0.3726387	1.0895786	1.4873033	0.75977707	1.477622	0.22582579	1.2465372	-1.3985229	-0.06438112	-1.7022986	0.074033976	-0.028325558
NLRP11	-0.11770916	1.155004	0.6703515	1.3562794	-2.4002018	-1.3134046	0.85461426	-2.5014248	1.8809357	0.51907444	-1.8022594	-2.108325	1.0906148	-2.5227365	-1.4454985	2.3027902	-0.012324333	-0.892787	0.15830755	1.0520558	0.4578309	-0.051600933	0.19973755	-2.7466798	1.1353621	0.58599806	0.9372635	-3.4685946	-2.9239087	1.715313	1.4333339	0.012324333	-2.4309683	-1.6383457	1.0226493	-2.407218	1.0016317	0.6209116	-3.2366333	-2.6094646	-0.75930405	-1.9871035	0.3288927	-2.2176538	0.79524994	-2.2251344
KIF6	0.047997475	0.017838478	1.1896176	2.9394498	0.25566435	-1.9060259	-1.3297596	-0.017838001	0.6252947	-0.42142582	-1.148159	1.3184791	1.2059383	-0.4721589	0.24942541	1.6263947	-0.7212548	-1.4018846	-1.5411983	0.52861786	-0.7830162	-1.4897404	-0.8988395	2.1956801	-1.3592787	1.5149956	0.03326416	-0.2025137	-1.1375871	0.6250639	0.7140026	0.7462311	-0.8348994	1.6577554	-0.5923748	-0.78426266	1.0053368	-0.9019728	0.44808102	-0.21234608	1.9336224	0.10428429	-0.72724056	-0.36328983	2.7840755	-0.3954339
IQCD	-0.45612478	1.088038	0.9473562	-1.8567796	0.001256943	0.10298157	0.80793047	-2.7712188	0.9744172	0.27659988	0.04533434	-0.7986274	1.2160082	-0.82651615	-0.21542692	-0.15770817	0.35969114	0.36049318	-0.001256943	0.35035324	0.22759342	0.48547506	-0.20192003	0.7616148	-3.311922	-2.7090087	-3.1823964	0.021158218	-0.56376266	0.41800976	-0.5188408	-0.34478617	0.58935165	-0.78248215	0.08974457	-1.8943219	-0.76493883	-0.13328075	-0.003817082	0.43268585	-1.8408599	0.5169673	-0.43281722	0.118258	1.062305	-0.026745796
STON2	-0.37821507	-0.028003454	-1.0662706	-0.69565177	-0.09275174	-0.20223927	0.9081304	0.54350257	0.5333903	1.3757927	-0.05016923	-0.67782617	0.07729316	0.40432	0.99199414	-0.7802627	-0.40059257	0.3731134	-0.20010448	0.8467877	-1.2490709	-0.13316178	0.27365375	0.85231376	0.92710805	0.06482959	-0.38060737	0.18767476	-0.7276647	-0.1026361	0.75063396	0.1669128	0.20277095	0.47729707	0.09874797	-0.07748771	0.5685713	-0.26719022	-0.72971606	-0.6703551	0.028003454	-0.16554761	0.9873369	0.55383277	-0.7407975	-0.264709
SERPINA12	0.31616926	0.7108269	-0.40188122	-0.049649715	0.06297207	-0.37926865	0.760056	0.1251626	1.2782054	-0.92753744	-2.1382022	0.2948699	-3.1408448	-2.4999151	1.125752	-0.000375	-0.39778042	-0.043870926	0.000375	-2.2104788	-0.7806425	-0.7387333	-0.054450035	-1.4567804	-0.11683369	-0.3885908	-1.7897344	0.30659914	0.6864095	0.54337215	0.13991404	0.7606077	0.8162699	0.264534	-2.5842419	-2.4482307	-0.08218622	0.12851	-0.06467056	0.84836197	0.5715833	-0.6495037	0.7091079	1.0332861	0.79094744	0.36086345
LETM2	-0.86571527	0.46809316	-0.26100612	-0.19509578	0.6587045	-0.368469	1.5825937	0.84083533	0.9884689	-0.4522798	0.07801604	-0.026983023	0.026983023	-0.22937322	-0.046039343	0.053819895	0.20885682	-0.107577085	-0.16483808	0.59473014	1.6148679	0.36807036	-0.47207427	0.12277341	0.39523482	0.3938582	0.1239984	-0.9469378	0.5390737	1.4716513	-0.62728906	2.0502856	-1.4648473	-0.17542768	-1.0094135	0.103544	-0.09672809	-0.1709888	-0.42810512	-0.09651017	-0.89170194	-0.6385815	0.9640949	0.66515326	0.0828259	-0.31708574
BSND	-1.6548223	1.4658422	1.468276	0.00423336	0.3205657	-1.2882147	0.17791319	0.85430765	1.100883	-0.15836811	-1.0497613	-1.4635377	-0.5251584	-0.48085594	2.1008415	0.27801275	0.607903	-0.26584625	0.85890436	0.80528736	1.226049	1.3562808	-0.3978119	-1.2371736	-0.23911715	-0.3695073	-0.81116533	-0.086965084	-0.3139248	-1.3579483	0.31816816	-0.6511364	0.76158476	-0.8856783	0.654161	0.66188765	-0.6637163	-0.9846158	0.7812619	1.4637752	-0.62934256	1.4065914	0.5912514	-0.004233599	-0.12330961	1.9475789
CLEC4C	-0.54702806	-1.7210231	0.19668818	-2.9957485	0.6329341	-4.417548	0.9395914	-0.14661169	0.07668686	0.09707594	0.89564085	0.2529869	-0.1526146	0.46130276	0.759532	0.03539133	0.34519243	-2.1928482	-3.1869516	0.35784245	-0.03539133	0.16796112	-1.3372664	0.24461651	0.4379382	0.15686941	-0.12371445	-0.19183874	0.6555939	-0.54948854	0.17784739	-1.7245989	-2.9425278	-0.53723574	-0.24492836	-1.5874119	-0.6135888	0.33490992	-0.34065914	1.2434459	-0.2640872	0.8718796	-0.48305225	-0.31782055	0.56778884	1.0999064
NLRC4	-0.040843487	0.6652527	0.8189254	0.34855986	0.8116026	0.08598375	-0.4160576	-1.1413217	1.1594772	-3.151679	-0.19590616	0.6198931	1.0287828	0.5665879	-0.7480235	-0.8278198	-0.42512274	0.39967537	0.040843487	-0.5796356	0.56936264	0.65954924	0.7954726	0.12547207	0.6736622	-0.05235243	1.6527886	0.7513609	0.5473466	0.49909067	-1.520927	0.38063622	-0.45565033	0.1668868	-0.5277519	-0.16267443	-0.56721115	-0.8673377	-0.7978034	0.5536127	-0.85244083	-0.6378393	-1.056756	-0.58918905	-0.74989104	-1.1438127
PRSS36	-0.28571272	0.086456776	-0.08143568	0.40104055	0.10142946	-0.60708475	0.8922248	-0.7498994	0.7778673	-1.2435503	-0.794086	-0.33998346	-0.024690628	-0.010873795	0.13697863	0.1877265	-0.17895555	0.030118942	0.08938885	-0.014306545	-2.372613	0.06522179	-0.22985744	0.6744528	-0.32049417	-0.07229614	-0.50906706	0.4006977	0.17748308	-1.0590348	0.47032738	1.9099474	-0.22189903	0.41315317	0.024849415	0.18680954	-0.45778894	0.09566069	0.4693718	-0.06858492	0.591938	-0.08058739	0.40016747	-1.6093688	-0.060483932	0.010873795
ZDHHC15	-0.12329912	0.49214077	0.53333044	-0.58307695	0.14937592	-1.4641962	-1.3826342	-1.2626824	1.4879489	-0.5654254	0.5521698	0.5439048	0.79110765	0.45689726	0.5764117	0.44711494	0.83284855	0.75061464	0.004312992	-0.037847996	0.306911	0.8729801	0.29602528	-1.0306253	0.5102873	-0.004312992	0.9949045	0.21813631	0.58500576	1.1425385	-2.0886545	-0.70372486	-0.30256414	0.6217122	-2.3437543	-0.25518847	-0.88645935	-0.6311388	-2.9982376	-0.7836914	-0.4643011	-1.9887428	-0.9052925	-2.7644773	0.75359917	-1.6186657
NUDT9P1	-2.13653	-4.8152213	0.9178276	1.0171547	0.87139606	-0.15362787	0.25249815	0.18647528	0.930181	-1.1243834	0.4664936	0.26001167	0.6142731	0.55511045	0.45928526	0.8579917	-0.18995142	-0.03825426	0.4683199	-2.9081817	0.34432745	-3.1294427	0.171453	1.0641999	0.74444056	0.18765688	0.647048	-2.7926984	0.062725544	-2.1713781	-2.9318342	-0.08633804	-3.1213112	-1.1276565	-1.580337	-1.7766004	-3.5135503	-1.3892403	-3.57205	0.31046152	-0.5031209	-1.3714261	-1.0936332	-2.6082802	0.038254023	0.75450397
BTBD16	-0.5701504	-0.49538994	-0.14564514	1.1541739	0.93236065	-1.231555	0.3180685	1.2705808	-0.091462135	-1.1492414	-0.6513386	-1.0132675	-0.4623313	2.2009177	0.4351611	-0.38404799	0.9973998	-0.07283831	1.0046616	0.6211667	0.48564625	0.12104702	-0.8189926	2.357593	-0.015934467	1.2258358	-0.97431135	-0.19268131	2.0948043	-0.53528404	-0.8623047	1.4834261	-0.07470274	-0.7004094	2.9019198	0.004499435	-0.34482622	3.6949291	-0.004499435	3.9785624	2.2823963	-1.0453525	-0.07788181	0.26140547	0.5317755	0.25392485
RTP3	-0.8411441	-0.14153147	3.6693654	-0.318058	3.7937617	-0.9985256	2.1211061	3.0649624	-0.06007099	-0.7598305	-0.83388233	-0.65483236	-1.0133567	1.0406556	0.8778019	0.06007099	-0.732563	0.6380167	-0.36134815	-0.47931385	-0.33684683	4.3665853	-0.33986568	0.24787903	-0.23399734	1.5797825	-0.40433264	0.078587055	-0.25521183	4.060289	2.5986257	2.2337704	0.24209785	1.2296424	3.5514174	-0.87498474	-1.2833471	0.98621273	-0.3921237	-0.64922047	-0.7519207	-0.67738676	1.2474375	2.9289284	2.9112325	0.27507067
ALMS1P1	-1.3038049	-1.9358411	0.56962204	-1.2250876	0.65512943	0.99513435	-0.49914932	1.1388674	1.8758898	0.010559082	-1.3511877	0.88726854	1.43402	-0.93929243	-0.081204414	0.9453082	1.4360719	-1.7192678	-0.010559082	0.09169054	-0.055799007	0.50197554	0.92877245	-2.138422	0.7139578	0.99654436	0.42906523	-1.2692685	0.9712329	-1.1290836	-1.6274085	-3.1178265	-1.6226907	0.7605214	-2.9353967	-0.090610504	-1.8921642	-1.355412	-1.0347276	-0.91302586	0.8934989	-0.7986555	0.90477276	0.39147377	0.22846293	0.83111167
ADAM21	0.14688349	-0.2376666	-1.5022135	0.4586568	-0.9781685	-0.88277197	-0.687335	-1.9911413	2.1621408	-2.0483932	0.71187687	-2.367385	1.759757	-1.2107086	2.4317565	-1.1255727	-0.71953964	0.032948494	-1.334383	-0.99798393	0.08581543	-1.4938612	1.3603773	0.8318758	1.5482993	-1.4835343	0.67684555	-1.2613811	1.9404593	-1.7144146	1.7625937	2.0990539	1.8472195	1.566186	-1.3466167	0.07174873	0.85955906	1.0134082	1.8525519	-0.6725831	-1.3162088	-0.7229738	0.85560846	-0.032948017	-0.6316905	1.3181753
TRIML2	-0.11854553	2.5505939	3.185029	1.2852054	0.010735989	1.148695	2.2073255	1.3957844	0.670691	-1.5704193	-1.050355	0.17150068	-0.1637497	1.8540239	-0.6648369	0.25503922	-1.1352701	1.6259441	-0.3249035	2.4265132	1.510004	-1.3515658	0.36384678	-0.8249092	-0.74508953	-0.9068365	-0.8449116	3.0206404	-0.06921482	-0.37180662	0.40036297	3.3963184	-1.2732987	1.6205235	-0.5586195	1.4031386	-0.8453646	-0.6317148	-0.9801936	2.3210874	-1.2884626	2.9556427	-0.101037025	2.5396407	-0.010736465	-0.38411665
IL12RB1	-0.097827196	-0.8126304	0.9985783	0.62668157	0.5787871	0.48593736	-0.2289908	0.5520966	-0.002280474	-0.16912675	0.19844985	1.2230713	0.97300935	0.4615748	-0.1231339	-0.5146754	-1.5133026	0.87064576	0.5284221	0.40614867	1.5380499	0.19749856	0.83756185	-0.24384761	0.13502765	0.30514312	0.2501185	-0.19682288	-0.39891458	-0.758517	-0.39594293	-1.4932387	-0.6664016	1.1013215	0.39332986	-0.09842181	-0.463197	-0.26315856	-0.9262202	-1.1274049	0.16431308	-1.3454483	-0.28889918	0.002280474	1.0619547	-0.25344157
GTF2A1L	-0.50544786	-0.14408875	-1.3317671	1.1930866	0.08860302	-0.17954254	-0.26776552	-4.7207193	1.3146405	-1.8823524	0.06666708	0.15231943	0.004912853	0.0869894	-2.1338692	-0.3487997	-0.004912376	0.12263489	-0.16081142	0.08491564	0.02097845	-1.5253525	0.9801202	-0.028047085	0.28191328	-1.4484444	-0.099953175	0.8795576	0.4000187	0.9431591	-0.5349488	-0.815784	0.6242509	0.96628237	0.6237669	-0.55912304	0.83479357	-2.1458054	1.0408373	-0.70015097	0.47149038	0.25589037	-2.2308865	-0.48504353	-1.868815	0.155684
TRPV3	0.16075706	-0.22124815	-0.45170593	1.3734837	-0.938529	-0.63586235	-0.19047785	0.35559082	0.8917556	-1.4690204	-2.308072	-2.3267546	0.15811062	-2.54359	0.47209787	-0.7340064	0.060934067	-1.3039436	-0.21918488	-0.20380926	0.065718174	-0.14349842	-0.31792736	0.6440792	0.29155302	0.3421359	-2.1864004	0.29991722	-0.12029028	-0.07661104	0.60147667	-2.1589813	-0.2096982	0.8297181	0.5154443	0.4553933	-0.78688335	-0.039394855	-0.6529207	0.068295	0.039394855	0.39547968	0.5453124	0.37141728	0.6243324	0.5427897
CNBD1	-0.97359943	2.7320466	-0.13474178	1.5343261	-0.3490839	-2.5478516	-0.038658142	0.21482754	3.0178466	-2.4991827	-1.5626669	-1.4638877	-1.0702343	3.1170344	0.11444855	-0.5493841	-0.69295216	1.5060792	-0.8441429	0.05234766	0.60313606	1.0996895	2.1618123	1.6096601	-1.259922	-0.98175764	1.3762207	0.038657665	2.117733	-0.60378313	0.6893978	-2.2034254	-0.8688078	-1.1945581	1.1916237	2.325581	-1.9370785	-0.34579563	2.0794468	1.9059682	-1.1398382	0.4957075	1.6009417	-0.15262747	1.002523	-0.16010809
MMP21	-0.68100405	-0.020264626	2.0621724	-2.6195574	-1.4435697	0.38687038	-0.18814325	-1.6942492	2.743538	-1.3263559	1.3449211	-0.6801863	-0.449234	1.4362054	3.3025012	-0.7988367	-1.3104429	-1.7539783	-0.8124385	0.020264626	0.13866901	2.522809	1.0571346	2.5761924	2.4092507	-2.600296	0.99332047	2.5877333	-1.4188519	1.7932863	1.4295602	-0.20820713	-1.5168986	1.8242784	-1.7698069	2.7103643	1.0643473	2.1555142	2.6392713	-1.1407828	-0.74897385	1.8580856	-0.75693035	0.4949503	-0.044135094	-0.2485156
TMEM190	-1.0064921	1.5393381	1.3340697	-1.0443578	1.96665	0.51717186	-0.38021898	-1.615871	1.2825398	-0.78664637	0.36333418	-0.9373746	-0.5290518	1.7560959	1.8992963	-0.25218582	1.380867	-1.1211128	-0.9187789	0.72108316	0.2387104	0.032194614	1.0407672	1.6146278	-0.032194614	-1.8680978	-0.32834244	0.42338085	-1.3804641	0.97706604	0.43135214	-2.0682406	0.68993187	1.1839814	-0.96020555	-2.0975041	-2.3156066	0.7201662	-2.055964	-1.488935	-2.768845	1.3852553	1.4622369	-0.55326605	0.9887109	-0.41351366
GAS2L2	0.36060572	0.28528976	1.7749162	-0.43767452	1.4354968	-0.7316055	0.12570524	1.3437428	2.379262	-1.1164904	-0.561111	-0.51157475	2.2359595	-0.09247208	-0.013006687	-0.18368816	0.56064224	-0.8236799	1.3739619	1.5601435	1.9886904	1.7503886	-0.13143206	-0.2252779	-0.05593109	0.5376749	1.9805627	0.28377628	0.7173705	-0.5377779	1.5845098	-0.24012423	-0.40070724	-0.15629625	-0.6254215	-0.48912	-0.63006544	-0.32755804	1.5938945	0.013006687	-1.1098042	2.2706776	-0.34418344	1.5719476	0.98665	-0.3015628
KCNG4	-0.9933634	1.7470307	-1.2818236	1.2305603	0.59832764	0.65979576	1.4288764	0.9943552	2.0189033	1.4163651	-1.0947127	0.6442623	0.37194538	0.021970272	2.1210093	-2.0952811	-1.5016103	1.0755529	1.5984988	0.027251244	1.2017069	-0.59677505	-1.4111853	-0.021970272	-0.18594503	0.27808714	-0.5499425	1.1433363	-1.5775313	-0.5524044	1.203022	0.5064683	-0.71086454	-1.8704505	-0.8201275	-2.4472632	-1.7491169	-0.8074198	-0.18259811	0.4850235	-1.5262089	-1.2771783	-1.5727162	-0.41014862	1.4724512	1.14854
PXT1	0.39382625	-2.8825724	-2.108472	0.39842486	0.9983113	-2.4216301	0.59758115	0.00641799	-1.1936872	-0.6857436	-0.9738209	0.21640372	-0.35573077	0.34020066	0.38538146	0.53673244	-0.14265752	0.17349029	-0.00641799	0.40362096	-0.098178625	-0.14569116	-0.6229398	0.46088338	0.32184863	0.33860135	0.6911323	0.7372458	-0.7796252	-3.7568476	-1.0068796	-1.142318	0.7529824	-0.26830316	0.68055606	-3.7854803	-0.64522433	-0.574836	0.53403735	-2.478751	0.6095607	-2.0647337	-0.22015977	0.060359716	0.42794776	0.13853884
LINC00308	-1.2282467	-1.000545	-0.6700578	0.09012461	0.3812647	0.4688363	1.6990104	-1.244348	2.1533852	-0.508924	-2.8504496	-2.3456273	-0.5066943	1.3742094	2.0018158	-0.7040162	1.6009045	0.14954138	0.2226305	1.2894902	1.7157645	-2.3532948	0.819582	-1.4143662	-1.1896615	0.7556052	1.0902977	1.2094908	1.8684673	1.5342607	-0.4576478	1.4654145	-2.181499	-2.6705036	-3.5273051	-2.9202538	-1.4702144	-0.078335285	0.078335285	1.0476494	-2.9511504	1.5952921	-1.8771615	-1.1883698	1.5339031	-1.0157485
WFDC11	-1.5664105	-0.42405033	1.7524695	-1.6518993	0.6258893	-2.366149	-0.26084518	-1.2874603	0.53832865	-1.3183966	-1.3551188	1.5507145	0.40672636	0.40977097	0.34469128	2.4196887	-1.0046883	0.025662899	-1.165875	-0.4684763	0.49954224	2.4581628	-0.7010155	-0.44198942	1.682529	-0.743042	-0.594162	-0.35559177	-1.5161581	0.074295044	2.4390826	-1.100482	0.12460899	0.2654848	2.7211533	-1.2008162	-0.27994633	-0.465981	2.2301188	1.4590259	-1.2072725	0.2264638	2.8466825	-0.025663376	2.417098	1.5592713
JAK1	0.13016224	-0.23346043	-0.43937683	-0.21329498	-0.19995785	0.40088844	0.40622997	0.084872246	0.23872471	0.032027245	-0.016695023	-0.20706749	0.057548523	-0.15722752	-0.2945814	0.08667374	0.60770035	-0.10371685	-0.18450546	-0.44157887	-0.103775024	0.09595871	-0.20439911	-0.04331684	-0.03502083	-0.3432188	0.38049603	-0.21488953	0.016695023	0.42391014	0.68075085	0.47849274	-0.018957138	0.41326427	0.46170616	0.43989468	0.1622963	0.34186077	0.4369688	0.5599623	0.5491257	-0.41918468	-0.5412426	-0.8582907	-0.351089	-0.4422145
COP1	0.2427392	-0.062803745	-0.58413076	-0.004709721	-0.29663515	0.44797754	0.043825626	0.2298379	0.13433123	0.14372396	0.37452745	-0.10830259	-0.0581851	-0.024392605	-0.09831858	0.21485853	0.7731242	-0.11523676	-0.10713911	0.257339	-0.32489252	-0.40853453	-0.06888628	0.4165578	-0.04073572	0.06818533	-0.16146898	-0.076508045	-0.10509157	-0.02716875	0.24443865	0.24874544	0.5711541	0.15881872	0.14487219	0.19551039	0.5425	0.5649953	0.15883493	0.124605656	-0.07812166	0.004709721	-0.14378786	-0.1430049	-0.34412575	-0.033835888
ANLN	0.3055768	0.63310385	-0.6629319	-1.3066001	0.4410119	0.29202223	0.7337785	-0.63785124	-0.8603635	0.9156852	0.34085512	0.66999197	-1.2067084	0.29954004	0.27271795	0.4204259	1.030931	-0.5532565	0.72126627	0.2750554	0.061944485	-0.7764058	0.14487791	-0.09530306	-0.2014556	0.19898748	-1.0086274	0.123009205	-0.26953745	0.2720704	-0.6948981	0.08957338	0.6024957	-0.61675024	-0.33571672	-0.83614874	-0.118391514	0.55267954	-0.061944485	-1.2890639	-0.86729	0.46394014	-0.20280123	-1.0457764	-0.8540034	-0.44201612
SPRR4	-0.010886669	0.13970137	4e-04	0.6529279	0.06103754	-0.16408396	0.13403368	0.18493128	0.45050097	-0.2114954	-0.43522882	-1.1227913	0.019822598	0.3518815	0.63382864	-0.08187628	-0.13227654	-0.10788298	0.39697027	0.18751955	-0.21041727	0.13489771	0.19388342	0.4196906	0.539412	-0.21390867	0.541904	-0.13350725	0.10478926	-1.5642977	0.19897032	-0.83881855	-0.5596428	-0.7350831	-4e-04	0.36989927	-0.56002665	-0.61558294	-0.38536787	0.38554716	-0.17979574	0.38432932	-0.25016832	-0.44506407	0.17501926	-0.22791338
HSH2D	-0.5963781	-0.55729604	-0.3185718	0.34290004	-0.08855367	-0.000344	-0.3483374	0.36609626	-0.37714267	-0.71646285	-1.0626948	-0.31091094	0.55823016	-0.5890486	-2.7592494	-0.25906682	-1.127507	-1.4483278	0.000344	-0.7023113	0.0939877	-0.13365674	-0.8909352	1.4700935	0.741966	1.2845743	0.37323546	0.12261748	0.10027337	-0.24855876	0.79502463	-0.21689296	0.21723914	0.4226086	0.004897356	0.51073337	0.9607551	0.46385694	0.6782167	0.64087176	0.6746948	-0.80519843	0.20530725	-0.38304973	-0.15520263	0.07830453
TMEM163	0.27078867	0.3300023	0.4331112	0.58849144	0.35837555	-0.9373903	0.000105	-1.6903076	0.5619297	-0.11112261	-1.5427203	-0.713367	0.14265633	0.027368069	-0.39244652	-0.27245235	-0.53216887	-0.30591393	-0.07125902	0.64167786	0.77859116	-0.2033081	0.10853481	-0.48455	-0.12888432	1.0867071	0.82185936	-0.000105	-0.29309988	-0.5836625	0.10468674	-1.0697103	0.24724483	0.9576187	-0.13103437	-0.220222	0.97330093	-0.36267042	-0.7840462	1.8801117	0.014100075	-0.25374174	-0.34613895	0.5323434	0.51535463	1.6210852
JMJD6	2.5958014	2.4484458	0.48916197	0.512269	0.4650736	2.6248164	0.24788809	-1.0738773	3.5257382	2.2718263	-1.0278053	-1.309062	0.14582205	-0.6590719	0.8522835	1.2848396	-1.0240412	0.5224738	0.28572273	-0.6898742	0.110434055	-0.2547779	-0.45370626	0.32003784	1.2479925	-0.4426918	0.43061638	-0.5209923	-0.8670316	-0.8607755	-0.681849	-0.5778408	-1.2738304	2.2528768	-0.76562214	-0.9627762	-1.4920378	2.0567985	-0.70454407	0.96596193	-0.5139427	-1.2679214	1.9428902	-0.110434055	-0.41306257	3.4324362
ARSG	-0.100150585	0.86076784	-0.5418954	-1.5920224	0.78369	-1.5596147	-0.87729454	-0.7287593	1.1724539	-0.39284086	0.096475124	-0.002454758	0.32668638	0.048064232	-0.39014578	0.82714844	0.6809869	-0.30114508	0.41826057	-0.013349056	0.34250784	0.32437944	0.91958857	-1.2898421	0.3082528	-0.57996416	-0.001514435	0.70177174	-0.45477438	-0.3896532	0.001514435	-2.3437786	0.07848549	0.91672564	1.0431294	0.06697655	-1.4717255	0.09136677	0.9681783	-0.7768402	-0.19274044	-0.27434397	-0.86591935	0.3627081	-1.1503439	0.21998215
ZNF101	0.5588572	0.5306971	1.0468514	0.28740287	-0.09784627	-0.5906174	0.4199984	1.4026396	-0.19089913	0.6502898	0.037477255	0.102793455	0.7241118	0.6693785	-0.59614825	0.99338746	-0.547364	-0.22300267	0.69688535	-0.68724704	0.4299643	-0.29299617	-0.031378984	0.4842441	-0.37016892	0.50343823	0.26253772	-0.1746676	0.111680746	-0.55706	0.042882204	-0.75572085	-0.051743746	0.4708445	0.00215888	-0.00215888	0.7886832	-0.65367055	-0.45092702	-0.13697696	-0.42700982	-0.98302865	-1.5082319	-0.21483684	0.19050145	-0.109571695
PHC3	-0.33330417	-0.310086	-0.36871123	-0.032109022	-0.23668933	0.004653215	0.07823396	-0.7527654	-0.1439097	-0.35775208	-0.33512044	-0.03878522	-0.35832477	0.27719378	-0.017105818	0.052984476	0.32772613	-0.14625049	0.26198077	-0.20672202	0.048855066	0.071560144	-0.010040998	-0.35014272	-0.5633428	0.7809684	-0.22889447	0.380543	0.35043883	-0.004653215	0.14562106	0.4706347	-0.11829829	0.1865766	-0.061667204	0.13979745	0.2833631	0.6680019	0.10795331	-0.2359078	-0.1667049	0.17871547	0.17552304	0.23554349	0.6195886	0.5320046
IL11RA	-0.8478105	-0.08469319	0.25234056	0.26972032	-0.06174493	0.012031317	-0.119846106	0.44720197	-0.38255668	-0.39467025	-0.1684196	-0.014683008	-0.8220203	-0.042342424	0.42810655	0.20838094	-0.05028081	-0.3187101	-0.8561337	0.50408244	0.361017	0.2621634	0.36806178	0.087059736	-0.34053206	-1.5344465	0.44455743	-1.0511019	0.005463362	0.004421949	0.455858	-0.1794331	-0.038677454	0.31175113	0.15656209	-0.004421949	0.2710669	0.26814246	0.4639647	0.4669783	-0.10333276	-1.2091525	0.23086858	0.6739557	-0.04899764	-0.22340465
TNFRSF10A	-0.041584015	-0.5833063	-0.3396473	-0.1795311	-0.46455574	0.7617235	0.5100002	1.3673983	0.22483826	1.3730698	1.2451134	1.0640984	0.08649349	-0.02470684	0.19682598	-0.004038811	1.2586145	-0.6560507	0.1531744	0.27167797	-0.1611042	0.9614973	0.93183804	0.2089243	0.11836052	0.45062256	0.2126913	-0.34405994	0.9227514	-0.015667915	0.003436089	0.37651443	-0.058545113	-0.75275755	-0.026906013	-0.36716175	-0.003436089	-0.9507165	0.02935505	-0.62113	-0.9101529	-0.4281025	-0.08601618	-0.82635736	-0.946476	0.050965786
C5orf22	0.56192446	-0.347157	-0.37666368	-0.47095633	-0.72214365	-0.000144	0.48519373	0.000144	-1.0132184	-0.0654006	-0.36215258	-0.48281908	-0.4817319	0.6313653	-0.49814463	0.00799799	-0.21393633	0.08141947	0.024322033	-0.19341516	0.2990451	-0.637197	0.4613824	-0.029580593	-0.6186719	-0.38588095	-0.21624231	-0.7701907	-0.026533604	0.12095022	0.47397184	1.1494441	0.8973422	0.415524	0.9563203	0.7426734	1.010448	0.56160784	0.38392782	0.65033484	0.5780988	-0.010070324	-0.8369794	-0.3920989	0.06332636	0.40124226
PCDHGB7	-1.2705536	1.6889906	-1.2868662	-2.161251	2.4811277	-1.3798409	-0.98242235	-2.0887299	-2.1795607	-1.6628361	-2.14015	-2.15024	-1.2160635	0.5601764	-1.1887169	-0.93908596	0.81612396	1.5769997	1.5963326	0.89767075	0.76172924	-1.9812021	2.5021915	-2.1095915	2.1911745	0.95829153	1.312746	2.2737455	0.13240242	-0.1722765	-1.2666931	-1.7960205	-2.135295	0.039876938	0.6239567	-1.3123999	1.9019904	0.6029701	1.4463654	-2.1640759	1.939107	-0.96573305	0.40745735	0.2627511	-0.039877415	1.7773705
FLCN	-0.75310826	-0.91076016	1.0236886	-0.77492213	-0.2426517	0.06729627	-0.3619392	-0.402344	-0.14817739	-0.47622323	-0.15292478	0.18076396	-0.12195611	-0.042814016	-0.6211417	-0.5206101	-1.3082726	0.042814016	-1.0681989	-0.2953627	0.20777392	0.52498937	0.42473054	-0.53697276	-0.32812428	-0.4671557	-0.11882043	-0.13000178	-0.3266394	0.5986073	0.1849935	0.543936	0.6666596	0.57417226	0.46850514	0.23614192	0.08531356	0.17682338	0.04707837	0.42104173	0.9781821	-0.26573968	1.0072606	0.66050315	0.34718108	0.3046553
JMJD1C-AS1	0.44728017	0.74871325	0.68822026	-0.061118364	-0.81917834	-0.037782907	-0.30788064	0.069435835	0.45571303	0.54150844	-1.4517229	-0.1878078	0.9938595	-0.11263394	-1.0872643	0.33469272	0.19859385	-0.05136466	-0.19100451	-1.7283428	0.34934354	0.34068036	0.04571891	0.15954852	0.71851707	0.23792863	0.42042947	-0.334378	0.47726846	-3.356799	0.19839883	-1.8537529	-0.7073877	-0.01793933	-0.3386476	0.053292513	-0.7985995	-3.6714485	0.01793933	0.83826184	-0.6514318	0.34346175	-0.5856509	-0.21991515	0.30787635	-0.3795638
LRRC7	-0.21540737	-1.1722231	1.4093208	-0.49364758	-1.4368029	-0.48325634	-0.34908915	-0.11486626	0.9448252	-2.3023338	-1.4265251	0.3389225	0.2558794	2.5580688	-0.3789425	-1.2106762	-1.0076966	1.6302314	1.9771085	-2.0327806	-0.11300373	0.11300421	-0.8445759	0.14814997	3.0526438	1.9292464	2.277547	0.4032297	-0.6519747	-0.4493761	0.3242321	2.762529	-1.2133665	-0.14309883	2.1724343	-0.7712321	-0.988811	1.2054577	-0.3605442	-0.16299248	0.13350773	2.839634	0.5352969	0.6032491	0.97545624	0.125844
IGSF3	1.8275037	1.2000594	-0.13330936	-1.2816901	-0.58317184	-0.727654	2.0428538	-0.76681423	-0.59669876	-0.47219896	-0.4855771	0.21964741	-1.2286224	0.07852507	-0.6873312	0.04879141	-0.10265255	1.6130853	-1.850636	-0.2938404	-0.15104342	-0.4521408	-1.3847966	1.7658544	-1.1631274	-0.692791	2.05026	0.29810286	1.5101991	0.06722832	1.1021252	1.3937402	-0.04879141	1.2802577	0.123187065	1.3918486	-0.4321928	0.4205637	2.5371418	0.11595869	1.8172169	1.6825385	-0.10132122	-0.50162125	-0.8249297	0.32915258
RFX6	-4.466061	-2.9562292	1.2074122	1.3131633	-3.028552	-4.456925	-2.3214111	-3.505385	1.0494442	2.3625875	-3.8094525	-0.5334339	0.60612583	3.0951266	0.21915627	-2.940009	-3.427978	-3.5137553	0.9923711	-4.904121	2.3964982	0.82455254	-3.0366874	3.699676	0.9710808	-0.9037118	1.922018	-3.478643	-1.7397299	-3.643971	1.4335513	0.5295563	-0.21915627	1.1025238	-2.0371785	1.1913781	0.39965725	0.35656548	-4.0733724	-0.5368891	-2.9366393	-0.94390917	2.4605107	1.8624511	1.1138358	2.2576623
DIRC1	0.17978382	-1.1498713	1.126039	-1.3417988	1.2195039	0.022954464	-0.259027	-3.3831472	2.2243328	-0.8414235	0.07592249	0.3642683	-2.204863	1.2378016	-1.024426	-1.0992103	-1.2533302	2.0571895	-0.9796448	1.0539684	0.97117424	-0.35216093	-0.005549431	-0.8582158	-0.56123066	-1.5307312	-0.6331854	-1.0554628	-2.683982	0.5056896	0.96388006	1.3011961	0.055959225	0.7097168	-0.8410282	0.6471696	0.98865986	-1.247879	0.2175107	-2.2437344	0.40250635	1.4924617	-0.30108166	-0.5824814	0.005549431	1.1638591
DNAJB7	-2.424848	-0.1804614	1.0572271	2.2015123	1.3448138	0.09817219	-0.76595306	-0.7823901	0.048517704	-2.388247	2.1210103	-1.2305279	-0.9322486	0.38941097	1.2491059	1.3781676	-1.1508021	-1.1247587	2.2593007	-0.098386765	-1.7555833	-1.2511973	1.5130029	-0.8809085	-0.79833984	1.7567911	1.6534686	2.1138105	1.1707263	-0.7063279	-1.5109897	-1.9469113	-1.3006921	1.7654886	2.684791	-0.048517704	1.2499566	-0.5812688	2.5270967	-0.32442808	-0.8828368	1.2968383	2.484839	3.6034262	-0.3443203	1.0098481
UCN3	-0.03028822	0.4076333	0.27028275	-2.101273	0.38610077	-0.2944455	1.2762899	-1.7734551	1.2490602	0.038330555	-0.05328989	-0.12551975	0.09076452	-1.7860746	-0.413157	-2.281354	0.80576134	-0.25888157	0.33344603	-2.2101927	-0.9733381	0.38948345	-0.5496917	-2.5759015	0.03028822	-0.09531927	-0.86154366	-0.49773264	0.89685726	0.08639765	0.24856377	-0.6543546	-1.1536741	0.6736312	-0.434721	0.8579087	1.0810132	-0.92453957	0.45239735	0.23187923	-1.009551	1.1574764	0.60176754	-0.5198581	0.8056364	1.0242972
GRHL1	-0.10582328	0.5521591	0.63793206	-1.0259144	-0.40589356	0.017990828	0.13721442	-0.13945127	1.0652349	-0.34322715	-0.8100693	-0.6196048	-0.021134138	-0.20417571	0.15927768	0.3516705	0.5361273	0.24860549	-0.36078763	0.5584209	0.32204127	-0.52347827	0.41400504	0.5979545	-0.120310545	-0.51494575	0.30272174	-0.49160266	-1.8402803	-3.3083122	-0.14640164	0.46602082	-0.38816524	-0.14340425	0.29298186	-0.17565751	0.919183	0.96943784	0.32592082	0.5258324	-0.6291902	-0.19451404	0.39392638	0.92402244	-0.017990828	0.44584203
CNBD2	-1.3272429	2.063632	-0.4530449	-1.1126518	-0.24270296	-0.71971035	1.6607547	1.8651676	2.5459957	-0.6088295	-0.051781654	1.5824089	1.9809327	-0.36643028	0.012280464	-0.46669674	-0.50986195	0.20980167	-1.6363888	-0.30332565	2.134747	-0.25800562	-0.29020977	2.8422694	1.6107516	1.4370666	1.3923597	-0.8561239	2.1474013	-0.23239851	-0.28555727	-1.3457613	0.8436971	-0.40103483	2.2756038	0.091607094	-1.1913023	2.5141606	1.8586879	2.864406	0.38413906	-0.012280941	0.63095665	-0.87878084	2.7476254	-0.2877941
CASKIN1	-0.44671774	-0.28061008	0.41840935	0.398252	-0.14187002	-0.17871714	-0.33030748	0.3389449	1.9735045	-0.5826125	-0.7532525	0.20260143	-0.3887782	-0.25170755	-0.008215427	2.2837753	-0.013410568	-0.4634447	0.005666256	0.3531084	-0.062110424	-0.50955534	-0.005666256	-0.41381454	1.9130731	0.097007275	0.7935939	-0.108956814	0.47741032	-0.97499657	0.31134892	0.3295312	0.024754524	0.47718573	0.07882738	0.06864309	2.016057	-0.36778975	-0.60407114	0.6547632	-0.039071083	-0.59809446	2.535945	2.0252266	-0.26523447	0.23911142
CACNA2D4	0.2906165	-0.013949871	0.10947895	0.20320702	-0.22289228	-0.7240491	-0.048229218	-0.043819427	0.48121595	-0.30549717	-0.89049864	-0.32013178	-0.044406414	-0.03530979	-0.10130787	0.001358509	-2.5928879	-0.75328875	0.36094618	-0.6945801	-0.0921545	0.045501232	0.063904285	-0.001358509	0.21381092	-1.205596	-0.19804859	0.15927029	-0.6211271	0.05856037	0.28312874	0.060606956	0.12573004	0.1888771	0.30986357	-0.2834568	0.3182912	0.23457575	0.23654556	-0.56515646	0.22921991	-0.3298812	0.19289112	0.22050714	-0.6361859	0.13548756
ARL11	-1.4290147	-0.94621515	0.15839529	1.2274561	1.0299668	-1.2790275	-2.7998195	0.50526	2.1128225	0.72914314	1.3909397	-1.8096476	2.1778297	-1.2433114	-1.9660344	1.0728655	-0.7040677	0.6302867	1.3920588	-0.83052874	1.7738128	-1.3165646	-1.356472	1.720479	3.4421072	1.9259729	1.2745934	-1.8309641	-1.2913685	-0.38073826	1.3913789	1.3023772	-0.49690866	1.686171	-0.7697997	-0.95785475	-2.8388648	-0.48252535	1.702085	-0.19029379	2.4624977	-0.24445248	1.7280631	-0.15839529	1.641643	-0.6815376
NIPA1	-0.39878845	-0.15071392	-0.08052778	-0.26504135	-0.944582	0.36438274	-0.69662666	-0.44026804	-0.70642185	1.0866385	-0.17663765	0.13624382	-0.36098242	-0.06312609	-0.59953356	0.65995693	0.48107386	-0.9541669	-0.41210127	0.005872726	-0.38538837	0.14239407	0.28758478	1.0815411	0.5696182	0.7049098	-0.005872726	-0.7938695	-0.122127056	0.20267248	0.8026495	1.1540174	-0.026908398	0.013402939	0.37170506	0.3519802	-0.2779622	-0.10781002	0.3653865	0.38740778	1.1613312	-0.049324512	0.031482697	0.11356878	0.037327766	-0.737103
TUBA3FP	0.22215128	0.26609087	-1.4431205	-0.09135246	-2.1373968	-0.9502425	0.30160618	-0.15434313	0.8731432	-1.1232929	-0.5963206	0.5349083	0.63852024	-0.23325205	0.34743166	-2.1271448	0.34057808	0.37549067	0.26601887	0.89292574	-0.17604303	-1.0240622	0.4275217	0.95607233	-0.56122065	-0.6870661	-0.27629757	-0.41522074	0.78200865	0.20671368	0.07750797	-0.055385113	-0.32121468	-1.4021392	-0.8279185	0.003965855	0.20901966	-2.1066513	0.08591175	0.72404194	0.27771044	-0.17609835	0.78353405	0.6484413	-0.24493408	-0.003965855
CARD16	-0.37596178	0.6876073	0.9257169	1.1194615	0.36522722	-0.006652355	0.1912179	-0.7014184	0.17303324	-0.77403975	-1.433044	-0.048554897	0.8589215	0.19475603	-0.64145803	-0.4962077	-0.7772393	-0.2925992	-0.78898096	0.38305712	1.2235951	0.63462687	0.006652355	0.3076768	-0.48371935	-0.12692213	0.32525587	-0.3765931	-0.22412252	-1.0213342	0.1458602	-0.8416667	-0.27900934	0.7944083	-0.32083368	0.6593785	0.018820286	0.09098673	-0.1822238	0.053730488	0.30298948	-0.17986059	-0.47320414	-0.32010746	0.56145096	0.23321056
DUSP19	-0.11350393	-0.35228777	0.14454842	1.1243634	-1.7039771	0.45680428	-0.04884243	-0.34748888	1.1513424	-0.63559866	-1.1280303	-0.40384483	0.53726673	0.8095994	0.49371672	-0.21981049	-0.16682434	0.3720317	-2.8696527	0.15928602	-0.28292847	-0.1572442	-1.2275715	0.68516827	-0.5539012	0.8732028	0.81710005	0.18530273	-0.082196236	-0.056865692	0.08390617	0.04497385	-0.47519207	-0.47995377	-0.04497385	0.5123739	0.900249	-0.18730307	0.20274544	0.71318674	-0.25479698	-0.13711214	0.23375273	0.4001875	1.0147934	1.2638154
CYB5D1	0.04227376	0.0237782	0.31866956	0.25169396	0.21302152	-0.122567415	0.65350366	-0.28171897	0.53593564	0.27033734	0.56233335	-0.61962914	-0.40255094	-0.34527087	-0.068858385	0.19618726	0.8206208	-0.50961995	-0.12420678	-0.12944198	0.49658036	-0.33127952	-0.37481666	-0.3899548	-0.16493773	0.27393174	-0.33598447	-0.4718287	-0.0237782	0.40399575	0.6240246	-0.6766107	-0.3790443	-0.06630063	-0.6105821	0.46195245	0.062292814	0.1835339	0.15168071	1.1892827	-0.1509726	0.87198186	0.84605575	-0.27413917	-0.4252131	0.082619905
CREG2	3.2475939	-0.74816275	-0.70343256	-0.009261608	2.1517162	-1.7264252	1.329237	-2.312944	-0.2280221	-0.004965305	-1.3470101	-1.375402	-1.3038387	1.4534502	-1.9504161	1.3537865	-2.590816	2.8547773	1.1013546	2.2073193	2.1016703	0.52065325	2.1667142	-0.06439066	1.7788854	-0.540318	-0.80775404	-1.0321131	0.15726995	2.5842738	-1.6272459	1.934268	0.004965305	-0.48127413	-0.39588976	-1.0099025	0.19553137	1.9212947	0.9564223	1.9787631	-0.47927094	0.10742426	2.4999995	1.9417739	-0.7727213	-0.4775734
SPEF2	1.3729432	-0.23426366	1.2524798	0.81392455	-0.07322621	-0.37654328	0.67388225	-0.9785712	0.09104705	0.62345576	0.47934365	-0.27757335	-0.6178458	1.8610232	-0.3072698	0.6579468	-2.4081848	-0.66114116	0.017234087	0.51015115	0.41369653	0.26628804	-0.36238742	-1.1574714	-0.5871856	0.50099444	0.4912703	-0.017234087	-0.5821712	-0.33470607	-0.53418803	-0.19310308	-0.03665948	0.59819436	1.445184	0.5668714	1.2359097	-0.078784704	-1.4504087	1.020603	-0.65806603	1.6059916	-0.32306838	0.6683214	0.66090846	-1.7534146
RHOXF1	0.46388054	0.80615187	-0.20134974	0.79440117	0.514493	-0.7002549	-0.17284155	-0.09766197	0.42028666	-0.51246595	-0.3575325	-0.5499749	-0.5433068	0.31964588	0.5756655	0.35860205	-0.008172989	0.5418863	-0.032608032	-0.7075343	0.48865652	-0.115887165	0.21978045	0.7680931	0.24804401	0.5188432	-0.7814779	0.1019783	0.16404772	-1.4567266	0.056941986	-0.32599545	0.09736681	-0.048321247	0.43711376	0.008172989	-0.81706333	-0.40051842	0.2716117	-0.13149214	-0.40308285	-0.77249527	0.0574255	-0.44798946	1.0567851	-0.35910726
ADAMTS17	-1.1211119	0.15319395	-0.06286526	0.861712	-0.58617115	-2.9428992	-1.1128206	-0.2592821	0.76853514	0.48700047	2.2895389	-0.15938044	0.5715289	1.7290564	1.9236617	-0.7008581	-1.3916955	-3.204115	-0.8226509	2.0458388	1.9422207	0.1519742	0.06286526	0.58180094	-0.9310112	-2.3107376	-0.615747	1.5334864	1.2695751	1.2102494	0.3998394	-0.40673304	-1.1239243	1.7724209	-1.2260008	1.4546981	1.0964618	-0.82778454	-0.34071732	-1.3083572	0.6762271	1.3196602	1.5642185	-1.0015974	-0.44579887	-0.53242016
DHH	-0.92765903	0.6499419	0.7984328	0.29150438	0.025767326	0.7010064	1.0283122	0.5049572	0.678267	0.32934856	-1.6519337	-0.14869785	1.5096917	-0.8384814	0.9631448	0.53881025	-0.28069115	0.51527214	-1.9894128	1.4906654	-1.1285353	0.32813597	-0.5941067	-1.5350895	-1.3770652	1.0353007	0.23291445	-0.37326145	-1.3397741	-1.1626725	-0.62410116	-0.025767326	-0.16791391	-0.6730962	-1.4647388	0.9402571	-0.5866246	-2.5458364	-1.4959526	-0.59422493	1.3476663	0.5869956	0.15063858	-0.5952482	1.4936032	0.6486926
ABRA	-1.6828804	1.2651424	-0.59993124	0.9472141	-1.8141756	3.3628125	0.15603161	-0.8629956	0.04131794	-1.0009227	-1.5674877	2.2732196	1.3662477	-1.5812473	0.54004717	-1.2647648	-0.35965347	-0.6452007	-1.5989561	0.2344408	-0.4065838	-0.04131794	0.19484186	1.890326	0.42738628	-0.11378002	-0.9934354	-1.4577837	-1.2417803	-1.4645796	0.39000988	-0.15973091	1.9075971	1.1799536	1.290555	-1.5941725	0.46875143	3.1269646	2.5256977	1.135788	0.36902618	-1.3590126	-0.15407562	1.171093	-0.11741686	0.521111
KLHDC1	-0.6577041	-1.3687017	1.4787867	0.5598886	0.013880968	-0.6700294	-2.271074	-0.9841325	0.2654779	-0.988848	-0.09816909	-0.6832001	1.3940918	-0.06161475	-0.30133796	-0.66544557	-1.6151254	0.32915616	-0.4323194	0.23957038	-0.13233638	0.7563851	0.3271997	-0.9630258	-0.36575007	0.020238161	1.2251079	-0.105989695	0.12715364	-0.47218156	0.58678603	-0.57388616	0.24834752	0.16214871	0.34976268	1.065458	-0.013880968	-0.36248708	-1.7368696	0.6275914	0.77152324	-1.1910112	0.7953265	1.5004566	1.1179235	0.97477746
C2orf15	-2.433749	0.3659618	-1.6819212	0.8600552	0.31056	1.0717595	1.2699907	0.39493155	-1.2648871	0.6682365	0.9294045	-0.11579394	-2.9380705	0.9376404	-2.073496	-0.23084855	1.4178274	-3.6758964	0.53063416	-1.9956849	0.4718244	-4.510148	0.994354	1.9056761	-0.7192838	0.066571	-2.0304186	1.4136283	0.9179838	0.98095584	0.09028745	-0.000565	0.000565	-1.4024804	-2.7785423	-0.06384301	0.24873757	-2.0565293	-0.614877	-1.5841787	-1.6504114	-2.2128503	1.0492585	0.99043417	-1.8617079	-1.3138058
KCNH8	-1.9913018	-0.18887544	-0.5363691	-0.6529615	0.32625413	-2.9970133	0.03260398	0.47887397	-0.46594977	0.35567212	0.09392333	-2.2610562	-1.0174134	0.45531535	1.7115085	0.84504485	-0.03260398	-1.4787261	-0.6319401	-0.44000602	-0.83883643	-0.9524734	-0.051625967	0.7672875	-0.28467298	-0.25635076	-1.2493527	0.37838864	0.46924758	1.3717825	0.652889	1.1546128	0.7411945	-0.67166686	-0.5156033	-1.4027336	0.6166308	0.16729379	-5.324651	0.8137486	0.5270426	0.92452025	0.52522206	1.2952998	-0.8268194	0.4304192
SLCO6A1	-1.8370385	-1.9606843	-2.193799	-0.60672426	-0.09460592	0.8473134	0.6265478	0.84516764	1.4701371	-0.06477308	-1.1402283	-0.8059454	1.3528438	-0.8171916	1.1747041	1.1189213	-0.54355717	-0.2876706	0.7770052	-1.0140834	1.0370293	-1.6536722	0.21066141	2.2058663	-2.6421819	1.5135956	1.6815481	1.3513408	1.6414399	-2.2569203	-1.2890887	0.06477308	-0.9777322	-0.53262377	-0.76028967	-2.844009	-1.4382052	1.1398005	1.6320701	1.748559	1.0144954	1.4022121	-0.6194997	2.1314068	1.9526293	-0.9449773
PP2D1	0.1294651	0.241992	-0.13436985	-0.4476552	-0.5743656	-3.6481762	0.87528515	-2.790052	0.31838036	-0.06749821	0.39481115	-0.15416813	-0.043879986	0.27744007	0.082716465	0.31960106	-4.366762	-1.1936846	0.31184006	0.3315525	0.21217203	-0.24806023	-0.77389526	0.062454224	0.44808626	0.7438307	-4.6035366	0.72411156	0.27608633	-0.74942493	-2.0137024	0.32628345	-1.3734226	0.049642086	-0.54244995	-2.7418032	-0.64374065	0.69934845	-0.69001293	-0.91957855	-0.044662952	0.043880463	0.17352676	1.0914311	0.9868257	-0.3589697
CIB3	0.08144379	1.1329412	-1.239325	0.7535353	-1.5333705	-1.8376002	-1.1915655	-1.6001806	-1.1032228	-0.28847075	0.75603485	0.01627922	-0.006930828	-0.004230976	-0.38054705	-1.6723647	-1.0316529	-0.9713898	0.86840916	0.6521845	0.5273042	0.6408286	-1.1633964	0.9300356	-1.435255	-1.2545872	0.004230976	-0.42830753	-0.56438446	0.8166261	0.06363058	-1.6644597	0.18196344	-0.5618644	-1.1992683	0.59266186	1.3857613	0.5101409	-0.8695755	0.72412014	0.19103813	0.28088188	-0.05797434	1.5331178	1.7239113	1.3683281
CADM2	-0.4101081	2.4501395	3.0673656	-0.44717932	0.32424784	-0.8513999	-2.2989697	-0.78875256	1.1070089	-2.471931	2.2543812	1.5823822	2.5237975	-0.46242046	0.6262498	1.3738351	0.014650822	-2.555244	-0.3748045	1.5980134	-1.9392123	-0.014650822	2.5141692	1.2973204	-1.4944158	-0.6725383	0.18003225	-1.8336911	-0.29943466	1.4852734	2.01724	-0.92273664	-2.0813956	1.7080112	-0.57938766	-1.2524047	-1.2207665	-2.1871343	1.4855199	1.6238427	-1.4949117	2.2738628	2.3517804	2.894219	0.4146409	-0.13285637
DOCK8-AS1	2.7459536	-0.3371601	-0.07422066	2.7620902	-0.89188766	-1.521678	0.09876156	-0.6177182	3.7698097	-0.5242295	0.16934681	-0.07463837	-1.0302129	-0.5901756	-0.16968203	-0.8954358	0.53578186	-0.22058487	-0.06478548	0.21825981	1.9949346	1.5606198	0.08310604	0.07756901	-0.56376934	0.54341984	1.5938954	-0.06081295	-0.696116	-0.900692	-1.0870085	-0.9525509	-0.80807686	-1.3821707	0.37584734	0.5673208	2.092167	-0.25537777	-0.024456024	0.8642502	0.024456024	0.06372023	0.44761467	1.3641305	2.546936	0.355762
HDAC9	0.07645941	0.08801842	-0.202209	-1.6290269	2.9437294	-0.24266386	0.7624049	0.032207966	3.397038	-0.8676486	0.44332075	-0.63942766	-0.6311898	3.3843412	-0.2684574	-0.032207966	-0.08773708	-0.43953562	1.7705579	2.5940366	-1.3993173	2.0236616	0.26721334	2.1482358	0.4375329	-0.3282113	1.8155522	-0.18230677	-0.10515928	0.6640868	-1.390204	-0.0840292	-1.1519303	-0.3142705	-0.14264774	-0.65754175	0.45784616	0.17333221	-1.5433879	-1.1983371	-0.47344923	1.6165366	2.8160987	2.9394493	0.5016327	0.7967806
TMEM67	-1.4672256	0.14458323	-1.039619	-0.24130487	3.268465	-1.9373469	2.4310637	2.9059744	-0.6285353	0.9003606	-1.6663814	2.7003098	0.26391268	-1.0566335	1.8962808	0.13082743	-0.13082743	-0.40663958	-0.38743448	2.0781236	3.0347633	-0.7227888	-1.4129319	-0.17571592	-0.39494467	1.7701893	1.8336205	0.18071413	-0.6078243	-0.35587978	-0.26996517	-1.0609956	-1.9079318	2.905877	2.2870913	-1.0523505	-1.5284705	-1.9340196	0.13967276	3.627822	2.0491223	-1.320456	3.7621999	3.4153955	3.1795843	0.45039654
HS6ST2	-1.4361815	3.6990848	1.5872903	-0.96811676	2.787581	-0.90946674	2.8855844	2.922915	-0.022096634	-1.7521853	3.8713775	-1.9244347	0.022096634	-2.1732354	-3.057139	-2.0530434	3.6333756	-2.049211	-0.3292365	-0.503726	-2.0309644	-0.42173767	-1.2485933	2.121595	-0.25896025	-0.78731203	-1.3139992	0.25162268	2.9105306	3.6667647	-0.94132996	3.0157113	1.9987998	2.2267785	3.0938544	1.737741	1.3595176	-0.7869854	3.280436	-2.81948	-0.31783867	3.6955495	2.469654	-0.46117496	2.9898663	0.79246616
CAMKK1	-1.2196503	-0.9552655	1.564714	1.8575082	1.904788	-0.75057507	2.1296206	0.06431675	2.2205577	-0.78962326	1.4126382	-1.7438917	1.5750132	1.4139171	2.3495164	1.6891837	1.4556713	-0.61698484	0.6106076	1.5879173	-0.06431627	0.988863	1.0562468	1.5888205	-0.45799875	0.840857	2.7278175	2.3793573	0.48653316	-1.4331293	-0.80569744	-0.8474593	-1.3441801	-1.6932764	-0.895658	-0.6151924	-1.8395896	-0.7418804	-0.5519104	-0.5087166	-2.5004053	2.1023998	0.39051056	-0.9251261	-0.5845947	-0.51308537
ZNF625	0.21453905	-1.2423072	-0.2723732	0.47698832	0.6197195	-0.3537202	0.7417636	0.09346962	0.44765854	-0.016072273	-0.64965487	-0.58790874	-0.3073039	0.09484768	-0.027618408	-0.65129423	-0.33354425	-0.66577196	-1.7238154	0.50337267	-0.11738205	-0.13075829	0.70757294	0.1956377	0.40779305	-0.044830322	0.07752752	-0.0663929	-2.4852238	0.40167952	0.21478939	0.016072273	0.6015935	0.03924942	0.49367476	-0.63076353	0.10476112	-0.017822742	-1.5508332	0.6437979	-1.7638893	-0.3952675	0.8331647	0.9452472	0.6085348	-2.314198
ZNF563	-1.1898432	-0.062690735	0.37974787	0.19947386	-0.28645372	0.28492594	0.32239914	-0.3484006	0.069083214	0.5633664	-1.3734856	-0.11549282	0.081878185	0.2159009	0.6122775	0.58427143	-0.34031534	-0.6117091	0.36072302	0.20209455	0.10835314	-0.95697117	0.89885235	0.81467676	-1.2780619	-0.06050396	0.29400635	-0.28436804	0.5060353	-0.54382753	-0.98896646	0.01747942	-0.906939	-0.028208256	0.8258405	-0.48942232	-2.7896924	0.5682831	-0.23918295	-0.01747942	-0.93349266	-0.34437323	0.27743483	0.29047513	-0.5605345	0.92955637
LIN9	-0.57532597	-0.104221344	0.1588397	1.0799026	-0.83289814	-0.97163963	0.61571836	-0.34428215	-0.45720005	-1.2178516	-0.50120354	-0.2187128	0.97412395	0.029790878	-0.5593109	0.44458485	0.76507187	-0.02502203	0.025021553	1.4984922	1.0776291	-0.49002743	-0.2937584	0.93321896	-1.08284	-1.3225002	1.9798899	-0.66421795	-0.32798767	0.35978794	0.1740117	-0.8488045	-0.050293922	0.61112404	-1.1343441	-0.73271656	-0.91326237	1.3800116	-0.9777651	1.8740492	0.81756496	0.45779133	0.7894163	1.6790972	3.631137	1.121223
CLEC4D	-0.3395357	-0.03890276	0.12877178	-0.0626812	0.335711	-0.5891094	0.109583855	-0.6386218	1.3159337	-1.0981717	0.13436651	-0.23050022	0.27702904	-0.004050255	0.54373837	0.5825472	-0.2434001	1.2504058	0.004050255	0.7215023	0.25356627	1.3145776	1.0908966	-0.05122137	-2.1505527	-0.31255054	-0.34930992	0.493721	-0.76767635	0.1627202	-0.06002474	0.004232884	-0.7204795	-0.0770092	0.27344275	0.0984745	0.38126993	-0.3700819	-0.21830654	1.019608	0.15715647	-0.5356574	-0.09760547	0.28080058	-0.24813628	-0.067887306
GPRC6A	2.1342149	-0.88083553	-0.4827423	-0.4116459	-0.37289667	0.73936176	-0.23198605	1.2426553	1.7826152	1.1405025	1.4117389	-0.1893692	-0.95899487	2.6406465	-0.48480606	-0.54215765	2.1171355	-1.4382648	-0.6910057	1.786469	0.46900606	-0.5233793	0.2803321	-0.37580538	0.8122363	-0.025072098	-1.5979557	-0.2625985	1.4140911	0.4954095	2.4793882	1.6552653	-0.7480383	2.4724507	-0.004034996	1.6556273	2.8442297	1.5036688	1.6780195	-0.8947344	0.004035473	-0.20756435	-0.0208292	2.3683677	-0.049358845	-1.2976885
RAET1E	-2.6537495	-0.010427952	-0.6051111	-1.2864971	-0.33569908	-1.4106026	1.6301622	-0.7958894	1.9708433	-1.128315	1.1285081	0.9396992	1.659514	0.010427475	-2.011775	0.87540483	-0.024065018	-0.29470062	1.7023644	-1.4491253	-0.37060356	1.074419	-2.8226576	0.97332096	1.9672046	-1.1526489	-0.5710654	-0.059919357	0.45937157	1.78515	-1.3149376	1.1876292	0.7047353	1.4825573	-1.3464861	-0.6827874	1.3872433	0.4852867	1.9211197	0.17926884	-0.3509159	0.8821459	1.8219573	-1.7354598	1.1173146	-0.052117348
ZNF417	0.6419301	1.0600758	1.1586246	0.5224819	0.22714424	-1.2676659	0.9293461	-2.3478794	0.5223808	0.79248047	-3.5784388	-0.8571043	1.1654205	0.6464348	0.03220415	-3.467101	-1.2543273	-3.196423	-0.002562046	-4.6273775	-0.17854595	0.45209265	-2.3192444	-2.1616201	0.085401535	-0.17350578	0.5909815	-1.9779849	-2.6631198	0.2900753	0.7041974	0.047805786	-4.652051	-1.2479925	-3.764227	-0.65852547	0.15884638	0.4118762	0.3253746	-0.22051382	-1.3361769	-0.08987522	0.002562523	1.900785	-0.17692995	0.50609326
HELB	-0.05212283	-0.72294116	-0.57523465	0.70858455	0.81483483	0.43660426	0.08585	-0.29746556	0.000654	0.48955226	0.5289295	0.21877885	0.55459714	0.979543	0.15230346	0.7537377	-1.0684655	-0.5916841	0.16859984	0.26520848	-0.000654	0.47509122	-1.4120004	-0.06832194	-0.39970517	-0.00699544	-0.49588895	0.62247205	1.0289519	-0.25978065	-0.40497088	-0.43354535	-0.785002	-0.90179896	0.31277108	-0.16912675	0.31433892	0.78824115	0.013187647	0.5334389	-0.8560116	-0.07704234	-1.4196985	0.12554479	-0.5848839	-0.88573337
SEC62	-0.14254236	-0.27553415	0.19243717	0.37459803	0.1704278	-0.43608665	-1.7549353	-0.017033577	-0.28490305	-0.42625237	0.40639877	-0.24393988	1.0046396	-0.55481005	-0.45427418	-0.5225735	-0.08545399	-0.85039854	-0.24669933	-0.28129292	-0.07026148	0.03216362	0.65638924	-2.3929944	-1.1144629	0.8271675	0.6052017	-0.38341713	-0.1690197	-0.3310442	1.1937237	0.6061034	0.47422266	0.93231773	0.9289684	1.0188398	-0.41562748	-0.74289846	0.017033577	0.20635366	0.31806993	2.0727396	0.14578915	1.5256982	0.25088406	1.1794176
C8orf31	-1.1221681	0.67961836	-0.9313903	-0.9892235	2.0961256	0.7979369	-0.77907896	-0.14429235	3.0253053	-0.29238224	-1.8311849	-0.023798943	-0.6620474	1.525496	-0.24785948	-0.019934177	0.1267643	1.9133058	1.5938225	0.20446825	2.204568	2.398614	-0.34975052	-0.3625927	1.9149547	0.15944481	1.9816904	-1.2186913	-0.605176	1.4279366	2.1669083	0.019934177	-1.3459029	0.49949694	1.1111517	2.1396642	-0.88959455	0.5349221	-0.8554745	-0.053290367	0.027217865	-2.2710757	-0.24617004	-0.6530175	1.882381	-1.8497105
STMN1	1.3119035	0.1826353	-0.19587088	-1.8130484	0.8927884	0.08825779	-0.18546772	2.293291	2.1310225	-1.2360907	-0.6932583	-0.8355055	1.2146292	-0.4754219	0.28647232	1.5500498	-1.5609574	-0.9974489	-1.4306602	1.4872246	-0.28327847	1.5293207	-1.0285025	1.1463037	0.075852394	0.24959183	0.27121353	0.4378357	-0.3027053	-0.07721329	2.4760966	0.5116062	-0.54650116	-0.19762278	0.9399471	-0.5067053	-0.84934855	-0.182827	-0.60715103	0.4432249	3.0449772	-1.2032304	-0.075852394	0.12065792	-0.2962346	2.0865571
SIGLEC10	-0.004502773	0.25214958	0.47363806	-0.2763176	-0.16518116	-0.36248922	-1.2722712	-2.0950074	0.5087409	-0.4443798	-0.9738879	-0.17762184	0.63877916	0.5666971	-0.43740368	-0.3914976	-1.2436204	0.28149176	0.17832947	-0.5007787	0.4047346	0.18180323	0.06762886	-1.1506915	0.53272486	0.8848829	0.5070305	0.52365446	-0.012254715	0.39806843	0.6959305	-0.72093725	0.016908169	1.2180347	1.2206783	-0.03351593	-0.48055077	-0.39245987	-1.1536098	1.0623965	0.46502256	-0.7850089	0.004502773	-0.5490489	0.14141703	-1.1781161
WFIKKN1	-0.6519408	0.02365303	-0.48499918	-1.3458862	-0.94937897	-0.22182941	0.059672832	0.037832737	0.092143536	-0.35330915	0.841383	0.025660515	0.013103485	-0.43482542	0.46322107	1.0412583	0.28597307	-0.34206247	-0.2299242	-1.2482281	0.49380875	0.886899	0.59269476	0.033409595	0.13464785	-0.5115261	0.31449986	1.7980504	0.32109118	-0.6219301	-0.79383945	1.9639583	0.45413303	-0.056540966	-0.30689907	-0.13547945	-0.2943716	-0.013103008	0.048122406	0.038209915	-0.140059	-0.6878004	-1.3403721	-0.22658205	-1.0802412	1.4907789
KLF14	-0.49359035	-0.3640914	0.6617079	-0.15290833	-0.6564636	1.1187096	0.032943726	2.013877	-0.24592304	-0.32574558	-0.033887863	2.3311348	-1.0554762	0.65879583	2.2175183	1.9010572	-0.43333483	-0.32643318	-1.1944385	-0.36516714	1.667707	-1.339221	2.305347	0.19887733	0.76339436	-1.107441	-0.4003706	-0.27538967	0.5444193	2.2122617	1.3806896	2.2672863	0.29704666	-0.41508293	2.6018915	1.3564935	0.917233	-0.5804281	-0.86139107	-1.1543932	-1.0171566	-0.032943726	-0.88505363	3.5191593	1.3853903	2.9768581
NXNL2	0.19784474	-0.1752975	-2.9487894	0.4357183	-1.2891166	-0.6822336	-0.0881083	-0.6783359	0.48090863	-0.26061988	-0.61154914	0.10591626	0.6247432	-0.45374942	0.4649489	0.43165565	0.803272	0.19912934	0.41611266	-1.6099074	0.06077361	-0.25077462	-0.56295896	0.3473847	-2.1317575	-2.4834473	-1.8728611	-0.06077361	0.26338077	0.10640502	0.25344586	-0.43037248	-0.28701234	-2.2128527	-0.98965955	0.4987843	0.38980985	0.34042	0.08699107	0.34479165	-0.14974141	-0.92569184	0.430274	0.13953018	-2.9397633	0.75960803
BRS3	-0.4466715	0.5639882	0.11485481	0.2467885	-0.10810137	0.45922136	-0.7604079	-0.032999516	-0.21205616	-2.2268128	0.12595797	-1.393579	-0.5672798	0.015587807	-1.268538	0.2586999	1.0668464	-1.2099986	1.9229388	-0.12574434	-0.8301034	2.3614187	-0.015587807	-0.609118	1.3857422	2.5388246	1.8533225	-1.2206216	-1.4195123	-1.0791306	0.44252062	0.21182394	-0.2856331	0.4031124	1.7377167	0.9146428	-1.3158255	-1.3995929	0.9429202	0.8149147	2.6066914	-0.39921713	-0.45509577	3.342004	2.9317906	-0.12328911
FBXO39	0.061361313	-3.1318607	0.053884983	0.9723773	-0.4912057	0.2113285	0.9801879	0.82998085	-0.88983727	-3.1816978	0.54818296	-3.2993894	-2.7287674	-0.17509317	-3.5348449	-0.039425373	-0.86504173	0.13319159	-2.2978258	-2.0139523	0.03992319	-1.0398402	-0.7974119	-0.033525467	0.08367157	0.005177498	0.47679853	-3.3476562	0.43213844	0.13071728	-0.472672	0.545537	-0.005177498	1.1406107	0.83977413	-2.9541607	0.4370408	-0.017799377	0.14149761	-0.7681632	0.061444283	0.072719574	-0.1726613	-1.3460073	1.1281137	0.23358417
B3GNT6	0.033922434	-1.9453175	0.44316983	1.9058936	-1.7178376	0.022892237	-1.1985638	-0.113093615	2.160806	-0.022892237	-2.2312376	-4.1369057	0.79604745	2.8659375	-1.7284682	-1.7627661	-4.0339537	-3.7409117	0.120833635	-3.609946	-4.709922	0.24351048	-2.8810637	0.18261266	-0.84687686	-0.21346259	1.3568575	-1.7149465	0.2830546	-1.3759282	1.7873976	1.0777161	0.15582776	1.4131072	0.09801412	1.6269972	3.7647011	-0.8021929	-1.4999998	2.750624	1.0130455	-3.4684637	-1.2382367	0.8930547	-0.5315087	2.8607156
ZNF619	-0.4173982	-2.7394245	-1.1702864	-0.051735163	-0.3235557	0.026448488	0.4118998	0.48568845	-0.77762294	0.10504508	-0.7660639	0.8501694	-0.055383444	0.4491036	-0.2021234	0.1861546	-0.47007394	0.119745016	-0.5093243	0.32699752	0.57110095	-1.0569861	0.6137941	-0.02620864	-0.054068327	0.13110995	-0.7440288	0.02620864	0.5368974	0.28112388	-0.032619715	0.28050542	-0.7223599	0.045223475	0.4292133	-0.76215625	0.3608234	-0.101519346	-0.131531	0.5779927	0.06381297	0.09736419	-0.9303868	-2.1482756	-0.28282	0.51769567
FAM71D	-2.8576505	0.30952477	-1.194391	-0.70682454	0.021754503	0.7328837	-1.097708	0.092157125	0.36369634	-1.1285579	0.513077	-0.009096384	-0.34892392	-1.7567165	0.009096384	0.2203629	-1.3435676	0.32835937	-0.13111043	0.4193766	-1.8148677	0.76245093	-1.8902023	-0.10101962	1.0510762	0.08591342	-0.052689314	-1.6646965	0.87363505	-0.61131454	0.47290683	0.91714025	1.1591327	-0.918699	-1.412566	-1.7114642	0.13933158	-1.0011451	-0.02241683	0.20723748	-2.5157683	-0.27848172	0.45790052	0.3342569	0.17339039	0.60732794
SLC26A1	0.899724	-0.001696587	0.00169611	-0.2522974	-0.32900286	-0.2109909	0.93892765	1.0429049	0.9816265	-0.5787573	-0.87503433	0.211586	-0.04489422	-0.015455723	1.3529534	0.027465343	1.0483541	-0.43907547	1.1820059	0.15800858	0.36095476	-0.19661093	1.3501682	2.9899893	1.8994379	-0.003108978	-0.27869368	-0.44678116	-0.21256018	2.2174087	-0.4517417	-0.22346115	-0.3970976	-0.690218	-0.040733337	-0.6788492	-0.41428566	-0.60084486	-0.08999634	0.17315531	0.24437523	0.6759443	0.2654543	0.6047416	0.88260365	1.3246613
RAB42	-0.44743443	-0.7709241	-0.12080097	0.2979622	-0.20709181	-0.36106157	-0.4159217	-0.29970074	0.32367516	-1.0559568	-0.58772564	0.49046707	0.5508194	0.2080555	-0.1434269	-0.029650211	-0.37091494	0.029650211	0.1822033	0.17381954	0.6756964	0.6741791	0.08262825	-0.6235137	0.3538208	-0.25215197	0.94110775	0.28461933	0.38403988	0.29480553	0.27367783	-0.27286577	0.12750244	0.6357622	-0.059662342	0.2757082	-1.1569028	-0.6434822	-0.49322844	0.14029026	0.5536537	-2.2607474	-0.6023927	-1.2058263	0.0782485	-1.215353
M1AP	-1.9513931	4.230733	-0.25099468	-1.970604	0.7688818	-1.2769032	-0.5524821	2.826621	0.64854527	1.6607571	2.8482013	-0.57443523	-1.3029003	-0.06968498	-1.995492	-0.014545918	-1.8029261	-0.08252907	-0.7633295	0.25587273	-0.3821659	2.4324389	3.6998243	3.1775637	2.3755774	2.2449064	-1.9519958	0.014545441	-0.2988081	-0.30884504	-1.6225605	-0.53913784	-1.0803566	0.33903503	2.064487	2.661439	-0.55670404	2.0527205	-1.2459764	2.0091662	2.060626	-1.1217337	0.09247589	2.0983486	2.2573848	1.723958
ZSCAN4	0.5012498	0.03548622	-1.6819329	-1.9137406	-1.2294698	-2.0674205	-0.9650383	-0.36989784	1.0329113	-0.146348	0.48136568	-1.8577104	2.6800852	1.5047975	3.3459702	-0.12977934	1.3723302	1.7850251	-0.60767317	-0.5143924	3.1690907	0.32442236	1.3039565	-2.241282	2.2393126	0.18242311	-2.3176217	-0.7547426	-0.44393826	0.6967416	0.91861296	-1.5197024	-1.8252616	1.2249112	0.40706348	-1.7817664	0.42324114	-1.238409	-1.1005378	-1.6966014	1.7098036	-1.9985137	0.9386854	0.003740311	2.57577	-0.003740311
VWA5B1	-1.2606783	-0.26625872	1.1718006	2.2272367	0.6426406	2.150014	0.47491264	2.1129093	0.058097363	-0.3531947	-0.021401882	-0.40383196	0.56917524	-0.32873297	-1.3502917	-0.5716367	2.1156864	-0.40510893	1.541821	-0.12553883	1.3475928	1.6171708	-1.149529	0.662941	0.021401882	-0.549458	2.0562506	-1.2154975	0.7597399	-0.266191	1.8563333	-1.5472932	-0.43326044	-1.1574645	1.5687356	2.401813	-0.48620844	1.6909332	-1.2425609	-1.6768394	-0.26305437	-0.81139946	1.6363385	2.7139406	0.10829878	-0.7751117
LINC00311	-0.31425095	0.6609087	-2.0931578	0.8535433	0.23164415	-0.7465191	0.7045474	0.8648834	0.06308699	-0.35128736	0.5297265	0.696476	0.5549488	-1.6925764	0.19197845	0.26969385	-0.44746447	-0.27171898	0.6092334	-1.5955858	0.29829645	-0.06308699	0.16847706	0.09355497	0.66513777	-2.5747452	0.21272898	-0.23669529	-0.5064831	-1.2256031	-1.6038103	-0.96857786	0.07834625	0.5586386	-0.20826292	-1.5527582	0.21936369	-3.060957	-0.5047412	-0.3924842	0.17257738	-0.34698153	0.5843103	0.7387953	-1.8041353	-1.6356382
HTR6	-0.36822414	-0.8533735	-0.97722244	-0.3607664	0.26808214	-1.3770018	-0.47642422	-0.94268894	-1.2303867	-2.0206213	0.21348476	-0.4447651	3.0214205	0.028984547	-1.2066298	-0.97320557	-0.60295343	0.20195961	-0.34982967	-0.92119503	-1.1150417	-0.31810093	0.9212723	2.2691016	-0.9403057	0.5854502	0.18410158	0.24375963	0.5842552	-1.356606	0.7929759	-0.02898407	-1.121819	-0.90472126	-0.6783519	0.72496986	0.63359356	0.03974533	0.29347134	1.0447769	0.107756615	0.6726837	0.7932129	1.0980196	0.76841974	2.3218203
MAGEB6	-0.6288643	-2.736311	-1.4879284	1.2221394	-0.5982647	0.9220238	-1.8884974	-2.0356827	-0.25821018	-2.1637335	-0.005885124	-2.8843632	1.0248013	-2.1545925	0.2739401	0.25832987	-1.4940825	0.6629019	-2.8981962	-0.4255371	0.81669044	-1.2254858	0.08328247	1.2184963	-2.0989265	-2.922576	1.0513573	-2.9318542	1.7193599	0.95607233	-2.6317492	-2.8346596	-0.13773727	0.80014133	-2.5258179	0.9151554	1.1536722	0.33955812	1.3817425	1.385963	0.13591146	0.6707258	1.37502	-0.47137213	0.005884647	0.35084152
LMNTD1	-0.30744672	-0.09212041	-0.45058465	0.19577813	-0.6363733	-1.3061979	0.6459992	0.57861066	0.3825705	-0.07671046	-0.5079057	-2.4616072	-0.23041987	0.51328826	1.2542975	0.002125025	0.7254913	-0.11854863	-0.020792246	0.059361696	-0.3870747	0.57263494	0.5910237	0.2032392	-0.38550782	-0.3524964	0.36778808	-0.8820813	-2.235576	-0.26448417	0.68811536	-0.07017875	-0.88380027	0.3273685	0.8541491	0.8257916	0.51261115	-0.002125025	-0.27046943	1.4305656	0.36894822	0.77084947	0.29240632	-0.6233065	0.66241527	-0.29431343
CIRBP-AS1	-0.05232215	0.5925896	0.401325	0.52430177	-0.19628835	-0.3460443	0.19677043	0.32645726	0.56531405	0.2082789	0.3645599	-1.7750609	0.607353	-1.4901888	0.7135699	-0.6959264	-0.083949804	0.26104617	-1.4501059	0.8041489	0.51782537	0.5116532	-0.47056413	-0.06982064	0.14697337	-1.7635734	-0.009668112	0.001188517	-0.018882513	0.07670379	0.4327948	-2.3493922	0.10293269	0.012992144	-0.001188517	-0.042361498	-1.5203412	-1.1603315	0.8388002	-2.44956	-2.430073	-1.8767169	0.039663553	-0.38014293	-0.7117903	0.41364026
CD200R1	-2.4192019	2.5509305	3.0693145	1.4414372	-0.08547115	-0.95295954	-1.6253195	-0.25175858	-0.5966644	-0.85521317	0.072916985	-0.45467567	2.900423	-0.5222869	-0.55059385	-0.78107023	2.2016115	-1.3363667	0.42571735	-0.030000687	-1.0246062	-0.2520609	-0.98670053	-1.329916	-1.1724677	1.861742	1.8698263	-0.12866974	0.7497196	3.6287837	-0.049307346	0.1194582	1.0659599	2.4385839	2.0900402	2.9850817	-0.6642618	-0.47064304	0.030000687	2.5114965	3.1033406	-1.2677126	1.9720769	0.24845695	2.496461	2.786981
ATOH7	-2.519348	-1.5226924	0.44960856	-1.6622636	0.5645249	0.31259418	0.011570215	-2.0389135	0.97024703	-0.30838847	-1.9146183	-2.2712061	-0.40652585	0.8213699	2.258867	-3.7183259	-3.25412	0.8608196	0.07134318	1.184623	-1.4467185	-0.011570215	0.10846782	0.10069251	0.40398097	0.64191175	-2.0807598	1.5357826	0.774307	-1.8803346	-0.3975799	0.09482932	1.1594856	0.35403085	1.7425826	-0.5884898	-0.68978095	-4.038645	0.8161824	0.5827973	0.14702058	-0.36939454	-2.1251924	-1.9204528	-1.9199293	-1.8837106
AMER1	-0.20916986	-0.09143448	0.19040108	-0.4909401	0.3744378	-0.060083866	0.026242256	0.76500463	0.7364378	0.073577404	0.8012867	0.31009102	0.33247042	0.67311573	1.3158092	-0.7458782	-0.84607935	-0.22329521	-2.0004272	-0.021268368	-0.8450532	-1.2427497	-1.3048072	-0.33816147	0.021268368	0.042641163	0.12441206	0.3309331	-0.09621382	0.4204421	-0.23512506	-0.47579336	-0.025455475	0.040308	0.3210721	0.39348078	1.191298	0.4327922	-0.36219263	-0.056798458	-0.41913605	0.08857584	-2.6681423	-0.5599997	0.7781625	-1.4808493
NKX6-3	-0.7251022	-0.54827857	0.023687601	-0.3037293	1.4291122	0.48387504	1.6331027	0.64801955	1.3565333	-1.2905676	-0.41653132	-1.3335812	-0.7731588	1.2615397	-0.4348085	-1.5417206	-0.16679549	1.9306786	-1.2530057	1.4755781	2.959996	-0.46925855	-0.675791	-0.5119078	1.4409268	0.1327579	-0.84974027	-1.0387986	0.25990272	0.8307226	-0.829653	-0.74556565	0.58289456	-0.5233381	-0.023687601	2.0947807	1.4530017	0.57427907	1.9258406	-0.6779535	1.0216463	2.8720882	1.4746749	-0.41787028	-0.55737257	0.9232676
TBATA	0.23506474	0.6028116	-1.0140493	1.066097	-0.1260035	-0.13867164	0.51165223	0.003951311	1.3014953	-0.12063861	0.49174476	-1.0167515	0.08483195	-0.52677894	0.40555453	0.7433188	-0.16192937	0.5159204	-0.28274894	0.27091146	0.33805823	1.0732553	0.7091949	-0.16316247	-0.017770052	-0.003951311	0.24235749	0.11199641	-0.14799857	-0.07371068	-0.24233747	0.6247847	-0.78402543	0.6035063	-0.14232278	-0.36337733	-0.047407866	-0.4211986	-0.33271766	0.11791873	-0.92787623	0.19596505	-0.35368848	0.46644378	0.14560628	-0.49533176
EXOC3L2	0.041395664	0.12738752	-1.3152647	0.55367327	0.29597807	-0.25676203	0.00410986	0.3139615	0.5682206	-0.68831825	-0.26973486	-0.3961444	-0.24844694	0.27957964	0.49365377	0.06658888	-0.5943217	-0.23555231	-0.5999913	0.059870243	-0.00410986	0.43931532	0.2425704	0.08223677	0.27941465	-0.10520601	-0.19086504	-0.4106555	-0.5974765	-0.17512274	0.43607855	-0.17762041	-0.06607485	0.71646166	0.04121828	0.2831273	-0.4681964	0.15937567	-0.2011199	0.74333334	0.6786361	-0.7227168	-0.23667336	-1.048387	-0.8744936	0.14731216
CABP4	0.44792652	-1.0593834	-0.59300756	0.24871302	1.6942468	0.7904353	1.4951763	-0.77063847	-0.78748226	-0.91588736	-1.8505497	-0.60211897	-0.008778095	-0.8422718	0.08649254	1.1101165	-1.7147784	2.2703152	1.8282104	-0.51146364	-0.36704397	2.3347054	-0.13944483	3.64288	0.43907118	-0.42134762	1.9574962	-1.1601405	0.31276655	2.1098666	-0.589581	-0.78006124	-1.6732631	0.79903364	-0.23557901	-0.44768667	3.0945683	1.485136	0.008778095	-0.66391134	1.4550996	0.15159416	-0.47122335	0.4743495	1.1954303	-1.0257025
TNFRSF13C	-0.90436864	0.17422128	2.3992522	1.1383178	-0.43495774	0.8182652	0.18499827	1.4419982	1.6017253	-0.21585536	-0.98114085	-1.010041	1.127557	-1.2759082	1.4673622	-1.8114359	-0.008765459	-0.0708158	-0.22157884	-1.2107275	1.1237943	-1.0086915	-0.9654815	0.5508578	1.2147305	0.008765459	0.6840322	-0.87099385	0.13749623	-0.503598	0.7368982	-2.6391847	-1.3353713	-1.0708716	1.119416	1.2711103	1.511318	-0.7155378	0.5848181	0.5723345	0.23385501	-0.11014056	-0.22765136	-0.12609649	0.14918303	-0.8621266
ANKRD30BP2	-0.23475504	1.0588183	0.6193867	-2.8824048	-0.942039	-0.011331081	-0.029098988	-0.7642069	1.192306	-0.2955413	-2.1947885	-5.1538196	0.2351532	-4.8827252	0.6916404	0.480155	-0.16286325	0.5983267	-0.5546384	-3.7393994	-0.7600126	-0.22221804	-0.040952206	0.660172	0.09272528	0.3181343	0.2787671	-0.8407202	0.20716	0.28467464	0.022669792	-1.1840725	-0.49869013	0.011331081	0.24657488	0.10581112	-0.19103003	-3.9399714	0.19477272	-0.36927795	0.37282133	-0.05503559	0.05023861	0.6900306	0.65766025	0.5075543
KCNG3	-0.36938763	-0.75074387	0.34955978	1.8407006	1.1081038	-0.5377908	0.06482506	-0.46894312	1.1276073	0.54157543	-0.1787548	-0.49643898	0.23359013	1.3637733	1.6996884	-0.42121315	-1.7417731	0.9715004	-2.8102636	0.8743634	-1.8773823	1.683506	2.2860465	-0.47278023	-1.0391617	1.1324215	1.4378757	-2.376245	0.036465645	-1.215662	1.2954926	0.7742996	0.0762949	0.31593084	-1.2140183	0.40453196	-0.9834676	1.3599448	-2.9158878	2.546493	-0.16169739	-0.036465645	-0.99898815	-1.1481972	-0.07198572	-1.3608298
LINC01312	-0.7435181	0.015571833	0.15624356	-0.07865262	-0.2952168	0.1975615	0.22545409	0.26436543	1.0294077	-0.25294375	-1.1315181	0.8552654	0.03421092	0.20201993	1.0335143	-0.27170253	-0.36178517	-2.025386	0.1083653	-0.22321963	0.025787592	0.75926805	-0.5035088	0.12548614	0.9021013	-0.64376473	0.64453673	-1.6071651	-3.593372	-1.1458461	-1.1819351	-0.5710156	-1.0432131	-0.38205457	0.3318193	-1.7401726	0.3510325	-1.4391377	0.5545666	0.37976623	-0.22803235	-0.015571833	0.49719453	1.0578253	-0.21511126	0.10022116
B4GALNT2	-0.82129025	-0.033289194	1.3008192	1.6782458	-0.8672688	-1.5810916	0.38579726	-0.26100278	0.15509391	-0.53865314	0.42741132	-4.7828617	0.033289194	0.502754	-0.4670136	-0.987571	-0.5026114	-1.8278844	-0.2267425	-0.17102933	-2.4479434	0.35012794	-0.31010747	-0.19454885	-0.327636	0.073642015	0.14114308	-1.4664085	0.79496074	-3.1416328	1.7106812	1.8124139	-3.7616136	1.3959825	0.9708383	1.4389274	0.34788585	0.8543389	-0.30144715	2.7671597	1.2311671	-2.2962286	-1.337146	1.0757258	0.60758805	0.88549495
FMR1NB	-2.669835	-2.831977	-2.6025538	-0.12609482	-3.0650911	-2.8300943	-3.5375443	-0.42767382	1.4415178	-0.92056465	-1.2180495	-0.12352848	-0.16222286	-0.06933117	0.90679836	0.5709958	-1.527185	-1.9019232	1.4608512	0.57867384	1.1403923	-1.2935677	-1.77667	0.06933069	0.47373962	-0.13311863	0.98659706	1.5033789	1.0109954	-3.356017	-2.5716004	0.4677019	1.1245246	1.0753999	0.54980564	0.25539827	1.0400829	0.52686644	0.81720877	1.0776381	-0.7619419	-3.3204193	0.56591034	0.48128605	-0.9823117	0.8966317
GCSAML	-2.1444063	0.9141979	1.9168806	-2.454956	-0.5445776	-2.2396235	-1.61519	1.3376298	2.1287317	-0.000195	0.82489777	0.000195	0.4341936	1.3805442	-0.75067425	1.2526975	-2.1431494	0.753427	1.2420759	-0.86372566	1.3200259	0.45068598	1.2173457	1.2043257	-1.7724776	0.3914256	1.8853226	-2.2353878	-2.6879606	0.36898994	-2.117959	0.61149454	-0.3101797	1.3947096	0.58715534	-2.5193386	0.7166195	-1.2384481	-1.8170109	-0.27096653	0.38785648	-2.1828089	-1.0654535	-1.259974	-0.14133263	-1.1353436
SIGLEC11	-0.37113905	0.90672255	-0.3798647	1.1256089	0.16423178	1.3812714	0.90141344	-0.107479095	1.1964288	0.4136448	-0.18533516	0.19390917	-0.65750027	-0.52554464	-0.43011284	-0.0024786	-1.3518887	1.927639	1.6898098	1.9282007	-1.3902321	1.4226618	1.7893386	-1.377481	2.0127091	-0.208951	-0.561656	1.6809354	1.367981	-0.2547331	2.3808365	0.69070816	-0.9625807	0.17028141	-0.7849808	-2.1673846	1.2254467	-2.5407085	1.8181138	-0.82568455	-0.6294699	-0.28113413	-0.12519646	2.1425273	0.0024786	-0.3351431
IL23R	0.15608597	-0.67877865	0.8493891	0.972312	-2.8786836	-1.9862351	0.8569679	-0.37634182	0.29845858	-1.0238905	0.11686611	-0.6038537	0.7916832	0.3895564	1.0769882	0.048657417	0.10535622	-0.25860214	-0.6526923	-1.2920976	0.46190166	0.5309038	-0.11005545	0.4050784	0.048137188	-0.23713732	1.1155453	-1.1341767	-0.06817722	-0.328959	0.34787083	0.3460288	-0.11261749	-0.048137188	-0.40936184	-0.59203243	-0.38939285	-0.90116835	-2.4383416	0.66025925	0.44804287	-4.2547693	-1.4559627	0.8093524	0.05886817	0.86313486
MAGEB18	-0.45345306	-0.83815813	-2.2913055	0.06635952	0.93848324	-1.1229258	1.3725724	-0.04579258	2.2684436	1.8209624	0.24733305	2.318872	-2.637557	-0.15378475	1.9420791	2.2805238	-2.418723	1.0441971	1.3728809	0.56105137	-2.7039375	0.47140408	1.0271826	1.1376123	-0.6128292	0.045793056	-1.8617067	1.8241954	1.4581532	-1.9976072	-0.07883549	-2.243085	-2.58208	-2.535736	0.58125496	-2.5909128	-1.8946095	-2.3246775	-1.8984795	1.6570482	-1.3857012	-1.9154987	2.1005201	3.0417817	1.0376701	-0.19151449
IFNL2	-1.6316037	-0.01018095	0.4251318	0.17253828	0.08542204	0.04235649	0.26126194	-1.7376151	0.060356617	-1.6965356	-3.7990437	-0.29702425	0.45023298	0.31056643	1.452816	-1.0023685	-0.9765334	-1.5613632	0.090111256	0.39450073	0.2602706	0.004738808	0.34261656	-1.7925301	0.5745473	-0.14949656	0.13172293	-0.35196686	0.1235342	0.43532372	-0.12349558	-0.02600956	-0.6927819	0.32351732	-0.15770817	-0.004738808	-0.94919014	0.10710764	-0.5374861	-0.012317658	0.85471725	-0.5369072	-0.9717083	0.6199932	0.42925215	-1.2343278
IFNL1	0.055278778	0.7248306	0.5761733	-0.05779457	0.15701532	-0.2904849	0.6872535	-1.97685	-0.11561012	0.2218728	0.119432926	0.17479134	-1.1477094	0.43523645	1.3295522	0.16353655	0.70196676	0.17850494	-0.15039158	-2.1073456	-0.09455919	-0.34254646	-0.17229366	1.0497737	0.6377492	0.1953249	0.015697002	0.6197772	0.82646275	-0.8800225	-1.5201898	-0.6341438	-0.59738827	-0.4665227	-0.4246974	-0.015697002	-0.26910543	-0.40970755	-0.51234484	0.80303526	-0.3576975	0.16515064	-0.048685074	-3.2168522	0.7239723	0.4547329
C4orf36	-0.58171177	-2.393919	1.11029	-0.29392815	-1.1429596	0.42281055	0.53530216	-2.46305	-1.1378021	0.22378063	-0.4836402	-0.6297593	0.063197136	-2.768775	0.77499056	-0.09428501	1.3842177	-0.3005457	-3.74154	-0.041788578	-1.9940281	0.22146034	-0.31006432	1.3769865	0.27097607	-3.8879938	-2.49886	-0.8341942	-3.4881172	2.0761123	1.4950652	1.2215848	-2.4166389	-1.4192047	1.375442	-0.18082428	0.9364939	0.5822401	-0.6511278	1.5170112	1.3195767	0.8455181	1.3880286	0.0417881	1.1915514	0.14666176
RIMS1	-1.6332293	1.8107629	-0.00488472	3.4022932	-0.60251284	-1.174551	0.56383705	1.4101071	1.1325035	-0.13489246	0.6205311	0.13168001	0.7808924	-0.4617796	0.00488472	-0.6622772	2.1249952	-0.5234728	1.0938258	-0.5754366	-1.1892366	-0.121661186	0.6808338	1.6851563	-0.19872999	-0.21901989	2.8701096	1.2859297	3.0438166	-1.3968906	-0.6914058	-0.1016469	2.9053793	-0.8754225	0.04405594	-0.005509377	-0.40051937	-1.1427422	-0.378613	-1.1020365	2.1068401	-0.81309175	0.33429527	0.58418036	1.8672161	0.18043566
TAB3	-0.39736772	0.12636113	0.3832023	-0.3165233	-0.4694221	-1.049248	0.07210088	0.64374566	-0.7239249	0.0838716	-0.21687865	-0.43900323	-0.48558116	-0.16408563	0.004318953	-0.64382863	0.34073567	-0.004318953	0.60636497	0.35924506	-0.4575312	-0.16626382	0.63856864	-0.1742642	-0.09569812	0.40376782	-0.30105615	-0.088349104	0.03626895	1.0688426	0.58055854	0.9542382	0.7459099	-0.06674409	-0.17472386	0.36710858	0.636708	-0.261863	0.8029821	-0.20638347	0.7662885	0.72768855	-0.060559988	0.14730477	-0.32639527	0.3474729
GRK7	0.82729244	1.1735168	1.6584177	-1.190671	-1.715806	1.2101583	-1.5338902	-1.8116789	1.8836675	0.7507849	-0.75173855	0.6747265	-0.99150753	-0.29102612	1.5374846	1.7523069	1.5787287	2.1366158	-2.4207144	-2.7107935	1.3947201	0.11674881	-1.0938463	-3.2082233	-3.273285	1.9337378	-0.030751228	-1.1592422	-0.7827406	1.2342153	1.5309486	-0.61037016	-1.159945	-0.45726204	0.030751228	1.1344013	-1.2025585	-3.0436554	-1.3728433	1.6110058	-3.3656673	1.2086787	-1.2394466	1.902642	0.47016096	1.2981253
MMEL1	-0.11371899	-0.23661804	0.5454674	0.3911314	-0.6081586	0.36407375	0.61068726	0.7468977	-0.10594177	-0.2636981	-0.3537259	-1.2128925	0.19462681	-0.09721851	0.43069172	-0.53816223	-0.49711084	-0.30134296	0.25588703	0.81677246	-0.3285246	-0.18837738	-0.90629673	0.13546276	-0.44898796	-0.17277527	0.17634583	-0.93341446	0.006420136	-0.12318039	-0.006420136	0.12922668	-0.024885178	0.078235626	0.16227913	0.334404	0.22101593	0.5200615	-0.042220116	0.6774759	0.3557949	-0.2792697	0.33874607	-0.05043125	0.39893198	0.6694336
PDE8A	-0.14995575	-0.9845238	0.34780216	0.47337627	-0.05864048	-0.17477894	0.23428631	-0.6590729	-0.050810814	0.16706848	-0.21521664	-0.22863865	0.5282707	-0.23997307	-0.1673336	0.53148556	-0.37956047	-0.13394737	0.510828	-0.78807735	0.4422226	0.8416977	-0.025131226	-0.017938614	-0.053570747	0.6541319	0.6860962	0.24897099	0.163414	0.5555582	0.6502657	-0.12581348	0.4422331	0.74639606	0.6796837	0.93114185	-0.330369	0.12809086	-0.18745518	0.017938614	0.8593645	0.22806072	-0.023080349	-0.16540861	-0.049213886	-0.7781291
NLRP6	0.8783083	1.1053162	0.89948225	-1.1982594	-1.0368586	-2.4767237	0.47191715	-0.9760628	0.53395414	-1.883214	-3.2663646	0.58434105	0.75371265	-2.4000578	-0.22027111	0.94315815	-2.967866	-2.717493	-1.5738621	1.1723838	0.6461692	0.27577162	0.017956734	0.82276917	-0.017956257	0.5519986	0.7487426	0.68625784	0.34988546	0.29680204	-2.2855177	-1.7410479	-2.0974374	0.89151525	1.2873621	-1.7506199	-1.6122694	-1.7917514	0.6532035	0.803946	-3.2400646	-1.6106567	-2.1435428	1.4635425	-1.3097377	-1.7908669
RTL3	-0.75848055	-0.2436018	0.55324936	-0.09095478	-0.7414808	-0.84174776	-0.30118752	-0.06949091	-0.07909918	-1.1662893	-0.3326769	-0.44976664	0.61797476	-0.02468443	0.10861492	-0.19280624	-0.13569784	-0.20893812	0.2014718	0.29957247	0.12509108	0.16090345	0.6748905	0.6217871	-0.3361454	-0.48029947	-0.8397083	0.12233925	0.56617165	-0.45897055	-0.17294598	0.48492908	-0.4857545	0.39383888	0.6630354	0.02468443	-0.72792053	-0.15784168	0.6316967	0.5477209	0.41318846	0.12646866	0.5050082	1.2951965	0.24163914	0.2241559
ZIC5	0.7737746	-0.66177034	1.5373039	0.23594809	0.6742792	0.6792469	-1.723288	1.3739605	-1.1054082	-1.1218123	0.68974113	-0.5783205	1.0733032	-0.4643774	-1.0846534	-1.0700145	-0.11464167	-1.723422	1.3798923	1.7875614	1.6061344	0.58952475	0.8494644	1.4803653	1.5875287	-2.5646753	-1.0402799	0.087938786	0.35955143	-0.3754301	-1.7718406	0.4944172	-0.2935233	-0.34216642	-1.0248194	-0.13794088	0.35465717	-3.0960202	-1.334907	-2.3549142	-0.087938786	0.65085936	1.2762918	1.4296598	-1.3600988	1.9525399
TEDDM1	-4.264682	-0.54328346	0.37197065	-0.13746452	-1.3738174	-3.0973926	0.8521714	-3.7595406	0.23421049	0.75632	0.1760974	0.58428526	-2.45045	-2.1396074	-2.4937277	-2.0594893	-1.3321996	-1.8720474	-4.6335745	-1.9120426	0.655715	0.11957502	0.19915819	0.37085247	1.214158	-2.724156	0.71956015	-0.049305916	-2.8256855	0.03157425	-1.4879923	1.4013629	0.739871	0.11713123	1.2647448	-1.115942	0.54023075	1.428216	-0.315979	0.23747969	1.4245052	-2.1164246	0.62226653	1.2302406	-0.031573772	-1.249886
LOC149373	-0.66248703	-0.9623265	-0.48335743	0.08282471	-0.33981705	-0.30697775	0.27437973	0.3826208	1.0168571	-0.8564391	0.11977768	-0.27305508	-0.000452	0.12716007	1.0725813	-0.6005664	-0.08067131	0.009317875	-0.15757513	0.29578638	-0.05643797	0.18500471	0.14571667	0.29184866	0.4687066	-0.20153046	-0.34399176	-0.79672337	0.04349947	0.13877869	0.14962864	-0.3523183	-0.29987097	0.15657282	-0.21366167	-0.5210328	-0.2857914	0.000452	-0.08992624	0.71019983	-0.105694294	0.14877796	0.09186649	-0.11349869	1.1732302	0.7094407
GABRG1	-0.1326952	-1.9923496	0.8597493	-2.5661788	0.53320646	-0.0716548	0.15180063	0.67699575	2.5403214	0.2526517	-2.2564216	-2.4332194	-2.738255	0.6285577	1.4490657	-3.011559	-2.4576068	1.6792946	1.3007526	1.9814653	-1.594387	-1.6751504	-0.046106815	-1.6186314	1.5212455	0.6859226	0.62645483	-0.9524636	0.046106815	1.4976044	-2.764192	-2.3073769	-1.909595	2.030415	0.8582039	1.1035976	-1.7329974	-2.722836	-0.10852814	1.2325635	-1.6400561	1.5550766	-0.6801448	1.7738998	-1.2769938	1.7743504
PANX2	-0.11892724	0.1830895	-0.25325274	-0.35291123	0.8590572	-0.23996854	0.48877025	0.43328357	0.7263644	-0.07860637	0.12899375	-0.777282	-0.28078675	0.04491687	0.49645638	0.06738591	-0.19757581	-0.13386369	-0.5816672	0.27369475	0.12621903	-0.3219502	0.09722972	0.3111565	0.3141625	-0.18540168	-0.19188476	-0.9052088	0.46419835	-0.80769944	-0.04491687	-0.6129997	-0.13138318	-0.22651696	0.17642426	-0.35965657	0.2795713	-0.23690677	0.232867	0.3736484	-0.202348	0.23454165	-0.080729246	0.67487216	0.14212465	1.5020378
ZNF114	2.7688043	0.006705523	1.4986074	0.7259896	0.6770108	-0.81703687	0.051521063	1.402981	2.456496	1.8647835	-0.7722733	-0.7006042	-0.34351993	0.53598905	-2.2414758	-1.2342098	-2.0198843	0.4169724	0.077842474	0.23165631	2.5339496	1.1526234	-1.2308972	-0.7358029	-3.4372628	2.1448257	0.52007985	0.23542142	-0.7079842	-0.7187979	-0.7874329	-0.006705523	-1.7338269	-0.7406366	1.6686971	-0.36411643	1.7098105	-0.4928229	-1.8882687	0.40899253	-0.62231374	-0.11547589	0.18510127	1.7393587	-3.2604663	-2.9653184
CCDC27	-0.76572466	0.423697	0.33181763	-0.3004799	-0.041552067	-0.4723277	1.7539644	-0.37827873	1.120244	-0.38569212	-0.023782253	0.023782253	-0.8151822	2.4563136	0.082341194	0.3336692	0.7308955	-0.78855324	-1.0465436	0.4232812	0.551311	0.1179142	-0.9230094	0.15380287	0.6197581	-1.0538964	-0.105268955	-0.40719748	2.4733896	-0.8186259	-1.4454122	0.3611393	-0.9501519	1.9945264	2.0916276	0.52020407	-1.1455989	0.43259382	-0.21515036	0.27305126	-0.2580495	-0.5769534	-0.8205862	-0.025445461	0.77288723	1.911655
CFAP161	-2.7493525	0.13267422	-1.8775382	-3.720663	-0.18741226	-1.7330289	0.63668966	0.69885397	0.5917177	-1.950428	-0.13069105	-0.012730598	0.14552689	-2.4145498	2.2391276	-2.171804	-1.4804344	0.21277475	0.53895617	0.6932297	0.2750063	1.529139	-1.5534973	1.2650113	0.30475187	-0.22597742	0.033305645	0.7201061	-0.9663086	-1.4122438	0.15027428	0.4931283	-0.6948395	1.4233174	0.012730122	-2.6438112	1.25633	0.80394316	0.4055152	-1.9676495	-2.9832802	-0.24241543	-1.1207652	1.0545938	-0.6730423	-1.8002315
NEUROD2	-1.6173854	-0.74366474	-3.0380468	-4.4525633	0.42899132	0.5253358	1.1784678	-0.1982708	0.50555086	0.015657425	-0.44263744	-0.25605392	-0.014704704	-0.2535596	1.232964	0.13147974	-0.99179935	0.1091218	0.3983121	-0.2921691	1.3483424	-0.2427187	0.7847223	-1.5650983	0.030911922	0.24117279	0.14886999	0.23332119	0.5124159	-0.47328377	-0.41231966	-0.24840689	-2.6667461	0.21043348	-1.2242041	0.4055581	-2.5765314	-1.0622115	-0.98406553	0.6604171	-0.6537733	0.22674322	0.014704704	0.8407111	0.10022187	-0.3065517
C5orf17	-0.5716176	1.7427149	1.3595915	-2.624054	0.65530014	-1.910006	-0.036614895	1.6538105	-2.1410074	0.08186722	-1.8658562	-1.1182952	1.9893203	0.5622444	1.2508874	0.34259653	0.29589653	1.1921859	-0.4200163	0.9206872	-2.5255404	1.4425192	-0.16944885	0.5480447	1.1509356	-0.022744179	2.0393329	-1.7152319	-0.87694645	-0.36734533	0.022744656	-1.4845104	0.1867013	0.061748028	0.46911287	-2.8362494	-1.4656172	0.37110806	-0.23464918	-1.2562551	-2.6025982	-0.58069277	-1.5030308	-0.49495506	1.0443461	1.4260728
LINC00208	0.019692421	-0.12291193	-0.07852888	-2.033318	-0.198946	-0.111867905	-0.001410008	0.64970684	0.4040451	-1.298037	-1.7389755	-2.8223195	0.5067911	-3.7085185	0.068823814	0.85581446	-0.78243876	-2.474132	0.30547	0.23981285	-0.2187438	0.27541113	-1.5959983	0.5737467	-1.7887053	-1.2703023	-0.014864445	-0.08654642	1.2140169	-0.15464973	0.41958666	-0.23327065	-0.1492033	0.046578407	-3.606812	-0.25055933	1.2892346	0.66684246	0.901577	0.11181879	0.5361738	0.22871351	0.001410008	0.4097712	0.5917697	1.1816173
CBLL2	-0.44760108	0.111649275	0.15981364	0.112818	-0.39395833	-0.114705324	0.14150977	-0.36500192	-0.19967484	-0.4720943	-0.33757854	0.08240771	-0.10468602	-3.1369493	0.9271505	-0.122436285	-0.5801146	-0.6061895	-0.039039373	0.3767097	-0.43957448	0.3240707	0.26873517	0.5171969	0.58456826	-0.20469928	0.32207322	0.039039373	0.54010606	-0.35575652	0.37601876	-0.66371083	-0.7360084	-0.23573518	0.23930526	0.13132119	-0.74373364	-1.3412364	-0.24841952	0.5471842	-0.18694377	0.1630199	0.16520762	0.82849526	0.39106917	0.7962134
SGCZ	-1.9438066	0.15294695	-2.104475	0.9280238	0.92221403	-1.707417	-1.6750722	0.405015	-0.07592964	-0.9915576	-0.45138884	-2.424963	1.370183	-1.486999	3.3889956	1.479804	1.8146887	-1.0277414	-1.9216127	2.386849	2.5251813	0.885273	-0.28309727	-1.2662792	0.82706404	-2.0990772	0.07593012	1.1731277	0.4549551	1.5348067	-0.23026371	-1.0129547	2.16674	-0.5824013	-0.12666368	2.0991197	0.34211016	-0.59274673	-1.2249594	0.7793455	1.3681903	1.1329107	-0.70982265	-0.37053537	-0.610106	1.7068729
LINC02551	-2.4422998	2.3341565	0.8507614	1.5841551	2.2056508	1.4523253	1.8475199	-1.8707066	-0.026746273	-2.4056988	0.29411077	-1.1435504	1.1921849	-0.26939678	2.168417	0.5265751	2.1146774	2.2218952	2.4482574	-0.8830538	-2.321703	-2.5824747	2.2745943	0.026745796	-2.0405378	-1.3236346	-2.5306072	1.819171	-2.4600382	-0.8968067	0.75812244	-2.422431	-2.4571896	0.114981174	0.6026397	1.7799778	-2.4448767	-1.5567417	-2.4067926	1.172904	-2.5246515	-0.9743719	-0.39843082	2.305789	2.2053623	-0.066624165
WNT9B	0.47994995	-1.9130301	0.70743656	0.6488757	0.83986235	-0.04280567	0.4241457	-0.7910595	0.97576284	-0.5384307	0.92303324	-0.7618375	2.767393	0.2997656	0.9517908	-0.80432415	1.2114353	0.04280567	2.4633055	0.31362247	0.78545	0.29229975	-0.8208709	0.97173643	-0.31523275	-0.18633747	1.01092	0.11641979	0.78731775	-1.896306	-0.7043886	-0.27223063	0.6733413	-0.80132675	-0.6800308	-0.63114166	-0.3394947	0.19444227	0.47540092	-1.2116632	-1.7858806	-1.9404817	-1.0703163	-0.6109047	-0.9515147	-0.25759792
DNAJB13	0.022591114	0.13444185	0.17930746	0.29106426	0.17380095	0.04550886	0.18528843	0.3116932	0.9528184	0.20915318	-0.42144918	-0.45781183	-0.01628542	-0.3552227	0.7863612	-0.11651468	-0.15106773	-0.26610374	-0.081439495	0.22779703	0.01628542	0.07362461	0.4477353	0.48789835	-0.01722908	-0.4123125	-0.4842806	0.1863308	0.5092797	0.16827774	0.12616253	-0.043319225	-0.12438059	-0.0986619	-0.15019655	-0.12976217	-0.2619009	0.24335766	0.016843319	0.67369986	-0.31840515	-0.24014091	-0.14688444	-0.48825407	-0.9367852	-0.3991394
LINC00471	-1.3153763	3.3629518	0.3857565	0.29836178	-1.0079947	-1.112463	-0.82681274	1.916698	2.8304281	-0.3130846	0.13548088	0.1338501	1.3181343	-1.8932543	1.149899	0.2450037	-2.0316114	-0.84200096	-0.93008995	1.6789145	-0.7445307	0.053138733	-1.619256	1.5520353	0.9218817	0.18466854	-0.8476944	0.4735446	1.0980644	0.12654924	-1.5361881	-0.40060043	-1.9913683	-0.8461871	0.045071602	0.48689365	-0.045071602	-2.188819	-2.1445713	-0.7922535	-0.7646923	0.8311162	-0.13620949	0.2030778	-0.09415865	0.19559717
FGF4	-1.0399113	1.2536702	-0.7853985	1.9735117	-1.7953005	2.1904726	-1.3270569	0.047330856	0.08728123	1.2208195	2.01294	-0.6671958	-0.31390953	-0.047331333	1.7851596	-0.84044504	0.123950005	-1.6888256	2.131918	-0.16297626	0.51124334	-0.25524998	1.7497177	2.3990602	-0.8672943	-0.15342617	1.764894	-0.49421024	-0.22661209	-0.74015427	0.48067856	-0.7803683	-0.35642433	1.1463366	-0.95219994	2.2680182	1.8771071	0.9788513	-1.7623005	-0.35865307	-0.6364517	1.9120841	1.9135544	0.32213545	-0.5631013	2.4300768
SLC30A8	0.11324191	-0.81409097	0.2081759	-2.174403	-0.22321343	-0.89016795	0.115540266	0.68476796	0.67520595	0.009026766	0.012560606	-0.42758203	-0.19190001	0.19270778	0.8063438	0.41592622	-0.54310966	-3.0577428	0.28940368	0.68024325	-1.2518961	-0.3116939	0.29584527	-0.9994786	0.452389	-0.004777193	-0.3912537	-0.13068366	0.54367566	-0.5903666	0.5413263	0.32766652	0.012669802	-0.35890603	-0.58058715	0.16212487	-0.64096713	-0.57924294	0.6256492	-2.3533466	0.004777193	-0.030228853	0.38340163	0.5914681	-1.9841659	-1.1062448
LOC439933	0.80027723	0.5569792	2.3078423	-1.07729	-2.0710468	-1.5078144	-1.6434493	-2.1884747	1.7134781	1.8723011	-1.3526382	-1.2160769	-1.3589277	1.97229	1.4955568	0.40506458	-2.5325031	0.78867054	-1.3687801	2.3143864	-1.0055733	-2.805808	-1.1943979	1.04737	-0.52609825	0.29781342	0.88194084	-1.095809	-2.6987085	2.1956778	2.4521809	1.1946392	2.6106858	-2.7465754	1.94801	-0.49933243	2.7665615	2.0331168	-2.645463	1.757729	-2.7633219	2.2577124	1.9399042	-0.2978139	-0.6004424	-0.3052945
C11orf65	-0.14538908	1.43437	-2.4222045	0.20469189	-4.4121447	-0.103161335	-0.82281876	-1.5335336	-4.0769053	0.006062985	-1.1622467	-0.5678067	0.6049938	0.7576895	1.0850897	-0.43774414	-1.7362027	-0.57244205	-0.7475157	0.37438297	0.1404891	-1.4841938	0.9518862	-2.547927	-0.01714611	0.547843	-0.006063461	-0.14616776	-0.79433393	0.98476934	-0.08835697	0.19142008	0.38801908	-2.4550762	0.4597721	0.8959031	1.2256227	0.22821474	0.53345966	1.3081198	-1.4091177	1.4594798	0.38642073	-1.9214721	1.3880877	1.7123907
OR5P2	-2.832982	-1.6574888	0.51579714	1.0314169	-0.83378077	0.73612356	0.095927715	0.7519312	-2.1764803	-1.5301676	0.4002881	0.47627878	0.08458614	-0.7101016	-1.2591066	0.23858595	0.8878679	-3.173027	-1.8883705	-0.44061518	0.33190918	-1.8722849	1.4558396	-1.8403368	-0.25552845	-2.1816654	-3.5573645	0.5343065	0.48248148	1.1537523	-2.318841	-0.44099665	-0.05243635	-0.8776798	0.8500819	-1.1458669	-2.499093	0.052435875	1.1627693	0.47728634	0.75986004	-1.1542339	0.60070395	-0.23414326	1.2932234	1.8420377
DYDC1	-0.71614313	0.29720926	-1.3446436	0.5948019	0.42418194	-0.49378777	-0.60819817	-0.72560835	0.8907881	-0.40150356	-0.058265686	-0.000813	-1.02319	-0.6783047	0.3283844	0.08336687	0.000813	1.2346668	1.4313188	3.2006664	-0.5563936	-1.9728041	0.058197975	-0.30518484	-0.9578724	-2.2120152	2.236637	2.289713	-1.1300197	-1.11971	-1.7365513	-0.041590214	-0.793725	-0.4265089	0.058172226	0.25206757	1.6335039	-0.12221813	2.3663177	3.0911217	-0.630744	0.8957	2.7336078	0.23918867	3.8840003	0.23170805
IL27	1.4354491	2.1636138	-1.5180845	0.7371359	1.7219024	2.5349493	1.2604074	0.7080703	-0.79465294	0.7407408	-1.3389354	-0.37375164	1.6215687	-1.5660396	1.7273993	0.39318132	0.12719202	1.0127788	0.05082941	1.6895275	-0.11159468	-1.1196012	-1.5102882	-0.79888153	-0.7702966	-1.553195	-1.6841784	-0.51066685	-0.7064142	-0.05082941	-1.4025984	-0.6393199	-0.0931139	-0.2812457	1.6396155	-0.9492626	2.543532	-1.4203224	1.8873935	-0.681427	2.9145732	0.5774889	-1.3502517	2.3787136	2.6853366	0.19006824
DEFB125	-0.99405766	-2.240343	-0.7065201	-0.23639154	-0.08612728	1.2703137	-0.33035135	-0.6097107	0.6294217	-1.1419373	-0.9726982	-2.044015	0.3054018	0.600296	0.1723752	-0.45054817	1.9406333	-1.5775561	-0.288877	3.0044274	-0.5734434	0.68251514	0.27633858	0.397645	-1.0045824	-0.68322945	-1.739605	-0.5225239	3.4085264	-2.0141535	0.14223433	0.08612776	-0.35539532	2.9376078	-0.3320837	-0.5613527	0.881814	-0.75710106	0.30251408	2.2379823	0.0932498	0.7093382	1.0090237	2.9494727	3.0973294	2.5781581
WFDC10B	-2.983931	0.9327717	-0.75970554	0.5169449	-1.1896329	-1.7322965	-1.3077288	1.3782115	0.5778022	-2.5852904	-0.56404734	-1.8507671	-0.52641153	-0.68496895	-1.932529	-2.5535836	0.5265732	1.037076	0.76170635	1.4633007	0.68621254	-0.795835	0.77773666	1.384726	1.7504263	-3.0291147	-2.7565775	1.5179343	1.2247834	1.8671532	1.0514932	2.1567397	-2.3589506	-1.6472101	0.16268063	-2.7314548	1.1138525	0.43520784	-2.5745296	0.59724	-0.16268063	0.94457483	-0.18011045	-2.097968	-2.167757	2.751699
ADGRG4	-1.6215138	-0.2224145	-0.50201464	-0.012409687	-2.2832394	0.057547092	1.4230237	1.3386297	0.24172544	-2.1468234	1.736608	1.2196474	-1.5539455	-0.4111371	2.7470202	1.9144177	2.1748958	-1.3625913	-1.6844068	1.2545791	1.0155625	-0.1310296	0.7972598	-1.8321233	0.036845684	-1.0101533	-0.3219924	-1.0771041	2.6660848	0.012409687	-0.9309554	2.6350656	0.7919135	2.2640033	2.5377717	0.27905798	-0.57981443	2.3399987	-1.2570648	0.2900672	-1.0101457	-0.549304	-0.6247239	0.36093855	-0.23571205	-1.1061583
TENM1	-1.2501564	-0.7066469	0.10062456	1.3469276	0.59032726	1.1448946	0.64164877	0.84030914	-0.62164116	0.374866	-0.2592225	-0.58005	1.1266985	-0.20608091	-0.12470341	-0.15564013	-0.8771682	-0.41572094	-0.23810863	0.02517414	1.713768	0.3430395	-0.87099886	2.7863507	2.005031	-0.9737978	-0.28881598	1.1547346	0.25177002	0.4203496	2.159275	0.19678116	0.12586594	-1.2696662	0.27552605	-0.45508575	-0.20384598	1.9530864	-0.56671476	-0.5080595	-1.0646248	-0.104683876	-0.23927021	-0.025173664	0.8771572	0.5974326
REXO1L1P	-0.6610389	0.21616411	-0.008085728	0.3192215	-0.15254545	-0.12419367	-0.29603958	-0.45214653	0.46001625	-0.06740427	-0.3345046	-0.20921755	0.67140436	-0.11220837	0.11181402	0.4777074	-0.09154606	-0.1540618	-0.20106077	0.075173855	0.15695715	-0.13917398	-0.3702011	0.05187559	0.10146761	0.053738594	-0.5956321	-0.5201783	-0.02998209	1.6939564	3.0362105	0.008085728	-0.33612013	0.40836716	1.0135298	0.34196663	-0.24883652	-0.018735886	-0.36839294	1.6612525	-0.48231268	1.2566733	0.22166681	0.5609541	0.432117	1.1758866
TAF1L	-1.5021436	-0.7369044	1.393965	-0.5251086	-0.39127994	0.16533542	0.61776185	-0.9191282	0.03658414	-0.7670233	-1.1212313	0.31778312	0.33642745	-0.30418038	1.0561755	0.67426896	0.5904815	-1.3880718	-1.2418759	1.3298137	1.3332384	0.37421632	-0.9850662	-0.666919	0.90295005	-0.8311484	-0.23804212	-2.516806	-0.37693095	-0.03658414	-0.8260448	-0.22819924	-2.8095229	0.32310843	-1.8202131	-0.12728906	0.943115	1.1622446	1.6356819	1.4342363	-0.39820933	1.1457279	0.33408523	0.5399461	1.2919376	1.3679802
RECQL4	0.48988438	-0.24983215	-0.7891712	-0.36151505	0.405365	-0.25174904	-0.5680504	0.4656191	-0.09874058	0.47106838	0.59131145	0.039396286	-0.3548584	0.03613949	0.36809158	0.37369347	-0.1857996	-0.3742714	0.5079403	-0.019116402	0.7521467	-0.30778217	-0.20743275	0.73123837	0.6243124	0.35833168	-1.2868776	0.5341034	0.012659073	-0.012659073	-0.81710625	-0.072937965	0.050210953	-0.33708763	0.027320862	-0.7624855	0.10419369	0.5205097	0.4629879	-1.3945556	-0.1176157	0.07891178	-0.26705647	-0.5920911	0.35077667	-0.71105623
TMC2	-0.29532194	0.04775858	-0.4141636	-2.4806004	-0.01997757	-1.7048559	-0.3341384	1.3201842	-1.3699799	0.2876315	-1.6070895	0.30816507	-0.93283653	1.2765708	1.0706902	0.01997757	-1.6375813	-1.2313671	0.506001	0.41162348	-0.49654865	1.0772276	0.7718415	-0.7042384	-1.9051943	-0.9928045	-2.6274152	0.7723541	-1.3759418	-0.5855551	-0.48445988	1.5670857	0.5806503	-0.6006856	0.69120455	1.4582276	0.84987545	1.5401201	0.9931936	0.18680763	0.36096478	0.7107725	-1.3972511	1.2070942	-0.58149886	-1.0747933
SMCR5	-0.80993605	-0.116641045	0.4731226	0.058500767	-1.049706	-0.52780485	-0.10765076	-0.545907	-3.0987773	-1.3322225	-0.93015337	0.3381939	-2.6498618	-0.8797946	0.92363834	-2.1274552	-3.5852714	-1.1902552	0.29546213	-0.015568733	0.21187592	0.23792791	0.015568733	0.2594986	0.7043338	-0.81660557	-4.2551517	0.056231022	-0.046203136	0.38800287	0.24600172	0.8355961	0.5202794	0.7160239	-0.96202326	-0.34193563	-0.2833023	0.45974827	0.18014479	1.1972575	-0.72905636	0.5243902	0.5254166	0.70649433	-1.7248359	1.2159877
ZIM3	1.3674207	0.122541904	0.7392497	-1.6084237	0.38618422	-0.37149477	1.0367246	-0.3520341	-0.28031206	-1.1786089	1.0799108	1.5253534	0.026978016	-0.9981537	-0.7308459	1.0844512	0.38895845	-2.4026914	-1.7295833	2.4443789	-2.4927268	-0.8368163	-2.319508	1.1352057	1.0374641	-1.5751843	-2.0402217	-0.48695135	-1.798409	-1.5881839	2.499689	2.5345182	-2.1905656	2.4606395	2.6438384	1.6007142	-0.371428	-1.4090037	2.3265195	0.4514842	-2.1492848	-0.026978016	2.4432702	0.027176857	-0.27545166	0.5723033
DAOA-AS1	-3.2364297	0.4668789	-1.6670756	0.32726765	-1.7377181	0.7956791	1.0128479	0.13724852	2.4563065	0.16604471	-0.54283094	-2.3475394	-1.7352581	-0.8566065	1.4242668	-0.6902957	-3.0879626	-3.0114532	0.7116666	0.6612196	-1.465786	1.6747518	-3.3558898	0.46990824	-1.1792803	0.3836112	-1.5868707	1.2056494	1.5687046	1.2754426	0.007868767	-1.5027847	-0.05102253	1.0939684	-2.3575082	-2.7741656	-2.7519488	-0.007868767	0.2673936	-3.2801003	-0.8872485	1.4219532	0.41994572	2.6370554	-0.33016253	0.645741
KLHL4	-1.3333411	-0.07634401	-0.6386237	0.38019657	2.8569322	-1.2979374	0.34841156	-0.63436604	0.8283348	-1.0075526	-0.24918318	-0.014477253	-0.76580095	0.71720743	2.8465772	-0.22143364	-0.14038372	2.541408	0.73939514	0.01447773	-1.2303715	-0.096829414	1.7594767	0.4467268	-1.7142735	0.24641037	2.3946605	0.03459263	-0.3520875	0.66648054	0.70486975	3.1499224	-0.40775013	-0.1004014	0.24961042	0.6126442	-0.47473335	1.0473151	-1.1564951	-0.92450905	2.0634675	-0.019794941	0.055050373	0.03207636	-0.22441769	-0.029811382
GPR156	-0.7305832	0.5991254	-0.93840694	-0.04466343	1.090754	1.312007	2.174211	-0.93701744	-1.8310466	-0.57743454	1.5147042	1.0785441	0.759459	-0.27199268	0.12628746	-0.74025106	-0.16855145	0.3272109	0.4558072	2.08505	-0.37243176	-0.7341013	-0.48525858	0.9935322	1.9578576	1.9522119	-0.03237629	-0.4472294	-0.7044277	-0.27251005	1.9222331	-0.09150982	1.8798313	-0.62922287	-0.14166546	2.115497	-0.4856949	1.1285815	0.6750417	2.8681178	-0.6261234	0.032376766	0.37239504	-1.5825324	-0.45660257	0.7523465
SUOX	0.2693801	-0.012647629	-0.770782	0.20717096	-0.14503479	1.3780236	0.01709938	-0.11903715	-0.7033968	0.23634958	-0.13241816	-0.12796545	-0.19018841	-0.083376884	0.06007099	-0.09505367	0.012647629	0.13400507	-0.32498455	0.54653025	-0.6721811	-0.16885662	-0.1316886	-0.14050436	-0.09635115	0.34917498	-0.23751736	-0.3458562	0.6927943	0.040700912	-0.017364025	0.34013128	0.4960084	-0.40950918	0.2421174	0.20543337	1.1224647	0.791842	0.28128386	-0.43358135	0.3864665	0.13919258	0.37598324	0.13513184	-0.19648409	-0.24934149
SYTL5	0.03239155	0.3708086	1.1879692	-0.115942	-2.6752715	-0.4213605	-0.13609076	-1.3197608	1.1032882	-1.4870477	-4.3776054	-4.298372	0.5839634	0.56398916	0.46840286	-3.362544	-3.0811825	-2.101993	-1.4639726	0.0190382	0.36916208	0.87483406	-0.6630993	-0.24579096	0.69238997	-1.6636734	0.59372044	-2.1673794	-0.1732974	1.1723237	1.7644663	1.3593068	0.52723217	1.6174827	0.0370183	1.9064894	3.1967793	-0.39397097	-0.1456933	3.581378	0.8638511	-4.853462	-0.29144192	0.11455035	-0.27636337	-0.0190382
ADGRF2	-2.1862211	-0.67894745	-1.2891469	1.5633178	-1.2687583	-1.8093233	-0.7113819	2.075513	1.8733563	1.7905374	-0.92089367	0.26560736	1.9233627	0.5365238	-0.067510605	-0.6321626	2.1313028	-1.9330368	-1.9427824	1.3046656	2.0434265	1.2565594	0.5194998	-0.460474	-0.1315012	-1.2393012	2.9667497	2.1110597	-0.7750788	1.8620386	0.000645	-0.14648438	-0.85180616	-0.5012188	2.1645398	0.11299896	2.2839751	-1.0834441	-0.46418667	0.365345	-0.14073277	-0.000644	0.34206486	2.7522326	2.407761	-0.106600285
HTR3C	-1.1254683	-0.67224693	-0.6237087	0.655488	0.14245701	-0.8716488	-0.107730865	0.5531254	0.28439474	-1.248785	-0.89040565	-0.1485157	-0.45345688	0.38600922	-0.579401	0.4851761	0.5805826	-0.37391376	0.09024811	-0.8486881	1.0179758	-0.16168833	0.90740776	1.1254492	0.016454697	-1.5143156	0.46562958	-0.16547966	1.1031961	0.38724422	-0.016455173	0.6336317	-0.7244377	-0.9045334	1.0127277	-0.37155437	-0.045668125	1.399353	-0.11209822	0.06414318	2.7851048	-0.3161769	-0.35883474	1.0777502	1.335918	0.9468689
CD300LF	-0.29011154	0.30120277	0.42059517	0.5605078	0.5098648	-0.67337847	-0.8120446	-0.18563557	1.5019493	-0.60675144	-0.97275543	0.35386372	0.89015293	1.1618681	-0.32194328	-0.43065262	-0.75079155	0.55092525	0.07154751	-0.13413382	1.4799862	1.2374315	1.0685797	-0.7618475	0.42338943	0.8153858	1.5409536	1.0005789	-0.96751213	-0.23748064	0.13538265	-1.217967	0.21467686	1.1297569	-0.07154751	-0.0723176	-1.1185002	-0.50341177	-1.255261	0.17795658	0.52041626	-1.1192603	-0.15342903	-0.20448399	0.26568508	-0.77807
GJA10	-0.380908	-1.5034494	-2.1719742	-0.07828808	-1.2013373	0.08021164	0.64068556	0.4078288	1.0009661	-2.0751324	-0.16289616	0.000415	-1.3975167	0.8691015	1.5068641	1.3474426	-1.8908777	-1.5204277	-2.3907747	0.14624166	-0.61380005	0.180861	0.2302041	0.1341176	0.8271742	0.8535366	-3.8023934	0.8937473	0.91772556	0.6123209	-0.12542152	0.60926914	0.5943408	-0.23317051	-1.4789133	0.777051	0.75289345	-2.7541218	0.29911995	-0.000415	-0.5083966	-1.6008716	-0.28415394	0.3639133	-0.6257942	-2.1084456
WNT9A	1.837563	0.6910095	0.10751915	0.7342162	-1.4986792	2.3692293	1.9326129	-0.89840317	0.15256166	-2.1536255	-0.36918545	-0.13434505	0.46849155	1.4862447	-0.37744236	-2.3181376	-0.3462901	2.1570048	2.0133257	-1.4440212	0.045598507	-0.3469758	-0.9699011	0.08227873	0.275095	-1.3559113	0.16160393	-0.5670738	2.6771245	-0.045598984	-0.8730154	0.19134808	-1.1317024	-1.1795998	-0.9715471	-0.221385	0.465158	-1.0831566	1.3785553	-0.73862076	-0.84473324	1.0087719	1.2109766	3.1373253	-0.1520729	2.4606278
GAL3ST2	-0.35556126	1.0056872	-0.8304424	1.2975097	-1.7116189	0.96524334	0.22803068	-1.2988558	-0.28579187	-0.436893	1.7597814	-0.8302703	0.36818075	0.056625843	1.764317	0.068980694	-0.6456294	0.30453157	0.21648169	-0.1313076	1.7520475	0.036910057	-0.41283894	1.3055172	-1.342443	-0.570138	0.06804085	-0.3683319	-0.036910057	-0.5214033	-1.7285428	-1.2397294	-0.18804502	2.4396763	-0.1700468	1.8313484	-0.26152515	-0.5030217	-0.53120947	1.3986135	-0.46264362	2.3621664	2.177999	2.227151	0.95145273	0.602407
PIP4K2B	0.08262873	-0.3471532	-0.17809439	-0.23977566	0.12643719	-0.6344414	-0.041537285	0.101014614	-0.4603796	0.001130104	0.098590374	0.15259361	-0.23340702	-0.37400246	-0.030031204	-0.0346179	0.74513817	-0.5329714	-0.7294607	2.7255316	-0.7520833	-0.17862844	0.07319689	-0.052669525	0.3797493	-0.10152197	-0.001130104	-0.14390612	-0.2113204	0.579957	0.5421939	0.66900444	0.33137846	0.9586134	0.8288584	0.40094757	0.2658043	0.45744944	0.8988161	0.6634226	1.1259508	-0.021259308	0.08603859	-0.14831686	-0.39435577	-1.026658
ODF3	-1.0406775	-0.12910604	1.0485711	-0.93217707	-1.4953208	0.87662506	-1.160913	0.7437792	2.1096196	-1.2227197	-0.97424555	1.9130516	-1.0189843	-0.89174414	-0.84032774	1.355792	-0.085496426	1.3963742	-0.7938142	0.6956439	1.8062935	1.3890347	-0.09337711	2.0224276	2.3119955	-0.08607626	-2.1738095	1.5464563	-0.19092607	1.8101435	2.4133592	-0.487082	-0.79714966	1.9712486	0.085496426	1.1553669	-0.50813913	0.14446259	-0.2376132	1.4876437	-0.74379206	-0.5609622	-1.3352118	0.62968683	0.119781494	2.0252378
WFDC13	-1.25667	0.3630829	0.4083748	0.023229122	-0.32721758	1.236815	0.7650356	-0.67033386	-0.023229122	0.25055647	-0.40308094	-1.0602846	2.419632	3.099535	1.1501379	1.0947642	-0.1829567	-2.1647773	0.8354058	0.7023897	1.745719	0.12067032	-0.5904207	-0.5813246	-0.40708256	0.16992664	1.870297	-1.5623116	-0.40035295	-0.47839642	0.26293278	0.43929577	-0.9123621	-0.19567585	-0.83542824	-1.349853	-1.5893335	-1.4250922	-0.20038033	0.9440541	-1.3469405	1.8699026	0.18440104	2.0436342	2.251566	-0.9440799
CCDC197	-1.6213078	0.030867577	0.4706564	0.15214157	0.66934776	-0.039345264	-0.7493105	0.51136875	3.110786	-0.72585106	-0.047288895	-1.2415066	-0.9590435	-0.7119036	1.2141137	1.1315536	-1.6802139	0.31262493	0.8751173	0.35402203	2.0865817	-0.045288563	-1.1107826	0.3518839	0.12550974	-0.45439625	-1.6945038	-0.05891466	0.20094967	-2.1730843	-0.08928013	1.0539408	-0.24983644	0.6945677	-1.7787857	-0.030868053	-0.7018633	-0.1728096	-0.5543165	-1.3803916	0.06973982	0.96676254	1.618988	1.1491747	0.58609056	1.1285477
SERPINB12	-0.18947935	0.07489967	-1.5786495	-2.9380946	-0.7681198	-2.0458765	2.0312066	-0.96071625	1.9063363	-0.13347912	0.4018464	-0.014849663	-0.19810677	-1.1558838	-0.86049366	0.9457598	-1.7841101	0.014849663	0.91785383	1.9971709	0.9154105	-2.0634184	-1.897233	0.61513805	1.4066625	-0.06640911	-2.0402718	-1.3561811	-1.3530016	-1.8635902	-0.44140673	1.0376687	1.4247322	-0.11640215	1.7063584	1.9011669	0.57486105	1.7328873	1.1732044	1.3738213	1.0104866	-2.7381892	-0.6005869	1.3353295	1.4711282	0.4963441
GIPC3	-1.1829252	0.1389513	1.484529	0.52252436	-0.13956022	-0.011028767	0.011028767	0.17627954	1.909739	1.0599222	1.4711342	-0.92441225	1.4442296	-0.17196894	0.261127	0.72960234	-0.54340506	-0.8387809	-0.08399153	-0.56689453	1.2158356	0.80343103	0.34688187	0.47710466	-1.644825	-0.22102118	0.6751795	0.59632397	-0.55369425	0.14199781	-1.7309375	-1.6146069	0.32145452	0.69417715	-2.281704	-2.1367235	-0.9216442	-0.65244675	-0.7725086	0.88356924	-2.6879444	-0.1469574	0.968416	-0.27125645	-0.70335484	0.4247415
PGLYRP3	-0.3845725	2.7348294	-1.0979447	-0.054702282	-0.9887643	-1.1128573	1.7482214	0.8758993	1.5288	-1.3986712	0.001425266	-1.068707	-0.13232088	0.71805763	0.6955943	2.1128912	-0.18915129	0.033800602	0.08565378	2.2935958	0.3023448	-0.1913538	1.3123302	-0.12976456	-1.961554	1.8589349	-0.567595	0.4357047	-2.0729108	-2.4706693	-0.001425266	1.6852193	-0.70299006	-0.48720407	0.09164381	-1.3126063	3.0733905	1.425302	2.7117448	1.568636	-0.63668776	-0.10580015	0.44263697	-0.48678827	2.6760702	-0.013503552
PSKH2	-2.8351114	-2.9781287	-0.009553671	-1.1554143	0.2847426	1.0455706	-0.29324603	-2.7054813	0.1786182	-1.1428878	-0.25964046	0.8412316	-0.22717881	0.54111934	0.6202214	-1.8508618	0.45913482	-0.1272037	-1.5302303	0.43157268	0.52659965	-2.6653178	0.21815085	0.28325295	0.852422	-0.6397965	0.009553671	0.08968139	0.46787	0.14562392	0.1081965	-1.5889513	0.42364573	-0.6736586	-0.08942151	-1.0939896	-0.33024478	-1.0303295	0.33857274	0.2921312	-2.8314354	0.6604502	0.6211231	0.69768023	-2.5987947	-0.01291132
OR6W1P	-0.8561001	-0.08809376	0.46707153	-0.3510666	0.095608234	-0.22319221	0.76084375	0.22966957	0.25655365	0.28529978	0.20184183	-0.4559555	0.43804932	-0.79288006	0.3276739	0.23015213	1.1490831	-1.3787117	0.1324749	-0.43012476	0.01517725	-0.65296936	-0.17205524	-0.015176773	-0.1874919	0.1250267	-0.21694517	-0.8830366	-0.2116065	0.47754288	0.42875195	0.11051273	-0.4714303	-0.100716114	0.050168037	-0.08287048	-0.43587208	-0.1935072	-0.32895422	0.04229355	1.1786232	-0.07580423	0.24396086	0.24854136	-0.04968691	0.15240192
MOGAT1	-0.08025217	0.87319803	-2.4759402	0.6942487	0.32172012	-2.655806	-0.74581623	-0.6355052	-0.7922907	-1.3902278	0.9001794	-0.8368478	-0.5995264	1.1738195	0.40266752	0.8505273	1.1796417	3.715159	0.5551925	3.2124562	0.7451587	-0.73991823	0.76882696	1.0221558	0.47161102	0.4670906	0.7724018	1.5192547	0.13626766	-2.9177723	-1.2645903	-0.28119802	-2.0527391	-2.24927	-2.315239	-1.7924123	-2.981923	-2.755546	-1.6066394	-2.316597	-2.2075849	-1.2124944	0.08025193	0.71866727	0.6092882	0.9835222
GPR78	-0.2820747	-1.3421423	-1.1041567	0.22496963	-0.22785258	0.42776895	0.7092383	0.771405	0.07658839	-0.28816104	-0.3451965	-0.37685847	-0.8635862	0.18127847	0.3943808	0.6083634	0.10179305	0.51470494	0.7268889	0.40993047	-0.008192778	-1.5179198	0.7057569	0.06167245	0.32347894	-0.11860061	-0.6190345	-1.0198457	0.115487814	-0.06347108	0.005189657	-0.43977332	-0.63141036	0.009239912	0.107311964	-0.005189657	-0.25448728	0.046777964	-0.8817971	-0.66092753	-0.83877444	0.012105703	-3.780072	0.34197545	0.28955865	-0.17709756
H1-8	-3.4682941	0.7118683	0.07623482	-0.6180563	-1.7002177	-0.9792433	0.8827343	-0.33346558	0.25350475	0.09142065	-1.3751955	0.20510435	0.43505287	-0.056719303	1.3398314	-1.3727379	-0.1022768	-1.4286299	-0.88716316	-0.24069405	0.6164675	1.0023699	-2.4846392	0.27093172	-0.49350548	-0.6854782	0.43357182	-0.4100294	-0.7740507	-0.2936306	2.1390886	-2.8996253	0.3446436	0.3862648	0.056719303	1.2658534	-1.2225728	-0.98439837	0.43491936	0.7589836	-1.635622	2.2266388	0.8016224	0.84074974	1.5173228	-1.6559687
TAAR9	-0.025790215	0.5849619	-0.22198439	-0.32818556	0.20559025	-3.1908221	-2.466363	-3.027944	1.7910056	0.050967216	-2.1964278	-0.07876444	0.09486723	-1.7358313	-1.3335505	-0.000827	-1.694241	-1.4039898	-3.0403314	1.2667003	1.138422	0.7211795	0.814301	0.91066504	-0.41473675	-1.7955761	-1.7441654	-0.06830025	-0.7784519	0.43637085	1.0997739	0.70917034	0.48978806	0.09411669	0.57255363	0.000828	0.686852	0.1653719	-1.8230834	1.1943054	0.9151044	-2.0879211	0.31916785	1.406153	-0.17301178	-1.5153246
GNRHR2	-1.5781527	1.8878846	0.821723	-0.40422964	-0.6080475	-0.12693214	-0.03587818	-0.13012218	0.13378477	0.07201433	-0.014042378	-1.1068707	-0.7652426	-1.9305043	-0.22992516	-0.25584602	-0.115457535	0.32956123	-0.14510775	-0.11583471	-0.84308624	-0.41010475	0.38826942	-0.5420513	-0.275743	0.33770895	0.46090746	-1.282506	0.048902035	0.46775866	0.014042854	0.86340237	-0.47827435	0.44506216	0.4684472	0.31153917	0.2914009	0.47843695	-0.0337162	0.41234016	0.22932673	0.78274393	2.1207528	0.65225124	1.1511755	-0.6703739
MYOZ3	1.1171098	0.9104767	1.1854672	-0.024153233	0.94417095	1.265399	1.9938278	0.905633	-0.83758736	-0.64063454	0.9852114	-0.36895132	0.7111826	1.486103	2.6711526	0.7413521	-0.45829916	-0.8651867	1.0251622	0.9695115	0.4416418	-0.16977358	-0.7360678	1.8503957	-0.29800415	0.06921005	-1.3249998	-1.3770809	1.2157607	0.024153233	-0.77651644	1.0837154	0.78443384	-1.0381727	-1.2244911	-1.1769943	-1.0940313	-0.5810647	-0.67452574	1.1138554	-0.18724155	-0.499012	-0.32515383	-0.15220165	1.5129709	-0.44450188
BNIPL	-1.5629134	-0.46659088	-0.30021524	0.17055845	0.35126305	1.586658	-0.15738249	0.3754754	1.4683528	-0.108046055	0.5174594	0.038502216	-0.31271505	1.7337351	2.2523022	-0.4655428	-0.39287663	-0.038502216	-2.1927247	-0.20662737	0.059025288	-0.56226635	-0.9062066	1.9898934	-0.62111473	-0.9781232	1.1167107	-1.573731	-0.21491528	1.2359576	1.8791785	-0.8305154	1.3981576	1.0369892	-0.3933277	-1.4968357	0.8648324	-0.8990731	2.0248556	0.9560852	0.31969118	0.08837652	0.21734524	0.4316702	-0.8081465	-0.8926611
ASB11	-3.369316	1.2094297	-1.7246966	-1.8909135	-0.17891502	-0.24828625	-1.5942154	-1.0736341	1.5866098	1.2214646	-3.191144	2.223487	0.06782198	0.3508072	1.0750923	1.0737009	0.8983083	-1.641489	-1.5118971	-2.3883805	-2.740086	-3.2937212	-3.3221254	-1.2193189	1.2161479	0.5195713	-1.4366503	0.59382534	0.39362288	1.074081	1.119143	0.49300194	1.4422188	-0.021017075	-0.5063262	2.0879831	0.16926575	-1.3598332	1.5363159	0.021017075	0.6554632	-1.0192852	-1.6881475	0.96988106	-0.23683643	-1.3563409
OFCC1	-1.3048201	-1.3194733	2.674354	1.6851616	2.8026118	1.0211744	-0.4801712	2.6831145	3.6420407	2.4811754	-1.4574356	-1.4675255	2.7662601	-0.32050562	3.230134	-1.4637613	1.9208956	-0.40485334	-0.24122572	-0.5298004	0.07526016	2.3488455	-0.4426365	3.2297487	0.48557377	-0.12451124	4.0271106	-1.1311502	-1.2603827	-0.3426895	0.674983	2.111744	-1.4525805	-0.07526016	-0.22264957	2.7422256	-0.8036976	-0.576725	-1.4021835	-1.126895	-1.5200424	0.4705243	3.7934167	0.94546556	3.776418	0.93798494
SDR9C7	-0.009212017	-1.8365664	-0.7728772	-0.32567644	-0.010830402	1.3999205	-1.3101907	-0.77141	2.26237	-0.7039275	0.5408416	0.12254715	-0.2415986	-0.4443469	0.01833725	2.0503387	-0.9165735	0.66312456	-0.69566154	-0.053548336	0.5384164	1.3591814	1.0031395	-0.3992095	0.5816126	-0.67497206	0.5346217	0.3813014	1.0442142	0.009212017	0.2549181	0.79552126	-0.87217903	-1.2491808	-0.22635889	0.77826595	2.5867395	-0.89060736	-0.77964115	0.65846777	1.2294941	-0.80542135	-0.15920019	-0.22131348	0.9482937	3.233443
OR5P3	-1.1720858	0.67101383	0.7764168	0.9817219	0.4656229	-1.2748542	1.3188152	1.7869253	-1.2702084	-2.9843416	0.4910884	-1.2568932	-0.9814043	0.056236267	-1.150888	-1.4995518	-1.369236	-1.0272493	-1.5604835	1.126029	1.3388805	-0.7945347	1.510376	1.3869734	0.55057716	-0.056236744	-0.99579906	0.7494736	-1.3374443	-0.6660881	0.89409065	-0.3339157	1.2047653	-1.2872272	-1.9902649	1.1474495	1.1307559	-0.89950275	1.2024822	1.3382721	0.843204	1.5919614	-1.0246916	1.2920904	-0.34133148	-2.166739
TRIM40	0.6852226	-1.235178	0.5328102	0.94486713	-2.31782	-0.3466921	0.45267105	0.82210636	-1.6277361	1.0123367	-2.8576536	-5.104094	0.5294275	1.4955115	-0.61531544	-0.5030179	-0.23352385	-0.7201648	-0.029079437	-0.10793495	0.5240369	0.45187473	0.21100044	0.050453186	-2.2586966	-0.25194645	-0.4983945	-1.0498323	0.8257694	-0.60168695	0.89372015	0.28279257	0.41175604	2.2906313	-7e-04	2.248931	0.34699726	0.5688853	-0.97452307	-0.15355778	1.2699118	-0.9362898	-3.5791826	0.000701	-1.7228098	0.020524263
CSN1S2AP	0.21252775	1.0533805	0.62410545	0.593071	0.14769411	0.6416273	0.89722395	-3.2368994	0.64303875	-0.32553387	-3.460631	-1.4812269	0.611609	0.75915575	0.5408745	0.44901705	-1.0184193	-0.09289265	1.3673673	0.7483163	0.47709656	-0.75296783	-2.7961001	-0.7244754	-0.56525326	0.6637778	0.57164717	-1.5389128	1.0962296	0.42266083	-0.15232182	-1.1969051	0.58029747	-0.14844084	-0.52373314	-0.8141513	-0.08748579	0.78133774	-0.5513215	-0.20225286	-1.296546	0.064872265	0.7781882	-0.8202863	-0.064872265	-0.2733991
WFDC12	-0.58814263	-0.08655763	1.0426943	0.558305	0.33396935	-0.29632926	0.20784545	0.95035434	-2.129925	-0.5858638	-0.19392943	0.27870774	0.7861073	0.48726296	0.96545005	0.4989245	0.30715728	0.06720948	-1.5503314	-0.17976546	-0.06720948	-0.18136	-1.2061327	1.1670105	-0.62750745	1.2060578	-0.44522357	0.27996945	0.33394408	0.8459723	-0.48375392	0.7642367	0.7609556	-1.5368783	-2.8937051	-0.56854796	-1.3182461	1.0036414	-2.6244438	-2.4494836	0.6648567	-1.0062659	0.98957086	0.09962177	-0.77601147	-2.7800796
CRYGN	-1.3879147	1.247899	1.7872972	-0.11541128	1.7808695	-0.17941761	0.31744194	1.9037905	0.11443806	2.2396746	1.1592097	-0.5078645	-0.97404194	0.31789875	0.3953495	-0.37690163	-0.410367	-0.15428638	2.1958838	1.993742	1.7599859	-0.05144787	1.7448516	0.43840742	0.040956497	2.0692363	-0.92412853	-0.99908733	2.5080438	-1.5652523	-1.3626633	-2.3026824	-0.8306036	-1.2170081	2.4895945	-2.0053573	-0.19362354	-3.0070496	-1.1455665	0.8432903	0.95823574	-0.04095602	1.8682725	2.320847	-0.26142693	-0.44910288
STARD6	-2.627881	0.58047104	-2.446784	0.7900257	-1.3691998	-4.5944214	0.8086505	-2.782866	0.92898035	0.34612083	-1.4376535	0.15128517	1.3204274	-0.37547064	0.07387686	0.5875683	-2.6645718	0.1303258	-2.0343504	-2.5229359	-0.78126717	-0.07387638	-2.4273047	0.65692997	0.93116	-0.27345753	-3.7835178	-1.1516066	1.5950751	-2.0479193	-1.5795264	0.2821989	0.6299772	0.43266964	0.45369816	0.9200201	0.8652382	-1.948492	0.5589242	-2.4395704	-0.5976896	0.1706624	0.7466359	-1.6489754	0.5285797	-1.0680037
C11orf40	2.2924962	0.30717516	-1.3385124	1.8870382	2.1695518	-0.4672451	-0.9617672	0.59696007	-0.35222006	-0.6509762	-1.4341297	1.9356246	-0.18408346	-0.16535854	0.062434196	-0.51651764	0.69368887	-0.8832083	-0.92144585	0.10075188	-1.3374138	-0.874383	-0.18397617	-0.15257788	-1.7120953	0.65336704	3.2803874	1.3071508	-1.2319584	2.2234092	-1.6359148	-0.2685628	1.7464385	-0.8481312	0.7679405	1.9278932	-1.7808533	3.0341983	1.5589433	0.38962317	-0.56192493	0.6330652	0.263196	3.0824778	-0.062434196	1.0170622
C18orf12	0.4855032	0.22032356	1.3411746	0.045612335	1.1536961	-1.4516654	1.7935939	1.1683106	0.0516057	1.1580071	0.6098275	-0.9670744	-0.66332626	-0.16954231	1.5318885	1.6743731	-1.6244478	1.0550523	-1.6714597	1.4163465	1.1271467	-1.28051	-0.43727303	-0.31717396	2.244131	0.18476391	-0.055383682	-1.3552923	0.06393623	-0.97143316	1.0209827	-2.3498726	-0.8833456	1.4237752	-0.25197077	-1.6822948	-1.172996	-0.42477512	-1.3958378	-0.5666237	-0.92443466	0.5960083	2.2648292	0.9309912	-0.04561186	-0.91363764
WFDC2	-2.9452982	-1.2006397	2.285954	-2.186511	-1.5083404	-2.185422	0.22803783	0.012926102	0.28363276	-2.5792847	-0.5220723	-2.4384384	2.0978527	-2.4524574	-0.22293949	0.003858566	-0.7379446	-0.41160202	-2.552472	-0.003858566	0.69842005	1.2683816	1.021749	-1.6447296	-1.2541504	-1.8886642	1.7614789	0.7138119	-2.3911161	1.7546644	2.164649	-1.8241363	-0.6579037	0.4042263	2.340372	1.5545049	1.0814428	1.3912411	0.20246458	2.3019233	-2.068932	-1.2246332	-0.5396428	1.6804953	0.12704277	5.214977
DEFB119	2.7750616	1.7206478	0.3793683	-1.1212549	-0.9623313	0.8989706	0.6888933	-0.6501322	1.7798533	0.24337626	-0.957757	0.29835796	-0.77124786	0.15684986	1.1393709	0.27363062	-0.39752102	-0.8438463	-1.4194193	3.3848858	-0.43364048	-1.5863466	2.6125083	-0.6897812	-0.6108856	-1.1950598	-1.7931566	-1.8725796	-1.2210045	2.1657634	-0.54098415	-0.29209185	2.7736344	-1.6365786	-0.9526248	-1.1520195	-1.2458973	2.6911073	1.9725008	0.000915	1.8235073	0.21504593	0.86014175	0.30171442	-0.000914	0.2942338
TIGD1	-0.30518866	0.711967	0.68153524	-0.24745607	0.28605795	-0.8391938	0.3809905	-0.9550533	-0.005501747	0.33059168	0.12252855	-0.07631922	0.24880075	0.7951894	1.3383555	0.048188686	-0.34933186	-0.61291313	-0.024219513	0.005501747	1.0870061	-0.5249419	-0.7964587	0.67358065	-0.0668149	0.49611807	-0.739449	-0.12880993	-0.42055702	-0.37341166	-0.578845	-0.6359687	-0.5200949	-0.5388913	0.3366809	-0.45607328	0.49705362	0.35222197	0.4982257	0.61412764	-0.4596033	1.013516	-0.6013875	1.3523192	0.3339591	1.5297265
CCDC69	0.1722393	-0.65940523	-0.007014275	1.1595268	0.6174755	0.1991024	-0.31645823	0.3264122	0.6770439	-1.1730151	-0.6545787	-0.020025253	1.1777887	0.025874138	-1.218061	0.5796833	-1.062501	0.38869095	0.011878967	0.007014275	1.147274	0.7123833	0.2525425	-0.8449731	-0.246418	0.6675339	1.2034512	-0.6909404	-0.5054374	-0.9040985	0.5325613	-0.32387924	0.07449436	0.65839005	0.16313457	0.31674004	-0.9531069	-0.26502657	-1.5849886	-0.44925022	1.1008005	-1.8670926	-1.5346432	-0.7312269	-0.32593536	-2.1569014
NFX1	-0.37389517	0.64111567	0.7656932	0.22789145	-0.4910388	0.052551746	0.23857069	0.003478527	0.3966279	0.58307695	0.17350912	-0.175035	0.29375505	0.8483329	-0.13480139	-0.13521242	0.6553407	-0.43712854	-0.27566767	-0.3523383	-0.03820944	-0.6162152	0.052283764	-0.3427558	-0.22871447	0.07963705	0.13351488	-0.03262663	-0.14753294	-0.12271166	-0.26964617	0.09053087	0.5192523	-0.25151968	-0.003478527	-0.38677835	0.5049863	-0.12116289	0.40160894	-0.097225666	-1.1334891	-0.47121286	0.43106985	0.89937973	0.53232	1.616682
DSG2	0.45332766	-0.7662301	-0.04915762	0.07159567	-1.215383	0.5320077	-0.20233297	0.05363512	0.062001705	0.6964593	0.33509874	0.4862113	0.23976946	0.18578863	-0.5259347	-0.3473153	0.5061984	-0.3688016	0.009692669	-0.8656306	-1.3771434	-0.8699794	-0.4388051	0.48873758	-0.5309701	-0.2934804	-0.009692669	-0.89140654	0.42430735	-0.69058275	0.6852727	0.52456427	0.25974703	0.29978323	0.26435328	0.762156	0.46492243	-0.6022105	-0.52211046	0.74092436	0.06988096	-0.4669423	-0.50617266	-0.18174934	-0.53503895	-0.09139061
C5orf24	0.39512587	-0.094108105	-0.26592875	0.44597387	-0.16533756	0.48214483	1.0430894	0.45199823	0.41666555	0.6653323	0.14596987	0.19600439	0.28725958	-0.6019821	0.5664401	-0.020134449	0.08541441	-0.038290977	-0.12248802	0.3678584	-0.6258502	0.31316233	0.020134449	1.2831874	0.33527136	-0.5356951	0.37057447	0.44910765	-0.099271774	0.21792078	-0.35229492	-0.12849426	-0.14116144	-0.35082436	-0.026077747	-0.13735914	-0.051419735	-0.14829302	0.59306574	-0.24607897	-0.38536644	-0.18577671	0.17559147	0.049333096	-0.84437466	-0.3497281
PTK6	-0.05961466	-0.03782034	0.047008038	0.591166	-0.7314124	-0.16068888	0.7920575	1.1792426	0.3349614	-0.43075895	0.066361904	-2.161397	0.22674417	0.10829973	1.1081691	-0.44963026	-0.061413288	0.3198905	-0.46686697	-0.29964495	-0.55302	-0.01598692	-0.5777154	0.5742831	0.5282836	-0.84395266	-0.5260081	-0.32815504	1.2276597	0.66243887	0.56525373	0.3534875	-0.038073063	0.77564	0.5329957	0.44275045	-0.085566044	0.45053434	0.01598692	0.4844041	0.5059562	-0.16920805	-1.0484357	-0.14333534	-0.24017906	-0.3520794
CLSPN	0.61634374	-0.33679986	-0.32595754	0.04913068	-0.9880121	0.6381867	0.57493854	0.26429868	0.8784888	0.8761914	0.24740529	0.4959271	-0.847131	-0.054001093	0.85661864	0.36025596	0.292979	-0.32130647	-0.13932204	-0.1443069	-0.082834005	-0.7907598	0.38039708	-0.49170518	-2.8399765	-1.1798141	-1.2789037	-0.4536903	-0.7333057	0.9753287	0.11714053	-0.027549982	-0.29356027	0.08908725	0.5481217	0.027549982	1.3266671	1.0630834	1.0400412	-0.1969502	-0.13996005	0.031439066	-0.60550547	-0.9669707	0.7606771	-0.6628895
WDR62	-0.83559155	0.6643932	-0.23027682	-1.9834268	-0.26145482	0.27721286	0.15856528	-1.0266778	1.0301402	0.2945373	0.039207697	-0.1478908	0.15026021	-0.6785157	-0.3208487	0.56985784	0.2719009	-0.050543547	0.04855466	0.409549	-1.8504617	-0.55496144	-0.60979104	1.3099701	0.14205384	-0.028637648	-0.7160704	0.5413182	0.891773	-0.52344584	-0.29270864	-0.30702186	0.1458261	-0.44556117	-0.6535671	-0.048714876	-0.23608708	0.057813883	-0.23232341	-0.8294823	0.48476958	0.028637648	0.9637754	0.58303666	0.67123103	0.45138526
SLC39A12	-1.5463333	1.8052292	-0.98630285	-1.6906543	0.009996414	-3.9464345	-3.8009553	0.58156824	-1.868278	0.10408163	-2.3367887	0.16128969	-1.6729665	0.17253876	-3.5394197	0.12192345	-2.3159518	0.50429964	0.26947975	-3.1033425	1.1956463	-1.8936558	0.12472677	-0.44083834	0.5656066	0.5689635	1.2435207	-1.0644684	1.0267744	1.1836185	0.96144295	-2.267541	0.13792467	-0.33529043	-3.7643447	-1.742444	0.27800608	-1.0242667	-3.3057818	0.48669958	-0.009996414	-2.1699486	0.08063555	0.9551463	1.7358494	-1.558691
LOC652276	0.40855694	-1.5543957	-1.6603436	-1.9611912	0.2914443	0.54932594	-0.8267784	-1.0147696	0.47741842	-2.0329742	-1.8865137	0.2577505	0.8930445	0.4727006	-1.1189804	-1.7700133	-2.3395104	0.58316565	-0.44485998	-0.8806505	-0.6431093	0.24056005	-2.6653304	0.23414803	0.41652966	0.046703815	0.20529604	-2.3936281	0.5570245	-0.29650927	0.24337482	-1.6885486	0.6546068	-2.0696297	0.3209529	0.9529252	0.004985333	0.3886428	-1.6393127	-1.2913489	1.3891373	0.3679204	-0.004985333	1.7295213	-0.81957865	-1.1189039
ANKLE1	-0.26290512	1.4901257	2.253767	-1.3605633	0.3659277	-1.4036393	-0.62554836	-0.2463646	-0.31544685	1.2966833	0.70810986	-0.9757252	1.4127417	-0.64002895	-0.15373182	1.8309789	-0.9315367	2.3505497	-0.4127555	-1.4870481	1.4418421	0.7418928	1.5222731	-0.9058237	1.2245331	0.67413616	1.6490164	2.4399405	1.7043056	-1.5446291	-0.7996769	-0.45921135	-0.68966866	0.89438915	-1.1074748	0.30424547	1.4413705	1.8875785	-0.24917126	-1.2793427	-1.5782638	0.66885567	-0.9026098	0.15373135	2.319348	-0.6863065
TAPT1-AS1	-0.22302413	-0.20482469	-0.26589322	0.7195442	0.6977432	-0.3400228	-0.088653326	0.23655295	0.31405902	-0.12639546	0.45470262	0.025669813	0.7870071	0.18813252	-0.063402414	0.124181986	-0.32201028	0.35296512	0.13716865	-0.1672337	0.42859578	-0.030243158	0.48225427	0.00967145	0.030641317	-0.3039353	0.2783606	-0.09216094	-0.062589884	-1.4481962	-0.21694922	-0.00967145	0.16067672	-0.02143836	-0.14756703	0.22755742	-0.13111567	-0.2306025	-0.40940356	0.36110473	-0.35968804	0.03361535	-0.070145845	0.5315001	0.24039817	0.8612344
TEX55	2.0986042	2.3746262	0.4366293	1.8899026	-0.4803791	-1.2802668	-0.42961597	-0.2574973	2.2923007	1.3883953	-0.43803883	-0.59852695	0.6726341	-2.184085	-1.4273634	1.5776396	0.84953165	-0.28214264	-1.4356203	1.34763	-0.16671658	0.75583124	-1.4464297	0.23930454	-1.0999589	0.96695423	0.97531366	-0.5670395	-0.45859146	1.1363134	1.4828806	0.91042566	-0.74207544	0.7899289	-0.2034092	-1.412386	-0.9432707	1.8058014	-0.99647	2.086985	0.16671658	-1.4890232	-0.6548524	1.4438848	1.3165565	-0.3191862
RANBP3L	-0.380167	2.2306623	-0.49229193	-1.7308869	0.023888588	-2.7745972	-2.6594915	-1.1363297	3.259163	-1.7408152	0.05931282	-1.737565	-1.8495245	1.9843745	2.6574416	2.033297	-0.7233639	1.6987228	-2.8061972	-0.85645294	2.3603477	1.5178766	-1.1107326	0.3152771	1.4532714	-0.059918404	-0.8803854	1.8562393	-0.62454367	-0.023888588	-0.51414967	0.51688576	1.8549585	0.72262573	-0.8640413	0.61507034	-1.8488026	-1.0370188	-1.3249655	0.62429714	-0.92042065	2.0560608	0.90417576	0.51254034	0.23665953	1.0124664
KDM1B	0.014156342	1.0851669	-0.50510406	-0.9909005	-0.40401173	0.15628147	1.2226877	-0.648263	-0.8327584	-0.48279142	-0.43883562	-1.8527336	-1.5930696	-0.9801874	-0.81275225	-0.3567853	0.07114506	-0.8023696	-0.91095304	-0.4878173	-0.9637232	-0.24360657	0.23197651	-0.48195267	-0.2600007	-0.016047478	-0.67731047	0.62975407	0.18549728	1.976161	1.5313978	2.119297	2.1253939	1.1461525	1.4591045	1.4344397	0.6458473	1.8119726	3.1828575	1.1653185	2.3758955	0.6360159	-1.1699414	0.078418255	-0.014156342	0.020331383
ATP6V0D2	0.8211498	-0.007487774	0.93600225	0.19299555	0.74097204	-0.121907234	-0.00530386	-0.3881874	1.0089855	-1.2921171	-2.2384286	-0.59356546	0.7844677	1.4228749	-1.1311665	0.27373457	-0.5034704	0.014183521	-0.2759633	-0.9241133	0.26323557	1.1958508	-0.1589303	-0.07313776	-0.39405823	0.7557001	1.795651	0.7683501	-0.38951778	0.80805683	1.1453137	-0.12446499	0.5010772	1.5307045	-0.5764928	1.3139424	-1.342277	-0.521152	0.00530386	0.6496577	0.94554853	-1.7999434	-1.3043265	1.1157961	-0.30244803	-0.44073367
LHX4	0.8544779	-0.41253138	1.614605	1.149796	-0.5946102	-0.9670372	-0.71965647	-0.7920866	1.2389526	-0.728765	-0.44700384	0.7566395	0.98254967	1.0102272	3.859405	-0.97102404	0.23007679	0.3670416	0.96670866	1.5642147	1.036427	-1.1973481	-0.51945686	0.3900447	-0.08000612	-0.09543514	-0.70077753	1.7809424	-0.70280886	0.17651129	0.002914906	-0.002914429	0.33875322	-0.41553497	-0.6045613	-0.0987587	-1.1553302	-0.8011427	0.10804367	1.1513963	-0.5189872	0.5419073	-0.47015	0.88219166	2.8927317	-0.13834333
CEP19	-0.015282631	0.40743113	-0.3057065	-0.10443592	0.77224445	-0.59656143	0.07394886	-0.3410101	1.2460775	-0.8693428	-0.25208855	0.48651505	0.8378849	0.30113602	0.30892944	0.36674023	-0.5586357	0.08960247	0.33616018	0.4470563	0.9405451	-0.22921944	0.14127398	-0.22872019	0.22098684	0.30412817	0.24768257	-0.19954538	0.17771673	0.047781944	-0.6441641	0.47686625	0.015282631	0.37032938	-0.16964483	-0.16150713	-0.328156	0.24728346	-0.042219162	-1.2880983	-0.15348291	-0.520144	-0.5875101	-2.4545565	-0.40225983	-0.04016781
PROSER3	-0.3867097	0.49037933	-0.50664806	0.052336693	0.15221024	-0.24139357	0.36218166	0.2765665	-0.0348711	-0.032523155	-0.44776154	-0.39167643	-0.23238134	-0.05823803	0.17575932	0.598299	0.29344654	0.08298111	0.1619358	0.04113102	-0.39593792	-0.27831364	0.37521267	0.5598755	0.20703125	-0.12513638	0.004347801	-0.24403238	0.16218758	-0.004347801	-0.26532602	-0.18071938	0.08397865	-0.64170027	0.15323639	-0.16947746	0.116345406	0.18442154	-0.167027	0.59842014	-0.09656525	0.11525631	0.17475224	-0.11906242	-0.21245766	-0.25945807
ADPRHL1	-0.48655438	-0.28497577	0.106714964	0.52203345	0.5622623	-0.009828806	0.61365104	-0.35678172	0.767802	-0.050608873	-0.9985287	-1.0117819	-0.20319724	-0.53453994	0.7128122	-0.16129184	0.32825303	-0.88589597	-2.6470869	-0.6111162	-0.57748437	-1.3732731	-0.15478826	0.31412387	0.68888164	-0.5271604	0.100450754	-0.91821694	0.23394847	0.64141726	-0.017535925	0.009828806	-0.4577005	0.12776828	0.32409072	0.5692613	0.17278314	0.48886704	0.10443902	1.3441617	0.33480477	0.28853154	-1.423706	-0.21329665	-1.7718213	0.06199479
GRIK5	-0.98551035	1.0310397	-0.82029104	0.004745007	-0.000979	-0.7377763	0.7905531	0.36897945	0.8814173	-1.1779909	-0.67184114	-1.080154	1.9026856	-1.3801556	0.1652875	-0.46798658	0.23441076	0.000979	0.109075546	-0.7191448	1.4002252	-0.7976756	-0.54194784	-0.19775772	0.21059942	0.4694705	1.5611567	-0.33767557	0.014430523	-1.1039224	-1.0786386	-1.3773909	-0.39301538	-0.18269539	0.8283763	-1.0405183	-0.69505644	-1.0144153	2.0409412	2.6577172	-0.5438762	0.9064493	1.2006323	2.029205	0.052930355	2.0800426
LRRN4	-1.1137247	-0.1195693	0.37416124	-0.50230455	2.535656	-1.3453884	2.8933978	2.4991665	2.5674405	0.010601044	-0.119861126	-0.10080385	2.1859431	-0.46555662	1.0130863	-1.4563141	-0.8389802	-0.065544605	-0.63842154	-1.1031089	0.51968336	1.5243831	-0.30426168	0.35216284	-0.4219823	0.374372	-0.2962327	0.24695921	-0.6669383	0.29406214	0.17411566	-0.2916932	1.4311833	0.8083086	0.31500483	1.3278365	-0.77703714	-1.4939332	-0.36360693	2.1063786	1.187377	-0.010601044	-0.24890757	0.045963287	1.8793168	-0.6379895
JPH2	-1.2101073	1.9395342	-0.5412793	0.8361268	0.16364336	-0.56623316	0.9502201	-0.10652685	1.1046028	0.9545922	0.27868032	1.1430678	0.87043	-0.4187894	1.4908638	-0.06322718	0.5901041	-0.13683748	0.35735083	0.46720552	1.0124812	-0.021436214	0.5723891	0.6933937	0.5387249	-0.5920453	-0.4807887	-0.022241116	0.07956982	-1.3455997	0.021436214	-0.91074467	-1.1611271	-0.38841772	-0.38821363	-0.036087513	-0.6658101	-0.65567636	-0.92107964	-0.29706717	-0.31608963	0.9638572	1.943136	2.9664292	0.5456705	-1.0436678
SH2D1B	0.70739913	0.62168	1.4880226	1.2748048	-1.8695009	-1.5209248	0.8255241	0.89023185	1.6146305	-0.7328732	-0.7600424	-1.0800378	0.29311872	1.3467023	-1.1045425	-0.61500144	0.058405638	-0.26376987	0.04723382	-0.47185683	-0.42146802	1.0017526	-0.04723382	-0.077127695	-2.8532474	0.7627828	1.0073059	-3.988928	-0.3504145	0.33680367	0.61469626	-0.24636722	-2.4344127	1.469629	-0.8141897	0.928612	0.36680818	0.14200616	0.4696133	-0.32126737	0.6063826	-1.324538	-0.51446986	-0.658932	-0.16106486	0.9961183
ADAMTS19	-0.37057972	-0.5851464	1.1437263	2.5184941	-0.44701672	0.39156342	0.27868557	-1.5433087	-0.5844555	1.014473	1.2760406	2.8054323	1.2716031	-1.5248122	-1.1841631	-0.8650365	1.8965282	-1.323389	1.992146	0.66292286	0.616662	-1.338409	1.2754579	-1.7473421	-1.0775537	-0.38023567	1.1228542	-0.919971	-1.6747499	-0.2806654	-0.08808613	-1.6952782	0.99132156	0.055007935	-0.96051455	-1.4994969	-1.021194	-0.055007935	1.7782545	2.9072533	1.5455518	1.6123376	3.4177418	-0.11514902	0.3097024	0.88570833
DDX31	-0.3356006	0.18469691	0.1078608	-0.15089631	-0.7581446	-0.7631004	0.596483	0.5614865	0.92634225	-0.3269689	-0.14662004	-0.9069936	-0.13566327	0.41929603	0.34778142	0.5500691	0.14219451	-0.022046328	0.17061067	-0.8282225	0.021855593	-0.30086017	-0.45268703	0.27589202	-0.15795398	0.19150233	0.24017453	-0.3829453	0.5298083	-0.30480075	1.3299	0.11903691	-0.08212447	0.5906646	-0.021855593	0.45219445	-0.5578959	-0.44091344	-0.41598392	0.494704	0.2878697	-0.10095286	0.3488376	-0.50078416	0.32619262	-0.1026237
UMODL1	0.79069996	-0.6209793	-1.4347458	-1.826273	-1.090478	-0.07156944	2.2048182	-1.4421434	0.28291035	-1.015027	3.272213	-0.434659	-0.8661094	0.03019476	3.927167	0.26039124	-0.44024563	0.06378746	-0.7019882	1.8344078	1.4351006	2.165154	-1.7171068	-0.5253382	-0.31541157	0.19900608	-0.8220415	2.4566689	-0.015480042	2.7819662	3.5514336	-1.2575526	3.795589	-0.06807709	2.9354591	-1.3473916	-1.2458382	2.8554125	2.237002	-1.1112938	-0.67536974	5.8826036	-0.2930808	0.015479565	0.06371927	2.450677
RASEF	-0.14262152	0.43831873	1.0075297	0.3116622	-0.63222456	-1.0058751	-1.0338607	-1.0457873	1.3293757	0.45868826	-0.75698805	-0.1573596	0.6490817	0.90355825	0.8408065	-0.06730986	-1.5538459	-0.624887	-0.6436305	0.5070958	0.21486616	0.58612776	0.44471407	-0.24418688	0.24709845	-0.016269207	-0.22262716	-0.32080317	0.08836985	0.24951982	0.016269207	-0.58996725	-0.7708812	0.15221834	0.49350405	-0.087165356	0.9961419	0.3117242	-0.6096568	0.5508847	-0.37557364	0.94310045	-0.4657402	-0.23668909	-0.45975304	0.11942196
PARD3B	-0.8947334	-1.0796113	1.236814	-1.4895077	2.7627754	0.75578976	0.52522564	-0.39169598	0.6679125	0.14995575	-0.6683879	-1.2100563	-0.5528908	-0.8519554	1.6428933	-1.3542223	-0.8887234	-0.83536816	-0.59257793	0.8968682	-0.22303438	0.52917147	1.5431085	-0.37964106	-1.3752499	0.78462315	-1.4906344	-0.28108788	0.44606113	1.4085522	0.87321377	2.3545728	-1.1029143	0.47908163	-0.48220634	0.77857065	-1.7239351	0.22009087	0.32438087	-0.33970404	0.5876818	1.958281	2.698881	0.13132477	-0.13132429	-0.42435694
ZNF441	-0.030219793	-1.3183906	-0.40433478	-0.69884515	-0.8421395	0.44861054	-0.17865777	-2.3520768	-0.006016493	-0.24112868	-0.16968465	-0.1814363	-0.34036613	-0.28038478	0.18985772	0.42735505	-2.2306478	-1.2703745	0.30696034	-0.10708213	0.3095119	-1.0013511	-0.10946059	1.4213598	-0.6859286	0.12620997	0.040608168	0.3439386	-0.022509336	-0.11277652	0.20025754	0.6796491	0.006016493	0.56966853	0.95780253	0.6551745	0.8861277	0.7795789	0.88960814	0.35859752	0.42883945	0.06538606	-0.014732361	-0.90950036	0.31239772	0.35081816
DCAF4L2	-0.04557705	-0.17749453	3.6561089	0.45857048	-0.35278082	0.058427334	0.039557934	-0.051374912	2.1064596	2.7610354	-0.42450094	-0.03172922	0.5767255	1.0523782	3.7343488	-0.5050874	-0.98535395	-0.94190454	2.2716823	-0.73002195	-0.1824975	-0.73777485	-0.06915808	1.9769573	-0.39385176	-0.76260614	-1.1675606	0.8701968	2.704411	1.7095733	-0.41686583	2.3441858	-1.9179502	2.7715092	0.6459222	-1.5923524	2.410151	-1.2876687	1.9352021	-1.5891042	0.1873126	0.03172922	0.1703105	2.0950532	-0.4162197	-0.121071815
STOX1	1.3698986	1.752085	0.34272838	-1.6265924	-0.41390157	0.30388284	1.2120426	-2.6988447	-0.003131628	-0.7059815	0.2226932	0.23964047	-0.6296885	-0.54270005	1.3661115	-3.8473346	-1.1546905	-0.8153112	-0.26236653	-0.9325588	0.40999627	-0.4184525	0.25222945	0.840986	0.43127227	1.4556091	-3.7762764	0.16371036	0.81453633	0.003131628	-0.19484925	-0.40823483	1.2326367	-1.5655138	1.1655862	0.3219216	-5.197487	0.6629441	0.4414947	-0.3493569	0.575536	-0.21661782	-3.460945	-0.19639516	0.5287242	-0.3115406
MIR1-1HG-AS1	-0.007309914	-0.91893196	0.5889416	0.37623596	0.22115278	0.007309914	-0.35826206	-0.8663273	0.9611273	-0.24755621	-0.59302616	0.48077202	-0.17692852	0.17462397	0.5930824	0.31183004	-0.3574481	-0.083250046	0.48157835	-0.26974583	0.24400377	0.35233116	0.7305412	0.17064667	0.50312185	0.3365755	-0.031267166	0.23086023	-0.6770477	-0.45875788	-0.43865585	-0.2802601	-0.25110054	-0.13341093	0.37228823	-0.6506758	-0.41885328	-1.2044244	-0.09551144	0.095272064	-0.13805008	0.17702055	0.3843794	0.095510006	0.7302046	-0.048985004
ANKFN1	1.1259079	-0.89090586	-1.036345	-1.5666285	-1.1309094	0.13715267	1.6596718	-1.8556309	3.0268955	0.768518	-1.3918915	-2.2548685	-0.76607513	1.8836637	-0.10976362	1.7973776	2.846189	1.740459	0.8794327	-1.4611306	2.4589748	-1.725575	-1.5701947	-1.0364661	2.6182656	-2.9508986	0.049112797	-1.0271788	2.225737	2.0754051	-2.1962461	2.1862826	-1.3950715	-1.9706182	2.2483606	-0.3528371	-0.29052305	-1.6793356	-1.2198935	0.46283007	1.023715	2.3345695	-0.049112797	2.3799312	0.9307275	1.2764039
KRT78	-0.771338	-0.80426884	-0.3488884	1.055666	-0.8576231	0.491601	-0.34830284	0.45403528	4.0714903	-0.9058695	-0.97894716	0.2935834	-0.71242523	-1.0102754	0.86282873	-0.96698666	0.1617608	-0.5840912	0.8794055	0.62098694	-0.603878	-0.6654887	0.60653687	-1.0942316	2.1739812	0.24200726	0.02735424	0.36297798	-0.1414094	-0.69737816	2.4079766	-1.4078035	-0.35632133	-0.31128788	4.030753	-0.2069807	1.6868577	0.6542344	-0.2095623	-0.02735424	2.7476525	0.32578087	0.13087559	0.22078705	-0.09890938	0.8647618
CCDC7	0.30350542	-1.634376	2.5345201	-0.51416826	2.212062	-1.9472566	-0.3623829	-1.9035134	-1.4140687	-0.10868025	-1.9549336	-1.9650235	2.757926	2.045744	2.399706	1.1911635	2.7231665	0.5603709	1.6685109	2.5261436	-1.5030313	-2.0753636	0.46407032	-0.44358587	-0.87377214	-0.9249816	1.8818254	-2.0125146	-1.9529271	-1.51302	-1.5468144	0.5273843	0.5831704	2.1386318	-2.0065284	2.3290954	-0.4848609	-1.8444371	1.6086583	-1.9788594	1.6095905	-0.6374173	0.10868025	0.44796753	0.14533901	2.532496
ZNF41	-0.8035042	-0.5059531	-0.20608592	0.048054934	-0.65292764	0.17538571	0.12717748	-0.23665833	-1.1589582	-0.1097486	0.32909703	-0.42825532	-0.068540335	-0.2720778	0.04984069	0.061379194	-0.7143934	0.25006318	0.211591	0.15813088	-0.93184257	-0.22511649	-0.082927465	0.23943019	0.059474707	-0.11906171	-0.573333	0.18785834	-0.048054934	0.39944768	1.0214527	0.21202922	0.14118838	0.3645146	0.48673987	-0.30717158	0.15238214	0.7087462	-0.3774426	0.45814395	0.49456334	0.45066237	-0.41888738	-0.20350957	-0.34671283	-0.08301377
ZNF583	-1.0777342	-0.80537534	-0.45100522	-0.2146461	0.10421157	0.23276925	0.7051461	-0.61658216	0.26121497	0.531008	0.28779054	0.22684503	0.22634101	-0.23320746	0.5437839	-1.0688856	0.11050105	-0.12431264	0.45871568	-0.047463655	0.11297536	-0.035849333	0.31477284	-0.79422545	-0.025031805	-0.34818864	0.59655786	-0.005869627	-0.43132997	0.12734151	-0.29684234	-8e-04	-0.20588565	8e-04	0.90204215	0.19312692	0.9535029	0.20659089	-0.20360875	0.049329996	-0.4380076	-0.91808534	-0.36818194	0.69581676	0.40334296	-0.71967745
OXER1	0.39826536	-0.467175	-0.23472643	-0.56935215	-0.17093134	0.000741	0.8424344	0.45023298	-0.051371098	-0.50623035	0.13476706	0.017511845	-0.45344496	0.43927336	0.39114714	0.7217879	0.12911749	-0.4550786	-0.16053629	0.006838322	0.0865283	0.39910746	0.001287937	0.83934927	-0.1576724	-0.094759464	0.35426092	0.32177973	-0.08524847	-0.062814236	0.37673044	-0.6873579	-0.000741	-0.26839113	-0.28509283	0.3603797	-0.061755657	-0.4739189	-0.79365206	0.12681627	0.1088109	0.46534872	0.10851002	-0.7205696	-0.120545864	-0.6729989
ZNF75D	-0.56294036	0.015486479	-0.09406018	-0.1958921	-0.099502325	-0.60657287	-0.1553514	-0.067150354	-0.6090257	-1.034693	0.7552922	-0.118018866	0.08311677	-0.20035768	0.59305453	-0.5156143	-0.2601235	0.053239107	-0.28237176	-0.025082827	-0.63423896	-0.63342357	0.30985856	0.35423398	-0.015486479	-0.30907178	-0.21862388	0.5668628	0.4002459	0.8303654	0.16009593	0.44817567	0.80165887	0.15993714	0.78157735	0.43570733	0.18674493	0.8718846	-0.33949304	0.24109292	0.20675635	-0.30453324	0.36195827	-0.0970366	0.49150443	0.6559112
LINC00052	0.33936787	-1.5287967	2.3696465	-0.6417494	-0.7192068	1.7724133	-0.8257222	-1.6539097	1.9998498	-1.2699575	-0.91158295	1.6940136	0.018187523	-1.0089645	-0.9674616	1.6622448	-2.4101152	-0.77889633	1.8321948	2.2975302	2.638331	-0.94279194	-0.6204338	-0.3657198	2.5490513	1.2636895	-1.272295	-0.33312416	1.598454	1.1179752	2.8697948	-0.018187523	-2.5400019	2.2608957	-0.6374121	-1.0335875	-0.30720043	2.2280788	-0.68225	0.64652824	1.3278117	2.460165	-1.0989461	0.95454025	1.9095087	1.6150227
CCDC89	-0.41707325	-0.19550514	-1.542912	1.0503731	-0.8214116	0.085605145	0.31905127	0.5600996	0.51783895	-0.67419004	-0.6507845	-0.78013134	0.31298208	-0.81708527	-0.19788933	0.52159595	-0.4560547	1.1205626	-0.1855526	0.69282913	0.78243446	-1.8916888	-4.661055	0.9379115	-0.111735344	-2.5309424	0.46280575	0.6543808	-0.61934805	-0.43319464	0.9449034	0.3949852	-0.043574333	-3.0960793	0.33206797	-0.65902853	1.4987683	-0.63526964	-0.7344818	-3.3654256	0.6265888	0.67836285	0.043574333	1.2091012	1.0559046	0.5370586
ZNF572	0.29477954	1.0519907	-0.09140611	-0.97922206	-0.5067508	-0.7638886	-0.53754497	0.00853467	-1.3201616	-0.010507345	0.2700765	0.10526681	-0.25326562	0.050631285	0.13930869	-0.7632334	0.10903478	-1.2447178	-0.46996903	-0.00853467	0.5284622	-3.432634	-0.16418815	-0.87170434	0.25100493	-0.12728	-0.8487818	0.11382222	-0.60444856	0.34320855	-0.66490436	-0.35776973	-0.025813818	0.10810399	0.66274333	-0.5211909	0.12072492	0.12281108	-0.21251082	0.46632504	0.018503428	0.4709413	0.13099885	0.36356091	0.1689508	0.13444686
PCDHAC1	2.1477237	0.39405918	-0.8343811	2.2949753	-1.4332023	0.15774441	-0.7612362	-0.20570946	-0.6893735	0.062399387	0.424098	2.983694	2.244647	-0.6431465	1.0519543	-0.17117739	-0.86436176	0.7133112	1.1909609	-0.39693737	2.9966688	-0.539341	-0.062399387	0.55280113	0.8587332	3.3438168	-0.8028002	1.4975171	-0.5115428	-0.11039019	0.34370518	1.033289	-1.0009298	-0.7532139	0.5925398	-0.39226437	-0.36909103	0.47136974	-1.2566509	-0.802855	-0.1388073	-0.41580915	0.9279494	0.5466418	2.0830264	-0.244102
HIPK4	-2.513038	0.15265727	-1.2108004	0.29980874	0.15686488	0.2601998	-0.25829864	0.3643782	0.07504153	-0.9553306	-0.05329871	-0.89125323	0.2903402	-2.2122004	0.97006106	-0.11657214	0.541425	-0.005653143	-0.07917619	0.59417176	0.17492414	-2.3081806	0.28373027	-0.4520929	0.6805103	-0.30303168	-1.5513804	-0.7714703	0.006975412	0.49245143	-2.0599282	-0.5767138	-0.16571784	-2.4017594	-0.003894568	0.73284745	0.6796243	-2.3706539	0.46007085	-0.13682294	0.67607856	-0.14953828	0.6163447	0.47728848	1.5837514	0.003894568
NKAIN3	0.07731128	-1.0330498	0.27462792	-1.5349777	0.18015313	-2.4406512	-0.47526765	-0.5495937	-0.01524806	-2.7134578	0.088605165	0.08236289	0.13608813	-0.33850455	-3.3415225	-1.1836312	0.43015122	-1.8186271	0.07319236	0.6568949	-0.35039783	-2.0263517	-0.1605618	-0.7306211	0.90669227	0.1858294	-2.0948398	0.10005641	0.6428449	-0.54937196	-1.4036486	1.1336911	-0.3636849	-0.35521102	0.47105098	0.01524806	-1.7261026	-1.7506082	-0.0877192	0.94981027	1.1290205	0.27694392	0.7883141	1.7815015	0.85649085	1.1482284
ITIH5	0.05884409	-0.795578	-0.70213413	1.2457709	0.8538346	0.5360031	-0.6788006	-0.5649047	0.115992546	-0.06440973	0.56527185	-0.19254255	1.3070159	-1.2946115	-0.09707832	-0.103859425	-0.6528845	-0.40714598	1.0929437	0.2591009	0.2917061	0.2726574	-0.22845793	-0.52236414	0.610219	0.6383767	0.6119447	1.263576	-0.00652647	0.11937952	0.3270154	-1.3500233	-0.6232624	0.027832985	-0.5537391	0.33378458	0.00652647	0.1906538	-0.49768114	-1.5665231	-0.84061813	-0.007699013	0.7602463	-0.21724415	0.58907413	-0.16880274
POMK	-0.8168893	0.062227726	-4.4896455	0.34851456	-2.4694376	-0.25417233	-1.3511567	-3.207975	0.20601034	-0.77290773	-0.13967562	-0.4421878	0.60447407	-0.30510092	-0.012515068	0.10755825	0.05213213	-2.3137307	-0.3605156	0.5672703	0.6155448	0.31958723	-0.07078695	0.41423655	0.54029036	-2.5289192	-1.4408984	-0.2788658	-0.56734705	0.17111397	0.27077627	0.012515068	-0.3322153	0.10237789	-0.76083994	0.76960754	0.43599892	0.08126259	1.0214686	0.4672451	0.25942945	0.12729931	-0.031335354	0.43268585	-1.2878206	-0.37558675
SMC1B	-1.6732306	0.54036283	1.1057391	1.1856112	-1.8616481	0.031942368	1.4042578	0.11275339	-0.021397114	-0.59226656	0.8938217	-2.3455386	-1.6245952	-1.3312345	1.8606987	0.45311546	0.55870056	-0.60842323	-0.6176181	-2.705399	-1.7400274	-0.88027954	-1.8180456	0.54981995	-2.2857323	-2.8267055	1.2208052	-2.2650485	2.0168915	-0.8254347	2.024012	1.619175	-3.234696	1.2231836	1.6213675	1.8066454	1.1847615	-0.6112385	0.021397114	-1.4699178	0.73262787	-2.6856303	1.2631254	-1.5731745	0.683753	-0.8095689
BRWD3	0.3878529	0.006555796	-0.6320975	-0.027738333	0.2439549	-0.15757966	-0.007147551	0.34928107	0.6315696	0.39215446	0.55380034	0.24884295	0.07641244	-0.006555796	0.73763347	0.34890723	-0.19299245	-0.6699178	-0.9973419	0.55386424	-0.39745927	0.107308626	0.28450894	0.28749394	0.3431933	0.34959722	-0.12102628	0.39682126	0.41441178	-0.30538344	-0.47527766	-0.17326999	-0.13925815	-0.31743407	-0.3302052	0.29113746	-0.7234051	0.30001235	-0.35896945	-0.7968948	-0.51957345	-0.36024165	0.063798666	-0.2927692	0.1590612	-0.33224797
ASB16	-0.1672287	0.49675226	1.3965845	1.1334167	-0.056283474	-0.7570977	-0.29357672	-0.036174297	-0.12496948	2.3767438	1.7870402	2.1354966	0.036174297	-0.3079939	1.2858458	-1.0880761	-1.2576437	0.89061975	1.3210516	2.6155753	0.14491796	0.44806147	2.001669	-0.20986271	1.1194344	-0.79916716	-1.3691411	-0.0981164	-0.43524456	-0.07336426	-0.3101797	-0.5676975	0.818491	-1.0810056	-0.23458767	-0.5720911	-0.09858465	1.7346334	-0.22358322	1.4631195	-0.85273886	1.4114537	0.8117161	0.7146511	0.06889987	1.6141748
MAGEE2	0.5562978	1.3304524	1.4420996	-0.24983215	-2.215674	-1.5705247	-0.53742313	0.13534021	0.70936394	0.3311391	-2.4139109	-0.7437062	1.005259	0.32037354	-2.3740048	-2.815917	1.257484	-0.74775314	-0.79508686	1.4007583	-1.4152632	0.42415428	0.49304247	0.006805897	-0.7260065	-1.286737	-0.819221	0.5879779	1.1624737	0.79563236	-0.004446983	-0.36410904	-0.14240408	-2.358326	-3.45152	0.56126165	-1.4442816	-0.23592186	0.4992261	0.5228305	-1.455409	2.1022186	0.8537462	-1.8506703	0.004446983	0.9178412
ERVV-1	-0.6988301	0.021083832	0.703392	-0.6145315	0.9088192	-2.6939497	0.6688752	-0.021083355	-2.5749345	0.90039873	1.1473532	-0.42865324	0.45375252	-0.08052921	1.745009	-0.40530968	-1.2770543	1.9577451	0.9546623	0.90383625	-0.15301943	-0.5192051	0.79401016	-0.4710226	0.18710423	-1.4929447	-0.12144756	-0.13570881	-1.0719166	-0.7722635	1.3078375	-0.66350937	-0.3904724	0.1590209	1.464797	1.3716769	1.4988151	-0.39335918	0.123271465	0.0488739	0.46111298	1.731267	0.17508984	-2.312385	-0.36255932	-0.97087383
GAL3ST3	-0.17175388	0.2524438	-0.87033224	-0.27176142	0.14156103	-0.4748788	0.10471439	1.5973005	1.1533246	-0.7227187	1.3373008	-1.0786281	-0.71220636	-0.08971262	0.17189503	-0.30988407	0.25858212	1.415842	0.11978626	-0.33329725	-0.60169554	1.7488179	-0.535192	0.365108	-0.1867547	-1.4356122	-0.8439164	-0.27997303	0.15340853	0.25055742	-0.50790834	0.046422005	1.5634093	-0.010658741	-0.40137053	0.010658741	0.3693614	0.36953926	0.5001607	-0.2424159	1.4869742	1.6798267	0.6421201	-0.099858284	-0.44609642	-1.0649967
FLJ30679	-0.45757055	-1.0162487	2.2401342	2.360448	-0.4466176	-1.0653172	-1.0198288	-0.24509192	1.3671536	-0.44875002	-1.7227697	-1.8603663	1.9119253	-1.4055424	0.063393116	2.249249	-0.99598217	-1.6594605	-0.7241645	-0.06339264	-0.67532253	-1.1266508	-0.92395926	0.4047675	-0.14891338	1.6656752	2.2171578	0.50759315	1.7328801	0.79388666	0.83676624	0.10134411	0.12968254	-1.3468318	0.40900612	-1.7484336	0.94816685	1.4631987	-1.0787191	1.3416729	-0.34039927	0.53385353	2.041009	0.40922642	-0.3063569	3.4671555
UTS2R	-0.8865075	0.5553155	-0.6648836	-0.6848326	0.16927671	0.4888444	0.81527853	0.360209	-0.24088049	-2.3129396	-0.21123648	-0.64773417	0.12761545	-0.99585295	-0.13605452	0.34885073	0.2657771	0.122788906	-0.26414824	-1.386558	0.12909937	-0.047231197	0.047565937	-1.7219281	0.38407755	-0.58485794	-0.35569048	-0.10452318	0.26393175	-0.28961515	0.11586046	-0.023751736	-0.013495922	-0.19611025	0.21533632	0.059891224	0.013495922	0.03775549	0.073730946	0.03484392	0.19542074	0.34406328	-0.1081624	0.09059906	-0.26057053	-1.6648269
USH1G	-1.0800002	-0.020783186	-1.2749789	-0.40693927	-0.30185437	-0.5598581	0.6296003	0.58467364	0.19831967	-0.0974257	-0.8150599	-0.1827271	0.42407393	-0.26397014	0.53755164	0.31884503	-0.5822871	-0.2165668	-0.41856027	0.5019367	0.033980608	-0.27796435	-0.11972833	0.12194705	0.18986726	-0.09250951	-0.30214238	-0.75993943	0.2278502	0.039815664	0.46073222	0.42819142	0.1787107	0.14364886	-0.20273423	0.55552363	0.62689567	0.19699359	0.31107497	1.1667697	0.5799625	-0.86594653	-0.018308401	0.018308401	-1.7500699	-0.5250871
SYN1	-0.78583336	-1.3651271	-0.2598648	1.0383196	1.2649832	-1.766912	-1.1781225	1.2436752	1.3930497	0.57251024	-1.4368439	0.45337963	0.82335424	0.6757126	-0.43866873	-0.91413784	-0.802598	-0.21329165	-1.6910634	1.0914302	1.2403069	0.40331936	-0.033505917	-0.883049	0.27201796	0.9977536	0.33258915	0.033505917	-0.87435484	-2.2426085	1.1162825	-0.8936758	-1.2195363	-1.4129353	1.241869	-1.8419781	0.48714113	0.18048	-0.9903364	-2.5917754	0.46003485	0.80480623	-0.6008487	0.6015835	0.19261503	-0.5844269
CNOT6L	1.1955347	-0.14030218	2.4792705	1.4675121	-1.857523	2.1125941	-0.8465152	-0.5221262	-1.1693544	-0.1134963	2.1811953	1.3366928	0.02355814	2.454195	1.8184996	-0.29615307	1.1940508	-1.2589722	-2.0412588	-0.08101177	-0.49658298	-0.68895054	-1.6574755	-1.217309	0.16621399	-2.0656385	1.24649	0.14334822	0.5543461	-0.600173	2.4585676	-0.5978613	-0.023557663	-2.0631962	-0.86135674	1.941925	-2.0001678	2.8452735	-0.6184826	3.0759482	1.915	-1.0811672	0.046278	1.0275049	0.082936764	0.37808466
ZNF718	-0.54110765	1.4507952	1.1467013	-0.26903152	-0.7929225	0.6400938	-0.7590194	-0.2690215	-0.4981203	0.7714677	0.45355368	-0.3248582	-0.1165266	0.61319876	0.17698574	-1.4140863	1.0263486	-1.1666045	0.5817909	-0.51201725	-1.7882786	-0.15233278	-1.4710002	0.1165266	-0.5695586	-0.27328777	0.14395618	0.1821475	1.0207901	-0.1754198	0.22334194	0.5015464	1.0080099	0.5281935	0.9234581	-0.5124736	1.2359028	-0.54821444	1.5298977	-0.18762398	-0.36165237	0.28266573	-1.8164451	-0.6540735	1.4137936	0.3518958
SNRNP48	-0.06333828	0.4108696	0.48959255	-0.35972595	0.382082	0.062060356	-0.4312067	0.31252193	-0.3873043	0.605031	-0.4911785	0.5654068	-0.37228298	0.45688057	0.000493	-0.10465908	0.42782307	-0.2985239	0.31394005	-0.7095208	-0.1581192	0.56269264	0.39129066	-0.70172644	0.37969112	0.21591187	-0.08803272	-0.000493	0.7267637	0.36725426	-0.7714548	-0.21621227	-0.039078712	-0.8074932	-0.17634678	-0.38549328	0.23671341	0.38945198	0.531929	-0.6931143	0.015814781	1.0708752	-0.63216114	-0.6234617	-0.13939714	0.43952847
ZNF560	-0.64754295	-1.2549343	2.7979813	-0.33089304	-1.4806681	-1.3852196	2.9510517	-0.98120975	0.12230778	-1.3365507	-1.3928967	2.2112741	2.3246174	0.68678427	-0.1327362	-1.3992224	-0.59022903	2.7148795	1.3282104	-1.363368	-0.39988136	-0.09845352	0.40011024	0.4517026	-0.9254961	0.6368046	-1.1031265	1.8055058	-0.6465006	-0.9238682	0.5386038	0.028305054	0.7012391	-0.84038067	0.22393513	-0.028305054	0.7524433	-1.3622332	0.97049475	-0.5133772	0.3440833	-1.1873322	0.67071724	1.4671178	2.0207253	1.0025239
PUS10	0.004530191	0.2827971	-0.04247594	-0.1324408	-0.63322043	0.89287496	0.32107425	-0.12282205	-0.30852914	-0.21558928	-0.031037092	-0.33612132	-0.17924571	0.10829854	-0.24723172	-0.9810531	-0.005583048	0.44003844	-0.106166124	-0.117393255	-0.11994624	-0.15043855	0.04313922	0.48388648	0.20285821	-0.6449721	-0.017029524	-0.4610417	0.005247355	0.24617267	0.21859384	0.7582991	0.23279834	0.52280736	0.23996091	0.64171386	0.20761085	0.3604405	0.6168401	-0.072095156	0.8949616	0.6303718	-0.034780264	-0.004530191	-0.118788004	0.53962207
PLCXD2	-0.73563004	-0.34580755	-2.052894	0.12616158	-1.4695768	-0.41831446	2.3623176	2.18604	1.0486531	-0.63426733	-0.15853691	-0.4411497	0.012853622	-0.8521266	-0.8887553	-1.1165686	2.4692206	2.16783	1.0305033	0.3834629	1.4431028	-0.18251514	0.72543955	-0.024703026	-0.88797617	-1.1538696	1.8833718	0.31551075	-1.3879313	-1.235168	0.35450983	1.1467667	1.4950256	1.1249957	-0.012853622	-1.9828329	-1.1428866	1.8011875	1.3257284	1.1599398	1.8130589	-1.7692056	0.49723768	-0.6793685	0.023052692	-1.1222868
UMODL1-AS1	0.78252697	-0.7334175	-0.5582347	1.0855894	0.55187416	-2.389854	-0.07304001	-0.56832314	2.015225	1.3939624	-1.9497337	-0.4989481	-1.4772701	0.40400553	1.4928193	-1.1967068	-0.93129826	0.3147626	-0.14426804	0.37002182	-0.6413226	-0.21916866	0.3328309	-1.3385873	-2.091528	-1.3828001	0.98749304	1.5560327	-1.106574	-1.9578781	-2.1769447	1.672349	1.1304331	1.6936822	0.769722	-0.18474293	-1.3456011	0.612309	1.3719287	1.7509694	1.925652	-1.3949652	0.47884655	-1.344193	1.6051543	0.07304001
RAD9B	-1.250063	1.3466573	-1.1983852	-0.9868207	-0.032618523	-0.58844995	0.36453915	0.76198626	-0.41299725	0.20542002	0.43732405	0.3035202	1.5313091	-1.5699501	0.3875966	0.59421206	0.30421114	-3.1314106	-2.175642	0.032618046	0.5490465	-4.747038	-0.6630745	0.9513526	1.0442357	-0.5844126	-0.3372488	-3.2957397	-0.838233	0.10824251	0.035918713	0.67077017	0.40395403	0.72947264	-0.24953079	-0.96248245	-0.7217226	1.0105824	-1.4106183	-2.9180741	1.2200799	-3.2092152	0.11433458	0.36539435	-0.33449745	-1.3815432
ZNF555	0.5930779	0.4905541	-0.007747889	-0.624439	-0.08605456	-0.7087233	0.5367615	-0.33107305	-0.05409026	0.44911265	-0.4525764	0.193434	0.2560675	0.007747889	-0.15164638	1.4428465	-0.020758867	-0.052322626	0.19049	0.03226018	-0.72922206	-0.08857703	0.36783624	-0.37659478	-0.14774394	-0.77538085	0.2995293	0.24128366	0.18913627	0.30173135	0.1233356	-0.43162417	0.60329556	0.14557719	-0.4175799	-0.23899579	-0.4034264	-0.2280209	0.83531785	-0.15139556	0.28124928	-0.3919475	0.610286	-0.059001684	0.122920275	0.47836757
NYAP1	-0.45296383	-0.8274088	0.46478462	-0.88871145	-0.5564399	-0.5341172	0.46075726	0.08162212	0.7144232	-1.5534987	-0.9860649	-0.6021538	-0.03996563	-0.9500437	-0.005632401	0.6080084	0.42889547	0.40356827	-0.2178359	0.1915102	0.08390951	-0.3835845	-0.52513456	-0.09000015	0.34043264	-1.795064	0.078511715	-0.52182245	0.22283792	0.6268091	1.015863	-2.4731069	0.33485317	0.83972454	0.4543538	-0.96650887	0.005632401	-1.3761063	0.8101468	-0.18324947	0.03904438	-1.2955894	0.06704974	1.2153153	1.085063	-0.055396557
RSKR	-0.031425714	0.1470716	1.1273453	-0.07327819	0.4030187	-0.4893186	-1.2838457	-0.47985673	-0.84886813	-0.9062426	-0.15050292	1.3930132	0.32734275	-0.24286008	0.010031939	0.34388852	0.19466996	-0.90863013	-0.060966253	-0.2985041	1.4945652	0.3855369	0.50182605	-0.11780095	0.44123006	-0.26381087	0.88069654	-0.11036706	-0.05457425	-0.39599395	-0.10806012	-0.12668777	0.31476045	-0.010031939	-0.52506185	0.5171025	0.70365167	-0.20961165	0.29640508	0.69281554	0.39842725	1.1977532	-0.12954402	0.90355897	1.0014575	0.048964262
MRGPRX3	-1.0976644	-0.33686924	-0.6243944	-1.119916	0.56077385	-2.9118433	1.0189657	1.9397297	3.060089	1.2639489	0.020777702	-1.6398611	-1.0891838	0.45406437	2.4092221	-0.87152195	-0.038596153	-1.3539796	0.7339926	-0.67871094	1.0683489	-0.23088932	0.9286771	-0.6864824	-1.000555	-0.6692591	-0.020777702	-0.93387604	-0.12302351	-0.84802914	-2.6385365	-2.6969175	1.7132015	2.0381708	1.3646598	0.964488	1.0829973	0.10900831	0.88722134	2.9926314	1.4123693	0.77623844	1.2092724	-0.37694502	0.93271065	-0.5240998
ADGRG7	-0.85604954	-1.5843201	1.0238733	-0.007365227	0.048395157	-2.8897376	-1.6499376	0.44265747	-1.2561378	-2.924601	-0.14053917	1.5532513	0.00899601	0.07348919	0.20005035	-2.9767294	-2.194137	2.174284	1.3061905	1.35075	1.2468367	-1.6079755	-2.243567	1.1968765	-0.39673328	1.8381472	0.39922523	0.046486855	0.016889572	0.9015875	0.19980621	-0.95356894	-0.37276793	0.5864439	-1.1089773	1.300353	-2.0122266	-1.9549756	-1.9662385	-4.0224466	1.6476221	-2.906107	0.07158232	-2.6847177	0.007365227	-0.67256355
C17orf77	-3.362608	0.14066505	-0.14834833	2.2066598	-1.454546	-0.05203104	-0.32941246	-1.1399202	0.3801155	-1.5271597	1.3911247	1.5494008	0.3122573	-0.7737317	0.7690749	2.337142	-2.8500166	-0.22186899	-0.9160309	-3.310223	0.21866989	0.12077427	2.33636	-1.8582954	-1.0145226	-0.90908146	0.93251514	0.42172766	1.9800043	-4.2389736	-3.6770563	-4.1686153	-0.34798908	0.7739291	1.4377637	0.2163806	-0.26643705	-2.043353	-0.4602623	1.305706	1.4508753	1.3986316	0.6894648	2.528737	-1.8101897	0.052030563
DUSP5P1	1.1358643	-0.7559428	2.5661082	-1.5491042	1.4950938	-1.4458556	1.8682971	-1.5039673	2.8896427	-0.8764281	-1.1198411	-1.8484416	-0.6377902	0.025618076	2.979846	3.1067595	2.1202207	-0.025618076	1.7272534	0.90670156	-1.9153719	1.3897023	1.8660955	1.9393916	-0.4771037	1.3740487	-1.7895374	-0.09669447	-0.65296173	1.4516249	-2.158399	-0.94397116	0.7016926	-0.16692257	-2.921371	-1.6425977	2.1056452	-1.7811332	0.7101855	1.766756	-2.52391	-1.1650405	1.3178263	1.8057027	-1.0482597	2.1186037
PLB1	-3.0505462	-0.09402752	-2.7845664	0.2129941	0.7684512	-0.99633026	-1.6777673	-3.9580946	1.1159043	-1.140832	0.219141	-0.20786524	0.73185205	-2.1441164	0.09402752	-0.14322758	0.3043623	0.85570765	0.25894976	0.79040194	-0.12070227	-2.1375837	0.88300705	0.5879364	0.83421516	-1.5571136	-0.7773762	0.63890123	0.9712825	-1.0111465	-1.5512643	-2.451457	0.14351368	0.2290945	-3.1714282	-1.3840628	-0.13324547	-0.28403997	1.2856798	-2.7324553	0.2908101	0.42806292	1.6682029	1.1842017	0.46317863	-1.4772816
C20orf197	1.5813532	2.925695	0.5268774	-2.851531	2.181435	0.71689606	-2.629489	-1.3852	-1.2280569	-2.7647982	2.0702453	-1.7513361	1.6949496	-1.4542804	2.441504	1.5287724	-0.69188595	1.0449934	-0.9580207	-1.6010218	2.1187935	-1.563633	-2.865346	1.3236256	2.5186892	-2.387745	0.56689024	-0.28708267	0.28708267	2.4314256	-2.2434244	-1.828887	-1.6742611	2.1749506	-1.0126929	-1.1802974	1.1854687	-2.608882	0.7936182	3.1281152	1.653686	0.8841114	-0.7575302	-0.41824293	2.43752	-0.42572355
SLFNL1	-0.17274165	1.6344111	-0.28800368	-0.088721514	0.58472705	0.15194964	-0.59221435	-0.3697288	1.0766861	-1.0204442	0.041288614	0.7244451	0.17696548	-0.35126472	0.7118013	0.33065295	0.28030467	-0.25604367	1.1506798	-0.3779776	-1.7615082	-0.42097163	-0.012620688	-0.4203112	-0.45295215	-0.94193673	-1.42958	0.6312301	-1.0314014	-1.0200078	-0.2100079	0.53708863	-0.68853545	-1.3000929	0.40650344	-0.17790437	1.2915657	0.70990014	0.6225164	0.98184323	0.012620688	1.6784737	0.787699	1.3185928	-0.43488145	1.4712265
RIBC1	-2.8590403	-2.1069593	-3.068223	0.67219687	0.6166711	0.90991116	-0.84738255	-1.2649188	-1.5410528	0.32236862	-0.3589697	1.3773689	0.5401888	1.0342507	-1.7614579	1.0761385	-0.49002647	-2.92513	0.7773709	1.0573316	-0.90464306	-0.20187283	0.89036083	0.49145603	1.2139645	1.5120254	-0.102027416	0.03690481	0.23143911	-1.0397797	1.1218596	0.91274023	-0.03690481	-1.0797815	0.13594389	-0.0820899	-1.089961	0.6257696	0.07780981	-0.59361315	1.7702441	-0.987093	-2.6060085	0.037449837	-0.51677036	-1.19313
OXGR1	-1.1802166	-0.38105989	-0.43095088	1.9104054	-0.96420455	-1.5225623	2.528661	0.9548609	-2.0679166	1.4095104	0.8630688	-4.510339	-0.6447227	0.94347405	1.2557476	0.07061553	1.1612036	-0.18217683	1.9302008	1.9231894	-3.0322454	-2.651839	-0.6028378	-0.16170955	-1.775018	0.92835975	-1.1589439	-0.07061553	1.262718	1.4377182	0.4724424	-0.13159013	-3.3262832	0.12086606	2.7996066	0.4013946	-2.2067606	-2.2767308	1.3004677	-1.5500362	0.38715577	0.8604281	0.9252374	2.0688074	-1.280891	-1.5479729
CDC14C	2.3503804	2.4056826	-1.8551006	2.7191873	2.9819584	1.7906771	-2.1999283	2.5350914	0.047929764	-2.266365	-1.9742632	-1.2168479	0.7749977	-1.594861	-2.347065	1.690876	-1.3194313	-0.7488756	-2.346634	-0.9319358	0.46093655	-2.443141	0.21067142	2.109775	-1.2393479	-2.3710136	-2.3912735	1.3426867	3.2944684	0.89659834	-1.4784117	1.692852	-0.047929764	2.284532	-2.3743057	-0.17294884	2.6220284	1.8103452	-2.267459	-2.3466368	1.7476597	-0.8012023	-0.2590971	0.08019018	2.1578465	2.6806083
SULT1C4	-1.2205873	-0.18041277	1.8681674	-0.3140664	-0.63521004	-0.032882214	0.5217743	-1.1633334	2.0853224	2.7668042	-0.5196285	-0.15299177	0.20146036	-0.2844906	0.62183	0.06833506	-0.5005679	-0.050381184	-1.0732741	-0.42588758	-0.69728374	0.5404048	-0.25728512	-3.4362926	0.4385271	-1.1006322	0.7403507	0.5072694	0.084825516	0.08035183	0.32257414	0.30527782	-0.33238935	2.9460855	-1.297771	0.1326456	-0.5749154	0.7217512	-0.26132154	-0.63161945	0.54790497	0.23901224	0.96782875	0.032882214	4.906454	-0.56908894
POU5F2	-0.6005409	1.2125432	-1.9869707	-2.455341	0.26357055	-1.0900295	0.032479048	1.0256679	-2.2061727	0.29982543	1.01664	-1.2994525	-2.4508302	1.0331051	0.93593335	1.1232564	-0.8143499	0.8245795	1.2817533	-1.0694153	0.3899157	1.2505376	-2.2811668	-0.9181268	0.795192	-0.3316934	-1.3529289	-0.58004403	-0.99654174	1.4059689	0.41536212	0.72513986	0.8154628	-1.633889	-0.16079164	-1.2339017	0.71665025	-1.4260461	-2.0613554	0.5173533	-0.032479048	0.8429272	-0.5263822	0.8235636	0.70716596	-0.32660365
RXFP2	0.014261723	-1.6434474	0.95390034	-1.5494804	0.7752447	-0.03987646	-0.24271488	0.6184411	1.431807	-3.889801	-1.6708913	0.7387023	-4.1963973	0.15999031	0.34748316	1.6909647	0.27417278	-0.19302464	0.30210304	0.2475195	-1.5413823	-0.051477432	0.64187384	-1.4647269	0.16342497	-0.22956753	0.74956465	0.53541374	-0.2315054	0.021819115	0.65613174	-0.05726528	-1.5635123	-0.48036194	-3.952846	-1.7882485	0.25730085	0.8726764	-4.076669	0.84537315	0.6074724	-0.014261723	-0.43746233	0.6355951	-0.05756712	-2.554532
BEND7	1.158328	-1.3593283	-1.141952	2.2757773	-0.4046321	0.45568228	2.0727763	-1.6799636	-1.1424704	-1.693769	-0.46168947	-1.5816569	-0.10869646	2.5812287	2.5632987	0.4742093	-1.5076966	1.8288627	-0.75471544	0.43306017	0.10869646	-1.6553321	2.555952	0.5380001	1.4719591	-1.5435429	-0.75027514	0.8076987	-0.5572257	1.9587321	-0.4502592	-1.3204441	-1.0927434	-1.2552366	-0.6017418	-0.3019843	2.0123968	-0.89731455	1.2730451	2.7880602	2.3516526	1.5853305	-0.81758165	2.369569	1.3152919	1.7888255
SSMEM1	-0.7072253	1.691462	1.2142396	0.3685708	1.1268325	-1.4286461	0.19906092	-0.41647387	0.27752352	1.6497574	-0.16365004	0.87826204	2.2442565	0.020602703	0.28377676	-0.91082907	1.5910873	2.0984821	-0.478436	-0.18826246	-1.2233124	-0.072793484	-0.17909384	-0.28855753	2.069337	-0.020602703	-1.481811	-0.29557467	2.8179584	-1.0100746	-0.7771802	1.7520304	-0.68454504	1.1929827	-0.25400782	-0.032447338	-1.5193753	2.3775167	-0.59003353	1.6816463	1.1416078	-1.1075635	2.6583977	1.965303	-0.88790035	0.10836983
MAB21L3	-0.4524753	-0.54489875	0.33703303	1.3995936	-1.1267536	1.5656245	-0.5463817	-0.827173	0.39717698	-0.22889543	-0.24516416	-4.1473265	0.8184383	0.37834716	0.41153836	-0.12476039	0.7924421	-1.6955683	-0.7728927	-1.3602712	-2.1314023	-1.007057	-0.29084134	1.2058442	-1.2287605	0.080280066	1.1902802	-0.10887647	1.1242526	-0.17604327	0.9625132	1.0970018	1.2382147	0.8536103	-0.3200171	0.82923913	-0.42272162	1.078891	0.609494	0.2939012	0.7529671	-0.45907807	0.7347615	0.06598687	-0.06598687	-2.1662586
BASP1-AS1	-1.2589974	0.2758608	-1.6640477	0.72775936	0.2893734	1.0441165	-1.7903128	0.056501865	2.4786582	0.34507465	-0.3995347	-1.0305648	-1.4120421	-2.308537	1.3286085	-0.20105314	0.164289	-1.8110452	0.09595919	-0.15945816	-0.18288755	-0.5404315	0.79441833	-1.1792827	-2.1616025	-0.056501865	0.75521946	0.8422804	1.1022348	0.15029716	-1.8294053	-1.4383254	-1.0073371	0.07690573	1.0375085	-1.8661113	-3.6935077	-2.3231058	1.4631996	-0.65926886	0.68820477	-3.1240354	0.8913033	0.3501153	1.4212327	1.2270148
UROC1	0.7851987	0.1484232	0.7771759	1.9115353	-0.33734274	2.040265	1.3146214	-0.38123703	0.41636515	-1.7575989	-1.12111	-0.80427647	0.8367276	0.29905367	-0.018492699	1.0626316	0.5480938	-0.42635727	1.3961935	-0.77158356	-0.7671132	-1.2164292	-0.4022231	-0.115403175	-0.5644388	-0.36682892	0.018492222	-0.7736416	-0.32074547	-0.2743845	-0.5823908	1.1673923	1.7373638	-0.52505255	-1.0495367	-0.17526436	1.9812737	0.858541	0.7321472	2.2616367	-0.52505827	-0.5788374	2.091329	2.8606777	1.7435277	2.4678211
TNRC6A	0.019797564	-0.019797564	-0.020268202	-0.5268328	-0.65445924	-0.05625415	0.042495966	-0.9406841	-0.2199285	0.11692262	-0.24931169	-0.06827283	-0.5722244	-0.13297963	-0.28893304	0.2772267	-1.1954868	-0.5938213	-1.2036521	-0.24947858	-1.1169403	0.5219414	0.29832864	0.025495768	-0.1148417	-2.1824067	-0.8343451	0.55728984	0.5724714	0.94110274	1.0405219	1.1396687	1.0122516	0.81582665	1.1502588	0.9388702	1.0122497	1.1797874	0.685961	-0.3112781	1.610049	0.47805667	-0.7588966	-0.18492937	0.457443	0.60979867
KCNA6	-3.3064594	0.7331815	-1.7106233	0.12465048	0.5892463	0.37152958	-0.5839467	-0.09587097	0.7639265	0.6640973	-0.16706228	0.051445484	-1.7966957	0.49340725	-0.53759575	-2.224996	-0.006208897	-2.2166123	0.006208897	-0.87851095	-0.8885765	0.803061	-2.235015	0.29833508	0.6826191	-1.2340379	-0.229774	0.7245045	0.6194067	-1.8962069	-0.8389716	-1.6594706	0.49745464	0.25701332	-2.2101002	-0.05042696	0.51337147	0.72618246	0.015928745	-0.077940464	0.2866106	0.47510052	0.4596653	-2.2246022	0.09409928	-1.2385201
AMER3	-0.08881712	-2.1758199	-0.41783	-0.90195227	0.28487492	-1.0819564	0.009892464	0.3754058	1.6101613	-0.603827	0.023417473	-0.51929045	1.6885877	0.7889805	0.4764657	2.2061658	0.9746113	2.129447	-0.5379467	-0.03536558	1.523838	-0.6617484	-0.11106157	1.0044646	-1.3061686	-0.009892464	-0.5450978	0.7910819	0.98698854	-0.9776678	1.53194	-0.4075141	1.5042353	-0.59295225	-0.06291342	0.2454195	-0.08064318	0.810555	-1.1302276	-1.1299105	1.4682603	-0.6662502	0.3622756	0.44365835	1.656651	-1.0872645
ERVW-1	0.11596203	0.1991396	0.43724155	-0.98257256	-1.9948831	-0.3572364	1.3535385	-1.737689	1.0597501	0.094890594	1.0436797	-1.1927733	-0.519959	0.52748585	-1.0304103	0.7579479	0.86731386	-1.1554275	-0.30079508	0.3353877	-0.36038923	0.2653799	-0.109442234	0.4601884	-0.46102142	-1.9281793	-0.65987873	0.9046912	-1.7706513	1.3089418	-0.615942	0.56937456	0.74216175	-2.5562053	-0.3252926	1.0900388	-0.198668	-3.5729818	1.0538511	1.2761397	-0.094890594	0.6009426	-1.0402122	1.5070138	-0.37741113	1.1805205
LINC01600	0.3828869	0.93189955	-2.11909	-0.22261095	-1.2299404	-0.6043768	-0.36144304	0.76959085	-2.967927	1.0814238	-1.8223982	0.7963133	0.730978	0.46679592	0.8590231	0.71679974	0.5272474	-0.8772869	-0.42834377	0.44906187	0.112559795	0.004715443	0.35653734	1.2595406	1.4075828	0.4398508	0.35353708	-0.9401455	-1.3289142	-1.6604786	-1.1633072	-0.40787458	-1.0073605	0.58671665	0.8403883	-3.4446673	-3.7014408	-1.5098443	-1.5993271	-2.1164856	-1.2837963	0.47321177	-0.00471592	1.4102514	-0.80301094	0.6530168
PNPLA1	-1.0389166	0.6156969	1.1395688	0.25007915	-0.47761726	-0.44457293	2.7369375	0.75947	-1.1550932	0.7313204	-0.16222715	-0.5315695	0.7825594	-1.4856567	1.2296824	-2.689682	0.62733126	0.16222763	-1.2212629	0.65388155	0.9000788	-1.3002167	0.82831717	-0.57067394	-1.4694862	0.45320702	-1.2329893	0.530663	-1.9557095	-0.26588345	-3.1172714	0.5484257	0.6497917	0.37214804	0.6386533	0.29132366	0.7213712	-0.95161724	0.8541646	0.6606817	-3.3582582	-2.4303455	-0.354743	-1.60252	-2.489964	-2.1740623
DEPDC4	-2.0477896	-1.5910139	-3.1677485	0.31322432	0.7158642	0.007379532	-1.0321546	-0.110892296	0.651433	-1.8376379	-1.7112942	-0.007379532	0.8984909	0.35142946	0.17829084	-0.09769535	-0.60423374	-0.082986355	1.2294884	0.23670864	0.1477828	-1.4236755	0.21260738	0.012107849	0.7094979	-0.050153255	0.9985175	0.52998877	-1.6144271	0.57293224	-0.73072195	0.019812584	0.37022018	0.8660636	-4.1533556	0.7708216	-0.035507202	-0.059084415	-0.3521247	0.70530796	0.29382277	0.7014961	-2.4044585	-0.039982796	-2.2751598	-1.6986666
COX6B2	-0.010473251	-2.7953038	1.211421	0.25380802	0.56024694	-0.7736826	-0.079954624	1.4314423	0.82556915	-2.0112557	-2.391447	-1.8833737	0.4562812	1.3136187	-0.59588957	0.14411306	0.084204674	-0.024749279	-0.58771086	1.9625349	0.003531456	-0.22069216	-0.23167801	0.5081773	-0.23243332	-0.042509556	0.15274954	-1.4785743	0.34478045	-0.30017757	0.8430624	1.7059097	0.3096242	0.053549767	0.28471375	1.2949381	-0.2343049	-1.5418363	-0.03269863	2.1069803	1.0645914	-0.003531456	-2.972849	0.65641356	-0.30524206	-0.1099391
NIBAN3	-0.5753193	-0.29727507	-0.24992228	-0.390728	-0.42750883	0.09040594	-0.53098154	-0.28568792	1.52286	0.47735453	0.12913847	0.47535276	-0.5568309	0.7949796	0.8482299	0.40198183	0.13567686	0.15651655	0.057320595	-0.26880693	-0.099556446	-0.012995243	0.01629591	-0.2815137	-0.16274786	0.012995243	-0.3193431	0.50043535	-0.54725933	-0.4578495	-0.12667942	0.54124403	0.92457056	-1.1453404	0.85539675	0.75344086	0.583941	-0.5289941	-0.17177343	-0.1613965	0.30822563	0.065086365	-0.22322321	-0.056281567	1.6344366	0.43739367
WDR64	-2.0504806	-0.9341285	0.73039174	0.35220122	0.69173884	-1.4007518	-0.03782153	-1.9844301	1.3578756	-0.990556	-0.19069505	-0.108992815	0.31074739	0.14674449	-0.83244634	0.4520676	1.0083296	-1.011255	0.07712722	0.5593064	0.9126198	-0.02761817	-1.7891834	0.62042546	0.57437015	-2.3412282	-0.095216036	-0.5451548	-1.0926149	0.31942916	0.92569184	0.88032556	-0.608444	0.32377076	1.2199523	-0.50447917	-0.27328753	-0.28216672	0.32094073	0.26279616	-1.1723115	0.02761817	-2.0956228	-0.04179287	1.2644804	0.92872477
AXDND1	-3.8347874	2.0251827	-3.0126524	0.020456314	-0.31453562	-0.4592209	0.97799015	1.4721484	-2.967064	0.36590052	0.6359129	0.2853384	-0.11762285	0.09877586	1.8571563	-0.27425957	-0.14218187	0.4632635	-1.6808972	-0.93414116	-1.7744637	0.7157688	-3.21214	0.24506521	1.2065625	1.1213422	1.1177297	-0.16252899	1.7031193	0.70059776	0.8393321	0.28365898	-2.7222972	-0.8760395	-3.27567	-0.15585327	-0.9735279	-1.8039083	-1.3387203	2.3003154	-1.4506779	-0.020455837	1.3126509	1.3290207	0.7826457	-1.4591117
HEATR9	-0.028682709	-1.7460299	0.94387484	-0.25671577	-1.8316069	0.27387953	-0.27012157	1.0956187	2.8536506	-0.39048672	-0.8501301	-1.1233187	2.541151	-1.4649444	-0.29624367	0.10709095	0.21187592	-0.46864653	-1.1842957	1.5189734	0.018479347	2.0929208	-0.8266258	-0.5241232	-1.855453	1.122508	-1.9749856	-0.71512604	-0.5232973	-0.717288	1.5057712	0.6774812	-1.3948879	0.44982815	-1.5686541	-0.018479347	-0.15581131	1.834055	1.9352131	1.2906966	1.1045752	1.7736192	1.5911891	1.200458	2.0944865	1.3216782
PARP15	0.8243766	-1.6174703	1.5420513	0.7351861	3.0368762	-0.49130774	-0.15291452	-2.1884484	0.33844042	0.8105922	1.2891083	1.9823732	-1.1560607	-0.7325773	-1.0553536	-1.5271773	-0.38346338	2.7922378	-1.0108213	-0.73472786	2.881597	2.3277726	-0.36937952	-1.8227291	-0.63659525	1.9443378	0.975575	2.080483	-0.43836164	-2.7095542	1.3773108	-0.8585048	-2.7606044	1.0471711	1.2525649	2.543994	-2.190331	-0.5717578	1.9373684	1.6784649	2.0118737	-1.2067628	-0.8274398	0.15291452	2.7116349	-0.49563313
ARHGAP42	0.586637	1.6228876	-0.5084343	-0.5893588	-0.2107954	3.0257673	-0.15380573	-0.5904045	1.7781038	-0.45010757	-1.038188	-0.7391834	0.33811378	-0.43094063	0.34867334	-0.22591734	-1.1325483	2.9795675	0.02768612	-0.62938595	-0.07561922	-0.02768612	-1.5196266	1.1453958	-0.77991295	2.5586605	0.39949274	0.82001495	-0.31275177	0.1387682	1.1578484	-0.5626917	-0.65794754	-0.15217924	-0.14847898	-0.5530815	2.6192284	0.16454506	2.865972	1.0508766	-0.03082943	1.6050186	3.4942827	0.8132148	0.51058626	0.90700006
LINC01101	-0.958303	2.6234226	2.0495782	2.187646	-0.15336847	1.3175044	-0.157619	0.25643635	1.9122419	0.015601158	-0.14993238	0.24084902	0.3814783	2.1411877	1.5155287	0.6611128	0.17967701	0.9975023	-0.12920141	1.7950668	-1.8983517	0.9347887	-1.9200945	-1.9240551	-2.3448048	0.21598911	-1.0984478	-1.2261567	-1.6098747	0.9102311	-1.2430439	-0.71819496	0.7874813	-0.47585917	-1.1146355	-2.3984756	-1.7751236	-2.4019055	-0.9897542	-0.015601635	-0.15269232	2.08505	0.8263359	0.76458836	0.85227203	-0.6847391
CALHM4	-0.004153729	-1.4484715	1.1345239	-1.3328695	-0.36738634	-0.5946574	0.2523899	-1.5552177	-1.1280951	-0.103711605	0.6811271	-0.54198885	-0.56095743	-0.7862425	-0.011209488	2.7007709	1.1814313	0.600554	-1.5474849	2.5995183	1.5707378	0.4632411	2.1640348	-0.1030345	1.2975802	1.2959771	-0.011960506	0.40610218	1.8532476	1.9064827	3.0926013	-0.05353117	1.2734795	0.004153729	3.0098739	0.17975283	-0.5553851	-0.42503452	-0.29540682	0.40235186	-0.8621936	-0.8247514	-0.5557437	3.1713004	-0.6293812	2.7638674
CXorf58	0.123571396	-0.41783333	-0.33767986	-0.5723152	-1.4874439	-1.7573371	0.7432604	1.5564218	-3.8965263	-0.8609705	-2.013485	-1.683198	-2.2971792	0.77942896	2.031836	-0.036368847	0.51585674	-3.3352776	1.1117	1.4502444	-2.257206	0.95213556	-0.43955183	0.036369324	-3.3377228	0.8699055	0.33542824	-2.5942125	0.74917984	0.45184565	0.44697475	-1.4336729	-1.9786453	-3.5793152	1.3487239	-1.3142066	0.91530657	-0.051218033	-2.9734077	1.294599	0.84777594	-2.9117184	0.95769453	1.4972067	0.6671033	0.7373712
MRGPRX1	-0.2547984	0.97801924	0.3476758	0.29129696	0.64020395	-0.7808523	0.5811858	-0.034659386	0.5497279	0.29677773	-4.5680265	-1.1684885	-0.80370426	-1.2890329	-0.28406477	-0.32526493	-3.0861397	-0.13709593	0.034659863	0.18800211	0.036573887	-0.14076424	-1.4544778	-2.0059857	1.5507836	-1.2581272	0.18884945	0.7894163	1.7153649	0.8283253	-0.2724042	-1.9403553	-3.0829787	0.2911682	0.93442583	-0.22395182	0.4111762	-0.4638028	-0.8770313	-2.0436282	-2.4724827	1.0510163	0.95189714	1.6977592	1.497582	1.3194597
RLN3	-1.7551479	1.0897789	0.017242432	0.31015205	0.2591238	-0.030869484	0.95519114	0.9720011	-0.13785553	-0.21527863	0.2198515	-0.5056305	-0.27685547	0.14577866	0.9002218	-0.9719467	0.27273273	-1.3242245	-0.017242432	0.43682528	0.709218	0.1563468	-0.72597456	0.87831783	0.06789303	0.27263355	0.1513133	-0.31208515	0.542675	0.5770645	-0.2266407	0.2781	-0.90662	-1.4589949	-0.6408973	-0.64052963	-0.40615177	-1.3278294	-0.70921135	0.020412445	-0.95401716	-0.89522505	-0.14796114	-0.23573685	1.2331676	0.114224434
ADAMTS20	-2.018591	2.1435008	-0.38083506	-2.0100331	-2.648817	-0.6742401	-0.5506716	-0.24582958	1.2909446	0.22982502	-1.8878183	1.461196	-2.475851	1.8869448	-1.7177515	1.6069136	-0.79297733	-1.0559397	-0.24290848	1.7822695	0.077661514	-1.6097698	2.1823764	2.2246642	-1.9837065	-0.20441914	-1.8826966	2.0688853	-2.0548353	0.8666744	2.0358353	0.58431816	-2.1951208	0.9530735	-1.1334047	2.3424196	-1.2280512	-2.3100843	1.0066543	2.6328764	3.3780904	-0.06794834	0.3581047	0.067947865	2.8867288	2.7245758
ABCC12	-0.5258312	-0.9154701	-0.81188774	-1.4430494	0.07335901	-0.74294996	0.5983734	0.004006386	0.28856277	-0.4680972	-1.1065607	3.4546804	1.8791676	-0.3070445	0.48180676	-0.032240868	0.5730157	-0.4136033	0.89169216	0.16148281	0.5954962	-0.04574871	-0.70705557	-0.38368797	0.25487947	0.010760307	-1.2968721	0.5065079	1.2433739	-0.14043808	1.077774	-0.004006863	-0.99103355	2.9900894	-0.35110188	-0.7858019	-0.22885609	0.1335926	-0.60593796	-0.6395459	-0.919034	2.0274858	2.6885157	1.6883206	0.05824232	0.35339022
LCAL1	-0.9736018	-0.6008792	-1.375567	2.2215204	2.4586043	-1.3375049	3.9993205	-0.46597052	2.3602943	2.0618782	-0.10671234	2.3935542	-0.97011566	5.4582925	4.553395	-0.8236947	2.5869794	1.7138	0.22498369	3.0079684	-0.37609243	-0.006600857	-0.51596594	0.10825491	-0.07285118	-0.21278477	-0.40347433	0.2744193	-0.33114624	1.8139935	-1.8603544	0.006600857	-1.701869	-0.11206198	-0.031059742	-0.4800682	1.860023	0.99160004	0.017549515	0.5168967	-1.0264368	-1.1119246	3.6441622	0.76069784	-0.13059139	1.9218931
SLC17A8	-2.9697895	-0.4908266	-0.20367146	2.6963906	0.02460289	1.3531718	2.3223457	-1.9566374	0.38650513	-0.42469692	0.0965991	1.0701485	-0.9954014	2.3150291	0.47891235	1.5938506	-0.23992825	2.1918845	-2.840703	-1.3532815	2.9728508	-1.2079239	1.8583975	-2.040577	0.18893051	-2.7768917	-0.16258812	-1.3802905	-2.2912722	0.43092537	-0.7059903	-0.82059336	-0.6269903	-0.5670891	-0.6123495	-0.6638684	0.7717719	-2.99516	0.44371986	-0.024602413	2.1386628	1.9766736	2.0193794	0.4089918	0.4500985	1.0543656
C11orf44	-3.3621407	-1.2979612	-1.2807965	-2.668172	-0.2599368	-1.4896688	-1.3892546	0.28559208	0.74756336	-0.5842695	0.38342476	0.23557806	-0.90523195	0.21088171	-0.27993488	-0.13132	-1.6571856	-0.17483139	-0.79538584	-1.7211161	0.2822094	0.022315502	-0.022315502	0.71530056	-0.49322033	0.1291194	0.46653557	-0.16622639	0.10751581	0.7063465	-0.2105236	0.0632596	-0.70110893	-0.6783662	-2.9865074	0.15178394	0.71264744	0.51049566	0.5694747	0.60920763	-1.0177155	0.7292247	0.45191407	0.96707153	0.58527565	0.83504796
CNTNAP5	0.6855693	1.4861684	-1.3254776	-1.757369	1.149219	-1.0580883	-1.0662107	-1.3215547	0.08987999	1.0276961	1.2115378	1.0448408	-2.4661179	1.3693657	-0.6510525	-1.2209654	-2.4991112	0.3729539	-1.3641005	0.18382359	0.56966066	0.4410119	0.10203934	-0.7842655	-0.08987951	1.6374278	0.15690088	1.1357193	-0.7617378	-1.440114	1.3383265	1.0557075	-1.5241928	1.0810289	-1.6180954	-0.4989667	-1.1189098	-0.9178057	0.9780793	1.0821509	-1.1387863	-2.1775188	-1.9054623	-1.0218749	1.7294862	0.27719116
SATB2-AS1	-1.8672197	1.9470522	0.42297578	2.0865638	-0.50731635	-0.021860361	-0.019145727	0.057968855	-1.2780702	0.8421104	-0.74253106	-3.8826058	0.38426948	0.40331864	-1.9414818	-2.1599944	1.2923295	-4.6643677	-0.44493985	2.022412	-4.093856	-3.754083	-0.29875922	-0.34733415	-1.8853028	-0.31426978	0.33111405	-0.26576352	-0.17105937	0.019145727	0.4744041	0.7217715	1.4396093	0.4885199	0.070723295	-0.90240884	-2.155883	0.29521012	1.843261	-0.771518	0.08571887	2.5310276	-0.48211288	0.76124024	1.1541812	0.31166267
SLFN13	-2.8313932	0.08108425	1.4797359	1.9426427	0.18558788	-2.5138626	-4.243576	-1.5423274	2.346757	-2.850287	-2.0088482	-0.28470373	1.8350239	1.6168542	-2.9617405	2.7613673	0.20077944	-1.3062963	2.592011	-0.1446867	-0.21360397	-2.7871075	-0.14097214	0.43721008	0.6701379	0.94830704	1.3070598	0.6696749	-2.7994366	-0.5849829	1.3652015	-0.08108473	1.2330675	1.3113632	2.50176	1.4058609	3.3782172	-0.43288755	-3.1206112	-2.2395139	1.3437123	-0.43434668	-2.4183683	-1.8981414	1.4401112	-0.3141508
C12orf40	-0.84368134	1.1218572	-0.5092583	2.0197115	1.6649733	-2.5530996	1.657496	2.0880933	0.36285448	-2.3401613	-0.9358969	-0.110013485	-1.3064985	-2.4647655	2.242293	-1.7453299	0.5878973	-2.0988564	-2.1117334	0.97639036	-1.5824194	-1.05552	-0.5839596	-0.5165229	1.1727743	1.3869829	-1.2597351	1.3273239	1.9438834	1.8015285	0.9368758	-0.66222286	-1.5717559	1.5228872	-1.4966097	0.110013485	-2.333724	-1.8054581	-0.1285615	2.501069	0.92997265	-0.8789611	2.1385405	2.8985448	0.442348	1.5105324
CFAP57	-0.22777605	-1.8331552	0.80037594	0.13684797	0.12759781	-1.6488562	0.028166294	-1.8634405	0.94960594	-0.21473789	-3.1306405	-1.050827	-1.5694118	-0.59039545	-0.008358479	-0.8164439	-1.2060828	-1.67518	-3.2403708	1.0562391	0.53039455	-0.34894943	0.9172797	0.7380457	0.008358479	-0.4681816	-2.874724	0.10503101	0.34500504	0.9486499	1.2049847	-1.3252573	-0.12205076	0.758502	0.42860365	-1.5657129	-0.99158335	-0.98105574	0.31950855	-0.6641493	0.33046675	0.67147064	0.42817116	0.6832514	0.13922	0.6440792
C5orf64	0.050987482	0.8747308	-0.08609176	-0.3111694	-2.9190896	-0.51440406	0.18715882	-0.013379812	1.3174398	-0.13326049	0.20003009	-0.1420691	0.052568674	-0.218642	0.54608893	-0.35754132	-0.08862424	-2.4013188	0.4804504	0.14931798	0.19896865	-1.3569682	0.49932265	-0.033130407	0.43167424	0.13210559	0.1581037	-0.15993953	-2.8754609	0.54687047	1.2404821	-0.076527834	-0.3191316	1.1390631	0.013379812	0.28650975	-0.16844058	-0.92453647	0.52915025	-1.100097	-0.19227576	-0.5460036	-0.35717416	0.31933737	0.81843925	0.50025415
EDARADD	0.27327633	-1.4709334	1.208087	-3.5420966	1.0621548	-0.6080103	0.75688314	0.8085904	-2.2804003	-2.5920072	1.6474304	1.0135574	-0.068860054	-2.1602826	-2.4723372	-0.98672295	-2.306157	-2.2170324	-3.2130084	0.13470507	1.9777026	-0.5400877	0.7523923	1.2024632	-0.042512894	-1.3835301	0.042512894	-0.32149506	-1.3567882	2.3754983	1.3032293	2.4899387	1.673317	1.2824078	1.3576746	0.60723686	-1.681315	1.8122058	-0.481627	-2.5817628	-0.12324953	1.2632427	0.1812892	-0.8836031	1.2784736	-0.5444608
CYP4Z2P	-3.6454139	-2.2241893	-0.98602724	-2.055616	-0.32953882	-3.0231042	-2.3604207	-1.6642871	-1.141954	0.66615725	0.5942302	0.58912754	-1.7413545	1.1717958	-2.8657928	-0.206254	1.2843385	0.6608939	-0.1469841	-3.0508752	-1.5859647	0.1469841	1.0081239	1.1975093	-2.101582	-1.3312378	-2.3223958	0.8863306	-1.4949775	1.7261219	-0.172688	1.4027915	0.26159096	1.2723751	0.7842407	-0.16768885	-3.5728822	1.1337771	0.26854277	-2.249804	1.2006469	1.221468	1.2789137	0.5110984	0.65611506	0.64922476
C18orf15	-0.65225077	0.91772175	-0.23898363	0.90719604	-1.0353279	1.3796024	1.890491	1.8468771	2.022534	0.34223032	-1.6041784	-0.72015476	1.7839069	-0.038373947	0.2978363	0.030935764	-0.6639929	-1.2255144	-0.2887845	1.8670607	2.0602345	-0.8632879	1.5487976	-0.8254423	-0.3132987	1.572	-0.030936241	1.0759525	1.8619986	-2.7107015	1.1738882	-2.0270205	0.98215246	-0.83290005	-0.48542786	-1.4218254	-1.0045023	1.4257927	0.8656807	1.4286628	-1.4866776	0.7108698	-1.9834471	-0.57681894	1.4363647	-0.7306123
MUC19	0.9888234	-0.11822891	-0.32041502	-1.6536651	1.5020757	0.6655655	0.17655468	-0.76465225	1.066258	-2.0036774	-2.6102934	-1.1232624	-0.015195847	0.72575474	0.007750511	1.6466517	1.9097118	-0.07023525	0.08556366	-0.8989701	0.46377707	0.30573368	-1.7197881	2.0894728	0.47964668	1.7764101	-2.4729824	-0.52840614	-0.29310226	-0.32820034	-0.36373997	-0.76463985	-0.24127483	1.7066698	1.3557286	-0.5741968	-1.4710875	1.6357551	-0.59294796	-0.007750511	1.8528104	2.742772	2.0916467	0.16637135	2.083892	-0.21226978
KLHDC7A	-2.3673003	-0.027333021	0.91294503	0.24189639	-0.6593616	0.799011	0.3159182	-1.1081045	0.46807218	-0.07499242	-2.3747633	-1.2032626	-1.5894964	0.50587106	-2.197963	-2.4910815	-0.15744424	0.76093316	0.40023017	1.4123042	-0.26061082	0.33531404	0.9174063	-0.31504512	-0.24255633	0.4156134	-0.17107463	0.34952712	0.2408545	0.097863436	0.73479056	0.70592713	-0.7069013	-0.1205523	-1.5721657	0.027333021	0.23053765	-0.8657677	-1.5494025	-2.5106366	0.4320748	-1.1400044	0.18971658	1.8359616	-2.492499	0.40881872
C11orf72	-0.6288836	-1.0605776	-3.6270483	-0.16769052	-0.3164475	-0.00197959	-0.25694537	-0.24242425	1.0306342	-0.7162087	-0.4655311	-0.45296597	-0.7003133	-0.34632993	0.038296938	0.5846827	0.27481008	-0.26452565	-0.7559054	0.50876784	0.06382108	0.7432778	0.2256248	0.17345262	0.2551577	0.26963544	0.00197959	0.36244845	-0.15483546	-1.9649537	0.2633779	0.59277654	0.48518777	-0.35969806	0.030927896	0.12510037	0.44709134	0.42284083	0.25832486	0.58053136	0.09566188	-0.17597222	-0.8604715	-1.7689769	-1.8523598	-0.08309579
CNTNAP4	-1.2108784	-0.27096558	2.5655375	-1.2610102	-0.6969776	3.085063	2.6216412	1.7185202	-1.2700338	2.9245424	-1.2306232	-0.86186886	-0.22031403	-1.2366905	0.34634495	-1.236949	-0.5713339	-0.03703165	1.6431808	1.176929	2.7954059	-1.3510532	-0.1961608	1.9205122	0.39227867	-0.9576187	-1.2991858	0.037031174	2.5800352	-0.9718857	0.6164808	-1.1910095	-0.15659428	3.2459412	0.9406805	0.51248693	-1.2134552	-1.2196188	-1.1753712	0.24378633	0.2573471	-1.1395693	0.83299065	1.1722779	0.8696494	1.1647973
FER1L6-AS1	0.10957742	-2.2881024	-0.8725116	0.9294441	0.19781327	-0.33649945	-1.4863265	0.58032584	0.5066974	-0.608937	-0.26992965	0.025217295	-0.1678617	0.40715337	0.12611032	-1.3662698	-0.16055799	0.50285983	0.46767497	0.12573504	-0.0970304	0.66852784	-0.5847585	0.30027604	0.8464997	-2.0867164	0.678673	-1.392226	1.4617417	0.6958039	0.76148725	0.15849137	-3.055565	-0.5102732	-0.078373194	0.1335628	-0.49622083	-1.7137692	0.24844909	-0.025217295	-1.9587991	0.10773778	-1.7256463	0.2281897	-0.5670943	-0.03597951
C1orf127	-0.9457669	0.16164398	-0.16613007	0.57525826	0.14731216	-0.65217066	0.7004299	-0.000559	2.2185483	-0.3792224	-0.75767136	-1.2098894	-0.0908947	-0.39668417	0.48337603	-0.5206876	-0.50049925	-0.6036153	-0.5211468	2.008563	-0.5863123	0.25548887	0.23802137	0.006966591	-0.040215492	0.39853477	-0.18267536	1.4938445	-0.40143585	0.16994238	-0.25167942	-0.059978962	1.2859583	-0.53593206	0.122140884	0.6952734	0.2459755	-0.122662544	0.69690704	1.1290708	0.000559	1.1658401	-0.35382652	0.24765062	-0.1426096	0.3767872
AGBL1	0.62432337	-2.2035842	1.5687208	1.2564683	-1.491374	-2.0073771	-0.052845955	-2.1695242	1.810533	-1.4038682	-1.6985588	-2.0820813	1.4958463	1.7434287	-1.7177782	0.6989012	1.5768261	0.23808765	-1.8533716	-1.3110261	1.1098175	1.6190953	-1.7574844	1.7114005	-0.09403658	-0.28357553	2.2654195	0.46281624	1.1117225	-1.5012012	0.052845478	-1.8538694	-0.7963166	0.41707802	0.9688883	0.11833048	-1.8405747	1.1681442	1.3308754	1.2451487	-1.4124002	-0.28514767	1.4861066	-1.0071201	-0.16872549	-1.2943788
FLJ34503	0.15538931	-0.4888668	1.4817548	-0.42800474	-0.6031003	-1.108499	0.62934446	-0.010387898	0.28404093	-1.3843188	0.04855299	-0.16012096	0.3140831	-0.23222923	0.013577938	-0.8210807	1.1363821	-0.34214115	-0.47982597	-0.21715784	0.31917715	0.26110744	0.19255352	1.0810838	0.56461716	-0.32287788	1.1283565	-0.95446825	-0.17830038	-0.9464526	-0.54731846	-0.09220886	-1.5253558	-1.7230105	0.010387898	-0.15885782	0.8646517	-0.07835531	0.56642866	0.19659615	-0.5353565	1.2568693	0.38646364	3.2808852	0.4231224	2.063397
TERB1	-1.2409582	2.1903825	-0.4799142	-0.22666407	-0.4002638	2.690537	0.9296198	-0.39655542	0.6190734	0.5258684	-1.521522	0.16727638	-0.19404984	-0.11906242	0.39866114	-1.9571218	0.40670395	-0.013445854	0.9932661	-0.4061656	0.32991314	0.16438389	-0.7152891	1.383421	0.20067787	0.06311607	-1.7147689	-0.9512205	2.6197004	2.2665606	0.20521927	-1.3441563	-0.39660978	-0.077913284	-1.0200891	-0.30146313	0.49822044	-0.9727993	2.4449296	-0.007360458	2.5420938	0.007360458	-0.37352562	1.5345473	0.81392	-0.41540003
MYO1H	-0.23461986	0.17944074	0.49880338	-2.039292	0.1802628	-3.2206762	0.4140141	0.24724364	0.5950763	-0.003702879	-0.3013723	-0.88095355	-0.27499604	0.13362241	0.44259095	0.000746	0.122847795	0.1299665	-0.31462932	-1.1365397	-1.206847	0.5709326	0.14203954	0.07025504	-0.7096822	-1.20384	-2.1941345	-0.12655091	0.7078674	0.20907903	-0.96455216	-0.01633954	-0.000746	0.67297006	-1.2778966	-1.0553095	-1.8134816	-4.061284	-1.0186384	0.054183245	-0.5030534	0.2897241	0.24480772	0.82486725	0.7821028	0.39615083
RPTN	-1.4167624	-2.2060213	-1.3501415	0.22030354	-0.34143353	1.2463889	-0.6656232	-1.9971848	1.8741007	-0.14249372	0.29731703	-1.8936691	-1.2384682	-0.717401	2.0908303	-0.77925587	0.1424942	1.386837	1.2315812	-2.305663	1.1053662	-2.3825755	-1.4742441	0.8572502	2.4534311	1.674819	1.6559258	1.4456663	1.8985372	0.26680613	1.0324492	-1.4942751	-0.17348099	-0.9788718	0.30439186	-1.4236608	1.4652166	1.5517135	-1.3585024	-1.2050943	1.6438389	-0.7435484	4.240403	-0.52821636	1.1240487	-1.217587
LINC00269	-0.28763962	-0.8030071	-0.7940421	3.6722693	-0.4709754	0.07091284	1.0985336	0.7052727	2.1083775	-0.7659216	-0.2624364	-0.11946535	0.20784235	-0.15056849	0.35899925	0.15259361	0.021072865	-0.3789773	0.02657938	0.7007098	-0.048942566	-0.021072865	-0.22529745	0.1012826	0.07496405	-0.22773218	-0.080730915	1.2174706	1.4285741	-0.47414637	-0.4900632	0.45548582	-0.048394203	-0.27101088	2.5865607	-0.09684515	-0.46205473	1.1661191	0.27480602	0.16068888	0.41648722	-0.18044138	-0.5282378	0.073908806	-0.35381842	0.20777798
CCDC150	-0.31758118	0.13520813	-1.7002053	-0.21247768	3.1669617	-0.009939194	0.47755432	1.3451519	0.14597034	2.1961536	0.9947777	1.6919308	-0.22012806	0.9827733	1.0048552	2.6849985	-0.15112066	-0.007876396	2.293652	3.218535	2.4734025	1.4972425	-0.2693386	0.055459023	0.41519022	0.10813904	-0.51040745	0.13943005	-0.1629858	-1.4472737	-1.1952991	-0.91631126	-1.3747883	-0.7958431	-1.0164914	-1.5706797	2.212018	-0.2990179	-0.747736	0.007875919	-1.3289843	3.0736356	-0.26852083	-0.54060125	-0.21039915	1.6046257
STPG4	-0.9684868	0.3464222	-0.5425348	-0.021992683	0.25501823	-0.42005634	0.08771038	-0.06498051	2.025322	0.20355082	0.19972229	0.31288433	1.3166156	2.5886784	-0.31645393	-0.32323408	-0.9955616	-0.16595984	2.5830727	-0.02474165	0.318779	-1.2480726	-0.7938099	0.5780301	-0.89927864	-1.9791255	-1.073801	0.19379139	0.5632043	-0.072234154	1.8874803	1.7494864	0.08894634	-0.5048437	0.36408472	0.14480305	0.51816416	-1.6308389	-0.58598375	0.021992207	-0.09548092	-0.6613922	-0.9402466	-0.9944205	0.8146086	2.8269372
FAM9B	0.46964788	-0.35420227	-1.2344437	-0.7962532	0.7032442	1.0893855	-0.60702705	-0.6106272	0.9114437	-1.5837955	-3.395319	0.55330896	-1.9455376	-0.59020567	1.0480328	1.7848568	-0.5676918	0.036349297	0.24569559	1.7000709	-2.4196653	0.85872126	0.39061642	-0.036349297	0.792459	-2.477601	1.0503283	-3.3826103	-1.182848	-2.7558718	-0.91028214	-3.2798624	-0.08576298	0.80414104	1.4197106	0.77770233	-1.027338	1.3709669	-0.9973359	-1.5742674	1.1649604	0.09382343	-0.08967352	1.6502345	0.13634157	1.1526737
CES5A	0.40686607	0.12533379	0.3762331	-1.9290638	1.5498466	-0.8322172	1.7602191	0.9783745	-0.8744707	-1.3471813	-0.29332113	0.62643576	0.34452724	-0.3210678	-0.7120352	-0.8981581	1.0075655	0.36982012	-0.48977852	0.5931282	-1.6513157	-1.6894164	0.17438889	-0.34816742	-0.16859627	1.2844143	-0.7713289	0.24557114	-1.881947	-0.4182434	-1.8180237	0.36740398	-0.8796725	-0.073586464	1.7627382	-1.2425528	1.181385	-1.9196501	1.5487041	0.35940742	-2.401987	-1.2941866	1.2415624	3.4436646	1.1658888	0.073586464
SLC35G3	-2.4038582	-0.27355385	1.0027847	0.24933147	-1.1789737	-0.036569595	-0.5489969	0.5514965	0.9584918	-0.5098667	-2.0520391	-2.4947119	0.13701868	-0.18242168	0.22129011	0.63008165	0.33553076	0.19393635	-3.018209	0.25659418	0.058622837	-0.6457505	-3.0019116	-2.1792684	0.6075764	-0.38165522	0.74162436	0.036569595	0.44592953	-2.553279	-0.5056071	0.16532755	-1.639214	0.48423815	-1.236948	0.37295437	-0.45636177	-0.73130226	-1.0275974	0.6306772	0.061016083	0.68028164	0.40042496	-0.65928507	-0.2654624	1.4914804
LOC100288966	2.9980903	-0.6789689	3.6723251	-0.47107267	1.209178	3.560431	-1.5947204	-0.045990467	-0.3812132	-0.082191944	-1.7175031	1.8201418	0.25087404	2.5410929	0.8699069	-1.1658931	-1.5169177	1.3069978	0.63738775	-0.6171813	0.34393072	-0.8331418	3.0311537	-0.004422665	-0.6860423	-1.6964374	-0.96674776	-0.3215294	2.2240043	0.32702398	2.4086652	-0.41844654	0.004422665	-0.058639526	-0.17611647	-0.3867631	3.0798554	1.4312515	-0.6450877	-0.5759845	-0.51153564	1.7885737	0.34611082	1.0677099	0.38276958	2.7180157
KIRREL3-AS3	0.93061113	1.2737331	-0.21587896	1.0403881	2.1496663	-1.2086658	0.64332056	2.30153	-0.9757576	0.76807165	-0.08326626	-1.2298846	0.38153982	0.774436	0.34928036	-1.1886415	-0.19423246	-0.6751156	-0.45517683	0.8396745	-1.4826331	0.47279024	2.1211715	1.2324424	-0.9900689	-0.33188963	-0.13015795	0.88013554	2.1720328	-0.13827705	-0.894269	-1.3897595	-1.6101346	-0.059651375	-1.0995841	2.517212	-1.6925406	0.009584427	-1.3444672	0.61261225	2.3189569	0.42078114	-0.009584427	1.1222138	-0.017900467	1.7440453
TMEM145	0.73959565	-0.6622126	0.10616517	-0.034388304	-0.55484605	0.09158254	0.46095204	0.6637871	1.292196	-0.029635668	0.18403316	-0.12866473	-4.892952	-0.7912586	0.6456926	0.041561842	-0.64050794	-0.4113896	-0.01312232	0.74397063	0.8676541	0.7096231	-0.3477943	0.21976638	0.20903087	-1.0562685	-0.16863513	-1.2139981	-0.19759631	0.01312232	-0.258507	0.7355163	-0.17740607	-1.3677738	0.7495549	-1.0167205	0.2554624	-0.1561358	0.52479434	-0.5023582	0.19849515	0.07761741	0.061885595	-1.3015344	-1.2172706	0.65606666
C15orf32	1.9131236	2.327773	-0.39125538	0.114243984	-0.81997824	0.8598561	-0.16573286	0.20420504	-0.8075714	-0.49515676	-0.119484425	-0.493814	-0.19525433	-0.6581297	-2.034556	-0.113974094	0.22875786	-0.98994637	-1.0148292	1.4361386	-0.6417208	-0.10796881	-1.335475	0.015345097	0.3723426	0.14524984	0.025847912	0.042234898	-1.5157027	-0.7059269	0.000787	-0.26407862	1.0272036	0.31075048	0.5137763	1.8395929	-0.95941114	0.038585186	0.32945013	1.5885358	1.2041116	-0.000787	0.26889372	-0.005888939	-0.30851746	0.66952753
TSGA10IP	0.27849483	0.04596424	-0.26520824	0.17374086	0.20579815	-0.531137	0.88763285	0.31588554	0.45305014	0.017261028	-0.48509836	0.44049168	-1.6122799	-0.25833893	0.80911446	0.373816	0.8535018	-2.0510607	-0.021340847	0.3345523	-0.4038248	0.6555629	-1.5746865	1.1903162	0.22018719	-0.5974045	0.36356068	-0.3709712	-0.017261028	0.08625841	-2.3733158	-2.9312425	-0.3397665	-0.71315384	0.4515252	0.7037673	0.101061344	0.36349535	-0.6740732	-0.4950633	0.041777134	-2.791873	-0.28437948	-2.9032917	-2.6268911	-2.16084
LINC00477	-2.2485504	1.5618529	-0.41084957	-3.6151485	-0.15812922	0.8016181	0.41635227	-0.7751641	0.89381313	-2.3507056	0.57936907	0.01388073	1.1143842	0.30893326	-1.8536167	-2.1919274	-0.35306025	0.6043701	0.76695824	-0.93460464	-0.5262532	0.7705002	0.2203393	-1.0942936	-0.013881207	-0.17246866	-1.9021463	-2.4906144	-0.96545315	0.3390956	0.20547867	-0.0877409	-0.39048672	-0.111133575	-0.56792164	-0.42633533	1.0462704	0.12519598	0.7010145	0.83842516	0.2533698	0.2038846	1.5810566	1.2823505	0.8268721	-1.8702812
CCDC140	1.800909	2.367013	-0.9507704	2.147789	-0.16686487	-0.938262	2.5169225	-1.7930584	2.8418226	1.180685	-1.5596561	-1.8764544	1.4600611	1.1360016	2.6185594	1.1297979	-1.1315355	-0.048583984	2.140545	0.13372421	-1.2021823	0.46950436	-0.44331598	0.83498573	1.1100302	0.048583984	-0.7597256	1.5701466	1.7650084	-1.1199069	-1.3221741	0.26726723	-1.0896792	-0.23701	-0.8187661	1.5829992	0.9445491	-0.7043915	-0.6409192	-0.6389985	-0.82573843	-0.06439543	0.36944103	1.4902372	-0.5372176	-0.68124056
C17orf78	-3.2394848	1.084836	-2.1264906	-2.1049433	1.4669838	0.76976967	1.5586076	-2.7497873	-2.4842796	-1.2105074	-1.8159547	0.008648872	-1.6367788	-2.6375632	1.869492	-0.9019432	-0.31327057	7.207018	-1.1160421	1.015441	0.82439184	-1.0854263	1.2272148	4.732641	0.46790648	0.019939423	-2.726313	0.44850826	-2.2330317	-1.4482822	-2.395606	2.7216163	0.5966439	0.83903456	1.4883804	-0.008649349	-1.5408936	-2.720131	0.23480844	-0.64787054	1.6531477	2.3638005	4.5328584	1.8488503	-1.4971552	-0.86835384
TEKT5	-0.8488126	0.50965357	-0.65763617	3.593058	-0.01127243	0.49209833	0.69324684	-0.15026951	0.62784433	-0.48222065	-0.11339331	-1.4719038	-0.57666826	-0.40616798	0.74752855	0.5505581	-0.67591	-0.645946	0.5287032	-0.8603449	-0.8499398	-0.9946532	0.48907232	1.9109421	-0.8061485	-0.047279835	-0.7999134	0.01127243	0.94431925	0.73625946	-1.5147247	2.3658648	-1.2495308	0.23400116	1.3617144	-0.82152367	-0.57425976	-0.030924797	1.38375	0.24180174	1.2831497	1.6053419	2.037926	-1.1662383	2.4093904	1.1807516
TDH	-0.54423904	0.9827814	1.4628015	-0.59437084	0.50128174	2.8881555	-0.17243004	-0.5125637	0.0966053	-0.0677557	-0.15008259	0.21329117	-0.5816364	-0.26064014	0.35981083	-0.57030964	-0.39577198	4.5764585	3.4721184	-0.5344553	-0.6809864	0.4599867	2.4993448	1.8684025	1.2929802	0.067754745	1.1908774	-0.62156487	1.9463367	2.9623399	-0.5764866	-0.5243702	-0.55590725	-0.6098442	-0.47257042	-0.5679617	0.299675	-0.55297947	-0.24224377	-0.5879097	1.2670226	-0.47292995	1.49963	1.8389173	1.5362887	1.8314366
LINC00615	1.3938684	1.1294484	-0.15387726	-0.063866615	-0.08029795	0.063866615	-1.3007727	-0.18294477	0.95836735	-2.1173897	0.35066223	0.2463131	-1.5222712	0.24820518	-1.4750271	-1.4294872	-0.42703962	0.20269108	-0.41013432	1.5814257	1.4399443	1.7244453	1.4571247	-0.3566351	2.1758318	-0.46775723	0.3334875	-0.6298437	2.1296177	0.2752719	1.6404862	-1.0323215	-2.703826	0.5943351	0.5479183	-1.2542715	0.45750904	-1.1124811	-0.23392773	-0.9969034	-0.716136	-1.4306569	2.1376047	0.43262434	0.508379	-0.31326056
SERPINA9	-0.697474	-0.20635748	-1.2417011	1.1551452	-0.49382925	0.8042908	0.21616888	1.3183255	0.016085625	-0.21860886	-2.0285316	0.75640774	-1.2043781	0.59188795	0.7130785	-0.002840519	1.6422691	0.022597313	1.1067977	0.76929903	0.9479861	1.4569345	-0.29344225	-0.32967997	-0.5368123	-0.52811	-0.40424633	-0.40591383	0.9936981	0.41827822	-2.3807445	-0.2913723	-0.06805563	-0.4263625	-0.093449116	-0.21779823	1.0434079	0.002840519	1.9697981	0.77579117	-0.7480993	1.0695896	1.2499824	1.3985586	-0.2137909	-0.64396334
MRGPRX4	0.106945515	-1.15242	1.1406398	0.42627	0.48931122	0.93315125	-1.0363965	-0.6753235	1.6456537	-1.9317875	1.5634446	0.087022305	1.1421375	-0.18638086	0.8133855	0.5906253	-0.80420446	-2.6158934	-1.8734527	1.3853302	-0.27522182	-0.2864728	-1.9831071	-2.5596828	0.46809244	-3.0494442	-0.053699493	-0.1477766	-0.45967817	1.2014575	-0.40209293	-2.2022376	0.20062256	0.10082579	-1.6538644	-0.4648428	0.49947357	0.2569275	1.1520224	0.6209135	0.053699493	-0.108991146	-1.0314045	-2.1660032	0.53540754	0.8203554
A2ML1	0.4775257	0.37574244	-1.4889851	0.96324205	-2.8451738	-0.27703333	0.8916507	0.47507954	1.7304211	0.9013691	0.89243746	0.021374702	2.0274863	-1.6338301	-0.89595413	-2.1648254	-1.5743036	0.4886546	-1.9009094	-0.021374702	1.5047002	-0.9592037	-1.1159458	1.3495822	1.6534467	-0.9540262	1.460465	-1.8522134	0.2837453	-0.061407566	-2.0889478	1.2397957	1.0144224	-1.193008	1.3243475	-1.4894505	-0.23578501	0.8886814	0.6389246	-0.80373764	0.5836005	0.99700403	-0.26660538	-0.52237606	-0.21797848	-0.92337084
CPO	-4.076234	0.53520966	-0.75502634	-0.31995487	-0.07686806	-0.3026123	-0.023629189	-2.0543413	0.24992275	0.6101155	0.13029051	-2.06956	-0.14678812	-0.07948542	0.9562249	0.9707241	0.2924862	-1.2161541	-3.033379	-0.86503315	1.0785551	-0.36436987	0.74693537	1.5041966	0.61154413	-0.09585667	0.004890919	-0.33176136	0.8457475	0.39757347	-0.40050602	0.15274906	0.66599894	-2.5583525	0.3413787	-1.481349	0.085841656	0.25902224	0.4361372	1.1484585	-0.004890442	1.041573	0.6663103	-0.41177082	-1.4181437	-0.9089756
HOXC12	-0.7227943	0.82845473	0.88805175	-0.11191726	-1.0354111	0.3207543	0.8814738	0.07304788	-0.004604101	0.45301032	0.47360396	-0.40862584	-0.061130762	-2.250747	0.027228594	0.08563495	-0.18221116	-1.001003	0.004604101	0.18966413	0.8969562	-0.2829311	-0.043165922	0.3772633	0.7561867	0.56627107	0.6867583	-0.09635186	1.7803152	-1.0952609	-1.907841	-0.27954984	0.48546433	-0.30326533	-1.7140014	-1.2207673	1.223347	-1.3432372	0.06151414	0.034502745	-0.34311652	-1.2698424	-2.404588	0.50838256	0.65022993	-1.189142
FERD3L	-0.48150635	0.25329208	-0.7505336	0.11647892	0.3827448	0.09060764	-0.57391167	0.5679922	-0.83057404	-0.14062881	-1.090353	0.1100049	-0.49070644	-1.2948174	-0.19880152	0.37463093	0.34427547	0.7832298	-0.8583422	0.19306469	-0.1354518	0.9362378	-0.33470917	-0.39574146	0.6618476	-0.17461681	0.22356272	-0.3453107	-0.2696991	-0.4072485	-0.4610343	-0.5076456	-0.12793303	-0.04108095	0.34863377	0.81598043	0.18362904	0.14703417	0.1620655	0.23144579	0.041080475	-0.8797045	0.31246424	-0.48989487	0.78888416	0.22080374
LINC00314	1.365056	0.042201042	-0.215868	-1.0644121	-1.5067501	-1.3593664	-1.3917193	2.2842464	2.8138561	-0.92758465	-1.2719955	0.5533991	-2.2483444	1.0207882	0.88971424	1.4181895	1.7221642	-2.4720697	1.6037936	1.0396953	-2.5621052	-0.8052225	-2.544818	-2.414544	2.3818426	-2.4934053	0.8464651	0.6434183	1.5630198	-1.9342442	1.6983128	-2.1385098	0.6510949	-0.1944189	2.1462345	1.5172253	-2.1514845	0.24442768	-2.3898506	-0.6536207	1.5810795	-1.6068401	-0.3814888	-0.04220152	0.26146555	0.113016605
NLRP14	-2.2425957	-2.4528236	-1.6620741	0.881454	-1.3451366	-3.1075377	-1.1447635	-0.900815	-1.5887465	-0.58696556	-1.2758808	-2.7778878	0.89634514	0.48476553	0.55304813	0.9188466	-1.662374	-1.2078886	-2.7696514	0.6627407	0.5406766	0.96375465	-1.6730757	0.35775328	-1.7401333	0.36024523	-0.84522533	-0.2737999	0.3770771	0.6975994	0.7979088	0.043465137	-0.043465137	-0.9388294	0.5135088	-1.6298304	0.9615679	1.2879944	-2.0159035	0.51015806	1.1880054	1.4245667	-2.0048585	1.7127719	1.5752988	0.7643807
DGKB	-0.16243744	2.207592	2.7509356	-0.24326134	0.24195051	1.8739367	1.9981604	-1.1644745	2.7317834	-1.6851892	-1.3374519	-0.21846104	2.4927917	1.5987968	-0.60697746	-0.259346	-1.8057594	-1.6977682	-0.32896042	0.56799126	0.051041603	1.8833027	0.42004967	-1.0769963	0.5851474	-1.6747522	-2.0721827	-0.051041603	1.9824071	0.5872302	-1.1885853	-0.9356928	-1.0473018	0.8834553	0.5743232	-1.1802945	-1.2855029	0.22084999	-0.7519436	-0.8363457	2.1694717	-0.26352024	2.6025426	1.0736618	0.7503638	1.5466447
NLRP13	-0.39178705	-0.0717864	0.17510843	0.5858259	-0.111884594	-0.4295087	-0.062482357	0.93005323	1.1659455	0.011845589	-0.11691761	-0.43330765	2.7777839	0.86379385	2.0515041	-0.1429882	-0.82188225	-0.7818079	2.187646	-0.3399086	-0.10123634	-0.8104758	0.21613789	-0.2187357	-0.011845589	1.5898614	0.6162467	1.6517401	0.9670067	-0.26476288	-0.3498211	0.913816	-1.5072637	0.9704766	0.92915535	-0.94575787	-0.25799084	0.9002733	-0.16963387	2.1647081	0.9747915	2.5674925	-0.45396185	2.4607308	1.3359005	-0.5693445
NLRP8	-1.8975487	0.001646042	-0.9371338	-0.5450363	-0.5251775	-0.5249238	0.065188885	0.04038763	2.1609855	0.11092663	-0.33768415	-2.030199	-0.001645565	0.51717186	2.537125	1.7563615	-0.53034353	-0.32881117	0.30401897	2.6044102	-1.1242747	2.5012364	-0.28962612	0.3349986	-1.2728958	-0.80420876	-0.7958107	0.8222995	-0.002031803	0.54649544	0.35555744	-0.4098134	1.4867945	-0.28130484	1.5419488	1.920526	0.33339024	1.411283	-0.32356596	0.12872887	-0.25202847	-1.2143097	-0.3848362	0.47947764	-0.9918766	1.718976
NLRP9	-0.39144635	0.037519693	-0.9319751	0.22154355	-2.5167968	-0.08785033	0.36608768	0.33570457	-0.014113188	0.000744	0.07952857	0.37318587	-1.54301	0.013070345	1.542599	-0.55314565	1.0505502	0.022237062	-0.23819375	0.45941138	-0.307719	0.07294774	-0.002918005	-0.116731405	-0.4758041	-0.000744	-0.58331513	-2.89694	-0.70068765	0.314852	-0.1063807	0.4747045	0.8324368	-0.63655686	-0.49512172	0.13671088	0.7756107	-0.06429839	0.7810433	0.4184301	0.16497779	0.43362975	-0.7570255	-1.8514383	0.038976192	-1.9082205
TAF5	-0.2554803	-0.05192423	-0.30904245	0.09219122	0.3906989	0.12452841	-0.09342337	-0.07059431	-0.50642014	1.3008313	0.72904825	0.6202893	-0.25162172	1.08254	0.021332264	-0.9313235	0.23431444	-0.3784423	0.18106318	0.3631425	0.06398058	-0.077328205	-0.012973309	-0.12883902	0.049764156	0.56009626	0.16352034	-0.36128378	0.58574533	-0.4520402	-0.44498587	-0.126225	-0.09188223	0.48749304	-0.21529818	0.104114056	0.55640745	0.84989405	0.5560508	0.012973309	-0.2120452	0.5621371	-0.15459776	-0.26709175	-0.30026674	-0.4087658
TAS1R2	-1.7691169	1.3498807	0.53037596	1.5765705	-1.8974314	0.57719994	1.8071461	-2.316268	0.41622877	-0.6839762	-3.0058775	1.5036879	-2.071679	-1.4779778	-0.43290615	1.4766579	-1.572135	0.5519476	-1.6725469	-1.1998663	-0.52883434	-0.37895584	-0.41568995	-1.4212942	0.67668915	1.6206613	-0.9996824	0.3808427	-1.6477642	1.9870491	1.35635	-2.8758998	-1.0570726	0.907763	-1.2428985	-0.9953475	1.287116	0.8496003	1.6868057	1.805942	1.0548892	-2.4102364	1.7363474	0.9012015	0.37895584	-1.7265944
PCSK6	-0.13437939	0.40651083	0.25773287	-1.6029353	1.548131	-0.57647085	-1.1356049	0.7860794	-1.4173183	1.6214037	1.6752958	0.56363916	-0.033925533	-0.5276761	-0.09436083	-0.02288866	2.2993202	-1.7599812	0.39488935	-0.6825204	-0.19055319	-1.0284028	0.22199488	0.72145224	1.0532551	0.75699186	0.55987597	2.4076982	0.02288866	2.499807	-0.71797276	-0.2534995	-1.0345073	-1.329	1.6262689	1.9992285	-1.6218352	-1.2084064	-0.34696722	2.630869	-1.220767	-0.28292608	1.145556	1.7322154	0.4419179	-0.035034657
ZNF341	1.2519233	-1.2588246	-0.92594504	-0.17277646	1.0106366	0.3337977	-0.4463489	0.812485	-1.0225623	-0.21932101	0.3407657	0.5163677	-1.4371932	1.156883	0.021943808	-1.8215868	1.4811571	0.47525144	1.6401398	-0.46347976	-1.4072931	0.88759637	-1.0504305	1.9403255	1.7212131	0.66492724	-0.99915814	-0.75733924	0.7714946	-0.021943808	-0.2105968	1.3891037	-1.2064116	-1.6635916	0.7772434	1.0238435	0.20277667	-1.0837371	1.9033449	0.34700656	1.454325	-0.6239855	-0.04227829	-0.32073116	-0.5234177	-1.0731485
JPH1	-0.1285286	0.1542077	-0.9082513	-0.3812642	-0.7105274	-0.011796474	0.22891903	0.28339672	-0.7309456	0.49638462	0.011899471	-1.0274501	-0.50814486	0.16865635	0.045989037	-0.70369196	0.29266834	-0.3913188	-0.12192488	0.091545105	-0.78323984	-0.3658843	-0.23848629	0.45197868	-0.39363813	-0.17691946	-0.9912143	0.23517132	-0.37434816	1.2054558	0.011796474	0.97286606	-0.48065472	0.35647297	0.6903744	-0.09362221	1.8265495	0.5528784	0.9177551	0.70086765	-0.39899826	0.29933262	0.29142475	-0.325727	-0.17094183	1.153647
NLRP10	0.4023962	0.09680796	0.38301086	-1.0270891	0.65871286	-1.0745845	-0.70919037	-1.095015	-0.010774136	-0.75302553	-0.24452686	0.041479588	0.37029505	-0.01846695	1.0757618	0.30921078	0.010774136	0.68295145	0.14388847	-0.61823606	0.48930883	-2.1270218	-0.38261127	-1.6791778	-0.8228092	0.3998909	-0.7275505	-0.28609467	-3.177534	0.47115993	0.6784339	0.12934303	-0.9339552	-0.3948884	-0.10311794	0.24006844	-0.9452872	-0.9595437	-1.2975917	0.129776	-0.5506954	0.4252653	0.30779505	0.9811921	0.36775017	1.2632418
KRT73	-0.21565962	2.0170078	0.31295633	-0.80579567	1.6608949	0.5686283	-0.6087241	-0.6269064	1.1852031	-0.49056768	-1.4199476	-0.18913507	-0.3417158	-1.2799573	-0.68750715	-0.5219054	0.004100323	-1.3126087	-0.60252	1.4661145	0.5584445	0.023193836	-0.032369137	0.6568866	0.9979539	2.0632687	1.5066652	0.043782234	-0.004100323	-0.6645489	1.7877579	-0.5966091	-1.5345216	0.5177388	-0.06912947	-1.5830531	0.77695036	3.2035332	-1.586308	0.2807641	-0.005980015	-0.16295242	0.835413	0.54804945	0.0938468	0.63510036
COX1	0.015390396	0.028396606	0.165205	0.22815323	-0.20766544	-0.13438797	0.2662592	0.16091633	0.82168007	-0.19814491	-0.18332672	-0.07856655	0.32974243	0.037537575	0.64849854	0.20165825	0.20933533	0.16789818	0.07809162	0.18910599	0.04274845	-0.1817398	-0.11701679	0.12991047	0.054408073	-0.010336876	-0.108778	-0.0821619	0.2616663	-0.17107773	0.000304	0.024823189	-0.43244457	-0.16079426	-0.087319374	-0.02619934	-0.036135674	0.003218651	-0.000304	0.28305912	-0.062203407	-0.19592094	-0.042093277	-0.08573866	-0.24429846	-0.08330393
KRT74	2.1823459	0.6622324	-0.3454218	-0.7219672	0.29682446	-1.1556225	2.1672273	-1.0232	2.8451014	-1.7533317	1.6213632	0.11890221	1.8158045	1.3696647	0.37280846	2.0049381	1.6362028	1.8018785	0.6995535	-1.796843	2.1103396	0.53803205	1.1488461	-0.38039827	1.1228509	0.9318609	-2.386321	-0.82995796	1.2229185	-0.6214361	-0.71342087	-1.050394	-1.4458323	-2.1956563	-1.1553984	-1.5605688	-1.4335022	-0.25125694	-0.4062233	-1.787395	-0.3969822	-1.3894172	-0.11890268	1.0132322	0.14445114	2.6191819
LMX1A	-3.2958846	-1.3054514	1.0340056	1.1357994	-2.3586874	-3.6178951	-1.4240093	-0.4144621	-1.8169622	1.2042241	-3.4080172	-0.7941103	1.351584	-1.8452644	-0.6495571	1.1585689	0.53873825	0.52172375	0.49191856	0.053795338	1.7869887	-1.0806136	-3.2229214	-1.683991	0.7781272	0.25230742	0.9120989	-2.256445	0.544538	-3.6120987	1.1518435	-2.6056843	1.2838154	-0.69661236	0.47879028	0.5916476	0.27788782	-3.789874	0.99944115	1.4787822	1.3147354	-1.3262348	-2.4051237	0.6108601	-1.8751159	-0.053795815
CCDC125	-0.23009682	0.045046806	0.22874212	0.39162302	-0.76788807	-0.051541805	0.7405343	0.62176085	-0.16413498	0.2578678	0.017182827	-0.7319722	0.48838282	0.29265165	-0.58242035	-0.054781437	0.15828419	-0.017182827	-0.17585564	-0.2949581	-1.4346757	0.35170174	-0.46023607	0.95014	-0.5871396	-0.08848429	0.56395483	-0.57656574	-0.028890133	-0.33377886	0.3044629	0.3088565	-0.6526785	-0.06529951	0.33288908	-0.4387021	0.1885848	0.44401693	0.48864126	0.051039696	-0.22259426	-0.7277503	0.3220377	0.14950228	-0.12068272	0.4213457
GPR101	-1.1036	-0.5043516	-0.14379215	0.43552542	-0.37630892	-1.2133217	1.8481936	-0.20813465	2.1721601	-0.06749916	-1.284873	-1.2230806	-0.6952381	-0.18458843	0.20814943	0.34809637	-0.2832241	2.0212169	1.8234253	-1.045579	-0.7072611	-0.21220493	1.7972918	2.3678002	1.1997547	0.010491371	1.4440756	-0.84786224	-0.06987381	0.1050477	-0.42107105	0.4292102	1.458477	-0.41795778	-0.5563655	-0.010491371	2.559157	0.51030207	0.05093527	0.03439951	0.9046221	-0.5165601	0.064166546	1.154284	-0.22955322	2.647437
VN1R2	0.5219197	1.7254238	1.6228366	-0.29901218	-0.16093779	-1.3778768	0.2860403	-1.3539629	3.3067536	0.13777065	-2.1236892	-1.2890983	0.6053605	1.0867562	1.6235809	-0.59037113	2.293192	1.9476147	-0.71268225	0.2896843	-2.2268696	0.768384	-0.6302571	-0.9099202	-2.03834	-1.2333503	-1.2166004	0.018955708	1.6933217	2.1158562	2.0445843	-0.01895523	-1.375484	-1.1865854	-0.474288	-0.45135593	1.6745238	-1.2860041	0.45734978	2.0447536	0.5283623	-0.46603346	2.0379457	-0.9918332	1.8311338	-0.19396639
VN1R5	-0.794343	-0.1764164	-0.086640835	-0.113082886	-1.9630723	0.39508057	-0.003642082	-0.49291897	3.0937576	-0.36220837	-0.10141754	-0.06466198	-0.12696743	-0.7609682	0.15601349	-0.24693489	-0.54551506	2.3438916	0.21456909	2.316245	0.003641605	-0.14992142	2.0091004	1.0995464	2.8865752	-0.12493515	2.295178	-0.7092681	2.2145963	1.70891	1.6830988	-1.3266859	2.0132484	2.547336	-0.16644478	-0.5048542	0.3393693	2.1763382	-0.8950882	0.09612131	-0.9665623	1.7840333	2.7314694	-0.2429905	0.5958357	2.3018005
ND2	0.059178352	0.13895226	-0.8093214	0.29550076	-0.11052036	-0.09387684	0.28361893	0.28892517	0.81039715	-0.20388985	-0.16358185	-0.019264221	0.30344963	0.033810616	0.61798	0.2428236	0.2488718	0.24574661	0.011909485	-0.52735806	0.020552635	-0.124876976	-0.1380167	0.13775826	0.11066818	-0.14936543	-0.084591866	-0.017972946	0.3432598	-0.103987694	-0.055207253	0.04728508	-0.31112957	-0.12332153	-0.735589	-0.026040077	0.010651588	0.044312477	0.014205933	0.3199005	-0.002182007	-0.85783005	-0.09939289	-0.06331682	-0.19801855	0.00218153
TAAR8	-1.7281513	1.6763344	0.86731863	1.6174107	0.37287998	0.13775826	1.7333002	1.3925185	0.24727535	-1.3053188	0.10195923	-0.24140978	-1.2198224	-0.9743438	0.16643429	-0.62002754	-1.8981438	-1.1182976	0.94216967	-0.10195875	1.2577052	1.171999	0.2848873	-0.9473486	-2.4642172	1.4710274	-1.1664743	-1.5187759	-0.79202557	-3.853591	1.3605003	-0.6027889	1.0160794	0.4880309	0.7315936	-0.5592127	-1.8573389	-0.92488766	-1.0547495	-1.7016358	0.32451534	-1.5331984	-1.5412931	0.13576221	1.6013503	0.60207653
TAS2R39	-0.35367298	0.980423	0.21795034	-0.26977682	-2.1574264	0.50554085	0.39418936	0.3612361	0.84448576	-0.80454063	-0.74859047	-1.7628427	0.18693161	0.007540226	-1.2832923	0.16965151	0.5765948	-0.173635	-1.5810099	0.9606204	0.8321743	-0.2864976	0.27909327	0.20519686	0.26213264	-3.6140742	0.8650317	-2.214158	0.009392262	-3.7380967	1.0429273	1.04843	-1.8260798	0.7792015	-0.007540226	0.044734	-0.7097397	0.03771925	-0.520803	-0.22402573	0.20940256	-1.6855187	-0.74530077	-1.0193486	-0.7424903	-1.9476361
TAS2R38	-2.0885353	1.7542686	0.34282827	-1.1293249	-2.6698499	0.83996534	-1.3984036	0.8016858	0.7910943	-1.9269018	0.1294775	0.44592762	-1.9638801	-2.1113105	0.7644329	0.69683933	0.6771598	-2.0107965	-0.88663006	-1.4580727	-1.6921215	-0.41950512	1.385714	-1.2328858	-1.2695942	-1.5290656	-1.8637795	1.1616702	-0.04073906	1.6855025	0.3625722	-2.0779018	0.6183553	0.86306	0.04073906	1.7161012	1.7846751	0.6056204	-1.2884235	-1.8746676	1.0222836	1.7946196	-0.9947014	1.5684624	-1.3071904	-0.20595193
TAS2R40	-1.0652037	-0.39622927	0.95194054	0.55317736	-0.19951868	-0.33228588	0.23906565	0.4303217	1.0139756	-0.9054003	-1.7752237	-2.8030272	-0.26283836	0.6085706	-0.45067072	0.27174664	0.38012743	-0.14234114	-0.8791661	-0.63540554	-4.3734035	0.15807676	-1.7953367	-0.91720295	0.73884106	0.4340887	-1.9983969	0.45962286	0.55571175	0.7213011	0.7498207	-0.6385832	-3.5350084	-1.1781964	0.14234114	-0.64381456	-2.4706755	-2.028839	0.3979869	0.15751028	-1.542036	0.21340609	0.21653485	1.4710488	0.20506	1.0251346
TAS2R41	-1.1305914	0.27708864	-1.2468519	2.860239	1.2611423	0.8232403	1.5054202	1.8515043	-0.93543863	-0.74646044	-0.13417625	1.3472414	2.340714	-0.63583326	1.4676785	0.019248962	0.00488472	1.2989249	-0.55471706	-0.58783436	1.5039978	-1.3664246	-0.33940887	-0.46717262	0.37329197	-1.9661841	0.8494091	-0.7054963	-0.27725124	-1.8303347	1.6786766	-1.9402752	1.0216432	1.2750602	-1.070879	-0.35607052	-1.8455348	1.8485847	2.426962	-0.96388054	-1.3950605	-2.2643733	0.06768417	-0.004885197	1.4067945	1.3086748
TMEM171	-0.3666308	-1.7001808	0.85751367	0.7996609	-3.4413745	-0.48600268	0.36260247	-0.3317411	0.77839494	-2.4167488	-1.927408	-0.32578397	0.21597886	0.707145	-0.5197928	1.5949662	0.2717011	-0.22226119	0.66814256	0.119294405	-1.3860061	0.6033642	-1.2438118	1.7830813	-0.6517484	-0.25662875	1.2422278	-1.3584144	-0.08568168	-0.52487874	1.5485528	0.38595414	0.57189393	0.7365792	-0.29142356	0.85180306	-1.8174412	0.35511804	-0.37836003	0.10060525	1.6306117	-0.022372961	-2.0423868	-0.3772738	0.5744531	0.022372961
VN1R4	0.018593311	0.13966131	0.2164979	-0.018593311	1.6192932	1.0100603	0.67727184	-1.0008578	1.4047513	-1.2685423	-0.30400085	-1.1394048	-0.286376	-0.4454131	0.74146366	-0.45277357	-0.68306255	1.1935849	-1.6306009	-0.031101704	-0.43781042	-0.23041296	0.8706279	1.2562766	2.008254	0.06967974	-0.10591221	-1.4771285	-2.5196366	-0.6926851	0.10662794	1.2462516	1.5576186	-1.8688912	-0.282804	-0.32010174	-0.6001377	0.9431362	1.3199472	-1.8545508	1.8065538	0.5628028	-1.503818	0.6669283	0.2357049	1.7271395
TAS2R50	-0.022187233	-0.55668545	0.30884218	-2.8402386	0.38270712	-0.11472082	-1.2369485	0.2975669	-0.056221962	0.34487438	0.3246007	0.43473005	-2.545516	-0.93641615	-0.60217285	-4.6652794	0.41231775	-0.83292437	-0.06556511	0.116984844	0.43859816	0.51065207	0.000763	0.6490531	-0.29701996	-2.034048	-0.000763	0.5500059	-1.6220069	-0.114317894	-0.6336837	-2.4473243	-1.3354936	-0.23926497	0.4103012	0.39013672	0.61275005	-0.011109352	0.64642143	0.06341553	-1.4318047	0.015097141	0.12675571	1.0462933	0.5715878	0.09098816
MACROD2	-1.2307878	-0.37222052	0.3019519	0.67773247	-0.36069632	-3.1260977	-0.17455006	-1.215694	1.4473643	-0.48991394	-3.001204	-2.9356256	0.60198736	0.63862944	0.6478758	-0.12627888	0.49735498	-0.43398	0.22274971	0.24161625	0.34060335	0.50360775	0.4142623	-0.19793653	0.5029583	-0.34439278	-0.40515757	0.35479355	0.17415476	-0.11612415	0.0487504	-0.23924255	-0.35165215	-0.13671684	0.94790316	-0.020031929	0.27705765	-0.5194793	-1.0817952	-0.34123755	0.5140853	0.020031929	-0.47910166	0.6203785	1.0670366	0.4415431
DDAH1	-0.067442894	-0.53274155	0.40296412	-2.9911666	-1.5801215	-0.17060518	0.2550845	0.5569835	-0.4152546	-0.5243454	0.49052477	-0.7300186	-2.7925653	-0.51113033	-0.21011353	-0.84875345	0.18920755	-0.37981367	-0.81822205	-0.384892	-1.3368235	-0.950377	-1.3582034	1.017859	-1.1096263	-1.8607845	-1.8243871	-0.08689165	0.004610062	1.2266879	1.5380979	1.2678819	0.7115283	1.3398261	1.2725253	0.91428804	1.2981057	1.6594892	1.5131755	1.1903491	1.5605702	0.65028954	0.043082714	0.10275173	-0.004610062	0.86318684
ATP6	0.1885333	0.19611502	0.13373232	0.3025899	-0.071285725	0.014621258	-0.06491804	0.18413019	0.756619	-0.194633	-0.42283106	0.06540823	0.20030451	-0.044211864	0.54252005	0.46150732	-0.060384274	-0.012094021	-0.011371136	0.07313013	0.026142597	-0.6203399	-0.3789258	0.042836666	-0.06272268	-0.41538382	-0.06941843	-0.19098711	0.2969241	-0.18229723	-0.1054616	0.009263516	-0.3168254	-0.08427954	-0.28620958	-0.18712664	-0.002988339	0.4815755	-0.16982222	0.09182978	-0.14420748	0.002988339	0.17712355	0.2825489	0.12759686	0.23575974
COX2	0.05967045	0.1497097	0.17812824	0.28591347	-0.12583923	-0.13462543	0.26471996	0.23810959	0.8021431	-0.12796211	-0.14216328	-0.03172779	0.2737713	0.08215618	0.6281185	0.24799919	0.23452377	0.2586918	0.108371735	0.24070549	0.045762062	-0.12608528	-0.044091225	0.17796612	0.14805222	-0.11094475	-0.07193565	-0.03690529	0.31203556	-0.08319187	0.09005833	0.009185791	-0.32679558	-0.12349415	-0.017961502	-0.06729317	-0.08337021	0.04321289	-0.009185791	0.27733707	-0.07248783	-0.13865662	-0.03051281	-0.011746883	-0.089231014	-0.054737568
EFNA2	1.0333681	1.7858348	2.601408	2.7446084	-1.1253643	-0.38730288	0.033892155	-0.9684882	-0.92195654	0.3055811	0.56751204	1.0735369	-0.88278055	2.281921	2.1945333	2.307054	1.2994738	0.7194028	-0.43484735	-1.0766854	0.75956106	-0.45417833	-1.0660415	0.27787352	-0.5607166	0.31203175	-1.569632	0.7499709	1.5103931	-0.6805053	2.0024848	-1.1108661	-1.8338866	-0.88499784	-0.6651721	-1.9961128	-3.2279782	-1.4838653	-0.26284313	-0.9520254	1.9550366	1.945313	-0.44687605	-0.033892155	1.9510677	2.3273506
IFNE	-1.3375344	-1.638319	0.07509899	-2.4471273	1.178504	-1.1894894	0.6241255	0.6930733	1.114624	-0.6855879	-2.3403683	-0.20896482	0.14836979	0.2949505	-2.24407	-0.15639782	0.26011753	0.42009687	0.45785427	0.3258481	0.34552526	-0.16255426	0.02174139	-0.25623035	0.9275942	-2.8769197	-4.4743557	0.28845596	1.239183	-1.1159153	-0.15656233	-1.6451597	-0.9774356	-3.4533863	-0.021740913	0.08696222	0.6978607	-1.4099259	0.72556067	1.4460988	-0.922431	-3.3278646	-2.7306871	1.2466421	1.4562011	0.63446
ND6	-0.34259605	0.7446089	0.6848297	-1.0173416	-0.40387535	-0.45242834	-0.20361328	0.07456589	0.5384207	-0.17683029	0.29420948	1.2743711	0.61919117	0.07104874	-0.44479847	0.22395992	0.39065933	-0.001163483	-0.06876278	0.3878126	0.26649857	-0.17437649	0.061763763	-0.5976095	-0.33996773	0.010746002	-0.49003506	1.1824646	-0.16515732	-0.12441826	-0.76235247	-1.6405034	-0.2644949	-0.48776293	-1.431942	-0.6244707	-0.05369568	0.4069538	0.80820274	-0.5555506	0.087166786	1.7925501	2.0518684	0.001163483	0.64184713	0.82142925
SREK1IP1	-0.22199202	0.3057351	0.49349642	-0.08081293	-0.30934286	0.31295156	0.35364485	0.19627142	-0.6722455	0.59265566	-0.31204844	-0.24431086	-0.044677258	-0.09630728	-0.12495947	-0.8098874	0.34158754	-0.13194895	-0.4392352	-0.0790534	-0.91433764	0.09734869	-0.5155139	0.29817915	0.44341516	-0.36023283	0.019015789	0.027189732	-0.09230089	0.411242	0.13978434	-0.1802392	0.10339594	-0.20628309	-0.2358365	0.15410948	-0.019015789	0.07977629	0.7253928	-0.2731166	-0.123048306	0.08923197	0.2710204	0.71340275	0.11090326	0.0696888
THRSP	-1.6928191	0.5865874	0.7230549	0.02482605	-0.57045126	-0.06092739	-1.6512294	-0.43173647	1.2565541	-0.76934814	-0.06944752	-0.02482605	0.70836735	-0.335227	-1.045579	-1.8781734	0.45542765	0.36047316	-0.8354702	0.10924816	-1.4003963	-1.7128496	0.62056875	-0.94631815	-0.054540634	0.7205868	0.7677021	-0.5102973	-1.9734459	0.52983904	0.69394684	0.7634058	0.23034573	-2.0174794	-0.88756466	-1.8875761	0.56126404	0.816123	0.064446926	-0.97789764	-2.0636854	1.3165479	0.97240543	0.9437647	1.2727995	0.848289
FBXL19-AS1	0.040870905	1.2661321	-0.7471235	0.5174873	0.6610172	0.9925511	0.27002788	0.98383117	0.35342813	-1.1390827	-0.43935323	0.59855294	1.3355668	0.6053269	1.719311	-0.000472	-0.25234342	-0.75385404	-0.96530604	-0.50443196	0.71906924	0.97010255	0.97083306	-0.002146959	0.5969999	0.79943395	-1.047118	-0.6727145	-1.1950185	-0.4950006	0.201473	-0.24055362	-0.5788853	-1.0391853	-0.27601933	0.7636249	0.000472	-0.7472913	0.49557042	-1.449856	-0.1585958	-1.3891895	-0.038996696	1.2518871	0.41951656	-0.18979168
POLE4	0.5012524	1.7349312	0.09652257	-0.07705474	-0.008891821	-0.09193587	0.90693307	-0.01315093	0.82246804	0.0863173	-0.3533628	0.24369359	-0.24547839	0.104022264	-0.3919456	0.37150407	0.9556973	-1.1581924	0.29933095	0.64743066	0.5138066	-0.29599357	-0.70535827	-0.17939925	-0.14224315	0.030650377	-0.77318645	0.12739778	-0.31834292	-0.7783258	-0.10500884	0.29313874	-0.07781863	0.12931085	-0.4050796	-0.13346171	-0.15024638	-1.2263095	0.14485002	0.28025842	-0.27343726	0.59787583	0.7080281	0.008891821	0.7413347	-0.05958247
BCRP3	0.8768835	0.7162137	0.49087715	1.472045	1.7564287	1.3325472	1.5917339	0.0799036	1.6969724	-0.8179574	0.60940313	1.2755957	-1.4942131	-0.36961126	0.5087571	-0.10259628	-0.24596786	-0.06522179	-0.045521736	0.20169783	-1.3952298	0.049665928	-1.9607072	-0.14923143	-0.08752489	-0.39924812	-0.56697416	0.43546104	0.6917877	0.662982	-1.5517993	0.56131506	-2.2069025	-0.07518005	-2.040103	1.6491628	-1.5668073	-2.0154996	-0.68170595	0.045521736	-1.9218526	-0.15876293	-0.16021681	0.25317526	0.98355556	0.96912503
TAL2	1.3089757	0.5166831	3.0302382	0.6040664	2.020172	-1.0841498	-0.39411592	-1.5560937	4.6761503	-0.3361721	-0.4673934	-1.5933242	0.20955038	-0.02791357	-0.39379072	0.17153454	-0.89324045	-0.21973562	-0.2921152	-0.8819232	2.4622111	0.79405737	0.39351463	-1.11905	-0.6821885	-0.3215623	0.5071721	-0.8385787	-0.6519742	1.917697	1.8734488	-0.57328606	-1.4514222	-0.07181215	2.168449	0.38666296	2.223641	1.9751773	0.40664577	-0.7729144	0.02791357	-0.277174	1.8081365	1.37746	0.21261692	-0.59298897
SYCP3	-1.518547	-0.20999146	0.01263094	0.8636184	-0.997931	0.30052185	-0.32112217	-0.57206774	0.2025423	-0.7065573	-0.3369689	-1.5636435	0.2097311	-0.16596985	0.7163596	-0.14017868	-0.21512985	0.399683	0.32425642	-0.12812424	0.083533764	0.25902843	-0.082788944	-0.21835995	0.6870699	0.27839708	0.3356328	0.53361654	-0.8508415	-0.6692476	-0.01263094	0.13147402	-0.38762808	0.19405174	-2.0869498	0.76834345	-0.19222546	-0.519238	0.64871025	0.3791194	-0.14941788	0.34278536	-1.7910357	0.07023358	1.0069613	1.0272393
TMIE	0.75286484	0.20256186	-0.5656843	-0.9800749	-0.3003292	-0.7616539	1.7702651	-1.4565258	1.015738	-0.26276875	-0.7287674	0.69120026	0.6728611	0.45552254	-0.23042727	-1.2876191	-0.08434296	-0.38840294	-0.41393852	0.3930893	-0.22802448	0.63996506	-0.023794174	0.579484	2.861596	-1.7921395	2.3187885	-0.7507901	0.023794174	-0.33842373	-1.5730925	0.6916933	-0.10544157	0.64517975	1.3197217	-0.41413832	-0.41163492	1.1558852	2.0282068	0.48332405	0.23626232	-0.13008308	-0.9637766	1.1506262	0.17149687	0.21696377
MUCL1	0.51864815	-0.905704	0.22101831	-0.4063511	-0.14241982	-0.043072224	-3.8184786	-4.223612	2.427277	-0.9714565	0.1332879	2.1771913	-1.1033764	0.72289705	0.47269106	-0.63171434	-0.9714694	0.27767467	-3.3969254	-3.8145132	-0.09310722	0.7756753	1.2516131	0.15159798	0.7417526	-1.1875143	-1.3161883	-0.26524687	-0.18260336	-0.13999319	-1.2703223	-1.3748622	0.13575554	0.19518709	0.46277428	-0.64672947	1.6878242	0.33269882	-3.199963	1.5605936	0.06288338	0.40327978	2.8465466	2.52429	0.043071985	-0.6153269
ATL2	0.017945766	0.6219964	0.30101728	-0.6859689	0.008985043	-0.28412533	0.4759612	-0.14487886	-0.124488354	0.16638708	-0.043584347	0.08008623	-0.44789505	-0.16831684	-0.11856413	-0.008985043	0.77669287	-0.43272448	-0.04325056	-0.10635328	0.086615086	-0.4575615	0.35140657	0.06607485	0.13563871	0.2944274	-0.49838018	-0.063141346	0.30952883	-0.38476753	-0.033949375	-0.34617138	-0.21397066	-0.29115582	-0.49252844	-0.27431917	0.16629934	0.26184416	0.2904992	0.14915895	0.16492796	0.52612734	-0.33821392	0.23609734	0.08670521	0.3225541
ABCA13	-2.149302	1.4329629	1.2208471	0.6013112	-2.7311273	-0.52482367	-0.003288269	0.67217493	1.7974267	1.0114999	-1.5073133	-2.7521482	2.897809	-0.09608412	-1.9647298	2.7284856	-2.3925624	0.58967257	-2.3837066	1.6757507	2.5421128	3.86966	0.7561326	-1.2499485	0.7992692	1.5496893	-0.6199784	-2.1662707	2.1730843	-0.86790895	1.4171362	-3.1043658	2.189712	-2.5450082	0.003288269	0.6824069	-1.6165953	-2.7332072	-3.0887275	-1.7895036	1.5187092	-2.706286	-1.0803657	0.23280191	-1.0437069	1.2907653
LINC00189	-2.3955245	0.6192837	-2.8748536	-2.2202368	0.2273345	0.28536654	1.2058797	1.3832746	2.259112	-1.766058	-0.040792465	-2.823339	0.76847124	1.200388	-1.7046661	-1.927587	-0.8203049	0.12056017	-0.23342705	-0.13397694	0.36023855	1.5424147	1.0638404	-2.1768165	0.8519592	-0.18008375	-1.3127251	-1.9108615	-2.0745645	0.974391	-0.04065609	-4.592029	-2.356297	0.114682674	-2.8841572	-0.6160674	-3.1278653	0.04065609	0.061785698	-0.13073206	0.2164092	0.5348697	0.4857552	0.39538097	0.15424395	0.19288635
ZNF354B	-0.21139884	0.4723699	0.27717948	-0.050116777	-0.17476821	-0.37129092	0.29555917	0.35075498	-0.104747534	0.25592065	0.4337952	0.09826398	-0.3079536	-0.23853898	0.12671542	-0.25169206	-0.2791407	0.12415242	0.73181415	-0.113170385	0.6923554	0.39429545	0.84803796	0.45601916	0.063366175	-0.48100162	-0.0812614	0.03186488	-0.31332755	-0.19493079	-0.30075288	-0.4582169	0.08843303	-0.44036746	0.09640527	-0.163728	-0.16539931	0.33223748	0.22940707	-0.41529393	-0.03186488	0.17951322	-0.18924928	-0.09581351	0.17164445	0.59415126
LINC01198	0.24255848	0.51930237	-2.559792	0.03858757	-0.09806299	-3.0364752	-0.05214882	-1.6132727	0.76367617	-2.3558865	-3.774829	1.3272667	0.34278202	0.64322805	0.8630433	1.5293169	-1.941071	-0.9974222	-2.4105873	0.39481497	0.8491287	-0.03858757	-2.358882	0.46479797	0.06456232	-1.7672968	-2.5399837	-0.7380214	-1.1420631	-1.0614862	0.4885316	0.27215672	0.4196639	0.23221588	0.16911459	1.04528	-4.182351	-2.0065012	-0.7842269	0.2929244	0.41020012	-1.8102212	1.0926497	-1.5320039	0.27489233	-1.8040986
TRIM42	-0.7937994	0.25150967	-0.37949562	-0.13652802	-1.6446638	1.5366554	-0.24382877	-1.5048428	-0.27532244	1.4025993	0.23737383	2.093752	-0.5572119	-0.45261288	1.2018418	-0.07375002	1.0351629	0.108689785	-0.50266457	0.67484283	-1.2614307	1.8735323	-0.4578266	0.07375002	0.38560104	-0.22130966	0.41912842	-0.8145628	-1.1518335	0.69488716	1.3109131	-1.3915796	0.44464684	-1.0724506	-0.10301685	-0.2789507	0.6151571	-0.17007351	0.28289604	-0.44117737	-0.16622734	0.2080965	0.5067215	1.0169253	1.5659056	1.5276203
FSIP1	-0.29276466	-0.2158947	0.879055	0.29734945	-1.2357554	0.4659047	-3.2745433	-1.1985922	1.2729096	-2.6592445	-0.810287	0.49256277	-0.008831501	-0.26347065	0.8977871	-0.7443104	-4.6301126	-1.4912214	-0.117964745	1.9543347	-2.8603125	2.3456407	-0.25660944	-0.34688997	0.07739115	0.3261361	-0.32544708	0.1910677	2.003038	-0.9874902	1.1007094	0.34353065	0.50552654	-0.08870602	0.49331713	0.008831024	-3.5310721	0.12988949	-0.8775997	-3.1054883	0.88237906	0.013528347	-2.8720837	1.0238581	0.5921211	0.61352086
CABCOCO1	-0.20820808	0.32903576	-0.83020973	2.3535323	1.9866252	3.3832946	0.33675337	0.07350063	-0.50416183	0.9983988	-0.25291586	2.2914238	3.2109785	-0.85397243	2.274387	-0.1420002	-1.2732553	0.2629404	-0.5852432	-0.4017105	0.46582842	-0.7641535	0.57476616	0.4379096	3.7486005	-0.8538866	-1.2178173	-0.5265446	-0.6524329	-1.3204412	-0.37951565	-1.2574129	-0.07350111	0.1135149	-0.81147575	0.9196501	-0.3155117	2.1378727	-0.73605347	-0.13617897	-0.70567226	0.4689846	0.92814827	1.1805735	3.4963274	1.0306749
WEE2-AS1	1.4117951	-1.7866125	-1.6367893	0.69707537	-2.3383274	-1.8572984	1.3693099	-1.114346	2.1423025	1.3625636	0.9771724	-1.7907753	1.8572998	0.43151617	-1.2479396	-1.110115	-1.5348282	-1.4954395	-1.1950574	-1.8671551	-0.11692572	0.415195	-0.13146877	-0.96097517	1.3243232	0.096185684	-1.1438956	1.161624	1.574902	0.7995653	0.8968463	0.8394871	-2.147173	0.020683289	0.9361801	0.44051027	-2.2124577	-0.020683289	-1.5880432	-1.618114	-1.669198	0.7503085	1.4231563	-1.1654611	1.5233545	1.0910809
TCTEX1D1	0.071326256	0.087996006	1.1344962	0.83684206	-0.6699219	1.0103922	0.13664675	0.10888529	0.8991566	-3.0572586	-0.6375594	0.75352955	0.6945977	-0.31454945	0.5257931	-3.4064794	-0.08766365	-0.14488077	-0.112241745	-1.6476393	0.9055209	-0.70764256	0.31515265	-1.5649738	0.59077024	-3.8772316	1.0090265	-1.6628876	1.8642011	-1.0085354	0.75955343	0.18659687	-0.6472764	-0.029577255	-0.109455585	-1.9411311	0.029577255	-0.45125437	-0.748168	-1.6024494	0.87437487	0.91278076	-2.6282902	1.0044308	0.9743223	-0.6787348
TMCO5A	-0.50998974	0.21437263	0.6041932	-0.043663025	0.59541845	0.045833588	1.3023562	1.1605167	0.043662548	-1.900589	-1.9569349	-1.2986069	0.44583225	-0.27451086	0.9906311	0.52714777	-1.0889902	-1.5110579	-0.41966343	-0.14647388	0.17950249	-1.4432783	-0.9065833	0.83028793	-0.76522255	2.7172408	0.7301526	2.5006914	0.87967587	-0.9586048	-1.9694376	0.0936017	-1.3190241	-1.5961208	0.69847775	-1.8866463	-1.7928152	-0.07862759	-0.2806239	-0.64520025	1.2098866	-0.19355583	0.10667896	0.44596624	0.55530643	0.43848562
XKR6	-1.0829954	-0.44905186	-1.1978941	-0.6173487	-0.15062237	1.3729963	0.27437162	-0.7892132	-0.36624813	1.571567	2.0411248	-3.0101948	-0.112792015	1.1356015	0.46199083	2.9187536	-1.2925148	0.40562916	0.6496749	0.63058805	-1.3712878	0.58138084	-0.27053547	0.8668785	-0.00921917	-0.32338858	-1.5653572	0.015120983	2.032383	0.25771284	0.55595064	1.0626307	-0.47706985	1.0679893	-0.20201683	-1.2911639	-1.6017675	-1.123085	-0.73627424	0.00921917	1.5783672	-0.1513753	2.0596914	2.5617108	0.46458673	-0.87955475
TSGA13	-1.3567681	-0.22622824	-1.2043214	1.155127	0.025624752	1.020814	-0.08271313	0.030470848	-0.34727716	0.9433446	-1.0754609	-2.6271863	1.5360947	0.1404295	2.020659	0.9562726	-0.025624752	-0.95015097	0.11247635	0.8500123	-0.24338198	-1.5410371	0.0517745	-0.4619708	0.9610081	0.24161291	-0.39608717	0.49284744	0.1972313	-2.192802	0.10077286	-1.4979033	-1.0901446	-1.485537	-2.239365	-1.7012668	-0.87056637	-3.0199437	-1.642508	0.8804965	0.8618655	0.8752575	-0.807446	1.976265	1.183187	0.92896056
C9orf163	-0.2138989	-0.38944173	0.32041478	-0.01794219	-1.3335869	-1.3226678	-0.76775956	-0.9136226	0.31624007	-1.3635643	0.01794219	-0.8700135	-1.3047497	0.95773196	-0.16460586	0.80586743	0.4743631	-0.18773913	0.09795785	0.09175944	0.9733918	0.39147496	0.57872605	0.3552482	0.1656673	-0.5059359	-0.9076183	0.39802194	0.32474113	0.1833632	0.30062556	1.0570242	-1.2502353	-1.150152	0.8101747	-1.7425287	0.5041516	-0.3717916	-0.5164306	0.11973214	-1.8165004	-0.9108918	-1.6075842	0.38072467	0.7022774	-0.09603286
SYNE3	0.003916264	0.89596224	0.2878251	-0.65842247	0.6642637	-0.029910088	0.007321835	-0.5515666	0.17876291	-0.091421604	0.41065645	0.44791126	0.8656297	-1.6891236	-0.003916264	-1.414825	-2.1611304	-0.42887735	-1.1705122	-1.1554823	0.49155712	0.010333538	0.45908022	-0.058802128	0.20030403	-0.44913578	-0.2562189	-0.049648285	-1.605885	0.33135986	-0.26447105	-0.21329212	0.8767085	0.020718575	-2.2795014	-3.1020427	-0.17160654	0.3365941	1.1266017	1.28333	0.5436082	-0.3810315	-0.004168034	1.1751475	0.7532258	0.6901083
CCDC141	-3.2990255	0.60899353	-1.1013107	0.16903114	-2.6458416	-0.27272797	-1.3070316	0.75009155	-0.018322468	-0.40811634	-0.19009113	0.65530777	0.5453625	1.645308	1.3739824	0.6561012	0.79356384	0.24668503	2.01787	-2.423583	2.5764775	0.94729185	-1.9442072	1.7607646	0.30353642	-3.3833494	0.018321991	1.6639261	-2.2303739	-1.9359417	1.6902289	-2.3133245	-3.128066	-1.4305196	-3.4203215	1.2131119	0.72712517	0.3780384	-2.7670727	-2.640006	0.6616583	-1.9418273	2.3635857	-0.96582556	-0.8614478	-0.7694459
HDX	-1.2468417	0.6565201	0.13701606	-0.018533468	-0.3032186	1.5075772	-0.28591084	-0.5600507	0.15906167	0.44160724	-0.44170403	0.54296994	0.66141486	-1.46332	1.1701148	0.018533468	-0.32553697	-0.3588245	-0.90303826	0.06325269	0.06884456	1.071832	-0.18491292	-0.29912877	0.42916036	0.2002871	0.47985578	0.6077831	0.6808765	-0.41138148	0.22739863	-0.30122066	-0.7512386	1.044164	0.3265655	0.1824553	1.6862457	-0.248626	-0.573694	-1.4627802	-0.5884645	-0.5206578	-0.16041923	-1.4019516	-0.40514874	0.45179725
CDYL2	-0.49128962	-0.020646572	0.04810667	-0.41075468	-0.002102375	-1.3568182	0.04244566	0.041693687	0.48677444	-0.28229475	-0.7889099	-0.27078152	-0.26978874	-0.24212503	0.5632906	0.5465574	-0.6824775	0.47917938	0.14179754	-0.63835	0.2513008	0.17517614	0.46390533	0.32917833	0.18819046	-0.5235667	-0.12283611	0.30032396	-0.2469821	0.327806	0.10269976	0.058373928	-0.37896156	0.27539396	-0.06502581	0.002102375	0.7514496	-0.13001347	0.37357092	0.40163088	0.2818036	-0.3998375	-0.566061	-0.5677309	-0.21853876	-0.19399357
SYT14	-0.045067787	1.7192135	-1.2794552	-1.4718475	0.4478426	0.07845354	-1.6130729	0.42542028	2.1871982	0.32953167	-1.2186084	-0.10430908	1.9421124	-0.33673286	1.1124997	1.2116971	0.6235709	-1.3842993	-1.2701688	-1.0342817	1.33958	1.8066239	0.6997714	0.6541934	-1.1706829	-0.2461586	1.8547912	0.65335894	0.84609747	0.9063568	-0.3927517	-1.8187542	0.045067787	-1.5940781	0.64709806	-1.5652862	-1.9913712	-0.13256931	1.3530049	-1.015388	0.7165761	-0.10395241	-1.4946527	0.9184303	-1.4504805	-1.1628461
TECTB	-0.028419733	-0.15610671	-1.5331037	0.5698812	-1.8289058	-1.304292	-0.31302857	0.97429395	1.1013043	-0.967263	-0.95701337	1.1726987	-1.4671624	-0.7013657	0.758435	0.9377978	-1.0194719	-0.44511485	-1.5713179	0.5426924	1.0850623	0.41404176	0.028419733	1.2692502	1.1503842	-1.9315217	0.7775109	0.7795665	0.5441363	-1.071203	1.1579077	-0.8215282	-0.80371547	0.4346454	1.1483982	1.6145184	0.94505334	-2.0805361	-0.48432422	-1.2099802	-0.7154262	0.88224626	0.7201369	-0.6479449	2.0738285	-0.2928598
LINC00896	0.011100054	-0.49231791	-4.460186	-4.3153696	0.029593706	-0.41547227	-0.011100054	-0.8130243	0.43775535	-0.89017034	-0.100929976	-0.5891473	0.7351935	0.17066026	0.092378855	0.5659425	0.5295317	-0.7679937	-0.26302505	0.45832276	0.4605453	-1.450907	0.25944257	0.9984534	-1.913039	-0.7579458	0.17872643	-1.7616012	0.88385653	-0.11887574	0.6554196	0.14804244	-1.5769317	-0.28039908	1.7690775	0.5694206	-0.5801842	-2.404002	0.9413135	1.096832	-0.037879705	0.6693785	-0.698014	-0.86979365	0.4951365	0.3984692
HUS1B	-2.4273536	0.8998487	0.53314614	1.1990798	0.27596354	-0.39405417	0.25511813	-0.12003589	0.26469398	-0.44291043	-0.79378724	-0.6415317	0.046915293	-1.0460007	1.3933437	-0.6683967	0.8553579	-1.4990594	-0.046915293	0.17033076	0.792526	0.33074498	0.68977666	1.0648096	1.4742177	-0.7875011	-0.74393916	0.892493	1.2719071	-2.1601036	0.35139918	0.2991488	-0.80749726	0.6415107	-0.85700345	-0.113960505	-0.2642529	-1.4373701	-1.7360322	-1.9692824	-0.11701846	-0.63001704	-0.20754695	0.78451085	0.9472158	0.78003025
NPB	0.20244503	-0.06385422	1.3776474	-0.27110434	0.2982149	0.33317137	0.8838382	-0.5605192	-0.59946823	0.13708496	-1.3807659	-0.10523367	0.14554882	-0.329103	0.36278057	-0.965209	0.48355103	0.38377714	0.35613394	-0.02932167	0.53053904	0.18196058	0.5053482	-0.38472748	0.1561284	0.13016129	0.17000961	-0.98613644	-0.013321877	1.1090965	-0.38268185	0.47139168	-0.46088505	-0.3730173	0.12392998	-0.8408022	0.5589428	-0.5712471	-1.1797733	1.0124779	-0.6999674	-0.08328104	-0.19930744	-0.5820012	-0.2814412	0.013321877
CCDC34	-0.16385317	-0.2671175	0.30429888	0.11855936	-1.4270029	-0.5266094	-0.76503515	0.43405437	0.756866	1.1365461	0.20935154	-0.23701096	0.4201045	-0.55969906	0.14900208	0.5463228	-0.6016989	-0.4358015	0.031903267	0.66375303	1.3873935	0.8114166	-1.7618489	-0.24146986	0.14954329	0.6745782	-2.80094	0.50899076	-0.031903267	-0.32693005	0.439703	-1.0455775	-1.5237737	-0.22308826	1.3300548	-0.38307714	0.6564474	0.8498578	-0.80349445	0.7299309	-0.55632114	-0.20646429	1.180738	-2.79068	-0.32041216	0.9956043
LRRIQ3	-0.033938408	-1.8284216	0.48279428	0.7250862	-0.943408	0.77111053	0.9274707	-0.12340069	-1.9554987	0.033938885	0.5635848	0.67384434	-0.18148184	-0.7068682	0.7018771	-0.37272644	-0.5113635	-0.28526354	0.23171806	-2.0384398	0.8099885	-0.65219355	0.820282	0.41555214	-1.0748873	-0.045132637	-2.927432	0.57916117	-0.13973427	-2.8758821	1.5796537	-1.7686343	-0.5272379	0.6008129	-1.3116717	-0.10837126	-0.32486773	1.0374699	1.3421602	1.3369641	0.7247858	0.9127822	-0.4328494	1.3871279	0.5308807	0.61027193
ITGB1	-0.068828106	0.016466618	-0.13618135	-0.275764	0.18718767	0.29936075	0.04531622	-0.016466618	-0.050075054	-0.06666708	-0.23184538	0.92162275	-0.09655905	0.33328962	-0.53067636	0.64764166	0.8686671	1.0587821	0.290977	-0.06350088	0.3702283	0.53042936	0.4515109	-0.60425997	0.035830975	-0.34805727	0.32244635	0.36797857	-0.38850546	0.3029456	0.3358159	-0.046827793	0.27436018	-0.13176775	-0.58018064	-0.07251501	0.28922224	0.17233038	-0.10199404	-0.51326513	0.066709995	-0.048648357	0.2965846	-0.52982235	-0.17454624	-0.7102127
PPIL6	0.1206522	-0.30652523	-0.6400051	-0.46289825	-0.34525013	-0.18136263	0.60069704	0.44641495	0.77669334	-0.24580812	0.40259266	0.039429665	-0.08714008	-0.3750434	0.6544223	0.8098841	1.0176077	-0.1923132	-0.9310961	1.0036368	-0.6443567	-0.18309355	0.025098324	-0.20937109	-0.1131897	-0.980422	-0.09862852	-0.21810484	0.29143333	0.3897562	-0.7194743	0.95607567	0.39303303	-1.073875	0.8493123	-0.26182604	0.18233871	0.30601263	0.7723675	0.98412704	-1.7579207	-0.025098324	0.6689153	0.4186058	0.49093294	-0.119669914
SP1	-0.15223193	-0.5074346	-0.6152599	-0.23772979	-0.71059966	0.1379273	-0.29571128	-0.2836349	-0.26238608	-0.2357099	0.11061311	-0.081186056	-0.19098353	0.017256021	0.14948583	-0.060424566	-0.000771	-0.5210626	-0.17436671	-0.35741305	-0.45648932	-0.22995734	-0.37173152	0.065505266	-0.07663131	0.3517058	0.06450391	-0.02113986	0.141927	0.5132687	0.937505	0.12569451	0.004837275	0.30300736	0.5896008	0.47293591	0.8020623	0.48203015	0.72467065	1.0955651	0.78879476	-0.20353103	-0.57207227	0.26011014	0.000771	0.0230124
SGO1	-0.2195239	0.76043224	-0.23068714	0.22124958	-0.35985804	0.52356005	0.89122677	0.5166178	0.19815111	-0.17389107	-0.117652416	-0.16935396	-0.10457897	0.44556904	0.82079506	-0.1399107	0.2181468	-0.36530972	-0.36597633	0.18160439	0.59139204	0.13199472	-0.07966232	0.40484476	-0.0727582	-0.77994776	-1.6793861	-0.24178028	0.6245694	-0.7476702	0.14732504	-0.23835945	0.26147985	-0.09320688	-0.29085255	-0.102509975	-0.2935691	0.46146393	0.7870021	0.19630241	-0.030304909	0.94433784	0.030304909	0.6166806	-0.18008614	0.9144969
B3GALNT2	-0.3458991	0.011832714	-0.101088524	-0.57595396	-0.42303514	0.6657052	-0.37183952	0.30340958	-0.33714247	0.45206976	0.23759651	-0.07733297	-0.23005629	-0.34183264	-0.5027127	-0.28483725	0.4855461	-0.8257675	-0.12826061	-0.45285416	-0.1960783	-0.011832714	-0.3453536	-0.22400331	-0.04031515	0.32434225	-0.1416173	0.43498278	0.449203	0.773273	0.45160818	0.16889095	0.52821684	0.6832471	0.89962626	0.35162497	2.0892658	1.0959501	1.4355106	0.9470353	0.81198406	1.0031533	-0.042086124	-0.47565842	-0.38679934	0.56269693
ZNF569	-0.055706263	-0.07485366	0.7600949	0.4311521	0.002615213	0.54148555	-0.3566816	0.2562592	0.097326994	0.16228414	-0.14371371	0.25132537	0.52617574	0.68114734	0.3281958	-2.138255	-1.3487422	0.016926527	0.4432819	0.13458085	-1.2964418	0.4420464	0.07691598	-1.2185857	-0.0769403	0.03419423	1.0950615	0.85993695	-0.66983294	-0.16220737	-0.71989846	-0.61281466	-0.36455226	-0.002615213	-0.3638332	-0.18756986	1.9993994	-0.13180137	-0.15692687	-2.7634542	-3.648217	-2.203613	-0.8703294	0.7430241	0.3238876	0.020179749
CCSAP	-0.53690886	-0.061369658	-0.42719626	-0.51948905	0.1780827	0.36073518	0.2860477	-0.40476584	-0.9848077	0.75978446	0.6163533	-0.4128921	-0.60366845	-0.4363215	0.14388824	0.18631864	-0.025122881	-0.63453126	0.079558134	-0.47461343	0.69557834	-0.8540375	0.2825458	0.75768924	-0.21877408	0.29070592	-2.077524	-0.10003066	-1.1607311	0.50701785	-0.99643683	-0.020928621	0.58582807	0.020928621	-0.19269156	-0.8690455	1.9974606	1.1351945	1.5217478	0.70479465	0.79891276	1.0138671	-0.94830394	-0.8941164	0.08407807	0.44360423
ZNF791	0.29733658	0.0607872	-0.09054947	-0.0262537	0.28931618	-0.22371769	-0.31019497	0.17842388	0.163517	-0.24033451	-0.45223618	-0.052322388	0.1256733	0.13869953	-0.20876503	0.84576225	-0.37949085	-0.37840366	0.09647751	-0.34087276	0.06398201	-0.021935463	0.28174877	1.1277828	0.06322861	0.25554657	0.4987259	0.039981842	-0.053271294	-0.49078178	-0.2011261	-0.30848026	-0.08185959	-0.19540882	0.061698914	-0.051685333	-0.11656666	-0.16023922	-0.037373543	0.021935463	-0.30596256	0.14927197	0.47864723	0.76597166	0.14804554	1.0146432
HTRA4	-4.6906605	-2.2378564	1.0916018	-1.6582599	-0.015098572	-0.10902119	-2.6398158	-0.54808664	-3.2431679	0.020814896	0.35796642	0.48970127	-0.7442622	-1.683537	0.88127804	0.046296597	0.10895872	1.4583588	0.17863369	-0.30459023	0.6236234	0.7565756	-0.89740133	-0.9079132	-0.66445255	0.7730746	0.8669362	0.7882199	0.006769657	-1.9566097	-0.017701626	-0.73078394	0.22800636	0.029294014	-1.188961	-2.9560676	-3.6939926	-1.247201	-0.006769657	0.44421816	0.3523302	0.58021975	0.10484147	1.3621068	0.14366984	-0.14134264
LINC00525	0.43901992	1.2625868	0.16961741	0.24239945	-0.96544385	-0.3017118	1.0454619	-0.4346683	0.36933684	0.054941893	0.02581191	0.21269155	0.4110129	0.5653093	1.5747211	-0.39804673	-0.21422172	0.5077312	-1.864218	-1.9975955	-1.4462731	-0.50267816	1.10831	-0.30930877	1.1787398	0.50079846	-1.3599427	-0.4962771	1.2434995	-0.37617707	0.19355655	0.5403507	0.09924579	-0.8698714	-0.3350513	-0.26791024	-1.274049	0.58545375	-0.15916514	1.0527108	0.65983844	-0.73407435	-0.2498653	-0.02581191	-0.31256223	-0.23773503
FAM218A	0.95674133	2.9589448	-0.46976757	-0.29723644	1.2106442	-0.4410143	-0.5547366	-0.23864841	2.687223	-1.9872437	-1.722878	1.2012777	0.074440956	2.1711478	2.959218	-2.287653	1.6991754	-1.0754595	0.47551632	2.1919975	2.067132	-0.10159922	0.82791805	0.31681442	-0.13317966	0.26746845	2.5147886	1.3771129	-0.7924776	-0.8665309	2.3335867	-2.6255083	0.24400043	1.670402	-1.4212751	-0.24165869	1.0552034	-1.3906517	-0.8436394	-0.074440956	-0.91252804	-0.4097519	-0.76036644	0.5058818	-0.22283745	1.7393751
RHEBL1	0.40123653	1.1477761	-0.027715206	-0.27421618	0.2555189	-0.2641015	0.53995466	0.5044422	0.6332011	0.07317543	-0.43394232	0.37330627	0.027715206	-0.07189751	0.27219915	-0.29213142	-0.6718416	0.03202963	0.36053038	-0.2629423	0.4508314	-0.72494555	-0.8540516	-0.0529027	0.65258884	0.5147381	-0.8253813	0.033753395	-0.7166133	-0.83888054	-2.7090316	-0.49406242	-0.11571312	0.791698	0.48957872	-1.229774	0.32219648	-0.11902332	1.0531077	-2.2180433	-0.3748412	0.4283285	-0.4426794	-0.5995393	1.0404115	0.4967184
ZNF548	-0.023838997	0.3784852	0.58048964	-0.27379513	0.007469177	0.044143677	-0.007469177	-0.7472973	0.5648618	0.6431823	-0.092633724	-0.051495552	0.23813915	0.34300947	0.15148735	-0.81817293	-0.73097324	0.03274727	-0.20413256	-0.4339733	0.2822895	0.015500546	-0.25523472	-0.43162203	-0.33686113	-0.11899996	0.25609636	-0.34861755	-0.1073122	0.6277642	0.64816	-0.016798496	-0.15825701	-0.5524454	0.8957572	-0.05535984	0.6198263	0.22361088	-0.68426895	-0.10379696	0.22976017	0.32671213	-0.14636374	0.6468725	0.22842312	0.1432724
AMER2	-0.9643645	1.4278193	0.022762299	-0.41445732	0.124403	-1.7912526	0.63002634	0.3481617	0.62509394	-0.6428156	-0.8342266	-0.60009193	-0.016677856	0.2821355	0.27335024	0.3897519	0.003025055	-0.037708282	-1.2631397	0.4566946	0.22469711	-0.064967155	2.249508	-1.2224693	-0.37882805	0.28316212	0.90060997	1.5235863	-0.19288349	0.033589363	0.5093708	-0.11860561	-0.05008602	-0.003025055	-1.1985283	1.0016809	-0.7055731	0.029775143	-0.82519436	-0.12946606	-0.21302795	0.22558832	-1.0258012	2.440722	-0.12458801	0.27362156
RNF152	-0.39546204	-1.0380015	1.8117499	0.0473361	-0.20936108	1.1403275	0.19809294	-0.26131725	-1.0628705	0.66305923	0.8392143	-0.0473361	-1.2493052	0.7529416	0.75725794	0.23497105	-2.4160962	0.5711942	0.51198196	0.94708776	-0.14728975	-0.35241842	-3.62948	-2.1733742	-1.5244222	-0.1521182	0.26261902	0.9348011	1.0951023	-1.3967366	-0.56703806	-3.4639258	0.11175203	1.2791047	-4.0295014	-3.5505748	-2.3685803	0.6110158	-2.2384162	-0.39609432	0.2050085	0.7352233	-1.953064	0.62949276	2.4354181	1.1102536
ZNF644	-0.14448595	-0.23779249	-0.11551142	-0.785563	-0.6584115	0.28501177	-0.049036503	-1.260315	-0.5662179	-0.2274127	0.22393274	-0.43389273	-0.037778378	0.001927853	-0.112564564	0.026069164	-0.001927853	0.4519391	-0.87977314	0.55219984	-0.5019698	0.031631947	-1.069077	-0.26679754	-0.108118534	-0.6266551	-0.3548398	0.15904951	0.22656202	0.5326085	0.47442865	0.12681532	0.052013874	-0.11304617	0.34934473	-0.024261951	0.38029432	0.43310785	0.21233892	0.4128089	0.29430246	0.98266363	-0.25494146	0.46882915	0.09516764	0.46625042
LRRC43	-0.44736004	-0.6999564	-1.5804834	0.36273146	-0.17826414	1.4033508	0.12831736	1.0237684	1.1329279	-0.56493473	-0.2658329	-0.2382822	-0.4199047	-0.30553675	-0.18627739	-0.20247412	-0.98220444	0.2876687	-0.3803959	0.012185097	-0.3524766	0.4866233	0.3334999	0.38112164	0.41162968	0.6258497	0.19383001	1.513854	0.100660324	-0.20656157	0.16418028	1.4455347	-0.012185097	0.3092332	0.43593407	0.52599335	-0.43346596	0.5326028	0.2998023	-0.7049575	0.3911233	-0.94316673	-0.9385345	-1.4509792	-0.44748545	-1.3782144
CEP89	-0.05589533	0.68098783	-0.49527836	-0.12511826	0.5239625	0.35984135	1.1847758	0.5644851	0.022156715	0.34811926	0.38398647	-0.09583616	-0.42909718	-0.21530342	-0.2909217	1.5102391	0.21150494	0.18539143	0.623034	-0.050482273	-0.54349804	-0.06909227	0.33967495	0.25158024	0.40957117	0.25878954	-0.26042223	0.70362616	-0.6581054	-0.057241917	-0.8241396	-0.41413212	-0.13735819	-1.0176635	-0.9054136	-0.9756117	0.35133314	-0.011613369	0.58952	0.11430502	-0.21331024	0.30669117	0.27222204	-0.3730011	0.011613369	-0.13400555
IRAK2	-2.5002084	1.4284396	-0.99792624	1.701199	-2.5792089	-1.2131066	1.3928485	1.6966662	0.698606	-1.8679004	-0.562201	2.0006962	2.479981	-2.010346	2.212873	1.9390974	-2.3517413	2.7320137	-0.11015701	-0.47940016	1.4790273	2.0020494	1.4158454	0.11015701	1.3198671	2.4382882	1.0181403	2.5800338	-1.5818458	-1.9268813	-0.79258347	-2.4803395	-1.4495187	-0.51071453	-2.2582526	-2.234424	-2.5027852	1.5781217	1.54953	-1.5277796	0.9163799	-0.44455385	0.7059655	1.6729279	-0.4196806	-0.1245327
LINC00337	1.416132	0.85350657	0.49767685	-0.92807484	-0.10058212	-0.40955544	-0.68158627	1.0861359	-0.40852642	-0.43428707	-0.5933895	-0.20567799	3.6520915	2.5426126	0.019453049	0.24373722	0.76649857	-0.25282955	-1.0263057	0.6969595	-0.6567135	-0.32665777	-1.5432091	2.7106333	1.8124065	-1.2472515	-0.6287756	-1.1956673	-0.019452572	-0.6804218	0.3621397	-0.31572008	-0.24852657	3.4072495	-0.4341421	0.78088903	0.65377903	0.72793865	-0.5287657	1.893693	2.3970919	-0.9633322	0.76499414	0.3273101	0.9310479	1.1698875
METTL21A	-0.43700266	-0.19880438	-0.28900623	-0.52248335	-0.006066799	-0.29291677	0.9981847	0.39209032	-0.21390343	-1.169075	-0.484025	-0.07546711	-0.5213795	-1.0930552	0.5023551	-0.08606863	1.219624	-0.9428139	-0.10750723	1.0408454	-0.30897713	0.966414	-0.34250116	0.6756005	-0.014749527	-1.121553	0.006066799	0.1912427	-1.2235584	0.3207612	0.24392462	0.5704198	0.7552333	-0.13464737	0.10822058	0.14418745	0.7771745	0.4210143	0.53462934	0.5393634	-0.36997318	0.854445	-0.66343594	0.26080942	1.0421405	1.3778872
OTOGL	0.43989468	-0.29569244	-0.3009491	1.0457764	0.17061901	1.6224098	2.265047	-1.7327547	-1.2846851	-0.28664875	2.2614536	2.3552442	1.8533726	1.6240249	2.826993	-0.34471703	1.8064399	-0.8763156	-0.59299946	-0.043589592	0.039744854	0.33070374	-1.3035727	0.5309272	-0.03974533	1.8029332	-1.0608749	1.3155098	1.642487	1.2910113	2.371379	-0.61251783	-1.2713103	-1.8399076	-0.32413006	-1.4352784	-0.5964079	-1.0389199	-0.3531351	1.8012247	-0.4933443	2.658167	-0.6830034	-0.34371614	1.8093548	0.8192339
MGC16025	-0.20205975	0.41406202	-2.1558313	-0.019548893	-0.484375	-1.7722034	-3.3183703	1.476953	3.2210612	-1.0627079	0.1075387	-3.281303	0.5655737	-1.1030116	1.0526123	-0.90589476	2.0505452	1.3009706	1.7090325	1.21242	0.9693308	-3.1224065	-0.8980584	-1.122138	2.1602364	-1.9717822	-0.71186256	0.91512394	0.51976156	-2.0295348	-1.8268886	-0.32112455	0.92483616	-1.0961928	-0.87149954	1.6717439	0.11555624	-2.182458	0.7068825	-0.011521816	1.3914094	0.011521816	1.6113997	1.1625867	-0.68664694	1.6371796
FAM76B	0.5197289	0.4505279	0.26023364	-0.9881146	-0.40489697	-0.18573737	0.8945315	0.5811994	0.17781472	0.47720838	0.4718902	-1.2196085	-0.25547004	0.7932031	-0.22022223	0.5933988	0.3748653	0.4594667	-0.5452707	1.2960227	-0.18216777	0.15065551	0.5459187	-0.09506345	-0.04902911	-0.6450398	-0.23641372	0.6379063	-0.5927527	-0.7274878	-0.35458636	-0.38972354	-0.13315368	0.04902911	-3.3069594	-0.26645875	-0.21357942	-0.21441627	0.45392442	0.4806502	-0.29668164	2.2640493	1.5712559	-0.43278003	0.6521127	0.5033567
SPATA25	-0.031885147	-0.258286	0.20501232	0.8641925	-0.11274195	0.14696312	-0.033486843	0.017172337	0.7603426	-0.37735462	-0.27826357	-0.10327101	0.21705389	2.8298125	0.16747427	0.98968744	0.1736083	0.3407569	-0.2941928	0.087334156	0.116288185	0.5900779	0.42137194	0.98159266	-0.33672953	-0.118109226	-0.19878435	-0.39572573	0.9971309	-0.80234194	0.59953356	-0.5334463	-0.34228945	-0.09292841	-0.7671771	-0.70439625	-0.77391195	-0.7589536	-0.28178644	-0.18146658	1.3051729	1.6554561	0.8216758	0.4219489	0.49792528	-0.017172337
NXNL1	0.8347955	0.53198814	-0.26525068	1.4692578	-0.3347435	2.2288256	1.5220518	0.3582039	-0.22312641	-0.17932606	-0.15761948	0.09697771	0.66325045	-0.13919353	1.2848396	1.8999448	0.4367137	0.8160076	0.31025982	-0.25353432	-0.79204464	-0.12316513	-0.27012062	0.20626783	0.082733154	0.91042566	-0.76634026	0.81428814	0.8640299	0.7943611	0.57796097	-0.38042212	-0.3696308	-0.11305952	-0.6011038	-0.4790659	-0.89929295	-0.27821112	-0.29727077	-0.16272163	0.58568287	-0.7122097	-0.34913683	1.2229567	0.63658905	-0.08273363
GLIS3-AS1	-1.0728955	0.5045128	1.7818727	-0.48188877	1.0028801	-1.5790076	-0.18154526	-0.66296244	-1.3383179	-0.8895898	-1.6189523	-0.8234577	-1.881279	1.9876542	-0.515718	-2.5294414	0.3767619	1.1853056	0.82180595	3.287434	-0.50459385	0.53208065	-1.6683869	1.3722005	-0.30093336	0.5622783	0.3893323	-0.34258842	1.4819498	0.60380316	1.1780386	-1.6996694	1.239501	-0.8564143	0.86881924	0.6334758	0.9669285	-1.8763509	0.45441198	2.0324717	0.18154526	-0.62783384	-2.7628045	1.7727432	-0.41412306	-0.8942814
PRR14L	0.6207967	-0.099824905	0.8345537	-0.3818035	-0.92291546	-0.5190635	-0.011816025	1.1525879	0.2709422	0.5123105	-1.2465672	-0.9725194	0.4182973	-0.4182887	2.0565276	-0.3413372	0.47088003	-0.37863207	0.54846	-0.7945838	-0.5830779	0.12851095	-0.07467985	-0.41002703	0.011816025	1.8394113	-1.0755763	-0.3237748	-1.4542751	1.5465541	0.49922514	0.67620325	-0.36119223	-0.20533323	-0.44627523	0.08141947	-0.36148024	1.6899061	2.1401515	0.08755684	2.1903396	0.19811869	0.52837896	-0.8845124	-0.070745945	0.053276062
KLHL32	-0.80374527	-0.052356243	0.4020214	0.5221567	-4.7749786	-1.5918903	-3.6034813	-2.831335	1.9377546	-0.8086171	-0.25696325	-0.19987679	0.7317872	2.1198573	-0.4333701	-4.693533	-1.288394	-2.1483974	-0.55855846	-0.3551035	0.225739	-1.0671492	0.052355766	0.32770014	-3.4380789	0.5153427	2.401535	0.2811427	1.2442775	-1.9371157	0.7790923	1.5587139	0.5891986	1.1873012	0.8340831	1.4928813	3.9077282	-4.661541	-0.3606124	3.0043497	-0.08641386	0.6953769	-0.21419191	1.398175	-2.297976	1.0925605
SLAMF9	-1.657599	2.0634055	-0.83631945	-0.92001057	-0.1765728	0.83904886	0.07507038	-0.6616235	1.4271121	0.43191814	1.1597772	-0.23106718	1.5217657	2.6561694	1.5017457	-1.0171437	-1.0432892	-0.5147524	-0.84047127	0.17336893	-0.753315	0.6021204	0.653852	0.96087074	-0.51116896	-0.22448683	-0.13437843	-0.940145	-0.6137147	1.8554668	-0.23094797	0.8260932	0.56687546	-1.8494301	0.20380545	1.4801774	0.82254124	-0.18760061	-0.7853055	2.2143497	-0.14054203	-1.0922027	0.5162592	0.79883385	-0.07507038	2.2613196
LOC152048	0.006208658	0.8548238	0.14603019	0.5158131	-0.6035936	-2.5523617	-1.5337207	-0.3297274	0.6941507	-0.09011197	-0.77558017	-0.24220824	-0.69864106	-0.4116485	0.46963096	0.14944959	-0.8493593	0.08632302	-1.9117162	-0.4674828	0.036839724	0.32232118	-0.08844876	0.3832996	-0.3679812	-0.060599566	0.73514104	0.22255254	-0.12332368	0.17032361	-1.8522394	0.61324525	-0.09127879	0.18805718	0.6594279	0.1918261	-0.15700316	0.15455413	0.13476205	0.3637421	0.23677325	-0.12795186	-0.006208658	-1.3143046	0.29441953	-1.2139537
UBE2U	0.8096194	1.8147402	-0.8389611	1.8628464	-0.32822418	0.47402477	1.4964762	-1.7151508	3.1874413	1.9824305	0.92910767	-2.2169685	-0.6268668	-1.8811426	-0.702528	0.6503844	-1.2716322	1.861794	-0.50364923	-2.17735	-0.34992075	-0.9638176	2.1083384	1.5524054	-1.1328564	2.255281	-2.227375	-1.4118109	2.6621513	1.4359074	-2.2193813	-1.5007925	-1.6500368	0.23027372	0.10660553	0.966135	-1.9535208	1.2802334	2.0112777	-1.0109348	-1.1347747	1.0925179	-0.14326477	2.3014784	-0.10660601	0.18854189
METTL27	2.5120432	1.4244063	-0.80729175	-1.0341518	-0.22667718	-0.48470426	-1.106189	-0.36477733	0.41919637	0.01836896	-1.1203072	-0.24908137	0.41807866	-0.710027	0.71306825	0.9852812	-0.27435327	0.003813028	-0.92091537	-0.003813028	-2.1987832	-0.7699206	1.7827952	0.38188672	1.306534	0.9891293	-0.981632	-0.9107578	-0.16407895	0.77113175	-1.1564815	0.44959855	0.9810746	0.3613379	-0.10590863	0.73204255	0.44642663	-0.2825973	0.8892367	0.24114728	0.021856546	-1.0518138	0.25210834	-0.10286975	-1.8865774	0.3669641
LINC00638	-0.004902124	-2.3537505	-4.2382364	-0.24295115	-3.0178468	0.43920302	0.41560245	-1.0981104	0.52783847	-0.3226149	-0.45337558	0.7035315	-0.34574008	0.64285016	0.035112143	0.6775973	0.29174304	-0.2355206	-2.140299	1.3189847	-0.547837	0.39640212	-2.1500313	-1.8753159	0.64104104	-1.956177	-1.5670168	0.8013804	-1.30598	0.42850804	0.32507062	0.13396811	0.67854714	0.2763312	0.004902124	-0.030282736	0.7526524	0.8123572	0.4903052	1.0740364	0.555001	-1.2439406	-0.032687426	-0.10236907	-2.3757622	-1.8276422
C11orf45	-3.7203748	0.6469171	-2.0624468	0.866102	1.1265228	-0.06444907	-0.7117522	-0.5612004	0.121840715	-0.28137755	-0.78922725	0.99330354	0.6261537	-0.6883652	0.44732404	0.34981894	0.03607011	-0.8837893	-0.23814464	1.1745026	1.1199205	0.26910424	0.013246298	0.5552504	-0.16117072	0.33655095	0.7459719	1.1719897	0.16150594	-0.43155265	-0.013246298	-0.5738585	-1.5845053	-0.37823987	0.31898284	-0.54541373	-0.61619973	-0.3701589	-0.7399199	0.2268207	-0.8229749	0.032509565	-1.0287411	0.85652757	1.124469	-1.2409651
STOML3	0.012500763	0.589201	1.4474459	-0.50645304	-1.7843618	0.78542423	-1.416503	-0.3656721	-0.15752602	-0.37132454	-0.5451932	-3.487803	0.055987835	-1.5504284	1.0622463	-0.5498562	-1.1161051	-0.49829388	0.08563948	0.5523286	-1.0752912	0.9366884	0.5692105	-0.6666789	0.38837957	-0.01250124	-0.20726252	0.5834422	1.1664715	-0.1051631	0.11316347	0.70913124	-1.0798912	0.736701	-2.3956404	0.96348286	1.2599196	-2.590374	-1.5497127	0.9305124	-2.0364122	-0.63215494	0.5411022	1.8793688	1.1982636	0.6523082
SOX3	0.85965157	1.3161297	-0.44141483	1.2307734	-0.5693598	0.90506697	-2.0404258	-0.15663719	0.87150383	0.063559055	-1.3428888	-1.0306425	0.35808372	-2.64109	2.426433	-2.8197393	-2.0914946	0.025888443	1.9303274	-2.150618	0.9871845	1.8847904	-1.4176493	0.2370863	-0.02426815	-0.8635521	1.131742	-2.0137029	-0.3772211	0.024267673	2.4833884	0.40953827	0.08583212	1.4660645	2.09933	-0.19668484	-0.95384216	-0.8612528	-1.2726307	0.26420355	-1.5051312	-1.3565059	-2.1336794	-0.41331244	1.1376443	0.99800897
SPATA32	-0.5494242	0.80617094	0.33967257	-0.21594477	-0.09549856	0.31192064	0.07733488	-0.42663527	0.76594114	-0.32759905	0.86810064	-0.7101922	0.5919261	-0.75958633	1.2366061	-0.43814516	-0.0804286	0.6714597	-3.2799582	-0.580493	-0.30034113	0.7278466	-0.33996058	0.16276884	-0.022555828	-1.8958268	-0.23648024	-0.18070841	-2.690555	0.19150686	0.18419504	0.34970427	-0.4794073	0.060242176	-0.023416042	-1.6153727	0.15331602	0.022555828	-0.47421217	0.16686201	0.7489295	0.12147379	-0.13463926	1.0410781	0.19392204	0.41850424
C3orf49	-0.15657496	-1.3433788	-0.19809318	-0.028067827	0.36915946	0.5275886	0.03283	-1.3828933	0.8199656	-0.2674601	-1.3265278	-0.53575444	-0.06172967	-0.578913	0.673249	0.5355184	-0.03376746	0.081660986	-0.2066114	0.7425277	-0.2324202	0.46690488	0.2739694	0.6254432	-0.080034494	0.45141053	0.08164239	-0.16124701	0.82447314	-0.048247576	0.28214526	0.09840608	-0.49342084	0.048951387	-1.2036107	0.028067827	0.83260846	-0.5124657	0.2597468	0.9416745	-0.2453053	-0.2936175	0.6810491	0.77304053	-0.8173573	-0.8834574
NKX2-3	1.2586191	-1.3634923	1.4355819	1.3794744	-0.08980107	0.30327964	-1.3013623	0.44577193	-0.31123376	-0.120560884	-1.1287754	-1.2520268	1.5312746	0.537729	-3.0402954	-0.39297795	0.25770736	-0.58433795	0.10165095	0.13773227	0.5081098	-0.37934518	-0.89960074	0.39730525	0.4924085	0.36581016	2.0311353	0.97080207	-0.323807	-0.29661202	1.1990106	-0.45319057	-0.03167367	0.8019788	0.50475	1.2307994	-1.1445539	-0.24305463	-1.5521085	-1.1606133	0.33257937	-0.20300889	0.03167367	0.18459916	-0.27511525	-1.4842994
TMEM252	-0.08525777	3.1181815	0.16127229	0.4778669	-0.06227231	0.2523024	-2.3673313	-0.734287	1.291785	-1.8041604	-1.0467837	-0.16226888	0.23527408	-1.5645425	2.6368544	-0.31801057	-1.7911208	-0.35320544	-1.4768317	2.9411595	-0.8185241	0.06227231	0.73752	-0.6414349	-0.6176393	3.134349	-0.74651456	-0.3512957	0.34870696	0.1624353	-2.2283647	0.67999196	-1.799021	-1.102855	2.9977858	0.5648577	-1.2232125	-0.26376557	1.6029346	-0.18171334	0.8705623	0.26551795	0.5500996	0.2383821	0.84410024	0.09586787
CIP2A	-0.377002	-0.022536516	0.11007714	0.042677164	0.022536516	0.99204755	0.87163424	-0.3544743	-0.30893588	1.0764635	-0.12040591	0.5857494	-2.5142295	0.38000655	0.4728973	0.6900408	0.52953124	-1.0363777	0.18201566	0.26571345	0.7417543	-1.117893	0.4651053	-0.63549256	-0.077898264	0.87680554	-0.8941362	-0.17334294	-0.4794171	-0.3238175	-0.2281797	-0.63973784	0.332793	-0.060919523	0.4460776	-0.52256846	1.2061918	1.2920711	1.3525164	-0.68958163	-0.8467257	0.87308097	-0.106524706	-0.7279868	-0.56164384	0.30701232
FAM222A-AS1	0.43428445	0.45620942	0.6132233	-0.04087472	0.57440877	0.035561323	0.42798543	0.70570207	-2.1093762	-0.0970757	0.25322318	-0.04866481	0.6822312	0.09849095	0.2133019	0.7361524	0.6213143	-1.4692643	-0.72177386	-2.6706088	0.14390016	0.39735103	0.49197173	-0.36417174	0.54006696	-0.19816566	-0.9992993	-0.2804997	-0.07820964	-0.026650667	-4.0730286	0.5190418	-3.7486413	0.45418382	-2.1459024	-0.07466674	-0.08748078	0.026650667	0.55025935	-0.33166814	0.029471636	-0.418401	0.028553009	-0.12484765	-0.08973813	-0.09917474
TLE6	-1.0065784	-0.24006367	0.44309664	0.47984648	-1.0826502	-1.2107882	0.06431961	0.33873653	0.64368343	-0.31526232	1.7482195	-0.9829712	0.52086306	-0.15328646	-0.7563	0.11960602	0.6144819	-0.89075756	0.010149956	0.2163248	1.1197572	0.51764965	-1.3793483	1.0811119	-0.888504	-1.5152287	-0.11246014	0.12744045	0.3084364	-0.9188628	0.38054562	-0.086995125	0.40982628	0.82913876	0.06049919	-0.12786579	0.2080841	-0.9635353	-1.1356783	-0.010149956	0.24690533	-1.0042524	-0.09037495	-0.55408764	0.37760925	-0.018395424
TCEANC	-0.921545	0.26020718	0.22246933	0.34472513	0.0114398	-0.9109554	0.34108496	-0.00179863	0.18267822	-0.5269661	0.17833519	-0.16933823	-0.11809778	0.07191324	0.86727715	-0.6363764	0.00179863	-0.112733364	0.36147976	0.65933466	0.98847723	-0.16331673	-0.24948025	-0.17047596	-0.11371231	0.43787766	-0.07033062	0.24544144	0.66725206	-0.050753593	-0.46863317	-0.013976097	-0.16163492	-0.061387062	0.38949585	-0.05491066	-0.9267287	-0.5910449	0.16122437	0.013165951	0.014418125	0.4584117	-0.5536771	0.2746911	-0.26464128	0.49087715
RTP1	0.010590076	0.19404888	2.586698	2.0831776	2.6794953	-0.010590553	2.740992	-0.42620564	2.930582	0.8560753	-2.331317	0.19817495	0.28243303	-0.20000839	1.5345101	-0.14220905	-0.062796116	-0.13151264	-1.2654448	0.17354345	1.7105622	-1.1924367	1.916791	-2.3007584	2.773099	-2.3796196	2.8156428	-0.88419294	2.0575018	-0.24075842	-1.2338042	-2.2917032	-2.2780972	-0.57901144	-0.17086983	0.094995975	1.7095685	1.0999484	-1.911871	-0.41586876	-2.3939238	-0.2707734	-0.26770306	1.2361445	2.0494947	0.0641036
PRR35	0.53950524	-2.2856247	0.36114192	-1.0518868	-2.3230665	0.38909554	-1.8727877	0.5690453	0.6085918	0.10939908	0.21995997	0.24139428	-0.59718204	0.21305203	0.2650063	1.1388686	0.24496531	0.33678126	0.57203364	0.633662	-0.005909681	0.49417424	-0.55900645	-1.6800816	-0.49009776	-0.34773183	-1.7555454	0.12124324	-2.043832	-0.58793855	-1.5090978	-2.4270031	-0.8464205	-0.9789808	0.28525662	0.5120375	0.027783632	0.005909681	0.44506955	-1.3509543	-0.34306693	-0.11009526	-0.27749753	0.086176634	-1.2642565	-2.0004365
NXPE1	-0.8495407	-0.03202057	1.8187733	1.77736	-2.3463182	-0.86030674	-1.9995017	-0.9906826	0.2581787	-1.2193203	-1.4279604	-3.180513	1.3870459	0.9941397	-1.7869968	0.72823906	-1.1745958	-2.8564734	0.03202057	-1.3742781	-2.5458956	1.0414572	-0.8659811	-0.033913612	-0.41514778	0.42580605	1.3516359	-2.6006994	1.670722	-0.97113705	1.4585638	0.8783474	0.82041645	1.7775879	1.3318758	1.9517231	-2.6208496	0.17773724	-0.54486656	1.6752977	1.1818581	-1.899971	-1.2416267	1.700068	1.1723542	1.885963
CYP1B1-AS1	0.25111437	0.2062459	0.72210073	0.042849064	-2.23202	1.3987322	-1.0477357	0.059514523	1.0752454	-0.28263474	-0.042849064	-0.3944106	1.0675359	-1.0527053	-0.7438998	1.7171617	1.9933252	-0.8889055	-0.32517958	1.2640109	-1.3801985	-1.0683675	1.2566934	0.56446505	-0.83712244	-1.7768912	2.9573016	-0.76361275	-0.5067601	-1.2152686	1.2698503	-0.7520232	-0.6558027	2.0319448	-0.45892906	1.3098626	-0.32332563	-1.0327377	-1.8863168	0.635232	-0.5392394	1.6418281	0.54899454	1.2214322	2.1653256	3.305936
APOBEC3D	-0.8305204	0.37811875	-0.4069116	-2.2565615	-0.6572144	-0.7657807	-0.32262778	0.40406728	-0.25721908	-4.588563	0.044115305	-0.5390947	-1.0920284	0.3101914	0.781996	0.3609836	0.30915856	0.39221358	-0.8172028	-0.6879933	0.37382293	-0.03729081	-0.6974261	0.26985812	0.017378092	0.000696	-0.47215438	-0.19468236	0.43774295	0.42758536	0.1521976	0.3068416	0.25961518	-0.30759406	0.4707563	0.6814892	-0.000696	-0.19682336	-0.40736365	-0.05065751	0.119657755	-0.08602929	-0.7123563	0.40569425	0.79500794	1.1246965
LINC00315	-0.08066845	0.52678204	-1.2909408	1.0350666	-0.4481573	-1.002881	-1.6617765	-0.022109032	1.4570866	0.22467947	0.19188023	0.1569066	0.96772146	-0.35819435	0.3788638	-0.4232297	0.2638507	-0.20292473	0.022109032	0.5071387	-1.6589932	-0.2771244	-0.027128696	0.34626198	0.04246044	-0.28944683	-0.023394108	-3.4406075	-1.8789167	0.48608112	0.36649466	0.6669316	-0.3980379	0.4758668	1.0932751	0.943799	-0.077281	0.51791286	-0.031718254	1.1716003	-0.184618	-1.3198333	-0.02906847	0.030618668	0.9716282	-0.27353644
COL6A5	-2.4049382	0.29550648	1.4333415	-1.9257956	-1.1425018	-2.9244428	1.3256874	0.43154192	0.58723736	0.826787	-3.331596	-1.9813561	1.1753082	0.34875584	-1.2237816	-1.9432139	-2.32333	0.9304271	0.78876925	1.2095022	-1.3027701	-0.5181432	-0.18800163	-2.1055708	0.92839	-1.3700519	-2.2247066	1.4180379	-1.1466613	0.8604417	1.0020227	1.7903819	-1.8475432	1.5221834	0.54746246	-1.1906161	1.2864361	0.18800163	-2.182526	-0.5233216	0.53687286	-0.897954	2.4023309	-1.7959666	-1.0677633	0.70011306
PGAM5	0.33307552	-0.86133385	-0.15227604	0.51730347	0.6121235	0.3567562	1.3537188	0.5596123	0.83004	0.12565231	0.24577904	-0.39182043	-0.25983047	-0.19573355	1.5524507	0.30014563	0.5667505	-0.076069355	0.20731354	-0.403018	0.20735455	-0.33831453	-0.12431812	0.3276081	-0.4026785	-0.8880596	-0.2874732	-0.4381981	-0.3436451	-0.06265545	-0.00385046	-0.66168785	-0.7326441	-0.4641266	0.78440666	0.24401379	0.003849983	-0.18914604	-0.12783527	-0.52456236	0.6055689	-0.3652706	0.5263343	0.6446543	1.5770111	1.0549335
C4orf45	-2.7712274	-2.8776436	0.30415487	0.5755582	-0.17409754	-2.2584577	-3.3130674	0.29109287	-0.110768795	0.03817177	-2.9577308	-0.8966427	0.44323206	-0.03817129	1.9017367	0.80760527	0.56624174	0.31614733	0.25843906	0.7660737	-1.33286	0.23322201	-1.7978077	-0.85104465	1.1937761	0.28945875	0.59112024	-3.500867	0.5246086	-0.42876625	0.24938822	-3.7971516	-0.9333725	1.1469569	-1.6910911	-2.1406002	-1.2137661	-1.9762306	0.665637	-0.19887877	0.54662895	-1.0187278	0.34897256	1.2011414	-2.8100123	0.46088767
BEND2	-0.3038416	1.2970052	-1.6620111	-1.0686646	0.9752927	-0.16166544	-0.25252676	0.69085836	0.7938738	-0.154181	-2.4390717	-3.7631264	-1.098958	-0.033735275	-0.9110913	-3.0379848	0.37797022	-0.9793749	-2.1521025	-0.6601019	-0.44435358	0.9984827	-0.6761503	-1.9847765	1.3634944	0.89471865	0.03383684	0.033735752	1.4770732	0.274477	0.6858649	-1.1008215	-1.0584469	0.7128558	-2.3875008	-3.311819	0.48559713	0.28663778	0.05167532	0.6103945	1.4927936	1.172595	0.66424346	1.3413963	-1.0131617	0.89427304
C10orf67	1.5986972	-0.35386705	-1.8256564	-0.2549739	1.09971	1.355844	-0.04530716	-0.93751144	0.12644005	0.03218603	1.6524453	-1.5701733	-0.05325699	-1.1523371	0.7211056	0.28202677	1.4226675	0.904665	-0.15909815	1.6737065	-1.0204206	-0.653584	1.6485586	1.388742	-1.1667252	0.024878025	-0.48645544	-0.21801472	0.6911955	0.6308379	-0.9661546	1.2085629	-1.3305397	-0.8804612	1.4259524	-0.024878025	1.1419363	-0.09607315	0.1963234	-0.80760765	1.0092001	-0.37646055	-0.18629026	0.102118015	-0.7469506	0.5565829
CBY2	-0.46682453	0.13788986	0.91699934	0.4892087	-0.27066708	-0.13788986	1.4094381	-0.26422882	1.0892091	-0.26500797	-0.974535	0.33476686	-0.5750804	0.7565198	-1.0046558	-0.82529926	-0.5068197	0.9845128	-0.61698437	1.2303143	-1.0702543	-0.16238928	1.2090597	-0.8061366	-0.2601571	-1.73802	1.6346354	1.4976859	0.82221603	0.5592575	1.2897353	-0.7981491	0.35130882	-1.0842514	-0.7889719	1.0299745	-1.1647882	-0.21279383	-0.27347946	-0.28533745	1.4160533	1.0333161	1.3553162	0.8671284	1.4566755	0.29376364
CCDC26	-0.8121033	0.31359386	0.41053677	0.7099099	-0.24721622	-0.3518839	-0.32913303	0.91590214	2.6528668	0.034369946	-1.9472504	-0.83083534	-1.1548767	0.34368515	-0.79140186	0.011257649	-1.9959087	0.8730774	1.119431	0.67509174	-0.47965813	-1.258966	-0.50030994	-2.658741	0.64671755	-0.49677467	-0.011258125	0.2733636	1.380269	-1.606585	-2.401021	-1.2622995	0.94318104	0.87657213	0.35822964	-2.9373512	0.6894555	-0.109957695	-2.5766592	0.27093506	0.42120934	-0.2531638	0.49920368	-1.9983716	1.358727	0.2341733
SPIC	-0.023808956	1.1033244	-1.5385504	1.8339825	-0.6662507	-0.7910166	0.722373	-3.0997849	1.8493462	-1.1286793	-1.7879562	0.15257359	1.6163082	0.5796485	-0.88828945	-1.9956994	-1.5426197	-3.2884254	1.3645315	0.071528435	1.157857	0.9090662	-2.3824291	-2.038805	0.023809433	-0.09427643	1.1909933	0.18497562	0.9742942	-1.7334704	1.1378794	-1.5775518	1.3028607	1.3644857	1.1127148	-2.5452118	-3.1112833	1.1170273	-2.2444286	1.4564099	-3.7513762	-2.9198885	-0.6471119	1.7091792	1.362325	-1.1856127
IGSF22	-0.64915705	-0.12024975	0.06931639	0.37762737	-0.27482605	0.11784983	1.0284772	1.2871346	0.12938452	-0.41720772	0.6177125	-0.86510086	-0.29346704	-0.071139336	0.13307238	-0.5674262	0.17477894	-0.71804667	-1.0930347	0.52038765	-0.28344202	-3.6716323	0.6690326	0.93025255	0.019018173	0.16099548	0.09428835	-0.050564766	0.21631718	-0.49507713	-0.46677303	0.44091177	0.44753647	-0.35560894	0.58992434	-0.019018173	-1.3684263	0.2199521	0.45851564	-1.0382571	-0.5246911	-1.3079472	-1.2427528	-0.45222712	0.14134169	1.1611166
ZBTB3	0.5813534	0.3339398	0.78649926	0.4091084	0.05293584	0.38129258	0.0196774	-0.723799	0.46658826	0.5790541	0.1323998	-0.14092088	0.34623647	0.34224343	-0.147537	-0.4678719	-0.116432905	-0.12384486	0.33869195	0.5390322	-0.20641208	-0.45062757	-0.28257728	-0.0196774	0.15835977	0.032464266	-0.020562887	-0.38429475	0.5025866	0.492882	-1.0251076	-0.45712304	-0.49867463	0.21569657	-0.08565211	-1.2057545	-1.7794411	0.053768396	-0.8795879	0.2423718	-1.0788486	-0.13856387	-0.12648511	0.30690122	0.023343801	-0.30477452
DCST1	-0.5133481	1.0054736	0.38105774	-0.50631666	-0.78405094	0.15155935	0.6844077	-0.017247677	-0.043479443	0.23802614	-0.21180105	0.6821246	-0.24277449	0.53445005	1.7699552	0.71265364	-0.68789816	-0.9140477	1.3788743	-0.28878546	0.93063784	0.11232233	-0.03879881	0.08716631	0.91605806	0.54561377	-0.33147907	-0.7517991	0.5653186	-0.36624002	-0.74004936	-0.38432455	-0.95906496	-0.006266117	-1.0042167	-0.32865	1.0673509	-0.5650153	-0.43421316	1.1759582	0.006266117	1.0724001	-0.4649949	0.34268236	0.08571577	0.62152624
GPR26	-0.44620943	-0.99684286	0.4836855	2.9660726	-0.1871028	1.7424922	2.32542	-0.03922367	0.689199	-1.1344752	0.03922367	-1.3769193	3.8693776	-0.55656004	0.4767499	-1.107369	0.5116725	2.7044997	1.8669529	2.606264	-1.9093089	-0.38724852	1.0192428	0.5624285	-0.6881213	-0.41804647	3.137504	-1.0612283	-1.0335517	-0.9820037	1.0936608	-0.3779831	-0.3783865	1.8578439	-0.8343053	-1.1836305	-1.3845658	1.2528558	0.12738848	-0.35617638	-1.4065261	-1.7012525	2.4779549	0.61059475	0.30796623	1.387032
CSNK1G2-AS1	0.034765005	0.17255616	-0.036710978	-0.3617189	0.18226933	-0.29797006	0.379112	-1.8934243	0.012740374	-0.5721257	-0.56315637	-0.23870397	-0.6531532	-0.47855163	0.52690244	-1.6877673	-0.08694053	-0.1820209	-0.15097117	0.6784723	-0.45494676	0.7888067	0.3296101	-0.4554193	-0.17110133	-0.042363405	0.12841916	0.21247125	-0.26259065	0.07364392	0.91751885	0.75001025	-0.07272029	0.4230678	0.5285113	-0.1520083	0.4315927	-0.21362233	0.5308883	0.05906844	0.68611646	0.22454095	-0.48830438	0.7016561	0.0420115	-0.012740374
ZSCAN10	-0.031228542	2.7853184	0.6825776	1.0035772	-0.18639708	1.9603004	-0.07047176	0.3344655	0.7837949	1.8036413	2.250945	-0.70582724	3.1480103	0.7748494	0.56244326	-1.054955	1.3662672	-0.08697748	0.06509495	0.7270303	-0.17517853	0.10260153	-1.0971484	-0.6480813	0.28810692	-0.19605207	-0.8215375	-1.256741	-0.9131756	0.028894901	-0.6806884	-0.68139315	-0.96467066	0.49714422	-0.028894901	-1.104094	-1.2916384	0.16716051	-0.46158934	0.43390894	-1.3389373	2.5533772	2.734368	-0.2935753	-0.17524242	2.3455706
SAMD3	0.42493534	0.9546623	-1.7405663	1.2057843	-1.7984314	-1.0107698	-0.23245144	-0.025039196	2.636828	0.9011059	-0.004293919	0.004294395	0.39114714	1.1088619	-1.8070774	0.10125637	-1.7968845	-0.33709097	-2.1187077	-0.4468994	-1.8992047	-1.9993887	-2.0729408	0.39686775	0.9704671	-0.86167717	-0.8597765	0.51386595	-0.8835721	0.6807771	-0.46917677	-0.015082359	0.87365294	0.9724426	-0.72146416	-2.1807103	1.0024714	-0.20952606	0.039854527	0.83720636	0.31736183	1.4610224	0.110672	-1.502831	2.2489748	0.9601383
GOT1L1	-1.9473367	-0.7365432	-0.2918086	0.3420515	-1.8614159	-3.7078633	-1.9927258	1.1946688	1.5686693	-1.1364923	-1.4983916	-2.565452	-1.3935342	0.91022205	1.2016902	-1.2089877	0.8299012	-2.2887945	0.05232382	-0.05232382	1.5915904	0.084810734	1.7156148	1.0582461	1.0910649	-2.058125	1.7030392	1.3339	1.2656026	-0.65732336	0.08367729	-1.7851181	-0.70149183	1.34233	0.62495565	-1.5300326	0.35348463	-1.8382668	0.90805674	-2.2587132	1.6201158	-1.1496015	-1.1587281	1.2671046	1.4670169	-1.1908207
C10orf91	-0.022806168	0.14690208	-0.36441708	-0.30836582	0.9172468	-0.74091625	-0.2765231	0.72562313	-0.5207815	1.4395337	-1.4756536	-0.2953205	-0.12263203	0.18392849	2.678328	-0.38304234	0.576808	2.2488132	0.20502996	2.7014842	2.9576774	0.7029295	0.63659763	0.28128576	-0.8323879	0.15962887	-0.109686375	-0.5020242	3.3012938	-0.48668337	-0.8871999	-0.9004617	0.27137518	-0.11340904	0.4885931	-0.7638922	-0.49677372	-0.053299904	-0.7914734	0.09941387	0.02280569	0.33431482	-0.15767908	-0.40274572	0.7209201	0.4856491
ZNF99	-0.26445103	0.28971386	1.5881281	-2.7744942	-0.4661932	1.1246624	0.01258707	-1.337182	0.47098207	-1.301425	-3.8212318	-0.012586594	0.333395	-3.7868233	1.9938865	0.18700886	-3.65302	0.3053398	-3.1218872	0.49867868	-3.5373573	0.63225746	-3.920947	-0.665308	0.33350468	-1.6504688	1.0126457	1.4472203	-0.3343792	0.8027773	-3.1014986	-3.781618	0.3662424	-0.26206112	-1.689867	-3.8252096	1.1507745	1.1972995	-2.9147549	-1.1077075	1.0753875	0.3343506	1.9290786	1.3174448	0.23685026	-1.4258113
CFAP65	-1.768939	0.33804464	-1.1779623	2.3017173	-0.35050488	-0.9051199	-0.7086406	-0.38640404	4.75864	0.4833765	-1.7893219	2.7362065	-1.3529854	-0.079873085	0.91045666	-0.25473976	-0.98337173	-0.22717857	2.4135094	-1.0046072	-1.6053905	-0.8970785	3.1048322	-0.8588066	2.4534526	1.9100065	2.5515065	-0.39111137	0.020586014	0.8543472	2.049488	-0.020585537	-0.6192608	0.5179777	2.9978948	-0.04881668	-1.1113682	1.1351452	1.3373976	-0.2996111	2.0335102	-0.8547182	0.46214724	0.6135793	0.31095076	0.60609865
SIGLECL1	0.48986578	0.7275052	-1.7173576	0.24774647	0.4134841	-2.5130024	-1.5078049	-0.09890175	1.3403287	0.4721613	-0.1429739	0.75870895	-2.7626476	1.0633297	1.0206451	0.38674498	-0.09819126	-0.010018826	-0.45398045	1.2140536	-0.62925196	0.010018826	0.06276798	0.53603363	-0.965682	-4.317849	-1.0656252	-0.15571451	0.1579032	0.42293978	-3.7110949	-0.0961566	-3.0474486	-2.1439428	-0.6280613	-0.4212165	-2.1295834	0.5783386	-0.4766245	0.6879468	-0.36911297	0.36602306	0.6114299	1.7496238	1.3417225	0.5376823
LDHAL6A	-0.53544044	-0.15117645	-1.2213173	-0.16544151	2.9260988	-0.5449276	-0.39939213	-0.0875206	2.4911065	-0.36039066	1.1624999	-0.2704358	0.16162395	0.40967083	0.51511574	-0.4650154	-0.45102692	0.31932354	-0.13483238	-0.28671312	2.1380906	0.19150591	-0.006933212	0.40156603	0.11534405	0.19093132	-0.6343241	0.3860798	-0.72196865	-0.8443546	0.650795	-0.82783794	2.083414	3.4024487	0.006933689	1.9688497	-0.020270824	-0.61619806	-0.603704	-0.94714165	1.9122086	2.5883145	-0.72376394	0.34886932	2.7654457	3.124702
MRGPRX2	-0.9938712	-0.15120316	-1.838273	0.0638504	1.7272406	0.21173143	1.0290432	-0.063849926	1.8304453	-1.9152021	1.0755239	-0.9278903	-0.86483145	1.2907009	0.30221415	1.8908544	-0.13516521	-0.69030285	2.392774	1.02494	0.3885889	-0.16232061	-0.72314596	-0.82038546	1.6031237	0.8949189	1.9317374	-1.1091652	-0.5990715	-0.61063147	-1.4489923	1.4157267	0.39873695	-1.0797291	-0.24170303	-0.7675848	0.6474457	1.4558072	-0.54252005	1.050365	-0.20913124	1.8146372	0.7590637	0.38528252	-0.7311926	-0.475008
NTN5	-0.24795866	0.9488282	1.5175962	-0.48917437	-0.22637987	1.7573485	-0.29115868	0.38308668	1.2033129	-0.83174086	-0.2470007	-0.32143402	0.8304143	-0.52734375	0.22778177	-0.18479729	-0.65119267	1.84654	-0.006369114	0.5782528	2.4932075	1.1095705	1.2782054	2.1474314	1.0655551	1.8379297	-0.54605675	-0.521224	0.7699661	-0.7307234	-0.9033208	-0.43827677	-0.686502	1.5338869	0.38858223	-0.88392496	0.006369114	-0.5149455	-0.39670944	0.36657476	1.3501353	-0.77759933	0.73189735	0.81843543	-0.10634565	-0.5838752
KLF17	-0.054923534	-1.9841471	0.5138655	-0.39206505	0.081673145	-0.022132874	0.5568495	0.13186502	0.033073425	0.7815714	-0.014122009	-3.188456	0.23353338	-1.9118533	0.77599096	-2.3956656	0.069768906	-2.053114	-0.4242878	0.27632284	0.62039137	-0.21923971	-0.7217994	0.8282738	0.409029	-0.23071194	0.014122009	0.12041855	1.040204	-0.21086884	0.22718716	0.39081764	0.57317495	-1.0352936	-0.754694	-1.8301773	-2.2006893	-2.7336726	0.34932947	0.48067713	-0.48574924	-1.6693125	-1.5908966	0.5344529	1.2652178	-0.0849731
CCDC105	0.7025552	0.37864637	-3.3238912	-0.21366405	-0.6809654	-0.018530846	-1.7323895	1.4447598	0.8393879	0.92271614	0.75547457	1.1717429	-1.4585238	0.95661116	1.4573178	-0.8033562	0.6070695	-2.8659763	-0.17698717	-0.5366273	1.7689586	-3.2482185	-0.5110612	0.73912716	-0.6711993	-1.8231001	0.6020889	0.30622292	-0.2428565	1.2427702	-0.003637314	0.003637314	-1.0114794	-1.9545851	-0.5811262	0.38950825	0.355155	-0.47387838	1.1219449	-1.6753168	-0.49706125	0.8313575	-1.7136598	1.8064785	0.9159241	0.1544218
CCDC122	-0.95003366	-0.72095346	-0.24622726	0.4430461	-0.0175457	-0.3205614	-1.8313918	0.90464306	0.002430916	-0.6150112	1.8552542	0.18925762	0.3693471	-0.08691406	1.3389134	0.60456467	0.6497631	-0.79149055	-0.5840206	0.44797802	0.11208725	-0.11532307	1.3544106	1.165288	-0.71722794	-0.170115	-0.057645798	0.6250539	-0.741559	-0.002430916	0.11806202	0.675262	-0.39398718	-1.0559459	0.030945778	0.35211754	-0.6186347	-0.027774334	0.05256319	-0.6769757	0.120266914	-0.82626677	-3.0721722	1.1009617	0.004889727	1.3861284
C11orf42	-0.6867156	-0.1199069	0.8027744	-0.2198472	-1.2105775	-2.7053866	-0.26062584	1.2481337	-0.7927108	-0.030362606	-0.38799047	0.3556695	-1.5669041	-1.8215461	0.6693196	-1.724421	0.30047655	0.13806629	-0.49162722	0.82460546	-0.37559986	-0.06549978	-1.0685754	0.2094965	-0.122944355	-0.6120634	0.19208813	-0.5883298	0.45709896	0.077476025	0.77833605	-0.4418769	0.34877634	0.40845776	0.08511925	0.030362606	0.427032	-0.1704464	1.7133675	1.419908	0.8528447	-0.37126684	-1.4821558	1.0414405	0.13448143	0.38798642
DKFZp434L192	-1.9927444	1.3194246	3.0465221	-0.10222626	1.4630008	0.10222578	0.73951244	0.3990059	-0.53785706	0.9413161	1.2558622	-0.2849388	4.03431	0.81856394	0.7774272	-0.4369626	0.5374584	0.22418118	-1.0535975	0.20556927	-0.36599636	0.69230556	-0.5692668	1.4654546	-1.1986761	-0.46534586	-0.9076042	-2.0700703	-0.51940393	0.7308874	-0.5788007	-0.48988438	2.5630016	-1.4610863	-0.7019844	-1.4664412	-0.5711689	-0.924664	-0.77328634	-1.3063097	-1.3076849	0.24961138	0.13444996	0.41154623	2.5850554	0.49918556
ZNF486	0.10881519	1.3258619	-0.33129215	0.09187126	0.09166622	0.16898918	-1.0453329	0.19674301	0.47226238	-1.0510216	-0.3039298	-0.36550045	0.15558195	-0.5075531	1.1355891	-0.25132322	0.45202446	-0.2569065	0.054044247	-0.22691488	0.21518183	0.3392396	0.38387156	-0.48256207	0.06640768	-0.56235075	-0.22381878	-0.17379665	-0.11749935	-1.4748392	-0.9028878	-0.5138345	-0.20517635	-0.6832886	-0.054044247	0.47805595	0.5597477	0.23462057	0.4580822	0.5057945	-0.8278637	-0.9151163	-0.71462536	0.33055162	1.2058973	0.5992484
EXD1	-0.77672863	1.668839	-0.7945361	0.73595905	-0.20605326	2.6994538	2.3939476	-2.080226	0.8205042	-1.4458537	-1.2072096	-0.07713127	3.3974428	-1.1401258	0.5926838	0.077130795	1.414226	-0.73614645	-0.36482477	2.818255	2.2754412	-1.3531885	0.33563614	0.6914673	-0.2131176	1.4152441	-0.9412041	-0.4395361	2.3823066	-2.3033915	-1.6053829	0.14503479	-1.3662729	-2.5172567	0.860219	1.3618879	-0.45525122	-2.460392	0.5534935	0.16710854	-0.4614644	-0.317482	0.81943655	2.1826568	-0.3711238	0.10874939
NBPF4	-0.5389464	0.008586645	0.8026736	1.9590752	-0.38224578	-1.4603097	-0.73449445	0.8151605	-0.07919192	-0.19486785	1.0001166	0.088950396	1.8085959	0.31941915	-1.219372	-0.28344035	0.39120173	-1.6187508	-1.9606397	-0.5482018	-2.9136117	0.11413407	-0.47706103	2.8188193	0.35685182	1.0621383	0.04455161	-1.6273115	-0.17733598	-1.0345924	0.6738055	-0.3098662	1.4138968	0.44537282	-0.5480726	1.7036879	1.4844124	1.5026686	-0.1655271	2.2503588	-0.008586645	-1.1328275	0.73326087	1.6884205	-0.46590972	-0.10796571
ZNF663P	1.1679516	1.5226083	-0.09096146	-1.6871309	1.0998049	-1.653163	1.8655071	-1.4583468	1.5884423	-0.51685524	0.24799919	-0.32021904	1.896471	0.037193775	-0.207654	-0.24895	0.61071444	2.351993	2.468574	-0.40839958	0.31112766	-0.037193775	-0.11576843	2.8651376	0.051439285	-2.3324137	-0.47818708	0.43250656	1.5440984	0.47566748	0.3027959	-2.1777334	-0.7034979	-0.09255123	-0.4055624	0.07861805	-0.9863806	-0.37205315	-1.0559487	0.13838053	-0.18068123	1.0718966	2.6223383	-0.39695024	0.3645277	-0.40443087
LINC00955	-2.0872488	1.1009893	-0.6510601	-1.9250398	0.1722269	-0.7566786	-3.096324	1.1125541	1.890935	0.17411566	-1.0306864	1.0710354	0.6430845	-1.188653	1.0953183	0.52113724	0.97892475	0.39834976	-0.13518572	-1.9738588	1.2056255	-1.2065358	-2.619007	0.32400036	-1.5405979	-0.5572176	-0.43447304	1.2668743	0.9585991	0.7169018	-1.6942711	-2.808855	0.3543434	-0.043599606	-1.9173155	0.63312864	-1.0758052	0.7734976	1.1161346	0.8185587	0.043600082	-1.1462288	-1.3174229	-1.07198	1.0846486	-1.7103367
LOC162137	-0.89145327	-0.15285635	-0.093594074	1.755125	0.9627743	-1.3591084	0.61483526	-0.6305752	0.25428343	-0.96534014	-1.0282974	0.56110764	1.2957582	0.64180326	2.2159371	0.093594074	2.0615578	0.67206717	0.7441282	0.5205145	1.5973434	-1.986937	-2.1617084	0.78726196	-1.695292	1.4095259	-0.15284109	-1.4888372	-2.3657508	0.14226055	-0.2697587	-2.6841502	1.5225153	0.88580465	-1.7924237	-0.37035227	-1.1068568	-1.3930249	-1.9131222	-1.3222003	0.89311266	-0.2012043	2.700334	0.99659204	2.4384437	-0.14310884
C10orf126	2.7114487	1.4153576	-0.11145115	-2.285905	-0.10052395	1.9164848	-2.1358824	1.8711553	-1.9943686	1.9105191	-1.1201496	-0.93244934	-1.3937407	2.0386243	1.9727588	-1.7685318	-0.2063713	-1.7364206	-1.4691162	-2.0239382	-0.4562359	-2.4912243	-0.06529999	-1.8114357	1.6291513	2.318509	-0.024626732	-0.62120056	2.9902234	-1.3301854	1.9173822	2.3568816	0.90836143	1.1977353	0.92247486	-2.374772	-0.6350846	2.3291335	-1.0932713	0.26712275	2.315763	0.10954237	1.7728119	0.032106876	0.11758947	0.024626255
LINC00479	-0.2881565	-0.008865356	0.59737396	0.47008467	0.68529797	-0.73298836	0.04076433	-0.13505125	-0.73069715	-0.006809235	-0.58602095	0.94873476	0.244452	1.2432656	0.6190281	0.28016424	0.08658409	-1.0175743	0.6631241	0.006809235	0.14313984	-0.52085924	0.7342081	0.45404243	0.055489063	0.36281157	0.019444466	0.16128206	-3.131403	-2.5868492	-0.36015654	-1.0829239	-0.16486788	0.40344906	-1.9820461	-0.12676	0.7025628	-0.6126385	0.5411029	0.97454643	-1.2071161	-1.4691625	-1.5941353	-2.7129655	-1.9017334	-2.2388735
C9orf62	-0.1968441	1.2678413	-1.9838114	-0.61578226	0.16784382	1.0839219	2.0148263	0.5899191	2.3805375	0.8250246	1.1337848	-1.2830362	0.07927132	1.6644893	-0.11843443	-2.4096508	-1.2534361	-0.72199535	-0.31088114	-0.94116306	1.5857663	-1.0445395	-2.2194824	0.751194	2.1417437	1.4870329	-0.07927084	1.5995679	-2.4996634	-2.1140976	-0.09273958	-1.9311976	0.8125129	-1.0734272	1.4169765	0.51071405	2.1945405	-1.92735	1.7829647	-0.953454	-0.83736706	0.20586157	1.2264423	-0.8536043	-0.48847914	2.0652714
SLC22A24	-0.007451773	0.44314933	-0.061421633	-2.0123427	-0.04772401	-0.4415362	0.46710467	0.60916924	0.30284333	-0.96809745	-1.002476	-0.721709	0.4570043	-0.1556642	-0.023074865	0.7151768	-1.0742838	1.1447933	0.97057796	-0.07579064	0.7959058	-0.10774875	0.007451773	-0.58417153	-0.4611013	-0.12547183	-0.3193071	-0.06719041	0.64774966	0.24380565	0.48297238	0.4558394	-1.8066089	-1.9081738	0.106576204	0.22438788	0.021106005	-0.3286717	-0.30204082	0.60701346	-0.28283668	0.3215158	0.0820086	1.0562336	0.13819075	0.3157258
FMO9P	1.0789428	-0.6244731	-0.5099435	1.200777	-1.544765	-1.4524684	-0.9920287	0.5120368	1.6938815	2.4978461	2.0582743	-0.5605426	0.20767164	1.8313823	0.10956669	-1.5902257	-1.4986501	-1.8242831	2.8783536	1.3840308	0.78812504	-1.565948	1.2584157	0.69874	0.26889944	0.5505662	-1.0904012	-0.23772955	-1.7423596	-0.23035192	-0.024154186	-0.7606745	-0.054956913	0.024154186	-0.7176242	-0.03612852	-0.46717596	-1.552547	0.29447222	-0.70058393	2.5603638	-0.49137306	0.26629782	0.6055851	2.947472	0.5981045
C7orf33	-1.311132	0.2976122	0.33776474	0.24729061	-0.029898167	-1.4105711	-0.033008575	0.11967087	-0.99248886	-0.7998123	-1.6420598	0.13844919	-0.22754717	-2.791215	0.417202	0.30224514	-1.5787268	0.3456459	0.19941711	-1.3377252	-2.6793833	-0.75027275	0.3493948	2.1564217	-1.9182868	-1.3440857	1.2770467	-0.073250294	0.14346886	-1.3059125	-0.08001995	1.0449824	0.18050861	0.4559164	-1.0261726	2.294692	0.029898643	0.69945145	2.1000967	-0.365757	-1.7083602	-0.4252329	0.43511677	-0.99745226	0.78802586	0.13950968
ACER1	-0.72809505	-0.7353368	-0.73512554	0.43962526	-1.0766172	-0.8224983	0.5587959	-0.31956053	0.8026614	-0.7344432	-0.12151432	-0.7807021	0.5762248	-1.397532	-0.24711275	-0.3749509	1.084167	2.4155645	0.09565401	1.3533812	-0.7426739	0.01916933	0.38412046	0.5426316	0.64783096	0.24076223	0.33305883	2.1129456	0.5915036	-0.7195964	-0.28856802	-0.22675276	0.40364313	0.43331003	-0.453506	-0.5302577	-1.549242	0.24041033	0.61113644	0.009615421	0.18546915	-1.0217214	-0.64625406	0.6808934	-0.009615421	-0.3144474
TAAR1	-0.023589134	-3.2760935	1.1396408	0.4371872	1.0302835	-2.5796375	-0.67352057	-3.0376453	1.7258024	0.86369133	0.5810776	1.5334578	-1.4681292	0.40420628	-1.3608971	-0.9194517	1.778379	-0.5794854	-2.426137	0.023589611	-2.361734	1.1183491	-3.513771	-2.7959843	-0.20366144	1.2761273	1.1277232	-0.18452263	-1.6577578	1.5125127	-2.4416246	1.2506251	0.5861149	-0.48635006	-3.4656506	-0.7156806	4.708826	0.67505264	1.3963418	-2.0630622	0.99140453	-1.452076	1.9982312	1.0616169	1.7412055	-1.0186353
OSTCP1	-0.478333	0.46116447	0.37451982	1.1251879	0.5108433	-0.84244394	-3.822084	-0.22918844	0.7512374	-2.1283998	0.5675025	-3.1378188	0.66409254	0.2231679	1.1357179	0.29555607	-2.0788622	-0.38096714	-2.620366	0.72304964	-1.1380458	0.26339054	0.59895754	1.0016828	-0.63208866	0.36351347	-0.07392645	-1.2966366	0.048410892	-0.10215044	0.9066334	-0.5990443	-0.048410892	-0.69878244	0.9178443	0.60807467	-0.16459274	0.07601023	-1.4992504	-0.19521952	0.41601467	-0.40728807	-0.116770506	-1.6566811	1.0754094	0.6202998
LINC00305	-1.5486069	-1.356494	-0.5716224	1.2696772	-1.1177835	-1.3631229	1.8705502	-0.5157976	3.082714	-0.32940865	-0.7366061	1.7036333	-0.47214222	-0.84782696	0.2804699	1.2537479	-2.638668	-0.9950795	-1.06529	-1.664423	1.197598	0.81855106	-0.05504322	1.4029016	2.5020285	0.8330908	-0.17308092	-2.1889887	2.3651838	1.6926751	0.29413795	0.07773161	2.0112796	-0.2440772	-2.0164833	-1.5957046	-0.32643557	1.1191406	1.8998666	-0.31077194	1.5093913	1.2764249	0.055042744	0.832602	-0.70660734	0.12795687
BFSP2-AS1	0.050174236	-0.46879816	-0.06556702	3.0241585	2.0637927	-2.0025415	-2.5580263	-1.1695313	1.1456037	-1.6910925	0.5960083	0.08703995	1.2976532	-0.7313719	2.2176661	0.099123955	1.1871119	2.7592025	-2.0141993	0.8660021	2.0579247	0.6398473	-2.3017893	2.3027363	1.8066096	-0.3221922	1.5023074	-0.78307533	-0.22141266	-0.28271866	-0.56284046	-0.53841925	0.83494234	-2.7266693	-1.001833	-0.05017376	-0.63546276	1.963345	-1.7031631	0.41522026	2.6089654	-0.89405537	0.48037863	0.21359968	-0.58053637	-0.28538847
LOC171391	-0.04490614	-0.52452755	-0.065217495	-0.007489204	0.26132107	-0.054764748	-1.0958943	-0.98208	-0.6998005	-0.5263238	-1.5868421	0.30913353	-1.5092278	0.007489204	0.60695887	0.42928028	0.11403704	-0.68058157	-0.33761072	0.4615183	0.31915665	0.58952713	0.09164524	0.6455803	0.3659563	0.031353474	0.39592695	0.13910627	0.7797699	-0.062850475	0.21252728	-0.70336103	-0.12376976	1.1866436	0.1746788	0.78873014	1.2550678	0.9714165	0.75748825	-0.42001867	-0.6278591	-2.2066288	-0.7616873	-1.7560945	-0.30508327	-1.5079587
GPHB5	-0.26353264	0.16991377	0.13392305	-0.15776396	-2.1883183	-0.66906214	0.3484912	-0.41478825	1.1554875	-1.7627788	0.2376523	-2.0091023	0.823504	-1.4692745	0.5939193	0.34293604	0.67551756	-1.4298043	-0.020819187	0.7394061	-1.109746	0.034365177	-0.40311432	0.36014748	0.020819187	-0.22731161	0.74432325	-2.265047	-0.24992704	0.4187832	-1.1850729	0.2703128	0.62562037	0.18378067	-0.12128973	-0.3734331	-1.9814487	-2.268145	0.60347986	-2.0530496	0.54683924	-1.5417132	0.0931921	0.91257906	0.71347857	-2.3302073
DCD	-0.51054144	0.002520084	0.66820097	2.5110621	-0.14754152	0.5579462	0.74709225	0.0807209	0.5309229	1.2985425	-0.5069461	0.39438534	0.6782727	-0.20088053	1.0072994	0.68386984	-0.24615145	0.5362854	-1.6227822	0.1075387	-0.08241129	0.038995743	0.44732285	0.66457796	-0.10682917	-0.36542273	-0.26648855	1.6932755	-1.1483517	-0.6153016	-1.1648555	-0.3507495	-0.22861338	-0.15695715	-0.40869665	-0.9730897	0.006582737	-0.59333086	-0.62482405	0.8021903	0.31534624	-0.002520084	0.36098814	0.8254595	-0.6102481	-0.41421938
IQSEC3	-0.2611947	0.5923352	-1.057343	0.3264656	-0.06256819	-0.81738806	2.7841997	0.16728783	3.2889662	0.11844015	-0.11601114	-0.19189215	-0.00293684	-0.935225	0.37435293	0.23702478	0.16146612	2.3368015	0.39955473	0.36296368	0.4148488	-1.0681758	-0.16446209	-0.46109056	0.6856632	0.11886978	-1.5411477	-0.38212585	0.33120728	-0.10548735	-0.8342514	-0.5783582	2.3324966	0.29695845	-0.38414526	0.00293684	-0.236588	-0.71928406	-1.396914	-0.24446821	1.093997	0.19832277	0.34140778	-0.631732	0.3660283	-0.063001156
PPP1R21	-0.25096607	0.1999712	0.541193	0.0982399	-0.25373554	-0.059243202	0.4725523	-0.22067547	-0.24826336	-0.47245312	-0.0184021	-0.22623348	0.25562763	-0.048127174	0.01697731	0.40868092	0.24380302	-0.10161972	-0.49618435	0.25144196	-0.15521908	0.18410015	-0.11040592	-0.5155544	0.12583923	0.41402817	0.33511925	0.048876762	-0.18239784	-0.11509514	-0.029499054	0.38707352	-0.22527313	0.07663059	-0.39584827	0.117144585	-0.2936926	-0.032751083	-0.01697731	0.7358856	-0.20826149	0.32424736	0.5968132	0.41498852	0.73189497	0.7991638
TMEM237	-0.022322655	0.15971947	-0.8321037	-0.7650242	0.17630577	0.43434906	0.9136286	-0.43182182	-0.10850811	0.42519283	-0.10334015	0.47534657	-0.93835783	0.69662666	-0.045095444	0.107097626	0.20783615	-0.92687273	-0.007759094	0.13803196	0.14539146	-0.8176832	-0.22868538	-1.0221138	0.22871876	-0.0796814	-0.49179363	-0.36107063	-0.4054165	-0.32182026	0.007759094	0.58190536	0.16474247	-0.32611465	0.24273205	-0.5401192	1.1651058	0.7997236	0.79029846	0.09560299	-0.2786417	1.0301447	-0.3063774	-0.5309901	0.2230177	0.4189043
ZNF564	0.4684453	0.18650389	0.3238845	-0.110147	-0.701179	-0.14930773	0.16935873	0.066559315	0.3271165	0.44934034	-0.32765818	-0.0764842	-0.2019229	0.67135	-0.27907705	0.27851915	-0.5092888	-0.068098545	0.07037592	0.09986925	-0.376204	-0.82758045	-0.5066285	1.5614581	-0.22536993	0.121534824	0.33698702	-0.102390766	-0.09003878	-0.039487362	-0.03820944	-0.6079159	0.2143588	-0.86314297	0.22630644	-0.10896158	-0.003833294	-0.040067196	-0.05579424	0.18923807	0.34251738	0.003833294	0.44308424	0.5199604	0.096981525	0.21416998
RHOB	2.5980234	1.0963492	-0.34970808	-1.2552028	-0.27318573	0.7644048	0.24037123	-0.8678446	0.52608633	-1.0771475	0.112543106	-0.6239271	-0.3584695	-0.6553631	-0.031695843	-0.6571293	-2.2550454	1.3869233	0.9672179	0.009188175	-0.18073797	0.7334275	0.8967786	-0.52509403	-0.5370536	-2.212544	1.2958965	0.65880346	0.8623967	0.37030745	3.0299172	1.1752205	-0.91905737	-0.10757208	0.057819366	1.0332632	0.9483533	-0.12542343	0.4572425	-0.39408922	-1.4103551	-0.4274068	1.4160767	-0.020356178	0.8335514	-0.009188175
SPINK6	-0.23014069	-0.013169289	-0.12866783	-0.828949	0.023878574	-2.7366204	0.91930103	0.12338495	0.07964945	0.30266666	-1.03266	0.4413638	0.138659	0.8405237	-0.17708874	0.32909155	0.24241781	1.0778027	-0.6059494	1.3353529	0.013240337	0.54253674	0.44789696	-0.18927908	-0.31917477	-0.20830965	1.8560805	-2.6259265	-0.45001936	-1.6209383	-0.101336	0.07277012	0.18874836	-0.15672255	-1.2916441	-0.7541976	-1.053896	-0.22311926	0.17951012	0.013169289	-2.6138072	-3.597734	0.5753012	0.890316	0.20414114	-3.5997553
BORCS8	0.6608429	1.0272064	0.33389187	0.21055698	-0.054243088	0.16574001	-0.2412262	0.35770416	0.6092739	0.17039108	-0.32141304	0.22948742	-0.13794994	-0.015364647	-1.0449877	-0.48106003	-0.48227406	-0.4425249	-0.06223774	0.050720215	-0.21775913	-0.19256306	0.025918007	-0.38118553	-0.20963669	-0.6802454	0.16935444	-0.0970211	0.2103424	-0.1053648	0.059243202	0.021912575	-0.17377186	0.16170216	-0.30195045	-0.12853241	0.48425007	-0.25603867	0.015364647	-0.30842495	0.237319	1.2023001	0.46268225	0.24604273	-0.27695704	0.35727215
ZNF121	0.3804984	0.15943766	-0.43352175	-0.18631887	0.11293936	0.34817076	0.09720087	0.1612935	-0.30199385	0.20951128	0.120771885	0.56506777	-0.28980684	0.8131976	0.41423082	0.96804285	0.03693056	-0.50220823	0.13836908	0.07816076	-0.9165349	-0.7609267	-0.35073328	-1.0511146	-0.49063635	-0.03693056	-0.47346163	0.23433924	-0.4409337	-0.10199404	-0.7778888	-0.8063922	-0.16659975	-0.6396165	-0.1489234	-0.8654599	0.15692091	-0.20236254	0.24315596	0.05232954	-0.48803186	0.34243345	0.74996233	0.66535664	-0.11283779	0.9087019
RAB7B	-0.46266723	-0.7264583	0.68505836	-0.8770187	1.1653917	-1.1206253	-0.37056613	-1.4160745	1.2761142	-1.2232139	-3.0413315	0.61460805	0.17611766	0.98916507	0.73007226	0.21975732	-0.15930247	0.9123614	-0.30344796	0.49035382	0.111106634	0.9249532	0.41208625	-0.39771438	-0.028578997	-2.4196694	1.0363853	0.72545505	-0.7506292	-0.39952302	0.30539727	-0.17090917	0.1325171	-0.15270305	0.16257071	-1.3726189	0.059640646	-0.39921355	-0.7616966	0.5854194	0.028578997	-2.886803	-0.355448	0.84588504	0.06992173	-0.36818695
MAPKAPK5-AS1	-0.26240826	0.7768717	0.964818	0.17720604	0.07469368	0.17316246	-0.3102541	0.38982296	0.39688778	-0.040708542	-0.07884216	0.070464134	-0.042510986	0.2596569	0.28856087	-0.29117775	0.29699326	0.029211044	-0.32944584	0.000508	-0.000508	-0.24389362	-0.01559639	-0.27657604	0.023172379	0.085222244	-0.22869682	-0.25741863	-0.016652107	-0.005373955	-0.24891186	-0.12834549	-0.2424717	-0.36972427	-0.06699467	-0.1790657	0.46017456	-0.389596	0.06892681	0.56470966	-0.216815	1.0706673	0.43289375	0.52908945	0.28520727	0.9016757
ATP6V1C2	-0.07562065	1.4724531	0.63825464	0.7430992	1.2281418	1.0967379	-0.82994413	0.5288558	-0.3685708	-1.338264	0.41847324	-0.99636745	-2.2709188	-0.5782714	1.2324667	-0.03085804	1.3001137	0.6642914	-0.77617216	1.204114	1.5327282	-3.8604717	0.9318285	-0.49261189	-0.54726267	1.076355	-1.4649873	1.1306124	-0.072034836	0.43960094	-0.4805684	1.1944246	1.1104336	0.40576124	-0.026426792	0.98575497	-1.9563832	0.42158747	-0.050296307	-1.173821	0.026426792	0.356349	-0.16153622	-0.3054099	-0.94523954	-4.4225016
BRICD5	-2.4149802	0.60765004	-0.2993858	0.27028918	0.6122539	-0.55450845	-0.15789294	-0.8972609	0.3609755	-0.4321301	0.3126452	0.1819861	0.29397368	0.42554402	1.3168299	0.8247726	-0.19564795	0.7299259	0.2801516	0.2517588	0.7621186	-0.7897017	-0.488693	1.3196976	0.60007405	0.017255068	0.2164104	0.31849027	0.48471522	-0.23442388	-0.22427583	-0.7737262	-0.26928592	-0.875119	-0.8388665	-0.76277757	0.6175144	0.13662982	-0.45293927	-0.36709905	-1.4562771	-0.017255068	0.028575182	-0.3867061	-0.1463449	-0.04059434
NT5E	-0.826107	-0.11617327	0.8986745	0.75774527	-0.41546726	-0.12597561	0.49078035	-0.23411942	1.1508536	-0.005997658	-1.1325135	-1.3607497	-0.118021965	0.6977134	-2.3717604	0.83811426	-0.11490536	-0.39150858	-0.40039492	-1.9013944	0.4888692	0.27322054	0.3300748	0.7267966	0.76930666	0.060529232	-0.15647888	-0.5762353	-0.36428833	-0.5335336	0.60171366	1.0832181	0.10380888	0.6007495	0.034183025	0.005997658	1.8866868	0.09978104	0.10634184	0.52796316	0.46654272	-2.3090243	-1.0547662	-0.24435616	-0.53973293	-0.5192785
NDST1	-0.22339463	0.6835544	0.14788842	0.17883801	-0.12834287	0.002586603	0.3229487	0.55284095	-0.09486127	1.0064766	-0.075948	-0.11878514	-0.087752104	-0.4230926	0.59286475	-0.9177954	0.84956384	-0.31337667	0.56826806	0.20210052	0.24306703	0.20492673	-0.002586603	0.379308	0.8931258	-0.020881414	-0.07661033	0.186414	-0.73516154	0.4995315	-0.17164826	0.6902878	-0.20613265	-0.26487994	-0.2586	0.35924935	0.2800343	-0.25397086	1.0278285	0.007506132	0.12482238	-0.16623998	-0.16534019	-0.47857785	-0.77096725	-0.329911
CHD2	0.00775528	0.22986984	0.1553793	0.042427063	-0.297606	1.0363617	-0.5836854	-0.17479658	-0.2526474	0.7278042	0.2609043	-0.009430885	-0.101110935	0.15159607	-0.25716543	0.48716927	-0.43810654	0.30475712	0.000789	-0.6635256	-0.12315464	0.4125862	-0.036263466	-0.34597254	-0.000789	0.40776825	-0.017374039	-0.71937704	-0.6412077	0.1713152	0.08843899	0.22675419	-0.5128007	0.28300858	0.11301613	-0.07572746	-0.44839	0.2566738	-0.54691553	0.398139	0.1903019	0.34964848	-0.074661255	-0.8332548	-0.283988	0.53968096
USB1	-0.11244726	-0.16372728	-0.9499731	0.017701626	-0.16664457	-0.37001848	0.63145494	0.5332055	0.38479948	-0.28817606	-0.51691294	-0.11448336	-0.16609621	-0.09498453	-0.36150217	0.104212284	0.018250942	-0.017701626	-0.11648035	-0.42728853	-0.041409016	-0.15560675	0.29285955	-0.19037294	0.14759493	-0.2617917	0.15919733	0.19827795	-0.6060977	0.66598654	0.75707865	0.5209031	0.8649125	0.9398351	1.0273461	0.9264617	1.277699	1.0613942	1.1475825	-0.27368975	0.8613496	-0.62404394	-0.2625141	0.019245148	0.24574232	-0.5572119
GPNMB	0.4362166	-0.90798116	0.85224366	-0.39040303	0.24954534	-0.8151009	-0.95791364	-0.69410396	-0.005417109	-1.948497	-1.1275938	1.2426283	1.0498955	0.56171155	0.005417109	-0.05310273	-0.28040147	1.3476517	-0.40429902	0.3181994	0.752918	0.54084563	0.40886045	-1.0522463	1.3548567	-0.49779582	2.886741	1.0824625	-0.4443972	0.9157293	0.22032523	-0.33941865	1.964966	0.5072911	-0.82044435	0.5453031	-0.34048438	-1.9647715	-1.2192008	0.9946978	1.1262801	-0.7737367	-0.8864529	-0.7265985	0.061559916	-1.0300939
CEP57L1	-0.60082936	0.3452785	0.1531508	-0.57224154	0.04261422	-0.15898967	-0.13745904	0.1879952	-0.15288615	-0.2941649	-0.5067494	0.19629455	0.17746377	-0.07004094	0.38738084	-0.19011998	0.7502339	-0.23731875	-0.09480643	0.36301637	-0.6156132	-0.02903676	-0.45860314	-0.17674994	-0.31645083	0.16604114	-0.23528361	-0.12691188	0.5756891	0.105644464	0.49270892	0.3556974	-0.18549848	-0.73948455	-0.26663327	0.08101678	-0.28373694	-0.1380856	0.52507186	0.18853927	0.3643849	0.4519527	0.4642341	0.8242433	0.7243507	0.02903676
CCDC13	-0.06937313	-0.5650277	-1.7843418	-0.71524954	2.1983833	-2.3291922	2.8089743	0.8757887	2.866665	0.46199417	1.4190378	-0.40645742	-1.0050259	0.23942041	-0.38447762	1.3638992	3.154016	2.5654483	1.8360572	1.4704242	-1.8101616	2.0263405	-2.3746605	1.5797586	-1.2217317	-0.49275303	-0.797503	0.06937313	1.450592	-1.2192421	-1.8097782	-1.0752883	-0.8812628	1.0549736	-2.2840958	2.203855	-1.9634943	-1.0916538	1.7903175	3.4055367	-2.4959803	2.3080435	2.677145	-0.33255625	3.0957441	-0.34003687
MYO10	-0.40260792	-0.18714142	-0.376575	-0.5202408	0.32862425	-1.3794827	0.22928333	-0.60268545	0.043874264	0.46144676	-0.12584019	-0.4430461	0.8630409	1.1970348	-0.12256098	0.46863413	0.5653796	0.9812527	1.0665712	-0.41682768	1.2520046	-0.28794956	0.6107006	-0.28145218	0.5554719	1.4261837	-0.14301538	-0.17081499	-0.16132212	-0.3977065	-0.8162689	1.5556164	-0.043874264	0.20728016	-0.799489	0.24462175	2.0463924	0.10418463	0.14239311	-0.7805362	-0.42178965	0.19910288	-0.32650185	0.05875969	0.10156155	-0.808265
ARSB	-1.1147361	-0.559011	-0.76288986	2.2646189	-1.0489426	-1.4608498	0.72845364	1.6430168	-0.35676098	2.5829902	-0.052593708	0.21782398	-0.547205	0.095788956	-0.1941657	0.17062187	-0.5760727	-0.7224393	-0.6779499	2.2172012	0.13112736	-0.5876651	-0.15716362	-1.1218553	0.6137028	0.14375162	2.0373416	-0.004641533	-1.3668785	-1.8356333	0.3536167	2.956458	-0.40695238	-1.4250374	0.004641533	0.5007472	-0.32240868	-1.2713971	2.316842	1.2740984	2.2332964	-0.20915556	2.891532	0.9170475	0.05891514	1.4923716
FRMD4A	-0.015297413	-0.3022189	-0.5753422	-0.36851788	-1.2922487	0.29574347	-0.8763013	-1.4877038	0.9259734	0.3814826	-0.89228773	-0.078689575	-0.20921087	-0.44970465	0.38294268	0.70502234	-0.36867762	-0.6807442	-0.6728425	1.248508	0.9814496	-0.2961917	-0.72967196	0.8394904	0.6165571	0.13689947	0.40682554	-1.3136725	-0.68451643	0.73279333	-0.09913015	0.6190524	0.9862094	0.015297413	0.94404745	0.10640192	0.65520334	-1.2984271	-0.7923131	0.2205987	1.3910828	-0.3822961	-0.32758665	1.5746231	1.3755546	0.34390926
TMEM239	-1.2155187	0.93997025	-0.46458554	0.7974379	-0.39051938	0.037686586	1.0616915	0.9233887	0.40473056	-0.6200669	-0.58930516	-0.5322368	0.2877791	0.043421507	0.45367026	-0.16421676	-0.38930106	-0.12764382	1.79e-05	0.4468367	0.9190781	0.55415034	-0.17074323	-0.11076379	0.2913115	0.6774819	-0.042230844	0.3273394	-0.25334907	-2.2928436	-2.0643814	-1.79e-05	0.38237548	0.19931054	0.46913838	0.5628612	-1.2460234	-0.060781717	0.3681972	0.72976613	-2.7895858	-0.2149756	0.3097341	-1.2848489	-1.1758204	-0.49849987
SMPDL3B	0.055265903	0.24249983	0.092997074	0.58103704	-0.53115463	-1.0227122	-0.29781246	0.1042285	-0.15589666	-0.55686903	-0.42518425	-1.4346886	0.6483226	-0.6594243	-0.313035	0.050392628	0.167871	-0.44064713	-0.41423368	-0.45430565	-0.9509249	0.088008404	-0.45078993	0.13441515	-0.050392628	0.30062532	-0.3804822	-0.19537878	0.19446325	0.17004347	0.12434816	0.50375414	-0.2871256	0.65081644	-0.13911104	0.7946582	0.55792475	-0.3417325	0.23188257	-0.15295553	0.16776037	-0.3633728	0.14008093	0.23292112	0.5474191	-0.11678505
CNOT1	0.001430512	0.90717316	-0.07501316	-0.80447006	-0.60833645	0.22123241	1.3460331	0.49676704	-0.5183439	0.50227547	-0.08236694	-0.001430512	-0.85984135	-0.32492828	0.5447664	0.20987988	0.42582417	-0.2547369	0.47110462	0.13283443	-0.36140728	-0.8440275	-0.014373779	-0.10086727	-0.41141605	0.12861824	-1.1363392	-0.40801048	-0.063586235	0.0348444	0.14431572	0.061587334	-0.033854485	0.014502525	0.71425533	-0.069826126	0.19926357	0.6604061	0.8781347	0.20175076	0.44400692	0.45090866	-0.28643703	-0.12971449	-0.15998793	-0.24831676
ASH1L-AS1	-0.34166574	0.9352546	-0.0992322	-0.17159176	0.23139715	-0.44329357	-0.28552294	-0.83489656	0.08785963	0.38320494	-0.2690587	0.05901289	-0.29166842	-0.17548132	0.026570797	0.05422449	0.12380266	0.2627597	-0.007285595	-0.2818427	0.050557613	0.2916131	0.2293191	-0.25674772	0.31830263	-0.22690201	-0.24488163	-0.3477888	0.19606829	0.007285595	-0.40770864	-0.3522606	0.38254213	-0.27457047	0.34733534	-0.36391687	0.4188428	-0.24245262	0.7638984	-0.2690239	-0.3807516	0.5977597	0.1529932	0.50463915	-0.028075695	0.37728834
XG	1.1259618	0.76621675	-0.57187796	-0.1349492	0.24010849	0.2993188	-1.7689476	-0.83843136	1.2118969	0.58679104	0.46544027	0.86531925	-0.6554508	-3.3625193	0.051858425	0.22611046	0.32354784	0.11106682	-3.957292	-0.119951725	1.2905903	-2.492261	0.7914591	-0.5065117	-0.067827225	-1.4899693	0.10101986	0.71170044	0.66325617	-0.23259401	-0.71251535	0.59243727	-0.051858425	-2.4987178	-0.62757874	-0.90978146	0.96971416	-1.0957127	-2.154286	-0.70850277	-0.43930006	-1.1459689	0.2117083	0.5313618	2.376737	1.130521
ZHX1-C8orf76	-0.4855845	1.9784949	0.54971766	-0.7127564	-0.23703456	-0.8871825	-0.2479055	0.3870089	0.046109915	-0.5307591	0.40419888	-0.18806481	-0.052945852	0.34809852	-0.12856126	-0.5774205	-0.1169374	0.46590257	0.6649306	0.2054255	0.81131625	-0.5996177	0.4550674	0.8455875	0.18819594	-0.045394182	-0.5216801	0.053228617	0.3296435	0.045394182	-0.3533857	-0.46075225	-1.1930792	0.14811873	0.66337705	-0.25113893	-0.22533822	-0.16076016	0.9415381	-0.06205058	-0.059793234	0.72115254	-0.37907958	0.60822654	0.48646474	1.9430854
EPHA8	0.86436224	-0.30408716	3.9087949	-0.034987926	-0.17812061	-1.2404709	-0.014292717	-0.68978024	0.19968319	-0.025419235	-0.9201126	-1.1386251	0.7566829	-0.6205449	0.51466894	-0.711504	6.6066523	-0.70733833	0.8060479	-0.5612707	1.1115055	0.7433076	-1.3954134	0.33477688	0.69344425	-0.6348877	-0.9359102	0.014292717	0.14173603	-0.4079275	0.52423763	0.52610874	-0.34203672	-0.6686926	0.21989632	0.029164314	-1.5012088	-1.340416	-1.8179226	0.08307171	-0.24482918	0.5106716	0.39750338	0.55158234	0.3056841	0.8892517
DEUP1	-0.67189646	-0.999527	-0.38695574	2.1323767	-1.5114465	-0.18037462	-0.78196096	1.347713	-0.34919453	-1.7490315	-2.169334	0.6320729	-1.3764892	2.5314808	-0.40038204	1.8678713	2.3814363	1.7668662	0.807322	2.458064	-0.708868	0.01943636	1.5492663	1.6091971	2.4686823	-1.0883036	-1.6565146	-1.2285266	-0.22776413	0.06559515	-2.1914783	2.4199557	-1.948914	-1.4960837	-0.5046921	0.1618619	3.0158339	1.0699215	-1.5500579	-0.7039275	0.3610463	0.3061242	-0.01943636	2.7009764	0.17538023	1.385715
TLCD5	0.25877094	-0.927156	-0.018249035	-0.32909632	-0.4990015	0.166677	0.06495619	0.19307566	0.7629776	0.1319542	-0.69631195	0.1565876	-0.11186314	0.117166996	0.14174509	0.09151411	0.13797855	0.4507184	-0.42304897	-0.5707278	0.09546614	-0.12116861	0.01366663	0.5383301	0.17289114	-0.17986012	0.002398491	-0.004236221	-0.4314108	0.4725728	-0.002398491	0.41215515	-0.2783289	0.13802671	-0.55966806	0.111133575	0.45368576	-0.60684013	-0.4128003	-0.20050049	0.13199282	-0.7127218	-0.89663815	-0.053619385	-0.13984251	-0.34625483
DNAJA3	0.46793127	1.0946069	-0.006494999	-0.17372274	-0.27567434	0.3156495	0.81965876	0.8528218	-0.34817076	0.5750909	0.67157507	0.006494999	-0.5907874	-0.45254374	0.5809655	-0.04293108	0.7837367	-0.17182302	0.4811473	0.33523893	-0.03924513	-0.33000422	-0.2801938	0.6893563	0.36866808	0.1746831	-1.0330548	-0.17606974	0.44327402	-0.17988062	-0.5022998	0.6123309	0.17309427	-0.20102644	0.5206437	-0.22329569	-0.18059683	0.5626445	0.6799426	-0.49456644	-0.1160121	0.454885	0.15912294	-0.05131054	-0.10803604	-0.19273472
GALNT18	-0.49387312	0.14986658	-0.47669744	0.22547102	0.12195444	-0.93718386	-1.0063415	-0.1670556	0.25533438	-0.034837246	0.2557931	0.3250146	-0.45334864	0.08999205	-0.014817715	-1.2946687	0.27879953	-0.48353815	0.055752277	0.612844	0.25211477	-0.38648653	-0.004345417	0.54877996	0.5525098	0.51909494	0.26570654	0.39852858	-0.5665765	0.12022066	0.12001753	-1.0142622	-0.23350477	-0.20168161	-0.44158125	0.004345417	1.2433028	-0.7868371	-1.442327	-0.8247886	-0.105718136	0.019387722	0.07635784	-0.4305582	0.377841	-0.8277073
CNOT9	-0.33435106	1.3232985	0.53089523	-0.20359802	0.16661835	-0.21215439	1.00879	0.30616093	0.41046906	-0.14945412	0.012887001	0.5097208	-0.6680641	0.53412056	0.24608612	0.004136086	1.333087	0.1602974	0.25578594	-0.065971375	0.76109123	-0.2557068	-0.004136086	0.40115643	-0.1492424	-0.31115723	-0.4607396	0.31522942	-0.37455654	-0.09020805	-0.57769537	0.2308197	-0.6381078	-0.09497166	-0.23195648	-0.22420788	0.6003599	0.4445696	0.932601	-0.3533101	-0.7436776	0.53167343	-0.21957779	-0.14977694	-0.15588713	0.63449955
TUBGCP3	1.3756397	-0.13016629	-0.4494002	-0.8295462	-0.36516023	-0.5716226	0.2811525	1.0862072	-0.026977777	0.35512233	0.58753085	-0.20270276	-1.1153486	1.6425598	-0.32582355	-0.21825719	0.048200846	0.34988427	0.50895953	0.77485156	1.4031217	-0.9371779	1.345412	-0.23809743	0.003997564	0.13566422	-0.5532658	0.43360496	0.5649717	0.46389985	-1.1242716	0.6734388	-0.24391007	0.26180148	-0.06636262	-0.23732734	1.6369016	0.955343	-1.3018701	-0.26806617	-0.12457156	0.16343808	-0.71737933	0.34900165	-0.56936765	-0.003997564
TIRAP	0.20720148	-0.8681555	-0.6118531	0.2168889	-0.479218	-0.28486395	0.08901739	0.6419749	-0.2182231	-0.07687712	0.15698004	-0.16068506	-0.011862278	-0.054884434	0.4500413	0.15654802	-0.049971104	0.20958853	0.011862278	-0.16817617	-0.6373358	-0.04544401	0.062283993	0.8756957	0.05548811	-0.099603176	-0.20833826	0.2537341	0.6098199	0.16857958	0.30235815	-0.069365025	-0.19653845	-0.1079402	0.03361082	0.6634059	0.014368534	-0.1563201	0.101507664	0.6047044	0.7113223	-0.97913694	-0.1624937	0.20700216	-0.2582655	-0.027894497
RBM33	0.67545986	-0.47040653	-0.009094715	0.14425993	-0.17623663	0.4114542	0.08232069	0.29679728	-0.3289423	0.16585684	0.73937416	0.3629055	-0.8371463	-0.38269615	1.1725044	-0.20483637	-0.16380882	0.47869873	0.47232056	-0.63688517	-0.099589825	0.03886509	1.0326929	1.0476313	-0.015036583	1.5641289	-0.98799896	0.6529169	0.423131	0.9423561	-0.21986866	1.0880146	-0.48227406	0.2135663	-0.8063092	0.009094715	0.85180473	-0.34851456	-0.22975922	-1.4325724	-0.28722858	-0.4023924	-0.24828148	-0.3265419	-0.50339746	1.0803442
MIR31HG	-0.69913244	-0.37632132	-0.46856737	0.004488945	-0.09281874	-1.1131744	0.3102665	-0.047119617	1.2037191	-1.1225462	-0.70037174	0.5447531	-0.86890936	1.0330796	-0.097754	0.34857225	-0.22162104	1.0159335	0.24408388	0.36017752	-0.14231396	0.37010813	0.4402361	0.6682091	0.46311426	-0.20491886	0.007202625	-0.45069456	-0.004488945	-0.16388416	-0.37160254	-0.36819363	-0.2602334	0.6462865	0.018008709	0.27412367	0.09996462	-0.6409764	0.47227335	1.5301971	-0.028194427	-0.18343735	-0.8828447	1.2365685	0.47859573	0.39543533
TMTC4	0.25208712	-0.091245174	-0.48440313	-1.0697141	-0.293056	0.46280432	0.16650915	1.7155967	-2.1820693	0.63639593	0.88393927	0.50674963	-0.9449563	0.15131903	0.05333948	-0.7556329	-0.9405885	0.35774946	0.26410532	0.284122	0.41435385	-0.8530717	-0.014516354	-0.043864727	-0.14120913	-0.57417107	-0.56428146	0.39834642	0.5610175	0.4172883	-0.24832153	0.39578867	0.18662882	0.043656826	-0.38435268	-0.57024765	0.014516354	0.45708513	0.096265316	-0.22455072	0.044368267	-0.13659906	-0.2876749	-0.15551996	-0.44546604	-0.11107254
NBEAL1	0.41546345	0.2562046	0.9565058	0.7550831	-0.18647957	0.8344116	0.30865383	-0.19478416	0.5906105	0.43488407	0.03212452	-0.1402607	0.93768024	0.8166847	-0.18382168	0.5901995	0.7229891	0.7382431	0.003035545	-0.12538052	-0.42066383	0.49206638	0.2380724	-0.17494297	-0.078495026	0.09371185	1.1570616	-0.25905704	0.4465189	-0.8452406	-0.18607616	-0.2817688	-0.8432007	-0.72227764	-0.95857763	-0.1233387	-0.73606014	-0.82715034	-0.10444641	-0.5646591	-0.924459	-0.003035545	-0.56629276	0.7929988	0.6214757	0.7592106
CCDC60	-1.1749516	0.80131245	-0.001848698	0.21256542	0.35656977	0.60913086	0.7829766	-0.9965081	1.1918197	0.001848698	0.029356003	0.76062775	0.7764416	-0.8478718	-1.2158532	-1.6496081	0.2754531	-0.70768166	0.750278	-0.4386587	-1.6793165	-1.4284816	0.7442002	0.5459852	-1.8220072	-1.1443529	-0.5582485	-1.5729847	0.7311678	-1.1492839	0.19096947	0.17792034	-0.06550741	-0.7995753	0.32953548	0.59632874	1.6311803	-3.2585258	-1.2894988	0.94377947	-0.2970395	-0.4424672	0.6940074	1.707221	-0.79384685	-0.0483284
NLGN4Y	-2.5400934	2.2084012	1.9864984	1.2037454	1.6107092	1.3278489	-1.2028017	0.9357109	-0.5925398	-0.23007298	1.3527327	-1.4639211	0.113102436	-1.3472042	-0.24070454	-1.0706587	0.84928894	1.9654989	0.6114111	1.258174	2.5448804	-0.9396515	2.4725995	-0.7532301	2.1809897	-0.6351428	-0.49792767	1.5593476	-1.8887911	-0.9083657	1.6885276	-0.24103403	1.2523804	-0.7248025	0.43017578	-1.8860722	2.5313034	1.4944654	-0.792511	-2.1097975	-0.9158635	-0.21094036	2.7694495	2.6217585	-0.113102436	-0.1526742
ADIG	-0.93060064	3.2540212	-0.3658967	-0.67338705	-1.1125631	1.4373784	-0.35521364	2.761403	3.548092	-0.2779131	-0.35407782	0.22097254	0.73406076	-0.5636077	-0.09325552	0.15000582	0.18714666	-0.14433146	1.8299232	3.061699	0.40881395	-0.17745161	-0.064436436	-0.667058	2.3683586	0.064436436	-0.9347267	0.81312084	1.8772526	-0.631124	-0.72980165	-0.69625425	0.44291687	-0.9713869	-0.37713766	-1.149157	-0.30826998	0.2803507	-0.33171463	1.5863867	1.7218437	1.9838257	-0.7772069	0.37758112	0.9174123	0.3491149
CCSER2	-0.17187476	0.10278773	0.30624175	0.73435664	0.0497005	0.004380465	0.67518115	-0.004380465	0.50652385	1.4728906	-0.07505441	0.088536024	0.054413557	0.58271194	-0.12756562	-0.7011554	-0.18250728	-0.6176436	-0.05954957	0.13690257	-0.72637963	0.005743742	0.24965835	-0.13726497	0.535938	0.1147449	-0.36357713	-0.022661448	1.1992538	0.33934665	-0.09889722	-0.27663398	-0.62175393	0.3860643	-0.07830167	-0.15872073	-0.0728333	-0.2678697	0.1720798	0.43796325	0.053292036	1.452852	-0.052973986	-0.3367498	-0.84225774	-0.78196263
SUGT1P3	-0.6240308	0.8249514	-0.18057513	0.2981398	-0.18645835	-0.845032	0.20633626	0.5793526	0.46793818	-1.11849	0.4415152	-1.5291684	0.56071925	-0.33100057	0.12050319	0.09393048	-0.16098285	0.4124453	-0.12564969	-0.07293296	-0.70922065	-0.4134624	-0.32067895	0.2585609	-0.58268285	-0.37904048	0.75258374	0.54906297	0.95129514	0.44243932	-0.003092527	0.027493715	-0.627846	0.002572775	0.7587764	-1.8790581	-0.46908927	-0.002572775	0.25196195	1.1210735	-1.2911723	-0.40429425	-0.046350718	0.5702827	0.33501387	0.7970829
OGDH	0.19686508	-1.3145337	-0.74563885	-0.45062542	-1.0154314	0.04226303	0.5706558	0.5370798	-0.6704035	-0.22157669	-0.58006096	-0.04226303	-0.56329536	0.16116524	0.17582417	-0.17806816	0.8406687	-0.24806213	-0.15203571	0.09119511	-0.25307274	-0.68223476	0.108483315	0.18829536	-0.4155197	-0.2819643	-0.11620903	-0.44169712	0.2202959	1.0332232	1.2595158	1.1546173	0.8109255	1.2710495	1.0197744	0.9310055	0.91324615	1.5814676	1.1661224	0.9126539	1.6719952	-0.5666504	-1.3939719	-1.0890331	-0.77403736	-1.5915699
WFDC8	-1.155261	-0.79408646	0.000102	-1.1969051	0.062265396	3.0149617	-0.960598	0.103636265	-0.6237836	-1.5402756	1.7783318	-0.95840454	1.9578953	-0.79508686	1.2142544	-1.1057601	0.43100643	1.623281	1.992137	0.3725605	2.7217135	0.69938374	2.2911835	-1.0084434	1.8626275	1.3041105	-1.2893038	-0.13324928	0.97260094	-0.41739893	-0.000102	0.36957884	-2.0911674	2.1454277	-0.7226691	-0.49747658	-0.9806423	-1.422843	-0.88878345	-1.3001938	-1.4069605	-0.8538127	1.639319	0.634861	0.3718195	2.424272
ZNF446	0.08757663	-0.47809577	-0.07394719	-0.67146707	-0.61204314	-0.19420981	-0.86599946	-0.05562091	0.9147093	0.5308187	-0.08050132	-0.9131434	-1.2638814	-0.15947413	-0.03142762	0.5093448	0.22719598	-0.97643256	0.35594726	-0.63851476	0.00748086	-0.022546053	0.052345037	-0.13344121	0.29296565	0.094897985	-0.4705298	0.3035519	0.032275915	0.007686377	0.47728562	0.024655104	0.027482748	-0.6403978	0.9120133	-0.6075814	0.18533254	0.13675284	-0.3729217	1.2579806	0.2752993	-0.00748086	0.5424392	1.0099747	-0.5360997	-1.797987
MBLAC1	-0.16576457	0.05843377	-0.5546529	0.17509818	0.10943484	-0.13410306	0.757138	-0.3877375	0.053075075	-0.11066127	-0.6299188	-1.0678909	-0.5516479	0.17785525	-0.07234597	0.062412977	-1.1410921	-0.54454684	-0.4691255	0.112930536	-2.2477472	-0.6742065	-2.0651362	-0.84886765	-1.4172356	-0.27420926	-0.66146684	0.44799304	0.40349555	0.3899014	0.1608541	0.24830651	0.50337195	0.28078914	-0.21197963	0.29576564	1.1847899	0.19607854	-0.053075075	0.10051465	-0.28029895	-0.0666039	0.43557286	0.24498343	0.39958167	0.061287165
CD300LB	-1.6715996	0.012172937	1.7667329	0.5477884	2.345103	0.5417311	0.21394181	0.45590568	0.726568	-0.029243708	-0.39174724	0.087833166	0.115608454	-0.048202753	2.3324635	-0.8986676	-0.13038087	-0.08390927	-0.4532411	1.4110596	-0.27437568	0.45853782	1.1079166	0.8024194	0.119119406	-0.81918216	2.4855611	-1.0543854	1.6157553	-0.54946685	-0.012172937	-0.21521735	-0.13401723	-0.8052137	-0.6713269	-0.07972932	-0.4762447	0.68670964	-0.045215845	0.91943383	-1.0956128	-0.24518943	0.11858487	-0.20158887	1.7432425	0.34252644
C3orf33	0.24531436	-0.089723825	-0.5720699	-0.18774438	-0.36795545	-0.4595363	0.75595355	-0.3007238	-1.0106385	1.0768311	-0.4987514	-0.2389071	-0.47111297	0.17531228	-0.025223494	0.6813257	-0.9313271	-0.8595531	-1.1696179	0.63546634	-0.86057353	0.3689134	-0.11493611	-1.8664367	-0.5676515	-0.08612752	0.10041785	-0.14628243	0.3502109	0.27741933	0.21949553	-0.20225406	-0.00531745	0.4455855	0.6812556	0.13448882	0.5016005	0.00531745	0.16368556	0.8653414	-0.16371322	1.440903	1.0056589	1.5116184	0.047034502	0.7413204
LYNX1	0.24890327	-0.16759586	-0.24388409	-0.17836094	-1.7083306	0.01325655	0.17982769	0.5705838	2.5398808	0.12715244	-0.3627386	-0.008041382	-0.18919468	0.24463177	-1.360928	0.12504244	0.5585599	-0.513247	-2.2609158	0.7972212	-0.36359835	1.5931501	0.39989662	0.31966162	0.77999735	-1.0572758	-1.386569	-0.33055878	-0.04129219	-0.14997101	-0.06110668	0.6685271	0.008041382	0.2744689	0.49987555	-0.5193887	3.5235329	-0.056052685	0.14762354	-0.16572285	-1.2023487	-2.078114	0.7765994	-1.8636041	0.4397292	0.1961751
LOC554206	-0.15634727	0.1852417	0.49145365	-0.017876148	-1.5374246	-2.1433268	0.28203297	-0.46505356	0.1593008	-0.9117284	-0.42392492	0.052315235	-0.07077026	-0.15629148	1.0886936	0.025011063	-0.37604523	-0.5354924	0.15663004	0.37628412	0.21400452	-1.2124033	-0.69073534	-0.2949133	-1.124651	-0.20880318	0.017876148	-0.13656521	0.28758907	0.73735523	0.7018113	0.46714067	-0.35548687	0.6570535	0.4371519	-0.19074965	-1.2183146	-0.07917309	0.6574507	0.6414428	0.364892	-0.5035987	-0.1210556	0.04783988	1.2153339	0.927876
C11orf53	-1.1145487	-1.4353061	0.46384668	0.16302586	0.7295842	0.79523563	1.1992474	-0.13087177	1.2642269	0.7800083	1.1482058	0.25175524	0.67838144	1.2835026	-0.20984697	1.3824749	-0.18617868	0.30380106	0.24894285	-0.89217424	-1.5909295	-1.5251789	-2.1232028	1.4978724	0.4782648	-2.348279	0.13087177	-1.7282653	-1.8964953	-1.6006627	-2.1296015	-1.846642	0.46085548	-0.15115356	1.0708337	0.94258165	-1.4214144	-0.3990035	-0.92068434	1.8251042	-0.24781227	-0.6868167	-0.5560858	0.6179776	-2.3795776	1.1956859
TRMT44	0.2863381	0.3012755	-0.1847198	0.22305131	-0.7592695	-0.19665074	0.298877	0.28861928	0.6231358	0.3210795	0.56747746	0.1890986	-0.10447192	-0.18893027	-0.24922252	-0.037415266	-0.23213458	0.41538358	0.05952382	-1.0988386	0.17480493	-0.40320945	-0.19295812	-0.5260365	0.32549024	0.003821135	-0.006980181	0.20943761	-0.47415423	0.18227887	-0.7551801	0.14121985	-0.09800649	-0.12614942	0.55128694	-0.4175017	-0.15636706	0.1502192	0.35330033	0.2344439	0.39201474	0.03502536	-0.003821135	-0.7341955	-0.571717	-2.593137
C5orf46	0.5850892	-0.08252764	2.3594532	-1.2204838	0.17745733	1.8134651	-1.6563263	0.19904375	1.2247262	-0.8213692	-0.71030045	2.3117962	-1.159637	1.462965	2.1807146	2.938366	2.5768795	3.3826432	-0.19007874	1.9287686	-0.82837915	0.9893608	3.8423643	-0.44060993	0.08057928	0.2692809	1.8232231	-0.17922258	-0.33487415	-0.5984101	-0.55293703	2.0665026	-0.29263592	-0.7737236	-1.2878199	-1.4724216	-0.08057976	-1.055748	-0.53351784	0.35686922	-0.7920246	-0.28242826	0.23701668	0.40621376	0.2864437	-0.5174589
IZUMO1	0.45981073	1.7181587	-0.37487888	-0.99959373	-0.2933855	-1.7192202	0.15468264	-1.0067511	0.6177788	-1.4294338	0.14371967	2.9443254	-0.74813557	2.006926	-0.35028124	-0.55075073	2.2444239	2.6627011	2.5973487	0.1276207	1.1045465	2.7433486	0.4859414	0.38414097	2.1596103	-0.30961943	-1.2071905	-0.028934479	2.7055311	-0.2390542	-1.11934	-1.0676813	-0.00534153	-1.4646454	-0.24604559	0.00534153	-1.4356976	-1.2593527	-0.5108075	-1.0322132	-1.1293364	1.4402847	2.6223016	3.1066413	2.5401258	0.6685233
SH3YL1	-0.4393878	0.52975225	-0.6441984	-0.5958357	-0.73179626	1.1428051	2.8851304	-0.6340141	0.12980461	2.0086002	0.15318632	-0.9867649	0.5650358	-0.45261717	1.6212034	2.2568245	-0.87294674	1.2594528	2.1645627	-0.686131	2.6565018	0.22189951	-0.4831624	-0.5454626	1.950685	-0.5747194	-1.1030531	2.4697804	-0.57852745	-1.7093506	-0.669755	2.2040253	2.5508494	-0.9097576	-0.2656045	2.5515766	-0.26501703	-0.5785632	2.3977184	2.5166812	-0.2871685	1.7294016	3.5126743	-0.7299876	1.5632904	-0.12980509
PTPRO	1.0154777	1.7593079	-1.3573732	2.8609924	-1.436914	-1.6137762	0.5057397	2.3092437	2.2259712	0.88547564	-0.038026333	1.7443476	3.0074472	-0.88927937	2.5312028	0.02589941	1.2771058	-2.3703704	0.6451974	-2.301991	3.4873433	-0.39386606	0.06600332	-1.7228742	-0.05917692	1.8722544	-1.8524041	-1.2785478	1.8131356	-0.70673037	1.5844283	-1.7388539	-0.045598984	2.201922	-0.02589941	-0.6557498	-1.6904645	1.9854269	-1.0391912	-1.0617824	1.5317054	-1.4586105	-0.79156923	1.2469611	-0.74445724	1.4876637
GRIK1-AS1	-0.42373085	0.0868721	-0.17799187	0.3873949	-1.2841692	-3.1877546	0.0585742	-1.4120364	-0.18395948	-1.9573064	-2.4139633	0.29801178	0.20815372	-1.1995072	-2.8734717	0.011306763	0.62512827	-0.4607458	-0.3362136	-1.9585929	0.50745535	0.10860777	-0.94601583	0.65431356	-0.011306763	0.045015812	-0.09978962	-0.1872406	-1.6270728	-0.9394679	0.35610104	-0.751935	-0.2422018	0.112381935	0.5222907	0.5675726	0.69266224	-1.2703261	0.014945507	0.8070903	0.7190013	0.49559927	-0.3250122	1.039815	1.6326346	0.35862994
ZCCHC13	-0.038931847	0.9018364	-0.3317337	0.90360355	3.1663423	1.8280759	-0.3578334	-0.71814394	0.47169304	-0.34546995	-0.2881546	0.05918598	0.2489748	0.39490747	0.21807814	-0.4990158	0.02062273	-0.5463376	-0.13860321	2.2575083	0.848423	-0.64505863	-1.0215778	-0.4223113	-0.33049345	-0.22872066	1.0239067	-0.18675423	0.7262888	-0.4474244	0.0789814	0.11439228	0.050196648	-1.238575	0.13538933	-0.42751455	-0.17039824	-0.33012962	0.023550987	-0.020623207	-0.8266163	-0.46796846	2.43161	1.2703629	0.14336729	0.4385152
KCNS2	0.5162296	0.4591241	1.3212042	-0.07479715	1.0506902	-2.5686846	-0.46929216	0.84767675	2.4125395	1.5252228	0.91994095	1.3030448	-0.85609245	0.7487817	1.5468712	-1.7097664	-0.961092	0.79502296	-1.0975161	0.049363136	0.85951805	1.1452622	1.8800001	1.5197029	1.1902132	-0.6737528	1.1980681	-0.410388	-0.17085123	-2.0892096	1.676672	1.0902534	-1.0830965	-0.9710417	-0.9194436	-1.145504	-0.6276593	-0.96967745	-0.5112953	-0.14330864	0.31350327	-1.7733994	-0.049363136	-1.0079026	-0.3740816	1.3391764
VPS50	0.27610397	0.6702051	0.26088572	-0.21365213	-0.31579685	0.13166428	0.10014248	-0.10833359	-0.020054817	-0.5546484	-0.073410034	-0.29777384	0.17906475	-0.5658555	0.38950682	-0.3774824	0.020054817	-0.3918872	-0.16780472	-0.4793167	-0.43227577	-0.13786554	0.29944658	0.04470682	-0.29446173	-0.06921768	-0.5087738	0.097536564	0.34133816	0.28291512	0.39358807	0.9526229	0.30095863	-0.08700371	0.16437769	0.30540943	0.6787362	0.40605927	0.22530603	0.030544758	-0.034760475	-0.10069466	-1.3313282	-0.5609083	-0.42979002	0.17389536
LINC01869	0.08160639	2.4440298	0.258039	0.71458197	-0.64495707	0.022796154	0.48534203	0.10428333	0.11521053	-0.7945919	-0.8472471	-0.33483124	1.088306	-0.73312616	0.73741865	-0.74048996	0.5622554	-2.0946693	-0.1199007	0.3709283	1.0420828	-0.73533964	0.28014135	0.7648277	-0.124144554	-0.5231128	-0.3976636	-0.11686325	2.1556425	-0.6217079	-0.5270047	-0.8356986	-0.7846303	0.21215248	-0.02279663	-0.43922472	0.08655405	0.3384385	-1.0370541	0.3375988	-0.22636652	-0.16253424	1.3617463	-0.40218878	2.15169	0.7410221
LINC02712	-2.0199866	2.5404105	-1.6816602	-0.23447943	0.71410036	-0.17173958	0.34551287	-0.03199768	0.51498556	0.04203701	-0.7762408	0.52000666	-0.17153311	0.33298922	0.39146566	-0.010111809	0.80587435	-0.3770156	1.1137724	1.3921747	0.042885303	0.010111809	-0.6025381	-0.5746827	-1.3306375	-1.7773609	2.1421313	-1.7888799	-0.57246494	1.2390933	-3.03268	-0.8106618	-1.0210834	-0.802402	0.7465043	-0.5339737	2.2504363	0.8205738	0.3782997	-0.28596163	-1.6607394	2.359007	0.4079032	-0.6172762	0.7492223	2.2259645
BAALC-AS2	1.3603435	-0.9440527	0.63911057	1.2369895	0.034935474	1.2324986	1.4646888	1.19942	1.1082363	-1.601615	0.44480848	-1.2656422	0.882164	-1.8439655	-0.028188229	0.893383	-0.947072	-1.5914803	0.0700922	-1.1941862	1.0057254	1.5762253	-0.58639145	-0.7240119	1.401659	-1.3840303	-0.42058134	0.6531534	1.2642794	0.86030865	-1.4883671	-1.1573968	-2.6262536	-0.99631166	0.028188229	-2.8248243	0.056138515	-1.3314018	-2.2365956	0.6964164	1.5301242	-1.7370944	-1.061266	-0.8897333	-0.5487375	1.1596642
KATNAL2	0.33175611	-0.67145157	2.380422	-0.7528248	1.0663557	-0.05099106	-0.20234776	1.1797104	-1.1153984	1.7380838	0.9080062	1.1057487	-1.601088	0.05099058	-0.93355846	-0.34763813	-0.72856617	0.982131	-0.5373244	-2.249013	-1.5200291	-1.1340919	2.1348825	2.9227767	-0.37067318	-0.96923685	1.7289639	0.2559309	-1.418932	1.1288085	-0.57756996	1.4345641	2.4774632	0.7804961	0.18826675	-0.55781555	1.5100131	1.5229878	-1.9867668	1.7828894	-1.5984488	0.14782715	-1.7074671	1.5501192	-0.56320524	-0.59604883
COCH	0.066213846	0.74564385	2.2691176	0.02973485	2.3126376	-0.7108762	-0.6850312	-0.19935536	-2.2084	2.8984807	-0.535805	1.9909594	-0.07520795	0.21008801	0.66178584	-0.5051868	-0.7287133	-3.6603382	2.1009715	0.41923928	2.587786	-0.02973485	-0.04793048	-2.1627	-0.5367081	4.208991	-1.5726607	2.5939133	0.5581577	0.49055505	-0.31387782	-0.42071176	-0.8877957	2.158394	1.5153239	0.39791274	0.3116386	-0.27043414	2.4522107	-3.5982397	0.3404281	-0.21951842	-0.6933644	-0.59114933	-0.17128682	0.29133248
C1orf210	-0.23515558	-0.8290248	0.14609385	0.6032729	-1.0493951	-0.31277418	0.14415312	0.08688879	0.5307193	-0.4790206	-0.49012518	-2.2062297	0.42271757	0.5196252	-0.1735692	-0.08688879	0.41476107	-0.6550393	-0.26235914	-0.37432623	-0.95173883	-0.6842036	-0.320251	1.4433837	-0.38906145	-0.46001673	0.76538324	-1.1463647	0.33592558	0.11527777	0.79977083	0.88208914	0.8408599	0.48248816	0.34866	1.5541415	-0.09245443	0.6496434	0.3471589	0.28273916	0.9581933	-1.5002313	-0.72874165	0.24831438	-0.2956729	-0.4006791
CERS3	-0.18184233	0.7999425	-0.5911045	-0.98938084	0.23470592	-0.17423964	1.1561027	-0.72156477	2.5966272	-0.29637432	0.21501446	-0.7995157	-1.3511977	0.74181175	0.70624495	-1.4215527	-0.006079674	0.02433443	-1.1575713	-0.4159522	0.24117422	-1.5471582	0.28685665	-0.34586382	0.7699251	0.29247856	0.006079674	-0.02996254	0.20557833	-0.19626713	0.7031784	-2.0239043	-0.31165838	0.7448392	0.79497623	-0.37218857	1.1377144	-0.31351137	0.37694836	-2.2192392	0.42214727	-0.051282883	1.1090078	-1.2291288	1.6685729	0.7743907
DNAJC5B	0.21333551	-1.0427446	0.18742132	0.06654453	0.262959	-0.76629305	-0.002301693	0.67144203	-0.13750744	-0.5887189	0.04061222	0.2665658	-0.14722872	0.41501856	0.58792496	-0.31497097	0.06469822	-0.14282942	0.38214064	-0.3303814	0.9407015	0.9436884	0.002301693	0.95750093	-0.9296379	-0.05523348	0.771286	0.35406876	-0.67604065	-0.4383073	0.1415925	-0.41885567	0.17038774	-0.013566017	-0.40985727	0.44876575	-0.013069153	-0.7205243	-0.4949155	0.9010258	-0.004771233	0.010216713	-0.33034706	-0.021321297	0.37059784	-0.011668205
GPSM1	-1.9662461	-0.34110022	-0.5784898	0.5524306	-0.39032507	-0.05523014	0.71249676	-1.0165877	0.8787222	-1.806582	1.2494593	-0.48557425	-1.4503083	-0.07320976	2.6799607	-0.25490713	-0.07212353	2.3941655	0.5260029	2.2063074	0.05523014	-0.45898676	0.13732529	0.32546616	-0.34716558	0.20938635	-0.16895151	1.695332	-0.25607586	0.29650164	-1.370089	0.80604506	0.40674877	-0.12385893	0.37247562	1.2674556	-1.2430243	0.45793104	-0.07015085	-1.1038327	0.44920397	0.69316196	0.90821433	0.5254469	-0.14084625	-0.30560923
KLHL29	-1.8173594	-1.634726	-0.38607073	1.3797517	-1.874682	-0.23010635	-0.9549918	2.668704	-0.8677764	-1.3683467	0.31506205	-1.7816072	0.032378674	-0.09540033	1.3750362	-1.4900899	-0.9033828	-1.646954	1.9094872	2.2518911	-1.519629	0.84215975	0.361135	-1.2112913	2.6541228	1.1687627	-1.4726996	1.0816684	2.306553	-0.9775076	-0.50209	-0.032378674	1.7279038	2.0679579	2.2525296	0.4156623	0.067302704	2.507318	1.377007	-0.16968012	1.3828797	-1.5585074	1.3279405	-0.38393497	-0.8814831	1.3540139
CKAP2	-0.059417725	0.48113632	0.008160114	-0.82647514	-0.2498231	-0.4235239	-0.07104111	-0.81085014	0.037867546	1.0252538	0.40311432	-0.008160114	-0.99102354	0.4787464	1.0290208	-0.3527341	-0.1000762	-0.61348486	0.48208332	0.34265566	0.90778255	-0.8072381	0.19451857	0.3515563	0.5389819	0.7419448	-0.83512735	0.12586498	0.9312029	-0.07715464	-0.64259815	-0.034298897	1.0567179	-0.70282364	-0.2800417	-0.9459877	0.37310982	-1.0925584	1.0026202	0.9385009	0.9055152	0.90914726	-0.08056021	-0.60268664	-0.79598045	1.1281815
ERAP2	-0.71363926	-1.9662104	-0.15359974	1.6365895	0.37364674	2.3550415	2.5069714	-1.591794	0.9377618	-1.0762725	0.7044611	-0.99218464	2.210102	-2.7146034	1.618401	0.5015707	1.7212877	-1.1084194	1.906683	0.8992243	1.3551908	-2.8289661	0.8752527	-0.69811773	0.12836742	1.194355	-1.0192428	-2.766117	1.455215	0.4141779	-2.3968477	0.21203566	-0.54118776	-1.2450333	-1.1394873	2.2388062	-2.691368	0.124379635	-0.26502037	-0.33936453	-1.4612579	-2.513812	0.8738327	0.041587353	-0.09442711	-0.041586876
SART3	-1.0053658	-1.2298255	0.49756718	0.44970894	-0.89110994	-1.2287688	2.9258585	1.9045172	1.941864	0.2320118	1.7462406	0.23314762	-1.4576368	0.8181057	2.4418511	-0.9418602	-0.07356739	-0.19796419	-1.4184313	-0.34184122	-0.99399376	-0.42925453	2.560732	-0.05470848	3.6520467	-1.285059	-0.8444996	-1.0581107	0.27670574	2.157136	2.7502198	-0.25124264	-0.8604264	-1.3517876	0.24683857	0.90210295	-1.4974833	2.9828043	1.3713708	0.08794165	-0.4163313	-1.2363014	-0.27709866	0.062188625	2.6528137	0.054708004
FANCM	0.2621522	1.0516491	-0.25485945	2.1927738	-0.7161927	-1.3962345	1.6629419	1.2069044	-1.7250485	2.5762987	-0.586668	2.453146	2.3802838	-0.2038579	0.23131418	3.0068226	-0.4351678	-2.153047	2.3680964	1.2665148	-2.1221476	1.4031582	-1.7164516	-0.4603715	-0.20396662	-0.6912484	0.68252087	1.5641384	2.1399426	1.9728131	2.5362558	-0.50886345	1.9658637	-0.6241441	2.7228746	-0.06785536	-1.6003428	0.3495059	-0.535038	-1.9540896	0.06785536	1.8778753	-0.2881465	-0.8860369	-0.5764308	-0.73065615
C9orf43	0.6312666	-0.31574726	-0.6837263	0.12913561	0.39214706	-0.19013643	0.14217949	0.39354086	-2.5713873	-0.361032	0.70585346	0.51459265	0.9700403	0.6762371	-0.25392962	0.20910835	0.9561043	-0.13717937	-0.11268711	0.9249382	0.33114052	-0.40404892	-0.009715557	0.16122246	0.7296381	0.009715557	0.67451715	0.40947914	-0.12857533	-0.6702094	-3.3342528	-0.4556098	-0.15713072	-1.11025	0.09545231	-3.421122	-1.138547	0.44278383	0.14429474	-0.3653493	-0.21383095	-0.31564808	-0.057002544	0.31346273	-0.32701778	0.5978308
NOCT	-0.31338286	0.76786923	0.12513041	-0.031886816	-0.14425445	-0.132375	0.8517654	0.4106357	1.5576389	0.9824221	0.031886816	0.044683695	-0.305341	-0.34259295	-0.1172359	0.67408967	-0.40718818	-0.5132444	-0.28623033	0.372895	0.3776381	-0.17410493	0.61302257	-0.45873046	0.5252192	-0.19334006	-0.65176845	0.3578546	-0.3354671	-0.03334546	0.3965056	0.05727315	0.3463118	0.54815507	-0.15889096	-0.34108186	0.41403365	-0.16142917	-0.07611251	0.36123443	0.6849239	0.48806548	0.3511002	-0.6408622	-0.9074652	-0.21711135
HAVCR2	-0.45809245	-0.40146327	0.29194188	-0.3077619	0.5085809	-0.10545993	-0.4240992	0.19644427	0.33702302	-0.59687114	-0.09129882	1.1344717	-0.233989	0.6407478	-0.6285546	-0.0724504	-0.6061752	0.8785331	0.6736877	0.10983539	0.72877	1.035198	0.6628301	-0.8416507	0.41274714	-0.052284956	1.0733678	0.8964288	-0.47641826	0.3432815	0.17908072	0.007356882	0.004440546	0.40396094	-0.068589926	-0.20008683	-0.001498938	-0.632344	-0.007811785	-0.018023252	0.55141807	-0.8843806	-0.6601093	0.001498938	0.11955476	-0.8518574
FLJ25758	-2.212984	-0.083911896	-0.779243	-2.8040628	-0.30281162	0.027514935	-2.2870917	-1.0442553	1.234108	0.21374321	-0.5479622	-0.027514935	-2.5096226	0.26357126	-0.02775383	-0.9181886	-0.3351798	0.3432827	0.11304617	0.028922081	0.36273956	-0.24646044	0.6956954	-0.0463624	0.31553936	-0.33116722	0.26288033	0.26225042	0.37910652	1.0198126	0.6893182	0.7067642	0.12617731	-1.1087036	0.4623499	-0.22954464	0.20510101	0.28314972	-0.67922497	-0.30053425	0.48011637	0.2844534	-2.9200401	0.4890647	-1.2599268	-0.603426
TRIM4	1.0681436	-0.27822042	-0.25837636	-0.16088796	-0.20667815	-0.57424474	-0.040337324	0.5602224	0.05135894	-0.48944306	1.6512668	0.3793862	0.12871575	-0.05460143	0.3911326	-0.077714205	0.002836943	0.5205915	0.13446593	-0.47489667	-0.32651305	-0.31275296	0.7388761	0.14291978	0.9234731	0.4612863	-0.7568867	0.7551315	0.5284574	0.19927621	-0.85451627	-0.5255549	0.6360395	0.35939813	-0.097569704	-0.23506665	0.22274756	-0.37896752	-0.002836943	0.017376661	-0.1918428	-0.6365907	-0.32808995	0.60492015	-0.8902929	0.61953664
TTBK2	-2.457213	2.0608315	2.227004	2.921958	2.074933	-2.5368094	0.31409168	-1.0173988	2.1859112	-1.2985616	-0.59351015	-0.21952629	0.057065487	0.6420789	-0.20194864	-0.51695395	-1.486259	1.3956151	-2.0154204	0.07264805	-0.25382757	-1.9946055	2.6344252	-0.4389248	1.1082091	-1.4743123	-0.4592595	-1.2137876	-0.45973444	3.071085	1.7483668	1.4008017	2.3627954	2.872798	-0.25008917	-0.69113827	2.2999167	2.7841225	-0.057065487	-0.7313943	-0.20173597	2.9397836	2.336909	-0.514925	0.08745766	2.4118829
WDR49	-0.8938947	-1.1157155	3.7030997	-0.7842965	-1.3414493	-1.2460008	1.1550169	-0.6159549	4.6922684	-0.75655985	2.7832847	2.8539224	-0.408401	1.3399959	-1.2780318	-1.2600036	0.557879	1.5898404	-0.9234519	0.123463154	1.4412351	-1.3741078	-1.3533931	-1.1669621	-0.029429913	2.9585094	2.0604072	-1.3112588	-1.0840888	-0.07772398	-1.2661805	0.029429913	1.7716889	0.6962695	3.0463572	-1.2576556	-0.6439376	-1.2426734	0.15551472	4.016379	3.007461	-1.1626239	1.4716039	1.1492233	1.082315	3.0887513
NPAS4	-1.8612657	-1.5444255	-1.1267228	1.3046012	-2.3024917	-0.36339235	0.3363595	-1.3251672	-0.8048129	0.49664497	-1.2235589	1.3237729	-0.75538206	-1.1940465	1.2075024	-0.04031658	-0.03979826	2.8600693	1.5079966	0.27043104	-0.88773394	1.2157874	1.8751359	0.52856016	-1.742868	-0.9295702	-1.0138764	-1.2861109	2.5118747	1.8330617	1.6612234	-0.08550882	-0.07269955	-0.4013543	-0.3823142	0.5694938	0.03979826	-0.5788388	0.14519548	0.1133523	-1.5355864	3.0373964	1.9854386	0.45712233	0.49296713	2.297722
SVOPL	0.32163525	0.83586025	-2.0768142	0.4263487	-0.10361862	0.3857503	2.1475806	0.020632744	1.8438306	1.5181003	0.59979105	0.2755189	-0.28563738	-0.311244	-0.4182024	-1.7250109	-0.699831	-0.19751358	0.8214922	2.4472728	-1.7287922	-0.5808587	-1.2002268	-2.4397645	0.84287214	1.116014	-0.02063322	-2.379651	3.8496466	0.8865261	-0.5303731	1.3973732	-0.60463524	-0.8196955	3.638771	3.356789	-2.6498737	0.7200842	-2.6497736	0.42665768	-1.1311617	-1.310152	-0.74707365	2.6413994	1.8049951	-0.57519054
LHFPL3-AS1	-1.1407347	-0.7936454	-0.41932392	-0.91559505	-1.0715828	-0.72418165	0.5183382	2.932322	2.1574368	-1.1048088	-1.963233	-1.444169	-1.2144041	-1.1359148	2.7176719	3.066391	2.9832773	2.3563156	-0.69079876	-0.11818695	0.23920345	2.5450768	-0.011135101	0.72367	0.5780816	1.0465531	1.3961878	0.011135101	0.47016716	-1.3007069	2.3910723	0.29041195	1.9252563	-0.3194275	-1.1104126	-0.1946106	0.2084918	-2.2552166	-0.33606482	-0.12523746	-0.16578865	0.21003437	0.130445	3.6422603	-0.16594839	3.360344
LOC91370	-0.19010043	0.019510984	1.0129454	-0.1256864	0.24682212	-0.000775	0.46251893	0.41827607	-0.05558324	-2.220568	0.69856095	-1.1268685	-2.0403965	-1.6003883	0.96354985	0.14577365	0.000775	-1.2710164	-1.2895277	-1.7789686	-0.6656568	0.18685651	0.2248218	0.7986996	0.75400186	0.59345317	0.011941671	0.19372535	-0.760412	-0.028458834	-1.9771821	0.44956994	-0.3444655	-2.7643507	0.33065915	-2.0472333	-0.69522023	0.27959704	0.7324426	-0.07315564	0.45924067	1.0869997	0.604635	-0.25307322	-1.6447856	-2.1931503
SUPT6H	0.12927914	-1.2802134	-0.4619875	0.34656668	-0.10333252	-0.383873	-0.15196657	0.6965833	0.10845089	0.42168665	-0.09747219	0.32116318	-0.33938456	-0.2571249	-0.16528368	0.38809776	-0.45293236	-0.13935518	-0.4689803	0.3192973	0.4042859	-0.017434597	-0.4311285	-0.57799435	0.017434597	-0.3986869	-0.111866474	-0.026038647	0.2786088	0.4069624	0.83784676	1.0656428	-1.146883	0.765275	0.8613467	0.6335654	0.52898073	0.97847414	0.9238038	1.3223009	1.5932331	0.30399847	-0.71772146	-0.5534761	-0.08058643	-0.24318266
RNF170	-0.66744924	-0.12536168	0.01967454	0.2757752	-0.08856559	-0.43239522	0.5870998	0.67945313	0.33244872	-0.7042959	-0.18196416	-0.1352017	-0.09031701	0.30608392	0.81925464	0.2164185	-0.17212558	0.009355307	-0.1859858	-0.19991136	0.63681865	0.43176198	0.7367141	0.54196	-0.36203074	-0.11935687	0.26387	-0.5058372	0.001978159	-0.14478803	0.51722836	0.16517138	-0.14310908	-0.001978159	-0.36625314	0.13066316	0.12162042	-0.099250555	0.5865729	0.27580285	-0.019437075	0.46983314	0.17301631	-0.012724638	-0.47388482	-1.018928
C6orf141	-1.1495385	0.78399086	-0.13269949	-0.3403635	0.042259693	-0.46201086	0.72271395	-0.92321634	-0.25621367	-0.68906593	-1.2017455	-0.041463852	-1.2084136	-0.5049205	0.36228514	2.164094	0.6268163	0.77972364	-0.14486027	0.13284254	-0.11350489	0.041463852	0.99633026	-0.4750719	1.2568283	-0.18647099	-0.6003456	1.1150532	0.4923129	0.8994279	1.0034065	0.60436153	1.9808526	-0.6208515	-1.6476436	-1.931694	1.0062017	-0.7357116	1.3663754	-1.1489663	1.5871568	1.6664281	0.8234954	0.30490708	-3.1041694	-0.61471653
HDAC4	1.8990676	-1.0778348	-0.9808638	-1.2150438	-0.16113067	0.43504548	1.3136427	0.41675258	-0.00965476	-0.03175807	0.7020314	0.73577523	-1.0298221	-0.9117143	1.7989156	1.542886	1.463547	1.5413783	1.3422554	-0.58811927	1.2771924	0.3466494	1.5222528	-0.72877336	-1.2181308	-0.6586931	-1.2843387	1.1787674	-1.555485	1.360542	1.7704556	-1.2150848	0.00965476	-2.1034706	-0.2477634	-0.83990645	0.8942058	1.62657	-0.53362155	-0.25945735	-0.30552554	0.2918656	-1.221236	-0.9476278	0.98050714	0.090623856
DOCK2	1.1181488	-1.8471174	2.4845114	2.992107	-0.16737652	-1.5563397	-0.44604492	-0.80038166	-1.0674858	-0.38684368	1.0202017	2.1245217	-0.5226793	0.3105297	-0.05773735	0.19594002	-0.2669282	-0.1850872	1.2516742	-0.8362112	-0.25020123	-0.8825207	0.05878353	-0.05922556	0.4428444	-1.5496359	1.6605725	1.4852262	0.04671955	0.8083668	-0.8560982	1.5332794	0.89129066	0.23156643	-0.48263073	-0.046720028	-0.24951315	0.6115942	1.0811639	-1.8259754	2.7618475	-0.059412956	0.49496555	2.801154	-0.59129953	1.3805084
LRRC18	0.9243746	-2.463385	0.85092735	-1.201127	-2.7078156	-2.86334	-1.6606536	-0.06890106	1.350193	-0.7728858	0.6204362	-2.2203755	0.86215305	-1.5420971	0.9018216	0.29604673	-3.0358458	0.54249525	1.1620927	-0.38460445	0.6829853	-0.12393522	0.7348213	1.3560972	-2.0099435	0.19066763	0.8279357	0.6500287	0.9813585	0.41279125	0.41434574	-2.066362	-2.7360115	0.60050106	-1.718442	0.03407526	1.067256	-1.6392207	0.23052359	-0.050878048	-0.03407526	-2.0567493	-1.329813	-1.2678714	-1.6123176	0.2771647
SLCO4A1-AS1	-1.1858988	-0.58459234	-0.15753031	0.4581957	0.3070016	-1.1118369	1.0811167	-0.0751071	-1.2679105	0.11611462	-0.20969105	-1.4936113	-2.7367444	1.8982315	0.56643486	1.2154303	-0.28002548	0.18143415	0.7800913	-0.2070303	-1.0307169	-0.6514783	-0.8349037	0.7531767	0.41603518	-0.06693077	-0.65177536	0.024204731	0.35410643	0.82673645	-0.17309618	-1.0664902	-2.2884064	0.52508545	0.7534218	-0.17455673	1.1102133	-0.53388643	-2.3449435	0.20537376	0.6541338	0.55358315	-0.024204731	0.70336103	0.15292835	1.9058261
CYTH4	1.5252705	0.19145393	2.400434	2.380116	2.1789522	-1.5993967	0.98181915	-0.025254726	3.7920756	-1.5282488	0.7451067	1.6417379	2.582159	2.4369273	0.22564888	-0.2205267	-0.9321232	0.14905024	1.8589568	-0.6202297	2.5750747	1.3873973	2.9578242	-0.45926094	0.52386475	0.019623756	-0.3396802	0.9802394	-0.1839881	0.9583187	-0.14684963	-0.5398617	-0.4445858	-0.18904209	1.8674655	-0.48000622	-0.6823826	-0.14443493	-1.0263352	0.20510197	-0.35543823	-0.07550287	-0.79535437	-0.51765823	-0.019624233	-0.10048628
FARP2	-0.7556696	0.61531496	-1.6375284	-2.0222692	-1.9202614	0.5246582	1.2574496	-1.7219362	-0.029767513	-0.75590277	-1.2664647	-1.6396971	-0.054385185	1.1682396	1.6815138	-2.5840616	0.7695904	-0.20067501	1.6101332	-1.2209816	-0.18638897	-0.51960087	-0.2099657	0.30153894	2.2378883	-0.11827183	1.9335599	1.9789157	-0.7366924	-1.1917	1.0760074	-1.4231062	2.2094617	1.6185412	0.029767036	-1.1440678	-1.1374063	1.2139883	-0.7044277	0.88386345	1.4161463	2.6341681	0.5175996	0.7098422	0.34269047	2.7467713
COG3	-0.27418613	0.13414192	0.55608463	-0.49886322	-0.8952627	-0.24577284	-0.13937616	1.3519144	-0.91521263	-0.36326647	0.3340149	-0.9189801	-0.30952644	-0.034985542	-0.22861958	-0.4361534	-0.13515282	0.03476906	-0.27228832	0.22389698	-0.30176926	-0.85626173	-0.26463652	0.5181761	-0.71466017	-0.361053	-0.3708291	0.22705078	0.11888409	1.043416	1.1319609	0.86120415	0.7643299	0.8051081	0.6893072	0.8180132	0.19268894	1.1065588	0.7673311	0.73179626	0.89363384	-0.03476906	-0.23237991	0.6066952	-0.4797144	0.9633951
DRAXIN	-0.36765146	-1.5725632	2.78513	0.005943298	2.569593	-0.41868305	-1.4184341	-0.005943298	0.16984749	-0.7320204	1.1723185	-0.90061426	0.9062004	2.6453366	-2.1157436	1.8887343	-0.6045208	-0.28367138	2.456367	2.5219307	0.8266001	2.4996266	1.7064071	-0.42436314	1.1093283	1.3863511	3.1573868	1.9136682	-2.7706213	0.6878166	-2.2875624	-0.4693532	0.2931404	1.3620186	2.7558746	-0.5403218	-0.79895496	-2.0934463	-0.87622213	1.7575622	2.7003417	-0.9941249	-0.18249702	-0.34427357	-0.05011654	-0.580575
STAP1	-1.1751575	1.40553	2.0341	0.22699118	0.6864724	-4.846111	-0.80862284	0.09553242	1.449511	-0.9424863	-0.9848652	-1.0162706	1.3030038	-0.23160982	-4.0718923	-0.66460943	-2.8333173	0.14193201	-0.9041233	-0.23463678	0.96872663	0.0385561	-0.42928457	-4.7588763	-0.16097498	1.5112319	0.49463844	-0.14421988	0.948905	-2.1218085	0.48994398	-2.3724923	-3.7299352	0.23894215	0.7465167	0.7217879	-0.0385561	0.23816013	-0.25262213	0.30990362	0.30827618	-1.001595	0.26678395	0.62335587	0.9396138	-3.34614
GNB5	-0.44145584	-0.38198185	-0.9805684	0.45756912	-0.3263464	2.0119257	0.9538331	-0.16462088	2.4981089	-1.1386418	-0.5465636	0.21946096	-0.25772	0.69858456	0.22885752	0.10727644	0.55377483	-0.27819777	-0.02229786	2.4780064	1.4711294	-0.47210932	-0.062274456	0.1710124	1.0040278	2.427209	-0.38354254	0.468709	-0.89634037	-0.7217665	0.02229786	0.4678731	-0.3013668	-0.48959208	-0.21584368	0.9299102	2.460566	-0.57675266	2.1498957	-1.2695322	-0.35665226	0.24998188	0.047905922	0.4746356	-0.41877508	-0.37345505
ATP23	-1.3891087	-1.2214179	-0.8130679	0.56431055	-1.3203077	0.378438	0.39722443	-0.31144524	0.64029837	-1.4309912	1.5922275	2.2782106	-0.44112968	-0.4381814	2.4921904	0.3604436	0.4176407	0.4322815	0.09974289	-0.77243805	0.06552601	2.0439138	2.6943922	-0.8465576	0.84795475	-0.7185278	-1.168973	0.75452137	-0.88807106	-1.5716515	-0.5503721	-0.12123346	-0.6249242	-1.829834	0.74491596	-0.18556261	1.5713573	0.054409027	-0.68811893	-0.09889889	0.100087166	2.3682008	-0.09821224	0.2133255	-0.054409504	0.58286905
TIPRL	0.05841446	0.67575836	0.3865776	-0.3174429	-0.5836916	-0.21442795	0.041623116	-0.21716022	-0.6620054	-0.12706947	-0.12904835	-0.07588768	0.10219383	0.10663223	-0.27530575	-0.25402737	0.37664795	-0.75717926	-0.38553238	0.01805973	-0.029007912	-0.09243107	0.046564102	0.22101402	-0.26813316	0.11067295	0.13875198	-0.31942272	-0.32300377	0.5073242	0.31458378	-0.26197815	-0.17953682	-0.034213066	0.011622429	0.11408806	1.2076769	0.5245857	0.70835686	-0.011622429	-0.27747822	0.5125866	-0.22336054	0.2195592	0.19877243	0.49199724
SIAE	1.6218596	-0.6614952	2.261397	-0.79348516	-3.0253534	2.4780302	-0.93112755	-1.2977295	0.51082754	-2.6045322	1.058145	-2.0865164	-1.9759932	1.2350731	2.7924685	1.2400465	0.2361641	2.0005417	2.381464	1.5611081	1.7868428	-2.3031197	-0.73102665	1.4716649	-1.1146674	0.87545204	1.8072281	-0.26254845	-0.983202	-1.7027788	-0.2361641	-1.2893105	-1.3273754	1.1354289	2.1780438	-1.4165034	0.60779953	0.94847775	0.951952	2.4431572	-0.5301142	-1.4608893	-0.77780867	2.8265297	-1.3141689	-1.0535712
CALHM1	-0.037414074	0.31824398	0.3458743	-0.19283581	-0.017271042	-1.1012311	0.12947941	-0.7273779	1.0604582	0.003804207	0.16755915	-0.29399633	-0.7039294	0.7499738	0.5221362	0.65768194	-0.15001631	-0.5885596	0.39354944	-0.09265375	-0.52642393	0.62326527	-0.043975353	1.2256079	0.1316104	0.506207	0.02199316	-0.003804207	-0.08772898	0.23658657	1.0364523	-0.42273664	0.23852587	-0.03920126	-0.28011942	-0.36938667	0.31511116	-0.065434456	-0.12998533	1.5982809	-0.4991622	-0.43874454	-0.6534977	0.771564	0.49058247	0.2622385
TP73	2.667368	0.67100954	0.5780282	2.8427434	2.4692492	-0.8156028	-0.40269232	0.03891039	-1.0746746	-0.2848444	-1.17031	-0.32990503	-0.8031378	-1.3322048	0.4765358	0.35206985	-0.9898348	0.0111413	-0.6349087	-0.3843851	1.4012356	-0.011140823	-1.2538433	1.0128388	-0.123869896	1.3462992	1.7543464	0.20642757	2.3465486	-0.5132866	-0.723546	-1.795577	-0.32558155	2.454424	2.798747	-0.14130116	-2.0529876	-1.6759205	-0.97125626	1.7765226	1.9096851	-0.5058789	2.2540712	3.0610623	0.59541893	3.2990222
LINC00656	-3.0576472	-0.14437962	-1.6203103	0.46123075	-1.7806745	-0.76107216	-2.0230632	-0.5512943	1.8510861	-0.3170128	-1.3676639	-2.8445234	0.7963686	1.1525936	0.20902014	-0.68495035	0.41275644	-2.0689797	1.4094872	1.1631889	-1.3556094	-3.787068	-1.525073	-0.13393164	-1.2489424	0.7981119	-2.5272646	0.8505368	0.26605034	0.13393164	0.1491952	-0.8864846	0.15631533	0.47232676	1.6688309	1.2042823	0.7016487	1.4125228	1.1936431	1.1244469	0.6659546	-0.13863277	-0.34803247	1.1653385	-1.8264451	-1.242187
PADI2	0.43620658	-1.836025	0.56396365	0.23138595	-0.30426955	0.21796966	-0.17714429	0.018228292	0.33473086	-0.9208629	-1.0663502	-0.9507711	-0.018228292	0.45851493	-0.3704245	-0.77322793	0.87612987	-1.2789624	-0.33515525	0.71278834	-0.41497016	0.41665626	-1.3602245	0.4917524	-0.037133932	-0.66042113	1.2328622	-0.9998534	0.97440314	-0.032060385	2.2424924	2.256231	0.1944139	0.5923593	0.41726375	2.3389308	-0.50426364	0.88068366	0.1502974	1.018482	1.3060997	-1.2385104	-0.5255716	-0.22599626	-0.3096707	-1.3651025
CST9	-0.5489688	-0.28609657	0.035306454	1.8629441	-0.44954252	-0.46172905	1.1069789	2.4666762	0.7605562	0.35226536	-1.0160027	0.92048883	-0.80139446	-0.082193375	-0.9311023	-0.19006062	2.4866242	0.33031082	-0.54071236	0.6978235	1.6315565	1.4797406	-0.56592274	0.48566866	-0.71518517	0.2911849	-0.8037777	-1.0037851	0.5802679	2.6463137	0.3094406	0.26353645	-0.08097839	1.4898376	-0.75049686	-0.92978334	-1.180562	-1.6518803	-1.9680042	0.12135935	-0.3329544	0.65552425	0.21905708	-0.7100749	-0.035305977	1.1117139
UEVLD	0.12522745	0.92345095	0.91068983	-0.14747858	-0.4339509	0.36336088	-0.024912357	0.26905107	-0.24856138	-0.29744577	-0.05215311	-0.500731	-0.016990185	-0.1957078	-0.19556475	0.25937605	0.2627368	0.28035593	-0.2592597	0.050991535	-0.922688	-0.6949096	0.4233985	-0.016134739	0.08943701	0.040368557	-0.23538923	-0.09025335	0.53986216	0.3258605	0.34401655	0.9198699	0.13760042	0.4063592	0.016134739	0.56226206	-0.39416647	0.5625415	0.40454912	0.20994806	-0.17259645	-0.22880602	-0.6480913	-0.22252989	-0.41438437	-0.043483257
LYG2	0.37714434	-0.8530884	-0.9077692	0.42694712	-0.8563056	-1.7044153	0.7816911	-0.7086282	1.8017821	-0.545948	0.16092348	-0.6165652	0.45787573	1.4198389	0.29600096	0.7065716	-1.6506257	1.2940288	2.1954327	1.396318	0.45165682	-1.288959	-1.1326008	-1.1491008	-1.8717637	-0.08547783	1.2514324	-0.18561268	0.9742856	-0.690578	-0.32001638	2.2091346	-0.8974891	2.3303819	0.08547783	-0.70089865	-1.020649	2.601048	-0.30336428	2.7905412	3.1015663	1.8981471	-0.988502	-0.48977232	0.28621578	-0.65669537
TCTE3	1.5673718	-0.105372906	-0.5119605	1.7178679	2.1229157	-0.29056597	-0.711473	1.6779513	1.0923791	1.6196666	-1.1635356	-0.71950483	0.3451724	-0.38282967	-0.5984564	2.0152655	-0.1838212	-0.6613374	-0.99806833	-1.3536553	0.37305593	1.7930155	1.6969991	0.022531986	0.4303341	-0.51596403	1.981688	0.73783684	1.9243774	1.0281043	1.621943	-0.022531986	-1.5874581	-2.1211085	-0.72080994	0.12728262	0.1986227	-0.5854926	-0.15660906	-1.2525263	1.3573065	-1.584136	-1.3548474	0.08748484	0.8168936	-0.8359356
LINC00161	-2.1036396	0.7083049	1.1423526	0.4152708	1.4735689	1.4696627	-0.010894299	1.1467781	0.3269496	-0.012373447	0.97231436	0.1703577	-0.49746656	-2.2477565	0.88320255	0.78200483	-1.3040891	0.70784664	-1.1684966	-0.66940737	1.3544397	1.1889653	-1.1196284	1.9851494	-0.37624884	-1.1589417	-1.522275	1.2166057	1.1580858	-1.428267	-1.6798377	0.04794216	1.5654912	-2.1286159	0.010894299	0.7483554	-1.306603	-0.484056	-0.5777774	-0.20995855	-0.057879925	-0.17341328	2.018801	-0.62975883	-0.8476701	0.93542624
TAF5L	-0.4386766	0.6174338	0.081423044	0.10721612	0.040390253	-0.23667693	0.44655776	0.54022336	-0.66578364	1.1531203	-0.54563785	-0.27680278	0.16223931	-0.025034666	-0.20673776	0.14148068	1.3762734	-0.7233212	0.33278537	0.058597326	-0.17351079	-0.31755948	0.67710614	-0.4787705	0.20402884	1.1980927	-0.42778707	-0.3350699	-0.31791043	-0.36272264	-0.7607491	-0.75557303	0.025034666	-0.2908976	-0.46499324	-0.53952813	0.46613812	-0.5324857	0.46354556	-0.61163354	-0.5449579	0.59259343	0.13800693	0.17111373	0.76352906	1.374201
APH1A	0.10331011	-0.51474714	-0.66205454	0.047534466	-0.46137953	-0.045270443	0.16512823	0.42838526	0.12103033	0.10388422	0.028669834	-0.46073294	-0.49934435	0.07699728	-0.5462518	-0.028669834	0.113099575	-0.7618928	-0.49495935	-0.089511395	-0.81425714	-0.5454459	-0.06670809	0.65808535	-0.088112354	0.30346823	-0.17301226	-0.28096342	0.039595127	0.7067561	0.68156576	1.0032334	-0.047266483	0.3804536	1.248838	0.82481337	1.071321	0.800653	0.815454	0.97150755	0.8417058	-0.49393988	-0.72071266	-0.74442434	-1.1910186	-0.93723536
DMWD	-0.059963703	-0.42999697	-1.251432	-0.02480936	0.33521605	-0.17775297	0.50349665	0.17675734	0.3458066	-0.08570433	-0.77385664	-0.30384207	0.000501	-0.18403769	0.06607485	0.24767637	-0.41592932	-0.29293776	-0.08382368	-0.72238684	-0.4661107	0.41679525	0.09640074	0.41882277	0.39322805	-0.34358072	-0.000501	0.06450224	0.1306901	0.48041582	-0.027897358	0.57306623	0.21411085	-0.2175641	0.24045801	0.3992076	-0.08234358	0.43768263	0.21697855	0.21873426	0.510941	-0.020186901	-0.09312773	-0.32364845	0.12504816	-0.06397009
SMIM11A	-0.11955309	0.54277325	0.6383953	0.2311306	-0.011076927	-0.3045473	0.41707897	0.59055614	-0.5972214	-0.044085026	0.41938305	0.22420025	-0.2675891	-0.047844887	0.111999035	-0.29490185	-0.1655755	-0.72567844	-0.031008244	0.011076927	0.3486538	0.40763664	-0.6207471	0.5973587	-0.28062773	-0.34157658	-0.37471676	0.041661263	-0.093281746	0.10247612	0.2176075	-0.22924185	0.10472202	-0.31992865	0.117717266	-0.3615923	-0.08223057	0.5221214	-0.12735939	-0.04139185	-0.12967968	0.7246189	0.6330867	0.15492678	0.39842653	0.8041825
SLC35F6	-0.11187124	-0.027684689	-0.30205965	0.15015268	-0.31607962	-0.2587304	0.655375	0.828197	-0.3112626	0.3242364	-0.16475153	-0.34007406	0.000823	0.1350131	0.46725798	-0.5478625	-0.000823	-0.10031462	-0.7796273	-0.024347782	-0.15662813	0.23283243	0.33469915	0.18506002	0.4966216	-0.43702745	-0.6451683	-0.29989767	0.056643963	0.28183413	-0.42583704	0.221766	-0.6009288	0.32423067	0.27940607	0.38885832	0.44862604	-0.024246693	0.6271014	0.52315855	0.56869745	0.34586763	0.012676239	-0.89634895	-0.15500212	-0.20473385
JPX	-0.09657574	0.12371969	-0.103039265	0.2305584	0.5155492	-0.77427626	0.003753662	-0.7535677	-0.11972427	0.2699833	0.5578561	0.89433336	0.29033613	-0.038398266	1.4065385	-0.5966873	-0.8077383	0.27397013	-0.19642162	-0.003753662	1.9597754	0.21709442	0.11911583	-0.3866682	0.9708247	0.3816104	0.38826418	0.195436	0.75112295	-0.26259232	-0.53481865	-0.035208225	-1.0057106	-0.22040033	-0.19365501	0.0673995	-0.6672921	0.2817607	-0.875051	-0.43891048	-0.45500565	-0.00770998	-0.5107794	1.0227141	0.97779846	0.61441183
DNAJC14	0.5719819	-1.0489583	-1.1503687	-0.10756159	-0.001655102	0.73165655	-0.0432992	0.21192312	-0.22214842	0.6996293	-0.27160406	0.41199255	-0.7416806	0.16312647	-0.31178427	-0.3001876	-0.19794607	-0.1552968	0.12477064	-0.021236897	0.001655102	-0.62371874	0.020384312	-0.61294985	0.23894167	0.13086843	-0.2509122	0.21186972	-0.15167761	0.17103529	0.43075705	0.07646322	0.11797571	0.16265917	0.3316331	0.30662394	0.6628003	0.65518045	0.33286524	-0.060908794	0.83445406	-0.6785741	-0.24109793	-0.2857561	-0.9864178	-0.5447297
HILPDA	0.25468874	1.2701478	-0.6769872	-0.67118216	0.26556826	0.23148012	0.45825052	-0.41663218	-0.8673539	0.805038	0.48914385	0.04756403	-0.5986924	-0.6767173	0.9136834	-0.972075	0.42965078	2.0556521	0.41403055	-0.5495477	-0.46028185	0.91412306	2.5458055	0.17259741	0.19152117	-0.1138587	-0.8077998	0.95720243	0.13319635	0.017639637	-0.60307264	1.2189136	-0.19607782	-0.061127186	-0.16156149	-0.9505229	-0.7770133	0.078579426	-0.6194663	-1.1587567	-1.6539111	0.7079673	-0.017639637	-0.18101025	0.13068867	-0.7304845
CFHR3	0.9530544	-1.3890014	-0.6155472	0.56840277	-1.1576605	1.2137337	0.19410372	-2.2435365	2.9208732	-1.886611	-0.8278341	-1.5238333	1.2231197	0.87364817	-1.3786235	1.6008291	-0.18980217	0.08070707	2.399014	2.104187	-1.7124639	1.6685128	-0.68551683	0.6268835	-1.0568104	0.65833426	-0.9277334	-1.803793	1.728982	-0.0807066	-2.083087	-1.490922	1.6261754	-1.6913767	-0.69869184	1.3015099	2.2133813	-1.1560154	-0.2581272	2.0823607	2.1913476	2.607607	-0.48960257	0.16459608	1.3462687	-0.081570625
MOXD1	-0.46767998	-0.8683834	0.026943207	-0.026943207	0.7095213	0.20094872	-0.45286655	-0.36761475	-1.1066203	-0.6118331	0.081106186	0.52605915	0.78740025	-0.5347738	-0.9971976	-0.1914444	-1.1114216	1.0710802	0.391284	0.5695658	0.72994614	1.2645788	0.769331	-2.0559359	0.8240309	0.65987206	0.7865925	1.4710732	-0.5458622	0.6944971	-0.0909996	-0.55463123	0.1512661	0.4618168	0.1503725	-0.9121766	-0.78250074	-0.47568512	-1.1692591	-0.7666731	0.40547657	-0.3658619	0.86831474	-0.51094437	0.48400688	-0.1198411
ZNF808	-0.4065945	0.6714723	-0.3030212	0.000223	-0.08370137	-0.1187551	0.6585958	-0.07419419	0.16789842	0.17878604	-1.2375133	-0.89780784	0.107950926	0.34691548	0.8632748	0.5607507	0.46553874	0.004744291	-0.16968703	-1.3348019	0.4731214	0.28146338	0.26075053	-0.019102812	-0.5078156	-0.7538178	0.14212966	0.45864034	0.55705476	0.2186315	-0.1454761	-0.4812286	-0.27601695	-0.18993449	-0.0773952	-0.03549838	-0.000223	-0.45357156	-0.38866496	0.55494	-0.000474	0.028998613	-2.725539	1.2553308	0.70927405	0.6498749
HEATR3	0.02104783	-0.29128528	-0.7275584	-0.001904249	0.8924911	1.0848205	1.1776712	1.0765312	0.6217115	0.92326903	0.32216048	-0.4046085	0.13212848	0.025683165	1.5691288	-0.09080243	0.83595634	-0.33495116	0.3406055	0.5111997	-0.08425641	-0.79171586	0.33308768	0.15290666	0.30668902	0.58885646	-1.2908642	0.8181417	0.9628694	-0.14765286	-0.28846097	-0.8937495	-1.0272129	-0.33962703	-0.4292729	0.15456176	-0.8748548	-0.005583048	0.49598384	0.001904249	-0.48286843	-0.27661538	-0.60200334	-0.080899954	-1.0101316	-0.93360925
ARMC10	0.5801697	0.17676735	-0.61119175	-0.660162	-0.167552	0.5119467	0.65408516	0.29362774	-0.15184307	0.42716503	0.53986454	-0.28060913	-0.26113892	-0.09696102	0.44483662	-0.20231819	0.46310902	-0.492321	-0.22647572	0.006567001	-0.8461876	-0.50793743	0.32401848	-0.21814251	-0.092868805	0.4229622	-0.612093	-0.002094269	0.07357693	0.50829315	-0.7010126	0.46456432	0.49753666	0.06466484	0.15864849	-0.3861637	0.56048584	0.75619984	0.67558193	-0.01243782	-0.34312153	-0.086214066	0.002094269	-0.18046856	-0.30069828	0.411839
SAR1B	-0.2715397	0.5987873	1.1523933	0.30497265	-0.31358624	-0.21525097	0.94862175	0.17315865	-0.31843185	0.18247032	-0.39930916	-0.101940155	0.06838226	0.19139385	-0.40542507	0.3938694	0.63792133	-0.3098259	-0.11136341	-0.22971058	-0.30411434	0.028512001	-0.72796726	0.8055172	-0.028512001	-0.14567375	-0.06803894	-0.5267868	-0.2073574	-0.1625452	0.4025736	0.09235573	0.22685337	0.14182568	-0.80395126	0.3998556	0.25850677	0.10568142	0.8175802	-0.20990753	0.21986389	-0.14828205	-0.10684204	0.33144617	-0.22237301	0.66395426
TMEM37	0.8997636	0.10994482	0.43306684	0.9141345	-0.83546114	-0.87803984	-0.34564924	-0.38839865	-0.20993757	0.96034384	-1.3159938	-1.041266	0.31805658	0.30722475	-0.57864237	-1.1292477	-0.9597926	-0.019110203	-1.0964723	0.53422785	-0.24468088	0.4242835	-0.93634367	0.80423594	-0.20087767	0.4184575	1.0068583	-0.9839263	0.80920553	-0.857862	0.5948138	0.3602376	0.87652636	0.75534105	0.019110203	1.4531512	-1.8334522	-0.28598547	0.03335333	0.68096876	1.0905375	-0.026695728	-0.6366062	0.15154123	-0.6440654	-1.1152253
GFOD1	0.1887083	0.65390587	-0.63096523	-0.258595	0.3414817	-0.822896	0.37648058	-0.5859518	0.42308807	0.45110703	-0.3021307	0.052010536	-1.0008116	-0.052010536	-1.1980405	-0.12617874	0.5748296	-0.45697784	0.5371895	1.4114256	0.46423197	-0.378623	0.30539608	-0.22751188	0.9495487	1.0264235	-0.19511127	0.37390852	0.6887784	0.5482006	-0.21145344	-0.17505312	-0.55892754	-0.08528471	-0.7614093	0.8326583	-0.07612324	-0.11138487	0.0640955	-0.56613255	0.58209753	0.7424035	0.5711453	0.5472007	-2.367082	-0.967968
ATF6B	0.27697277	-0.84841776	-3.0927815	-0.3662939	-0.4982257	0.56923676	-0.9888568	1.4291005	0.37974882	1.268621	0.3592143	-0.8283353	0.06064987	0.8374653	-0.015141487	-0.13095999	0.58265543	-0.27927542	0.7457795	-2.8213496	-0.5575452	-0.24758244	-0.54106	-0.5944166	-0.06767702	0.4569373	-0.57951593	0.34473848	0.015141487	0.6472969	0.5695014	0.7042866	-1.4839044	-1.7536182	1.276052	0.8557372	-0.3424325	0.04763508	1.1232386	1.0777445	1.2371216	-0.87572575	-0.23061943	-0.13202906	-0.2744975	0.01627326
OSCAR	0.022274494	-0.97023773	0.5638313	-0.12583447	0.31161165	-0.24442148	0.28068352	-4.552585	1.1671934	-0.7962861	-0.21202278	0.65393496	-0.23760223	0.49031115	-0.5319476	-0.5912671	-0.8398218	0.9271822	-0.44780016	-0.81538486	0.108819485	1.1873851	0.8730192	0.011926651	0.22518969	0.03792	1.1622257	1.0348701	-2.8093343	0.6857872	0.486557	0.05258417	-0.28503656	0.5640416	-0.011926651	-1.0066643	-0.23403549	-1.439919	-0.76106596	-0.4390583	0.48961592	-0.7438679	-0.16203642	0.013447523	0.0993948	-0.367661
NAALAD2	-1.7380052	-0.3430934	-0.6328521	3.4092045	-1.8455215	-0.74783325	-0.025508404	2.3479018	2.5070324	-1.0572467	-0.30775452	2.030807	0.18087673	4.098893	-0.24828386	3.0189838	-1.4433274	-1.7847171	2.1638513	1.2012868	-1.6827455	1.9111152	3.1216555	0.77865696	1.2195573	2.6081667	1.859262	-1.42942	1.4921885	-1.3456664	-0.8983331	-0.45308924	-0.76649714	1.9538455	-1.6336675	-1.1775851	-1.740582	-1.7467456	-0.38511515	0.4444232	-1.8203568	0.025508404	1.897965	0.64515114	0.34252262	2.7998748
GHITM	0.07699776	0.6055708	0.50468445	0.11014652	-0.33948898	0.23962021	0.55709934	0.52196884	-0.3742056	0.00707531	-0.822031	-0.022829056	-0.16809177	0.4833393	0.26419353	-2.7702875	0.89992714	-0.59304047	-0.17671204	0.5504103	-0.6956148	-0.6302023	-0.21764565	0.46334267	-0.15548992	-0.01931572	-0.40409374	-0.67944145	0.7872782	0.041147232	0.04822254	0.1574192	0.37481594	-0.028633118	-0.1168766	0.18410397	-0.041941643	-0.12249756	0.6239662	-0.00707531	0.14187622	0.79337215	0.083844185	-0.13866472	-0.3240714	-0.8783212
WWC1	-0.6177063	1.9856277	0.26822186	-1.4861045	1.9695053	0.19215775	0.69566727	1.0305438	1.3529406	-1.0046196	1.379827	-0.31644154	1.300684	-0.74186087	1.0634742	1.3723149	0.37222672	-0.64072514	0.040426254	-0.6777239	1.9473324	0.48501158	-0.11971855	0.54253817	1.9525189	-0.8617344	-1.2874937	-0.65453243	2.3892322	-0.93532324	-0.14735985	-0.6832671	-2.0675426	-0.22237492	0.49244833	-1.3474212	-0.5022912	0.8725734	1.5505242	-0.040425777	0.60247326	-1.597146	-0.2770462	3.1149156	-0.7008791	-0.6246886
LINC00537	-0.34102654	0.53545403	-0.24899077	0.07732272	-0.055024385	-0.6492202	0.8768027	0.19653821	0.86674047	-0.47719693	-0.26719594	-1.3424985	-0.40219617	-1.0287383	1.2070115	0.47556615	0.6308644	0.39260507	-0.0692389	-0.25181127	0.4446404	0.32137036	0.045661688	0.2700584	0.8023579	-0.52174544	-0.94881415	0.15603948	0.30926204	-0.13328433	-0.024011374	0.6958277	-0.28693366	-0.2861879	0.029736757	-0.15565133	-0.122697115	0.024011374	-0.62854314	0.79507756	-0.12025523	0.053533792	0.4555552	-0.28567004	-0.21821237	0.40113854
CD80	-1.0220306	0.51028657	0.57469916	0.13026977	0.8841984	-0.77253604	-0.000918	-0.16636777	1.3801196	-0.38853288	-0.30892587	0.94020677	0.5600159	0.28023696	0.17845798	0.31231475	-1.4888713	0.67008805	0.7542603	-0.31781888	1.9384243	1.2548878	1.4666579	-0.50439715	0.46444297	0.15695024	-0.042305708	0.6808207	-0.08477044	-0.53842425	-0.10784936	-0.6977751	-0.2319467	0.35515714	-0.35719562	-1.0556972	-0.48008084	0.20439315	0.034893274	-1.0038307	-0.31825852	-0.794451	-0.88641477	0.000918	0.700351	-0.1019876
CNNM2	0.7846067	-0.8691852	1.1303275	1.107239	-0.29053283	-0.24759316	-0.83895326	0.04246497	0.6138766	-0.94811606	-0.6414573	-0.20465016	1.0990198	1.0706131	-0.37334704	-1.1732714	-0.57331157	0.08542085	-0.27675033	-0.97275233	-0.09761739	0.79158473	-0.3498671	0.30776572	-0.5407355	1.0754287	1.671128	-0.6185539	0.1288383	-0.9960134	1.5481298	0.106436014	-0.006326437	0.9865682	-0.45746255	1.4141443	-0.28016448	0.3463943	0.006326437	0.10263705	0.6873863	-0.60280395	0.50423026	0.1060164	-0.08051467	-0.20215964
OLFM3	1.9321795	-0.29531384	-0.48952198	-0.005184174	1.838222	2.4351907	-1.8201799	1.5595107	2.5588403	0.39912844	-2.314148	1.3751049	0.981699	-1.6305895	-1.0869427	2.7114658	-0.16836357	1.9726882	-1.3865786	-2.2846193	-2.3687534	-0.14926529	-1.0339174	-2.2835894	-1.9482946	0.115787506	1.0287695	0.85680866	-1.9002733	0.7310953	2.3017964	0.9689379	-1.2844005	-2.1245775	2.7584987	-1.167901	-0.5846925	-2.2856398	2.6783338	0.005184174	-2.219328	-1.1800861	0.44298172	2.3255682	0.71561384	0.0812726
VSTM2A	-0.36395693	0.093028545	2.0075855	-0.48263502	-0.85299253	-1.7215252	2.3989277	-0.25427675	0.6791091	0.033842564	-0.55588293	1.7610655	0.23845911	-0.42710304	-0.21079779	-0.15861082	-0.20645952	-0.56651354	2.7641683	-0.47994137	-0.57080936	-0.033842564	2.8439775	1.1943035	2.4577427	-1.969379	3.8881426	-1.0052776	2.667468	-0.7445822	0.037170887	0.11464405	1.4341903	0.95233774	-0.9675822	1.503478	2.934842	0.62826395	-0.35974264	-0.12195921	0.5846896	-0.11713505	-0.37382793	0.8550458	0.71846724	-0.31011963
DPYD	-0.7807045	0.5215769	-0.030916214	0.14645386	1.1088753	-0.6338434	0.1772089	0.07292843	0.6910658	-1.0956621	1.8970046	-1.565423	-0.3116479	0.077477455	0.3983717	-0.5508318	-1.3303461	-0.362988	0.030916214	-0.3197317	-0.7814412	2.0060015	-0.8242545	3.4270043	0.7813883	-1.8842373	-1.9044971	0.08630562	-0.7230568	1.557972	-1.8484373	-1.7963209	2.0690565	0.21907806	3.1245918	-1.4464464	-0.73369217	-0.8671074	-1.3503904	-1.8598604	-1.1574926	1.850914	1.1100078	0.56696653	0.26433802	0.5594859
RHOF	-0.5117769	-0.04312277	-0.3009677	0.26319695	0.3426633	-0.024710178	0.06513643	-0.15952969	0.8115244	0.13188553	-0.057052612	-1.0423193	0.22050858	-0.047567368	-0.20777225	0.52318287	0.9423313	-0.4022069	-0.066324234	0.57850695	-0.010787487	0.080935	-0.28442955	-0.1804614	0.40276527	0.04265213	-0.65716076	-0.17750025	0.0837121	0.6066022	-0.2988515	0.35872412	0.14252853	0.118113995	-1.1316662	0.112885	-0.5298815	-0.76663303	-0.12398958	-0.093874454	-0.6526165	0.010787487	0.13052988	0.55439854	0.6685467	0.8248191
DNAH14	0.6634402	-0.11795282	2.7248764	2.4319053	-0.27372074	-1.2176867	-1.6755877	-1.7469501	-0.28092813	2.3237014	-0.92038727	-1.8084602	-0.40982008	1.2068877	-1.4591475	1.7590828	-0.26412153	-1.8253374	1.4434915	0.11795235	-1.9153728	1.6889281	-0.70142174	-1.2731962	-1.8170547	2.7582269	0.45683813	2.3855686	3.6071367	1.5524788	2.7541404	-1.7587566	1.3242664	-1.8442307	-0.5939746	-1.2775278	-0.14634371	2.0676198	-1.6450739	-0.45396614	1.4832239	1.665411	3.509723	0.95174885	2.846796	0.5970502
SLC25A48	-0.10838294	0.19555497	-0.22594762	0.93024325	0.27207446	-1.0248988	0.4850018	0.15052056	0.5050113	-0.28478456	0.43330646	0.48999715	0.6540487	-0.90478826	0.5103624	0.67831445	-0.24905515	0.63763165	0.41456246	0.14572549	-0.06652999	-0.20595145	0.31295562	0.34205937	0.16473603	-0.44145656	-0.17265964	0.074831724	-0.1297028	-0.9353225	-2.0085585	0.07170224	-0.39554	-0.5585959	-2.1003783	0.06652999	-0.33229804	-1.4018633	-1.0969083	-0.54588294	-2.3033454	0.34395337	0.7475631	-0.6665127	-0.15890145	0.35878015
APOBEC4	-1.4574792	-0.387367	-0.8395345	0.07046819	-0.24393916	0.21482635	0.66069865	-0.059029818	1.1703913	-1.9307277	-1.2447951	-0.15333104	-0.5507729	-0.050848722	0.9902928	-0.9884951	-0.5354097	-0.30102897	0.1457789	0.5706537	-0.18141484	0.7703593	0.8689387	-0.32944274	-0.23085093	0.23384881	-0.3967855	0.17870164	0.78711915	0.04226184	0.3341925	0.08740258	-0.22948527	-0.95482564	0.24218488	0.6111939	0.023617506	-0.60961556	0.8111193	-1.0641525	-0.09993529	-0.023617506	0.68452	0.3621347	0.486557	1.0296519
CFAP97	2.4253316	-1.0340042	-0.28892136	-1.7378092	1.1521854	0.9193263	-0.8976002	-0.3956256	2.2212362	0.09297848	-2.0558472	-0.8826628	0.1481471	2.210825	2.0930996	2.5859141	-0.6951122	2.8658462	-0.8894453	-1.6781979	1.0937834	-1.8326302	0.98553085	0.9293804	-2.3068132	-0.9489918	-0.33855534	2.328794	-1.521451	-1.9767456	2.453495	-1.8185453	-2.2832737	0.5913167	0.97892	-2.0807858	1.3947821	-1.2393165	1.932538	1.1512485	-0.36447954	2.1547751	-0.22451496	0.11477232	-0.09297848	0.1072917
ATP11B	0.3027625	0.37423754	-0.23163652	0.33632517	-0.5607395	-0.02510643	0.0358634	-0.5264683	0.39914942	-0.42728853	0.22933722	0.32960272	0.5082431	0.54280424	0.22545624	-0.19441986	0.43080568	-0.18703985	0.16293001	-0.2072897	-0.1554985	0.01952982	-0.18545198	-0.42151928	0.3141904	-0.05973959	-0.1934123	-0.6827903	0.15705585	0.102712154	-0.44300652	0.38374376	0.12970114	-0.19787884	-0.21570492	0.007664681	-0.057359695	0.55556726	-0.8200731	-0.007664681	0.22487688	0.8691726	-0.052455425	-0.023202896	-0.31038237	0.2780013
GPR62	-1.134963	0.99595165	-0.001549244	-0.20391655	-1.7244167	-1.0901241	1.6126795	0.18611574	0.25924635	-0.71693325	-1.0918875	-1.4279599	-0.78545666	-0.5567088	1.2769756	1.0694242	-0.49005985	1.2530718	-0.019393444	1.0151072	-0.41137028	-0.16171122	-0.15771389	1.5761366	0.9622011	1.6099825	0.5740032	-0.040348053	0.70023346	-1.9100232	0.6871004	0.036070347	-1.3546581	-1.7182331	0.21244144	1.1060658	0.001548767	0.8179679	0.11567211	2.598259	-1.3055353	-0.029039383	0.90470386	-0.6050997	0.29068732	-0.035277843
SPPL3	-0.2531953	0.38126802	0.03676176	2.025042	2.312335	0.23877907	-0.8472662	0.00962925	-0.15475655	2.0362663	1.8010459	-0.00962925	2.6806288	0.7903309	-0.51871634	-0.17873573	-0.7272439	0.06645441	-0.17419195	-0.39101934	1.5645494	-0.24562979	-0.75369215	0.5547633	0.8396516	-0.5709367	1.4475145	-0.805192	0.33370304	0.96448326	-1.3974805	-1.4088378	-1.4105515	-0.6201563	-0.4935789	-1.0777826	-1.0387654	-0.6076298	0.38159323	-1.6533108	-0.49884367	1.6938615	1.736754	2.6082826	0.051310778	2.2440314
KCTD17	-0.043124676	-1.4384918	0.64492226	0.4550619	0.34626293	-1.4853148	0.64460707	1.1304541	1.2598338	-0.18838835	0.395916	0.007468224	0.24880362	-1.558105	0.45993423	-0.6660466	0.74232626	-1.1470356	0.62138176	-1.5024824	-0.41790152	-0.257751	-0.98058844	1.2988901	-0.06278849	-1.524787	-0.39533567	0.2311101	-0.16784143	0.8210063	-2.0056376	-1.926866	0.8454027	-0.007468224	-0.3769555	-1.4309945	-1.9988093	0.58709097	0.7923355	0.3174653	1.0191274	-1.2692966	0.14464593	1.408575	1.315476	-1.4648767
SUV39H2	0.02305746	0.72177076	0.026886463	-0.4837079	0.24300432	0.6486573	0.03472948	-0.06929064	-1.0060382	1.2015958	0.37846804	1.0453858	-0.34024096	0.23032999	0.26615	-0.16043234	0.4603696	-1.0890126	0.012607098	0.4772172	-0.02589941	-1.0642333	0.16239691	0.28060102	0.4161315	-0.012607098	-1.0462642	-0.24275923	-0.03341055	0.061975956	-0.49027586	-0.42090082	-0.096306324	-0.3105998	-0.33300257	-0.46140814	0.7733798	0.6348901	0.8697629	-0.19462824	-0.7051091	1.3189387	-0.5023351	-0.025743484	0.24663877	-0.56756496
CYB5R3	0.39279294	-0.617913	-0.1835382	0.011606455	0.053306818	0.15423322	-0.45807433	0.26341367	0.27309537	0.001630068	-0.41463542	0.43948865	-0.08368373	-0.2554996	-0.30845618	-0.66216636	-0.48657393	0.44613862	-0.29605842	-0.1073854	-0.41206813	0.57068086	0.42695737	0.367491	-0.08302283	-0.3328817	0.30696225	0.079036	-0.035691977	0.7345488	0.63755727	0.41405034	-0.01591754	0.44489503	0.07803273	0.6357043	-0.37565112	0.001543284	-0.23716712	0.021442652	0.389539	-0.2751453	-0.01655364	-0.23625207	-0.001543284	-0.0110991
BPNT1	0.79200554	0.23828983	-0.7695193	0.18556309	0.08207798	0.39815712	0.47338486	0.6291342	-0.28401184	0.20486736	0.014706612	-0.53846073	0.670434	0.4523468	-0.14675426	0.3305893	1.2137079	0.53852844	-0.39416027	-0.239048	0.05624199	-0.121222496	-0.108034134	1.8498764	-0.34425735	0.73887444	-0.13165379	-0.31958008	0.25238705	-0.8495636	0.588295	-0.67198515	-0.365263	-0.3418045	0.07054615	-0.063557625	0.28088474	0.3470955	0.62275314	-0.014706612	-0.6589484	-0.36359596	-1.2365432	-0.8218584	-1.0740299	-1.0018024
MYO18B	0.16931915	0.5852103	-0.51663876	-0.59247494	-2.5230584	0.3165965	1.4841061	0.34096956	1.2787828	-2.1011858	0.57164764	-0.8369813	0.8903656	0.58301544	1.9307504	-1.2463789	0.16180086	-1.0910468	-1.7128401	1.2095857	-0.2714877	0.38166523	-3.272492	1.2896876	0.065093994	-0.054058075	-1.0304503	-0.40359306	-0.045824528	-0.35849953	-3.48069	-0.064519405	-2.78999	-1.6879563	1.401535	-0.123952866	-0.54451036	0.61471796	0.8905034	-0.40996408	0.50379753	0.59213257	-3.1747518	1.6578779	0.44113874	0.045824766
ETFBKMT	0.14331579	-0.08768511	0.8100872	0.1774211	-0.33646393	0.36207962	-0.2979102	-0.68348837	0.23768091	-0.20107841	-0.86680174	-0.23878622	0.64718866	-0.013962746	-0.5342827	-0.76574993	-1.3521123	-0.041894436	-0.9913173	-0.21493912	0.14874458	0.51764774	-0.03716421	0.81970453	-0.3425579	0.15179014	0.90560246	0.4130745	0.3572545	-0.49222517	-0.3637209	0.29196644	0.41119862	0.9168806	0.27964163	1.2783723	-0.5613632	-0.25182486	0.50739527	0.013962746	0.49499464	0.109240055	-0.4926412	-0.2825067	-0.352216	0.022264004
DRC3	-1.295671	0.47229147	0.5365467	-0.17799616	-1.4202857	1.5962706	-0.08284426	-0.27499533	0.721745	-1.0854778	0.48590374	-0.47360945	-0.47304583	-0.40201664	0.07834196	-0.6602068	-0.30845022	-0.8107476	-0.5952182	0.525682	0.71129227	-0.3155923	-0.398798	2.362433	-0.7788129	1.3777099	0.6250262	1.5445108	-0.671226	1.23347	-0.1986289	2.2563057	-0.5140948	-0.26174974	1.4969301	1.679049	1.9545298	2.2014818	0.5827069	2.1036544	-0.49766016	-0.9041996	0.50501347	0.63157177	-0.07834196	1.5648015
[truncated: 19,400 more rows]
