# Supplementary material for: An immuno-score signature of tumor immune microenvironment predicts clinical outcomes in locally advanced rectal cancer
Source: Front Oncol. 2022 Sep 29;12:993726. doi: 10.3389/fonc.2022.993726 (PMC9558072; doi:10.3389/fonc.2022.993726)
Supplement: Supplementary file 1 [file DataSheet_1.zip › Data Sheet 7.CSV]

	GSM1103623	GSM1103624	GSM1103625	GSM1103626	GSM1103627	GSM1103628	GSM1103629	GSM1103630	GSM1103631	GSM1103632	GSM1103633	GSM1103634	GSM1103635	GSM1103636	GSM1103637	GSM1103638	GSM1103639	GSM1103640	GSM1103641	GSM1103642	GSM1103643	GSM1103644	GSM1103645	GSM1103646	GSM1103647	GSM1103648	GSM1103649	GSM1103650	GSM1103651	GSM1103652	GSM1103653	GSM1103654	GSM1103655	GSM1103656	GSM1103657	GSM1103658	GSM1103659	GSM1103660	GSM1103661	GSM1103662	GSM1103663	GSM1103664
RFC2	6.982946407	7.717984077	6.990102795	6.014931565	6.891733042	7.864573539	7.066652167	7.306388006	8.030546123	7.207498348	7.816043315	7.769879681	6.452892301	6.189222581	7.599090551	7.278100252	6.822667715	6.787776597	7.461400412	6.700025795	6.949721229	7.006964424	7.311360606	7.414641154	6.483495376	5.472262216	6.781354324	7.011811579	6.906672412	6.943297616	7.095510962	6.880862582	6.952955536	6.894311341	6.457852827	6.830091404	6.783994979	7.183573071	5.985631627	7.156592772	5.729959226	6.061156344
PAX8	6.485928224	6.601823546	6.680237527	7.296279356	6.999846608	6.970697654	6.793857196	7.427986781	6.951745683	6.579870684	7.075675483	6.73793786	7.261249534	6.71356584	6.630671764	6.8439697	7.171147431	7.128079053	6.851204428	6.89106645	6.677961659	7.571962877	7.004018484	6.803689714	6.219412337	6.865261195	7.002490073	6.687337873	6.915397269	7.204157822	7.068715534	6.842819726	7.271887057	6.394824794	7.302511366	7.221388663	7.284665498	6.852185511	7.677753665	6.851095615	7.255004335	7.221694181
ESRRA	7.698341407	8.14530103	8.037577731	7.690642841	8.006691555	7.626810341	8.121343998	7.692671938	7.740385506	7.875426622	8.863608622	7.307322157	7.668921019	8.184920027	7.185233105	7.98863909	7.944137252	8.048370978	7.999382191	7.251751369	8.686201393	7.58624015	8.034506011	7.725405254	7.43741601	7.212157152	7.909168361	8.08331299	8.023659455	8.411982187	8.258208697	7.205331376	7.750143223	8.364837447	7.573675944	8.052962874	7.92556854	7.862903633	8.126461603	7.801402544	8.625338592	7.773778618
SCARB1	8.102707553	7.936679094	8.428854603	8.000484067	7.483264728	8.472387446	8.364885523	8.281439938	7.845104494	8.061962846	7.623628033	7.893446198	8.005884023	8.033337537	8.350003283	6.973173791	8.355622309	8.255587231	8.465143046	7.836344902	8.856183699	8.195806848	8.203081315	7.343803143	7.743957559	7.615838944	7.618655802	8.315512004	8.044279692	7.898989743	8.181746299	8.496572499	7.931191984	8.651798066	8.317055159	8.33127148	8.090272059	8.255778265	7.985996153	7.954353581	8.357652492	8.389539305
TTLL12	8.62786549	8.347429847	8.543175078	7.874082558	8.530821898	7.540810255	7.845977335	8.262730617	7.803072039	7.735783869	8.313022397	8.151824506	8.436243716	7.900848271	8.435019954	9.029547511	8.506605491	8.593116199	8.595067016	7.812057225	8.265046684	8.491803949	8.710266791	8.980218625	7.900957483	7.977376797	8.902730234	8.367762611	8.775626266	8.788223843	8.453443721	8.435715852	8.613913563	8.498788449	8.622497026	8.235880919	8.018687241	8.864673687	8.40396801	8.617036481	8.745230894	8.233710359
CYTOR	2.707192403	2.827926726	3.065532144	2.968619654	2.981411898	3.182743936	3.223407191	2.863138248	2.799426762	3.087577034	2.814967263	2.628633891	2.8684375	3.533110583	2.947433359	2.749044725	3.147495144	2.974428783	2.864527581	2.805131206	2.665991436	2.966728283	2.711614312	2.798366158	2.919888345	3.243028083	2.809450544	2.670891293	3.065532144	2.985571268	2.737718496	2.963705815	2.965989082	3.104038307	3.279847192	3.203141266	3.221579977	2.973550843	3.30390516	3.317865581	3.374305743	2.904339542
ADAM32	3.427947261	2.810852442	3.458471584	3.634814737	3.265853897	2.974428783	3.893893164	2.959103997	2.934128543	3.22629008	2.876559659	2.565547594	2.742709964	3.346562561	3.01187729	3.042346452	3.590005951	2.998971587	2.77155113	3.178275655	2.947147611	3.2314416	2.696351423	2.869706857	2.595927328	2.83287772	3.337132729	2.758600491	2.577897744	2.900765635	4.026149893	2.919487658	3.022582546	3.688704733	3.027522956	2.670161518	2.728387315	3.11582434	2.972637994	2.963252802	4.955806548	2.98761023
PRR22	4.396832613	4.395096779	4.63988799	4.292049071	4.756264479	4.43214049	4.462831495	4.647093968	4.396222918	4.600798855	4.452135332	4.077418012	4.157171455	4.410052609	4.344460694	4.670764335	4.777010988	4.271290797	4.627217936	4.383781645	4.157366483	4.393433906	4.243057216	4.452615684	4.350056766	4.437916265	4.381967245	4.30981533	4.32538741	4.195662323	4.084412179	4.336088844	4.480015709	4.308978056	4.316698814	4.569093738	4.210399059	4.209943638	4.151623519	4.444874487	4.520146827	4.638453551
SLC46A1	5.24184726	5.103571604	5.588240006	5.079829651	5.61642699	5.49409472	5.16380618	5.379369209	5.172907307	5.243720467	5.387079334	5.022967095	4.804974382	5.563186746	5.165904256	4.971081409	5.631032782	5.591064678	5.566336548	5.545404522	5.05902505	6.003181931	5.633148922	5.100382542	5.213256803	5.322857828	5.016698314	4.862302649	5.166625494	4.858007363	5.081251361	5.234515958	5.382025053	5.851722371	5.912674428	5.109247809	5.214817327	5.277203098	5.513967216	5.083753053	5.223079626	5.049090276
TIMD4	2.577458613	2.436876087	2.821022573	2.780452869	3.050391462	2.407851139	2.33011921	2.475684625	2.338786539	2.493618562	2.493934476	2.587042804	2.61557713	2.483204211	2.267844564	2.535015179	2.68694276	2.418124613	2.662366126	2.316344357	2.419058054	2.565312409	2.927215276	2.690347515	2.578791041	2.667883138	2.495551331	2.424054707	2.398210045	2.536464931	2.343353762	2.567083874	2.343768669	2.444729439	2.362568658	2.593589148	2.600897222	2.520559784	2.713520496	2.459172199	2.595350896	2.622314022
SLC39A5	7.062839938	6.525250562	6.980954383	7.681067719	7.245054775	7.525111499	7.930141735	6.183663713	6.465918601	5.861940535	7.609523246	6.0065958	7.158913251	7.640529333	7.20508551	6.729455915	7.039691868	7.490718292	6.868828313	7.300482977	7.92593721	7.084559353	7.428057602	6.86844998	6.904907552	6.294043624	5.880897488	6.813771822	6.742198559	7.298744675	7.41082913	7.405333946	7.097346413	7.182177953	7.081022322	7.067359978	7.905412382	7.149107747	6.452340033	5.952633513	7.744850453	5.785337179
ATP6V1E2	4.259688182	4.132178522	4.657881608	3.796614332	3.887544967	4.504417433	3.966556333	4.197473378	3.845350692	3.693182392	4.298336956	3.974877637	4.187002314	3.704978537	4.662121232	4.46876295	4.223732238	4.106643873	5.234837485	4.13200897	3.824266411	4.639039146	3.647954424	4.235903696	3.945887651	4.107983911	4.195366921	4.335992689	3.883686435	3.943602153	3.908786601	3.900129764	4.123310125	4.692730427	4.562130459	4.179186912	3.787800563	4.072768607	3.554132174	4.530782582	4.204385293	3.924130412
AFG3L1P	5.736435531	6.026391136	5.576779052	6.118552994	4.610203506	5.660842471	5.61381938	5.193071689	5.186623194	6.131869497	5.460779889	6.431766357	5.941277674	6.015173178	5.998866527	5.110065007	5.969056598	5.71571777	5.666342886	5.187221041	5.627807479	5.317937635	5.33344107	5.357376866	6.559780497	6.429167897	5.086460881	5.653884981	6.317776189	5.593463246	5.687931662	5.887004145	5.646106344	5.832391138	5.855334687	6.598593756	5.576075139	6.616653473	5.992227032	5.806846408	6.425261366	6.876994088
CILP2	3.224791986	3.115686972	3.485769368	3.247807755	3.414213631	2.878190112	3.069907937	3.164075213	3.205654882	3.053892952	3.300148367	3.33449394	3.240945579	3.321781375	3.493428219	3.404704497	3.153612057	3.20310759	3.619801734	3.315082018	3.12954406	3.392161106	3.096088309	3.137207481	3.097041885	3.020305566	2.976601395	3.172060459	3.192073836	3.069474449	3.182778943	3.475439308	2.934248401	2.942376781	3.131548226	3.316524088	3.46760834	3.430891352	3.211612269	2.917270187	3.141875069	3.300148367
TMEM196	3.150809699	2.960916624	2.821022573	2.952352642	3.196161778	2.679238664	3.136077802	3.349694728	3.013112184	2.949314709	3.111487684	2.645040761	3.158081374	2.969891367	2.816468551	2.834765672	3.098747955	3.194538107	3.454453562	2.932518383	2.978842577	3.158081374	3.153853955	3.130298516	3.31144673	3.156223861	3.430539275	3.147159833	2.983089317	3.14998291	2.990964261	2.953422018	2.865814456	3.034505126	3.169688224	3.157495638	3.087129394	2.793595545	3.034679354	2.992060839	3.326448986	3.011380049
BEST4	3.142663657	3.018378275	2.667692202	3.039402083	2.79060665	2.803586327	2.72424985	2.426074242	3.076293669	2.712586242	2.816458842	2.684096201	3.346689658	2.647022637	2.489231466	2.671183028	2.725213116	2.304387655	3.48661091	2.583957869	3.126674982	2.452295199	2.877638814	3.650925579	2.926902148	2.877791189	2.730654908	2.462530949	2.861002388	3.237805101	2.817961109	2.728829519	2.625918806	2.964945273	2.494517041	2.829076197	3.051675691	3.194236414	2.758296308	3.959077193	2.738978696	2.591802597
CORO6	3.126924718	3.135510522	3.611013001	3.511644988	3.671005854	2.983624096	3.336751049	3.115873211	3.019331536	3.234221931	3.091956698	3.131491352	3.185341321	3.327811428	3.096063456	3.230214518	3.440088605	3.331401991	3.57241698	3.261893534	3.212895327	3.420503305	3.281417034	3.279655661	3.387117686	3.381436138	3.331281687	3.313016072	3.17378073	3.330209839	2.984740231	3.305069505	3.459164918	3.374578345	3.297728114	3.576418246	3.654407469	3.099096433	3.868913879	3.334774443	3.275459397	3.690184076
ALG10	3.510265979	3.196882189	3.366600184	2.959623769	3.108404733	3.578599213	2.707098769	3.44249847	3.847271941	3.039255368	3.509262007	3.942327314	2.865990365	3.006256939	4.867572303	2.942681241	4.755547538	3.674569831	2.593886636	4.105103671	3.869972258	4.772714382	3.119066165	3.126645084	2.71613279	2.659225733	2.921250182	2.855302062	2.916573593	2.671851745	3.054391796	3.196882189	2.601684452	2.898723813	2.857005939	3.079670186	2.646670083	3.34992467	2.720869343	2.985102402	3.202378758	2.535201108
C15orf40	5.04617698	6.506563156	6.133670275	4.751468121	5.834910053	6.717613946	5.34771902	5.559315007	5.252092039	5.101674151	6.311487354	5.571373242	4.151467139	4.842476908	5.409631777	5.291828894	5.550235468	5.912121508	6.354813827	5.30764736	6.558673447	5.499102066	4.766474306	5.788367752	5.333224014	4.933002058	5.732422375	5.407132094	5.486570409	4.967401341	5.816252291	5.976223464	4.90319119	5.547687068	5.790681798	5.5039761	5.438599952	5.722545497	3.765332262	5.838759015	6.938029691	4.405786842
RAX2	5.390000982	5.58237343	5.746437618	6.015885255	5.69337091	5.412686982	5.402924077	5.420694149	5.560129874	5.686429073	5.542577369	5.391970878	5.773827526	5.902518568	5.379851866	5.443160597	5.498800725	5.399632457	5.053818156	5.346748695	5.462997406	5.412450385	5.380933883	5.602372618	5.240418728	5.874364609	5.322233353	5.395718868	5.454852731	5.366095484	5.265288873	5.49221539	5.795071332	5.792592154	5.561596422	5.534759968	5.376134925	5.347616235	6.002659839	5.440551851	5.486492579	5.702228636
GIMAP1	5.687825811	3.658873317	4.815812364	3.678519734	3.703987725	4.16617077	5.255737536	4.243715094	4.339259519	5.136513518	3.262531007	5.676734493	3.583977276	3.766967104	3.573298117	3.806717696	4.221703384	5.002543808	3.628912276	5.039612249	4.004734563	5.304401013	3.991645454	5.023051805	5.386472824	5.822590959	3.542842132	4.514735882	4.629582976	3.777526612	4.471431236	4.269485179	3.899476958	4.236240145	3.904444824	3.556387125	4.495106887	3.605186197	3.691883487	4.849758896	3.729942925	3.214861196
CFAP53	3.013595603	3.05674622	2.97653683	3.009405859	3.317990182	2.996148807	3.079308928	2.842523585	3.085414196	2.92701842	3.070304163	3.018037611	3.308822335	2.964093915	2.996862022	3.041971741	3.187912175	2.956397583	2.977094269	2.813653128	3.090068511	3.074564129	3.069354513	3.215368276	2.893042392	3.315184578	3.094091495	3.102821148	2.983408405	2.795767027	2.847469967	3.205628749	3.137213729	3.011470905	2.699580634	3.164397997	3.036663192	2.98592692	3.148466578	3.070586816	3.621020897	3.132789239
CATSPER1	3.995567458	4.163869206	4.220742615	3.991960285	4.351992487	3.814732483	4.05573139	4.23771539	4.194974477	4.168452987	4.43204066	4.176474102	4.42920716	4.109616869	4.176923923	4.098827759	4.22505823	4.026159528	3.853503609	4.317487553	3.925146621	4.422542988	4.703328382	4.235431961	4.403667327	4.072113361	4.454683177	4.01768988	4.020485407	4.125213877	3.839746441	4.175221316	4.040929988	4.160031462	3.974586951	4.087803874	4.150575235	4.200531821	4.31293237	4.199357225	4.355160992	3.865339323
GSC	3.101704372	2.818992503	3.148776942	2.613692049	3.779845098	2.815344043	3.127397769	3.019210396	3.046109407	3.227237166	3.195551844	2.764262901	3.003538147	3.100274193	3.01544644	3.203380428	3.407324338	2.839977646	3.424791025	3.165831097	3.243503362	3.308767216	3.160485539	2.9280057	2.700153722	2.855344074	3.279693095	2.685935932	2.865468913	3.164255957	3.344221479	3.082743722	3.304646197	3.011470905	3.205051634	2.99013994	3.177699071	3.09391014	3.408128785	2.803143352	2.937101426	3.204080498
SP7	3.239571149	2.967095668	3.102734645	3.310369852	3.438194483	2.679840496	3.077238275	3.052506205	3.05497002	3.252702434	3.098401416	3.081700113	3.198872868	3.050170459	2.849854651	3.135023982	3.062322421	3.240032499	3.037540401	2.889261269	2.974373612	3.15509124	3.248251484	3.014740581	3.033589006	2.854476989	3.185490458	2.857263247	2.815724478	3.041971741	2.896855186	3.035326881	3.157091445	3.187741625	3.201167444	2.934664759	3.101049329	2.898373568	3.145132246	2.866738382	3.089502701	2.870423827
PRSS33	5.274682137	5.208814963	5.22778393	5.147617346	5.703132631	6.238386352	6.251069624	6.636544832	4.596703607	7.569305827	5.8036659	4.923191866	5.462277588	5.732450086	4.911950942	4.965914347	5.920986884	7.597069904	5.017445612	5.136037431	5.447981956	5.935490581	9.579403923	5.519773415	4.732079468	6.930202075	5.363478826	8.124239447	5.052896568	5.449664338	5.673594883	10.30785024	6.854548613	5.501500385	4.841138191	5.17080749	5.127895073	5.249233521	5.940731782	4.72022322	5.499031165	6.461756
CBARP	3.887285791	3.763774455	3.537594239	3.627057466	4.389081228	3.421532387	3.626914721	3.978907209	3.511632017	4.039528274	4.056039302	3.472368954	3.792301342	3.962218159	3.794788457	4.050247701	3.576366481	3.974077486	3.794844988	3.870932624	3.635606593	3.731613121	3.838563692	3.847650648	3.450463875	4.019304745	3.717176845	3.56811669	3.466298319	3.791442593	3.591244585	3.713373411	3.729784639	3.702655613	3.670177917	3.77604865	4.117773167	3.584391491	4.119550133	3.515112205	3.691426476	4.001356001
LEAP2	4.928414909	4.842513395	4.657296475	4.81552781	5.854871779	4.825686078	4.259526191	4.495301534	4.991955149	4.776414378	5.536445011	4.382951081	5.158092303	4.392454951	4.540243732	4.96942413	5.125404602	4.842615824	5.036434981	4.375318186	4.648370731	4.606896219	4.702991547	4.844754521	4.838462126	5.204042413	4.858323634	5.242301023	4.877511517	7.365225191	4.377422951	5.480743281	5.368973089	4.675208031	4.553131688	4.869583619	4.878795955	4.762372281	4.619514712	4.568430375	5.193412678	5.143163347
CTCFL	2.395059628	2.525038669	2.353922333	2.731422475	2.388092006	2.348366819	2.476288577	2.544493902	2.372320325	2.437730938	2.209033075	2.510368356	2.310489914	2.501491618	2.492409072	2.288173535	2.194651604	2.243757049	2.275978261	2.530944422	2.375001042	2.748362412	3.634149974	2.391075462	2.409729577	2.22701011	2.395689511	2.210065007	2.393008794	2.524855123	2.038941803	2.232965907	2.339966204	2.389303478	2.451177682	2.522163836	2.278949465	2.409888768	2.585319505	2.171051753	2.688332608	2.20292775
C4orf33	5.812233755	6.123519722	6.318578492	4.559806802	6.675671815	5.325233022	5.495630017	4.992758119	6.282673193	5.448588804	6.573812911	5.06693154	4.773982766	4.726975119	5.441476252	6.102205576	6.43094661	5.267343717	5.639161938	5.918841545	5.068812593	5.978714058	5.961526128	5.988906156	4.682356978	4.793865512	6.268493285	6.027787779	4.57802277	5.553578114	5.269882182	5.721319443	4.672712232	5.179626472	5.155216915	5.133375499	5.856182259	5.272790318	4.566735255	5.837965858	6.116449937	4.959741938
TVP23C	5.219506106	5.219648586	5.341225283	5.235689581	5.725052371	5.051108865	5.154548828	5.34531919	5.281420727	5.492091719	5.675523685	5.173396939	5.312400208	5.452214844	5.004340574	5.285905373	5.334058739	5.268569777	5.19843362	5.322470024	4.888032083	5.471150835	5.612130504	5.200061153	5.20966018	5.229440152	5.079211249	5.190572095	5.26990305	5.246463988	5.000239239	5.399339171	5.445421998	5.331175777	5.460136756	5.244996296	5.356019313	5.225467693	5.528174854	5.300499658	5.256158918	5.187839072
FAM71A	5.501157847	5.675406768	5.67732657	5.287335377	6.253217075	5.401788867	5.74283764	5.618242786	5.277780299	5.922810507	5.827504824	5.351928568	5.84200399	5.869935965	5.619670673	5.647483504	5.919976021	5.619753686	5.005410387	5.553803315	5.25602569	5.671207802	5.375960669	5.688721579	5.290212759	5.601885822	5.604168619	5.533981641	5.362615136	5.458573701	5.444842061	5.679063705	5.827436338	5.562880788	5.207068111	5.545241204	6.343820657	5.298291767	5.700615052	5.507901435	5.877906134	5.421598741
GAPT	3.232212547	2.310118563	2.298525822	2.327652407	2.255761869	2.147295945	2.218782595	2.587281778	2.285861003	2.425726602	2.262141189	2.214868155	2.411286496	2.117549224	2.495296623	2.402327436	2.410859288	3.099430929	2.151846585	2.065205724	2.144389584	2.382062454	2.349221593	2.38224182	2.331844562	2.240918805	2.144042158	2.309660086	2.239963857	2.148665223	2.356690602	2.467663731	2.217070979	2.170018427	2.094106738	2.204008869	2.331844562	2.192328416	2.65753329	2.006389556	2.291293084	2.372456912
ERICH5	2.950576358	2.297452543	2.145229206	2.989068257	2.286088782	2.084671531	3.263571645	3.771540164	2.075254232	2.032728495	2.040182873	2.571362525	2.115173728	2.221844913	2.055063516	2.073233294	2.812528702	2.334345187	2.060632523	2.084508745	2.874743828	2.291293084	2.48775748	2.125827436	1.975897339	2.174082544	2.069535692	2.414356515	2.668741044	4.305283384	2.358832138	2.281648132	2.425092926	2.304627503	3.43383763	2.176866137	1.942842643	2.571362525	2.173842715	2.09486423	3.030077208	2.129008672
CCDC185	2.985655694	2.890834238	3.160261245	3.165588947	2.898022296	2.963118115	3.25393015	2.948875987	3.017687782	2.9775712	2.936253449	2.936253449	2.841579097	3.19124545	2.933185663	2.798937492	2.937581623	2.616027204	3.226814552	2.789074968	3.046490123	2.874107799	2.961439	2.825595483	2.835906535	3.227238756	3.060193402	3.275949597	2.7931575	3.23982729	2.721388711	2.775794334	3.179587678	3.092272684	2.61536612	3.002008342	2.946935426	2.889332488	2.648248415	3.058675824	3.264750484	2.883712891
ENTHD1	2.274471468	2.260931867	2.039881396	2.059425002	2.313116558	2.1842409	2.218119119	2.155060888	2.252907091	2.196650446	2.326338482	2.078986537	2.347718169	1.986466597	2.205970604	2.20210161	2.525060556	2.215936307	2.279240091	2.326316082	2.077669044	2.258182774	2.67718105	2.106770838	2.33723342	2.192811723	2.21391959	2.069547516	2.147245147	2.121907006	2.072261385	2.117529082	2.190623401	2.218782595	2.374041488	2.334045952	2.078949145	2.313437499	2.362456199	3.020704147	2.227976298	2.01492261
TSSK3	5.477520135	5.66585031	5.72153706	6.044885095	5.977803673	5.63255355	5.582410413	5.781771457	5.651176609	5.653648056	6.188811203	5.561351636	6.043981769	5.69650247	5.70815736	6.001421682	5.949771848	5.740025707	5.908159073	5.840113167	5.500169859	5.862693153	6.134683763	5.547589259	5.679311436	5.726075269	5.781487966	5.405542115	5.68502302	5.510910346	5.617523001	5.946734635	5.974529732	5.673903584	5.640741457	5.808121931	6.236407475	5.551947948	6.067253465	5.315992328	6.030806761	5.59061507
WFDC6	2.946897979	2.961504663	3.040589396	2.747708572	3.262891463	2.711345994	2.654325564	2.801693004	2.748140028	3.073657879	3.121907944	2.664759038	3.000049499	2.791356639	2.904888519	2.971590654	2.970067653	2.917743949	2.862155343	2.655697045	2.971289194	2.800589257	3.11161488	2.928717365	2.638851705	2.868640179	2.804626628	2.765287151	2.887622113	2.822876965	2.490904714	2.974940413	2.869510924	2.961250032	3.277198319	2.954639211	2.990469466	2.894286439	2.884063381	2.86069683	3.220116163	2.910849426
CLEC12A	2.528387245	2.46970662	2.748028555	2.60349791	2.594911486	2.310935056	2.377311011	2.140818641	2.465929633	2.844127682	2.320104739	2.745836524	2.40502473	2.651288837	2.568569906	3.527908133	2.677763905	2.827360683	2.208805544	2.609979344	2.548120158	2.742318931	2.436525451	2.884455777	2.507663661	2.467621637	2.35969604	2.294242568	2.38373533	2.190240753	2.456652683	2.553448081	2.335806168	2.563729631	2.198580426	2.439814119	2.521182063	2.102378986	2.05489661	2.745488667	2.120343198	2.06391268
TMEM266	3.182750051	2.854128382	3.264299766	2.961305287	3.453362942	2.869594288	3.317926578	2.959789954	3.147529659	3.163319945	3.169851036	2.862815716	3.22123829	3.039060934	2.998616679	3.015831249	3.205041906	3.039055992	3.21966438	3.134439774	2.948753431	3.042931477	3.108234662	3.079558706	2.825533297	3.164986683	3.205573669	3.144132422	2.852330282	3.18689485	2.765765851	3.048524117	3.493682984	2.963477317	3.097815308	2.955591061	3.157648325	3.06797064	3.172473752	3.013397368	3.248924342	3.151963074
CALML6	2.633584205	2.47932316	2.482683514	2.561504739	2.934490032	2.563142248	3.108951744	2.658053314	2.202283706	2.626732647	2.877085151	2.439524306	2.709594984	2.637525236	2.565313197	2.720156857	2.570451258	2.44043172	2.815926839	2.520756444	2.49029485	2.453961136	2.597059532	2.641620888	2.51993245	2.597404396	2.507585957	2.542807155	2.82375921	2.558373172	2.561902281	2.429044747	2.565578287	2.563729631	2.301423932	2.448876058	2.816044685	2.348463214	2.351704308	2.485323526	2.881094166	2.543109266
NLRP5	3.360827697	3.05336699	3.174141485	3.425812211	3.83265205	2.892496614	3.07185983	3.492542723	3.798735358	3.28685329	3.479416655	3.257982589	3.085981318	3.509480698	3.311820345	3.271704881	3.409777231	3.189016632	3.113946738	3.085170652	3.127489591	3.350561381	3.72936577	3.169193901	2.970404813	3.442770208	3.051873285	3.531511627	2.871832885	3.177575625	3.113577492	3.351310781	3.439462333	3.113302502	3.441898742	3.248113901	3.583406198	3.043742262	3.387567512	2.988624154	3.589374501	3.171716073
ODF4	4.337565908	4.391209016	4.832817838	4.628257869	5.265562394	4.524953356	4.832863212	4.489071238	4.990607714	4.677029437	4.844860398	4.467943262	4.442168354	4.296613375	4.736910773	4.878009945	4.243989706	4.4870079	4.434951972	4.659401963	4.349382637	4.579571699	4.930095796	4.511767007	4.257744693	4.577883808	4.591002342	4.747189961	4.30142074	4.742907279	4.357295401	4.844718717	4.620252305	4.916166379	4.711647578	4.629706994	4.344133949	4.071991579	4.521212144	4.840663351	4.841150611	4.504336391
CLEC4F	3.742098454	3.934766338	4.047554538	4.13782219	4.27873795	3.895847787	3.878018696	3.926285352	3.807547258	3.626693106	4.000534736	4.042691922	3.756108678	3.741532506	3.720552905	3.942116243	4.008191121	3.823557155	3.976891776	4.347892588	3.813160689	4.25917009	3.874466088	4.033892344	3.757293903	4.037754828	4.072657736	3.587472839	3.857161869	3.706086293	4.027909248	3.950774596	4.121244829	3.803435488	4.003589014	4.252417584	3.970902103	4.05467392	4.298218477	3.964167321	3.689614856	3.865722546
WFDC9	2.908081854	3.127160921	3.253993878	3.043623181	3.429933615	2.850127877	2.805667387	2.972101362	3.362128753	3.41830231	3.448332133	3.008187026	3.265943722	3.143440228	3.181353519	3.277993999	3.196452605	2.985740389	3.083422708	3.179982192	3.08452432	3.300133689	3.229454579	3.125845777	2.577841963	3.273065526	3.308916436	3.416112935	3.192656643	3.037660857	2.850437532	3.345401386	3.46822352	2.938511669	2.944800147	3.108216215	3.271614711	3.117741022	3.48424823	3.052485855	2.934038823	3.000973398
TTLL10	4.826489926	4.655924072	4.742086862	4.948804493	5.1811023	4.47614899	4.731188375	4.775161589	4.646300015	4.685578393	4.626477217	4.471879692	5.089902934	4.835572472	4.216004095	4.771468108	4.635954381	4.753558572	4.640149322	4.409352419	4.634239739	4.669049099	4.625561185	4.658046913	4.367367843	5.060574281	4.509529651	4.722929864	4.522995668	4.540421445	4.427039003	4.618677507	4.843318646	4.607967924	4.932220429	4.683448573	4.689279347	4.437650688	4.56833517	4.361516691	4.649849212	4.607054605
CALR3	2.507857785	2.572490166	2.398563729	2.243763071	2.72187176	2.096781619	2.263148884	2.365326613	2.367953102	2.230014949	2.387677401	2.254136834	2.03550562	2.523646717	2.1833485	2.2935562	2.54958679	2.298464858	2.516787717	2.102628664	2.482191856	2.413752061	2.344170103	2.480481077	2.231683124	2.436553147	2.149515266	2.649894687	2.30816044	2.260879594	2.319762764	2.211392557	2.302590525	2.244220838	2.398563729	2.392722819	2.394146396	2.260090227	2.270441828	2.311117434	2.223149571	2.672085786
C10orf25	3.996971056	3.582019108	3.452261253	3.499548486	4.637417022	3.566031186	3.851169031	3.839746441	3.397572754	3.675836328	4.076694365	4.069350256	4.036281059	3.559996944	4.312365149	3.746445373	3.964252602	3.462184929	3.5201542	3.836820223	4.012227898	3.801354148	3.826988801	4.4833005	3.680621218	4.037423371	4.513510928	3.833852568	3.791770499	4.1969067	4.100340107	3.689641666	3.664229786	3.498009815	3.981894678	4.027930313	4.252344014	3.427029118	4.390714775	3.671206667	4.064566477	3.834956715
KLHL10	2.927051821	2.877411754	3.148198594	2.52280414	3.059193851	2.877411754	3.237129705	2.873309174	2.92354825	3.091180417	3.020222741	2.545152554	2.864856562	3.554328978	3.056441164	2.912104718	2.924273844	2.888763578	2.870725362	2.752573897	2.630167871	3.036241112	2.817483797	3.009847776	2.819488196	3.358297581	2.81156221	2.687512259	2.940703042	2.812409751	3.013645705	3.02745423	2.416269889	3.051605052	2.751676504	2.710978954	3.268890203	2.493110576	2.753813863	2.73562686	2.877411754	3.166180654
ZNF485	3.04913419	3.204155725	2.781668632	2.55753569	2.944491261	3.000108535	3.222430707	2.855393247	3.202884002	2.855393247	3.126623386	2.961892757	3.240880913	3.118321249	3.239455305	2.701246299	3.204474528	2.983036374	3.185004065	2.931060607	2.938902961	3.160790412	2.968273507	3.193046624	2.777375182	2.857216219	2.979802527	3.077211005	3.456361925	3.136766127	3.188394081	2.627148468	2.812650187	3.036743778	2.621529665	2.733099452	2.932748228	2.610859438	2.374041488	2.988140709	3.260490222	3.10507072
WDR17	2.05138251	2.159370698	1.95764641	2.024437194	2.411499802	2.082685761	2.287172066	2.215947601	2.300958759	2.2161858	2.016306062	1.993622396	2.042976073	2.003336913	2.400305206	2.101045076	2.206688921	2.140263339	1.983591347	2.108019196	2.050861095	2.003898654	2.236876278	2.322439306	2.237893999	2.133325701	2.02527139	2.166325447	2.040493162	1.994686022	2.140263339	2.03352331	2.066692284	2.083031587	2.157210115	2.436043988	2.042976073	2.348665204	2.191584344	1.791194288	2.026129168	1.952902728
MFSD6L	3.328172839	3.134002894	3.466556156	3.467154174	3.622565561	3.132481608	3.315905955	3.455970543	3.717708899	3.382593538	3.4961104	2.966772251	3.148899036	3.09780817	3.403251101	3.448346317	3.38472439	3.30395512	3.214755932	3.60187573	3.134782692	3.828238031	3.294564081	3.364566541	3.220980336	3.371108507	3.270803064	3.371214026	3.000636259	3.386379546	3.453362942	3.291126426	3.328490574	3.272210519	3.400341948	3.783522756	3.132760326	3.355890436	3.367740758	3.166504031	3.180472439	3.210344722
ESX1	2.491269043	2.357281817	2.45585732	2.558101202	2.42367343	2.277371535	2.33509507	2.490261528	2.642298204	2.327663779	2.505938867	2.415339308	2.230091354	2.25294302	2.495725626	2.55941703	2.640701492	2.296552255	2.324839181	2.33528636	2.602385732	2.28680502	2.421987598	2.465007427	2.189544325	2.413897023	2.425737054	2.316887968	2.346112693	2.353772178	2.246957239	2.506098561	2.28281718	2.541330126	2.293155855	2.285673672	2.177633719	2.357420339	2.515454125	2.393974772	2.231523275	2.296265487
FAM167A-AS1	2.620022795	2.361997224	2.814435554	2.560672013	2.672235276	2.436708229	3.011937764	2.537033667	2.611227846	2.468128725	2.755261507	2.585991104	2.613619435	2.664596127	2.493906844	2.782035557	2.569906827	2.493906844	2.323747888	2.578650752	2.548120158	2.664906348	2.622740529	2.551964204	2.470299922	2.654428551	2.686858095	2.56816368	2.620022795	2.68741566	2.569772631	2.620459384	2.832126285	2.457939198	2.685257126	2.676719115	2.422907859	2.836051331	2.626173841	2.487955999	2.589088916	2.609456649
DNAJC5G	4.510027631	4.593155122	4.346552518	4.682475292	4.716449117	4.165639103	4.403809148	4.428286158	4.354694272	4.689152615	4.704632118	4.619540557	4.651089703	4.46358052	4.494393838	4.426636022	4.137270989	4.622567883	4.571289069	4.652004398	4.137246351	4.980364122	4.71921521	4.660479429	4.384866628	4.317994983	4.222059536	4.187935415	4.248539727	4.451751133	4.447217398	4.636004069	4.551999723	4.417552358	4.632263029	4.668058109	4.618197213	4.870321653	4.475778839	4.454098172	4.43056227	4.209390523
WDR88	2.311508424	2.714577158	2.564158929	2.665942922	2.985254602	2.508809857	2.354493437	2.45905458	2.770950646	2.609403156	2.572142209	2.474683052	2.361151295	2.559910541	2.572928579	2.905240939	2.555695145	2.534561576	2.719460543	2.678559916	2.612679803	2.793533793	2.727585911	2.486091171	2.495551331	2.746863011	2.916092196	2.684108991	2.518725739	2.46810061	2.564181932	2.650309549	2.569121853	2.856789871	2.734188436	2.564181932	2.607431115	2.543237325	2.851939948	2.581262504	2.446038634	2.948157671
MBD3L2	3.460057985	3.693183069	3.530116952	3.891127951	3.606248786	3.458590688	3.617742721	3.628876873	3.458590688	3.26461996	3.558764465	3.224750766	3.183761097	3.552334402	3.590284266	3.641481184	3.502023635	3.720853554	3.290060773	3.357342523	3.505373754	3.904971989	3.718448538	3.258819484	3.152011711	3.737915865	3.317267568	3.871237095	3.406191069	3.646431717	3.250476626	3.515752859	3.588760186	3.293923074	3.557730915	3.374666073	3.463399697	3.498338758	3.823715188	3.394666796	3.63518372	3.500714653
MBD3L1	2.977612453	2.800135338	2.362486416	2.754793023	3.016798568	2.570677841	2.684107281	2.795529112	2.734282815	2.817103246	2.781525452	2.447336879	2.945241392	2.796577421	2.621380466	2.718673342	2.854163966	2.635660857	2.919003635	2.809087362	2.718673342	2.948294197	2.556698961	2.534208629	2.66051802	2.85213199	3.300389946	2.83770213	2.462318082	2.831963725	2.674901394	2.300473186	2.565578287	2.713063901	2.814436933	2.664846654	2.651000758	2.788752949	2.924546004	2.67941808	2.677335545	2.747788875
TENT5D	2.355924282	2.189245624	2.145843853	2.039416136	2.274073522	2.109572894	2.057725742	2.052071884	2.041841255	2.098457402	1.978551935	2.067907665	2.152529898	1.987130074	1.965031267	2.351562985	2.562085505	2.152341891	2.228518666	2.205821966	2.143885639	2.160153753	2.233316342	2.177057068	1.9921141	2.179824115	2.186939961	2.17770198	2.145843853	2.3149306	2.278439522	2.278173546	2.22070717	2.041522229	2.577358853	2.145155277	2.237556884	2.186606367	2.189006921	2.099197327	2.114184605	2.135841726
SERPINB11	2.302982989	2.236068596	2.254021858	2.336411563	2.292455158	2.161407969	2.354957384	2.367286904	2.38460918	2.34428725	2.534160747	2.15982546	2.427136202	2.252029411	2.143534904	2.397308847	2.399825488	2.209384893	2.397713515	2.203760707	2.308124106	2.259192725	2.238927074	2.371047081	1.890789975	2.414046512	2.421039841	1.996837363	2.396929548	2.340537094	2.036783105	2.152317591	2.547271843	2.127101218	2.161407969	2.08140524	2.385052447	2.261370234	2.305008872	2.090826046	2.62950722	2.157498973
DSCR10	5.359633124	5.350549806	5.282490795	5.521488098	5.633771479	5.421820883	5.367890163	5.429085548	5.276349428	5.397275868	5.656921195	5.391250366	5.328581587	5.315369556	5.265926882	5.492686094	5.53225611	5.266664034	5.374657679	5.333993696	5.283411962	5.548787853	5.50644604	5.403964653	5.376305535	5.685807501	5.336593108	5.307127498	5.260290725	5.394238087	5.243277088	5.551680398	5.490135332	5.490755654	5.559551027	5.406501623	5.557528891	5.395139184	5.870260426	5.20321261	5.533671846	5.127440297
GAMT	6.31906966	6.040123588	6.327657408	6.157669505	6.717500034	5.87014053	6.639576116	6.235578363	6.195441157	5.966861518	6.553620589	6.144482962	5.804265466	6.150646174	5.764790532	6.557528012	6.290872962	6.286040565	6.620654614	6.000953104	5.610974787	6.558612863	6.786439465	6.360800116	5.840030222	6.158663417	5.89520064	6.41609908	5.849412406	6.035946278	5.820173509	6.124545284	6.409813244	5.909511479	6.247434856	6.180201821	6.361421086	6.047949006	6.659217674	6.209911669	6.189671906	6.218490743
AFG1L	2.807059269	3.077351632	2.395373469	2.792502229	3.011944082	2.686127752	2.627860753	2.850388418	3.421726132	2.859544448	2.659166356	2.594438681	2.751148754	2.697182035	2.739511988	2.739267784	2.993781554	2.919779135	2.559109201	2.844607582	2.551572233	2.529054463	3.022284134	2.523989651	2.598268247	2.442144797	2.809450544	3.187359458	2.628592261	2.8134816	2.567419772	2.88896423	2.797564981	2.632734891	2.474437728	2.79795811	2.521182063	3.054630372	2.714215098	2.540913744	2.52582754	2.827286509
IDI2	3.951989157	3.978902566	4.462024039	4.295809667	4.402791176	3.835057876	3.757796519	3.768617336	3.687067508	4.214393147	4.226596686	3.923781115	4.246215945	4.077516442	3.98131879	4.028082393	4.008003974	3.995791375	3.99748232	3.982247805	3.756524505	4.123157791	3.969620651	4.235903696	3.998266855	3.956077248	3.89551018	3.940576844	3.993954838	3.778503666	3.783130911	3.893187347	4.292692646	3.730411768	4.051003447	3.713891694	3.828184748	3.897129758	4.222888826	4.110740833	4.312278659	4.062644516
CYP11B1	2.870817331	2.931617016	3.300853086	2.628592261	3.265040731	2.873213296	2.961618006	2.908216781	3.077642214	2.847928564	3.069109756	3.124355622	3.015966958	3.242181132	2.965989082	3.095679815	3.181840222	2.88669457	2.981300151	2.871870027	3.044908523	3.023769313	3.075959685	3.052312679	2.904491807	2.782459808	2.971991217	2.938788983	2.999098673	3.057321677	2.907651016	3.021408198	2.889208371	2.994699042	2.709573378	2.843974953	3.102483449	2.97908045	3.148782987	3.066668196	2.918049527	2.672085786
SLAMF6	4.820472356	3.907032765	4.793633654	4.89827283	4.700263832	4.067105072	4.290076848	4.727981657	4.267559141	4.74041111	4.434497743	4.083928823	4.494704323	4.408821606	3.996806973	4.325678134	4.363207447	4.246037495	3.683536607	4.160409152	4.320891131	4.84657224	4.697701398	4.618269831	4.44434694	4.96084651	4.044693511	4.223450837	4.235765877	4.250762226	4.185117926	4.440644757	5.047173847	4.411117178	4.720827792	4.466868672	4.116880221	4.300840162	4.795688666	4.377540354	4.76284333	4.215908842
ZSCAN20	3.340057247	3.267606595	3.065546108	2.942725666	3.336387143	2.920174968	3.286096268	3.040443841	3.429073142	3.578318428	3.460159792	2.786981958	3.490270778	2.978668978	2.809020191	3.131004489	3.279696865	3.218516117	3.644589329	3.059359829	2.922359304	2.958761365	3.657612294	3.163164959	3.093554485	3.070359522	3.301339229	3.301388454	2.943455684	3.099705853	3.191160067	3.468358543	3.284326965	3.202177922	3.247743157	3.153144179	2.856986339	3.196686689	3.440902195	3.051146604	3.230812322	3.017745866
GPBAR1	4.51168792	4.483836354	4.652738325	4.588815205	4.644968047	4.728438649	4.923128014	4.681357652	4.253445593	5.007699003	4.875553735	5.138314255	4.720386943	4.951467454	4.764546951	4.647550077	4.590711466	4.576532525	4.95257738	4.954954409	4.629790532	4.281312209	4.870163469	4.804468522	4.682448274	5.594087997	4.564450657	4.439289807	4.461658513	4.603286883	4.188382796	4.837183444	4.748165744	4.575545378	4.615101809	4.654912769	5.085878485	4.45350988	4.905552122	4.627689132	4.285770687	4.804993631
BRSK1	7.084516123	7.143394375	7.082506885	7.488477809	7.381948318	6.677807667	6.712550434	7.028471448	6.693962001	6.953247553	7.19647427	6.287053401	7.444865262	7.261463972	6.459966594	6.599964305	7.088369399	6.814234615	6.706314671	6.611201828	6.826487573	6.925820446	6.63171064	6.922074842	6.571998698	6.456964263	6.570889866	7.247719131	6.95866989	7.048312805	6.770195183	7.051940667	7.051278361	7.022885496	7.527880166	7.159296363	7.106586307	6.953663441	7.675072635	6.435313507	7.365050957	6.772944757
CRB2	2.536852846	2.633172153	2.951364299	3.048325904	2.995478735	2.853880304	3.232759725	2.820424517	2.772843804	3.023419821	2.566286101	2.40061211	3.421662843	3.066162427	2.671966602	3.141334127	2.520442001	2.36558467	2.737208409	2.617805927	2.81280029	2.787759208	3.573831322	2.802894202	2.493396198	2.66051802	2.672310442	2.628344952	2.773348144	2.87013002	2.550800599	3.120825337	2.902388638	2.809072106	2.626397741	3.276946137	2.697941174	2.549755657	2.854298443	2.613641533	3.09325009	2.725064777
SLC34A3	6.338560062	6.347928611	6.662476652	6.464082052	7.101167171	6.290801308	6.376752269	6.654499823	6.619400856	6.596203853	6.646930512	6.193033532	6.522799922	6.553655693	6.252455304	6.559935251	6.62053051	6.514141782	6.507133994	6.433038988	6.350406856	6.710118823	6.623272983	6.270103936	6.395775368	6.357261704	6.503461909	6.461082705	6.397578801	6.454634417	6.254736237	6.59736395	6.836830818	6.451544578	6.698573571	6.456089801	6.281231696	6.32821436	6.846544314	6.201156379	6.657308157	6.331436961
CPA6	2.127930725	2.655658697	1.982810418	2.036839045	2.455952852	2.221239906	2.511923413	2.270407974	2.782512241	2.054252058	2.248376258	4.095870326	3.027152756	2.164711426	2.832093239	2.298253615	2.745090704	2.136879705	5.659468195	2.279740832	3.035076441	2.584109223	2.517168609	2.474544479	2.041485662	2.052026731	2.192092232	2.317350431	2.119136897	2.866155769	2.255761869	2.54605202	2.188232535	2.222889637	2.16551501	3.142966808	3.176615825	2.245615688	2.231266604	1.919975819	2.143434436	2.591802597
WBP2NL	2.308341789	2.287758963	1.890887852	2.20363789	2.275505093	2.139048369	2.130404354	2.176852794	1.969500902	2.107880277	2.393753006	2.091821884	1.872276639	2.159448783	2.238631638	1.966579419	1.951510741	2.069223091	2.312559408	1.973241342	2.07473297	2.075893235	2.102492741	2.194958715	1.951510741	2.051319066	2.258839867	2.372218532	2.468873645	2.059436581	2.143885639	2.230191386	1.923684561	2.149134045	2.133029144	2.177152835	2.179924105	2.044395269	2.316606446	2.122317168	2.538025049	2.230578079
MTBP	3.078980465	3.118785763	2.804139748	3.224334203	2.745270823	3.233721125	2.931654308	2.92766356	3.034605306	3.093669883	3.124355622	3.335476758	3.030985629	3.164357215	2.904640542	2.92660223	3.224334203	3.234181647	3.08942486	2.768812691	2.94740214	2.828874493	3.113207106	3.186322757	3.351598205	3.095950397	2.954720556	3.191162536	3.684338234	3.538127033	3.049671722	3.185329745	2.790382607	3.045753737	2.926392777	3.210261149	2.762309723	3.300837314	3.09224021	3.210928213	3.187168842	3.7124112
ACVR1C	4.924062493	6.345106224	7.299129836	7.565878574	5.819406943	6.423106998	6.763977628	5.872619218	5.998667433	5.574306204	4.521527743	4.092288614	3.569275705	6.936029328	7.034520466	4.957848342	5.545072862	4.867125276	5.502481119	6.690107518	7.830448295	5.619516802	4.571962927	5.291422482	3.11794254	6.312169186	5.320967078	5.690510189	5.726620882	3.736254613	5.070687907	3.077883904	6.133403231	6.445542494	5.361952856	3.401561527	6.509631385	6.03035456	6.437373984	5.54474423	5.941072278	4.476810955
TIGD4	2.881194474	2.928202333	2.825137484	3.231966778	2.909384261	2.806996681	2.965046961	2.768307365	3.015441279	2.618625603	2.871708439	2.40837369	2.799251141	2.919052379	2.979680056	3.163950973	3.113663234	2.850740847	2.657387993	2.988094936	2.927725265	3.435197086	2.828979952	3.010730572	2.671032001	2.701123886	3.124727759	2.547643045	3.029933489	2.929865955	2.819499159	2.672726209	2.897190862	2.907384381	2.686070536	2.732497156	2.911433477	2.759123115	2.632202417	2.891163933	2.702271188	2.672085786
ART5	4.948252634	5.005042039	5.089073529	5.508908792	5.46567346	4.683640726	4.913254116	4.897823321	4.686182839	4.89905712	5.378048642	4.75296181	4.833129287	5.091638849	4.817014462	5.008485857	4.92798957	4.934338921	4.877660534	5.07813432	4.696425103	4.917569166	5.181958661	5.120308737	4.615521834	5.220090239	4.815812364	4.85035684	4.785215853	4.853513878	4.574056338	5.054367901	5.112122557	4.882154944	5.053069964	5.161550968	5.129973275	4.64231621	5.196121851	4.792360424	4.842364874	4.853513878
FAM71C	2.720607958	2.592214818	2.368033636	2.796917896	3.196161778	2.623474197	2.774316285	2.723255492	3.054370248	2.694466438	2.85344217	2.530717348	2.945241392	2.641986345	2.646854704	2.877667588	2.707893593	2.512913803	2.819031107	2.659361661	2.797442859	2.820618966	3.320435591	2.779096594	2.532412397	2.940239612	3.054737614	2.922851102	2.563729631	2.876773545	2.492191968	2.767088588	2.88509739	2.768952516	2.795231979	2.645469756	2.758423911	2.822464797	2.839527176	2.599085619	3.09203532	2.747788875
LINC01547	4.906611164	4.969001472	5.037679293	5.048343145	5.197174502	4.572805338	4.999575217	5.045362477	4.79993365	4.941425237	5.322458789	4.785590458	5.083305645	5.191955454	4.764014414	5.325418702	4.922847234	5.00051099	5.084674342	5.136995751	4.957158137	5.204764952	5.160293446	4.958260806	4.799332022	5.22175566	4.96329043	4.954954409	4.935848643	4.681501783	4.945894426	4.898712969	5.177076057	4.810243	4.959801787	4.801373604	5.2016819	4.850117564	5.238489968	4.550406779	4.992051941	4.931102201
NLRP11	2.687307313	2.552921582	2.281087251	2.321557981	2.879593316	2.263390436	2.756595163	2.496443126	2.390287149	2.338901667	2.478683506	2.755469233	2.393581934	2.787879324	2.342731597	2.474127652	2.638143801	2.364897987	2.422367993	2.493074115	2.53606662	2.80228119	2.278178642	2.428264887	2.369791077	2.517997737	2.22790452	2.754140019	2.697182035	2.476472124	2.529048489	2.474089421	2.763109664	2.507356143	2.559015901	2.482026551	2.508033406	2.477055609	2.778757673	2.355820731	2.538740482	2.483215424
IQCD	2.984931649	3.285187766	3.470792544	2.79385884	3.526055405	3.035898569	3.572152245	3.562445988	3.436275416	3.704646163	3.042237069	3.295545334	3.277566252	3.38743424	3.385065574	3.192804723	3.340057247	3.357338621	2.914380965	3.047967195	3.296368655	3.19668194	3.469922606	3.215848326	3.120095983	3.21817925	3.688892778	3.521967501	3.13155541	3.521967501	3.291614747	3.380058289	3.03751151	3.193126373	2.926137792	2.859976716	3.546615283	3.028796864	3.279481364	3.270105294	3.29551789	3.169480666
TAGAP	4.678516303	5.192159153	4.696155339	5.204494312	5.139276582	4.748413962	5.069483312	4.886072187	5.093037165	4.894168921	4.954954409	5.075613925	4.997041782	4.985385505	4.761146669	5.199177569	5.214406595	5.013278012	4.966516505	5.241063845	4.729848105	5.146515306	5.228709388	4.910987654	4.937576611	4.939273518	4.942658366	4.834812593	4.631111655	4.779665357	4.671230061	5.166355388	5.161014113	4.961694807	4.978514981	5.016788433	4.879637112	4.956161192	5.19583561	4.70618873	4.964019331	4.674408747
SERPINA12	3.063181654	2.990494206	3.060923149	3.120725912	3.359162517	2.865217859	3.037232817	3.175903196	2.982163345	2.88509739	3.20628773	3.20240548	3.117573888	3.224102226	2.962054709	3.573851109	3.176245481	2.785887129	3.365984469	3.135445948	3.043508435	3.302360654	3.031246407	2.896959356	2.864132302	3.20628773	3.017130972	2.802177685	2.717185179	2.927528557	2.818148743	3.00872047	3.076594756	3.07386422	3.126715185	3.077424029	3.071764038	3.047290415	3.164955419	2.871756157	3.041517703	2.989156036
CLEC4C	2.484177606	2.462067189	2.352591992	2.277190162	2.47712139	2.193081733	2.480851777	2.479382608	2.315289083	2.277734628	2.578829426	2.366893587	2.27175594	2.493254452	2.374387798	2.381482941	2.46870057	2.372491415	2.555744384	2.549050506	2.201618236	2.37904906	2.519846332	2.372020781	2.128462572	2.333820278	2.24496151	2.439855998	2.407055836	2.431889903	2.186004532	2.26654178	2.341461748	2.318484444	2.460655693	2.109257225	2.428037509	2.504604771	2.442317266	1.968565703	2.283977878	2.194201058
NLRC4	3.601682561	3.350402229	3.418539914	2.950501056	2.95010166	3.331745273	3.892469922	2.953362762	3.338756206	3.552918216	3.055854567	3.634029243	3.43012834	3.442393768	3.304385394	3.621610048	3.468423951	3.319541931	2.859150813	3.362730826	3.469231992	4.21231066	2.767373173	3.925560186	3.771827515	3.519649436	3.342901959	3.217487266	3.236396744	3.110763061	3.255195134	3.060113614	3.203009261	3.546708034	3.398762807	3.18532789	3.028317085	2.857417747	3.259246304	3.66063013	2.957169833	2.842432314
PRSS36	4.218235761	4.358467993	4.497988517	4.250856072	4.712777862	4.418651946	4.33389438	4.641966384	4.09802712	4.277011756	4.820209987	4.244816384	4.211636622	4.176630641	4.488688433	4.407943636	4.333600779	4.284572627	4.432842915	4.625249424	4.119300845	4.435253376	4.559325049	4.706900029	4.345815522	4.141674083	4.131178799	4.065121805	4.203224322	4.986496017	4.188644388	4.547423094	4.650418613	4.236205613	4.590083317	4.258909975	4.197603017	4.372812015	4.66064955	4.012220039	4.512027956	4.100797723
ZDHHC15	2.165120294	2.235312275	2.346446011	2.579197692	2.358123771	2.305562561	2.318472396	2.321989011	2.426027297	2.520354241	2.615329866	2.320700329	2.212564801	2.191754325	2.459292314	2.205799392	2.369455742	2.303330088	2.386152018	2.440314007	2.466459624	2.330680008	2.23296923	2.26814096	2.515764851	2.330546654	2.46168794	2.140666095	2.108614219	2.37760022	2.374041488	2.289886687	2.385055303	2.27144804	2.448472793	2.192067695	2.243816953	2.507356143	2.282654379	2.146391046	2.390450345	2.398502055
ZNF570	3.122176501	3.322901453	3.369136633	2.900492968	2.912641088	2.514149953	3.116078983	3.186515575	2.730654908	3.051705078	2.527932183	3.597043835	3.040859653	2.806417575	3.52213178	2.943177617	2.699326894	3.052926247	2.709054577	2.954136638	2.749380072	2.913337913	3.147286383	2.822613799	2.956311294	3.04405758	2.806030279	2.842522781	2.325583733	2.767046726	2.662350514	3.097419611	2.88509739	2.51099777	2.682908199	3.318558848	3.140193469	3.352350642	2.947296044	3.109779978	2.927252907	3.010634628
NUDT9P1	2.502770627	2.105823492	2.204556428	2.25035479	2.555004731	2.161255298	2.077721562	2.10258719	2.249769554	2.423047952	2.348809799	2.442117786	2.537997897	2.480447573	2.211350758	2.341152763	2.142595017	2.151747369	2.33267629	2.377473339	2.482249331	2.033797165	2.250273406	2.318110521	2.277469796	2.034650647	2.495551331	2.335050122	2.20103889	2.490965294	2.217559092	2.285931264	2.145511013	2.240214287	2.135353557	2.074146224	2.334786001	2.186606367	2.374041488	2.159862743	2.156400726	2.223303058
BTBD16	2.482595273	2.595365905	3.10352192	2.618516228	3.028837992	2.619293294	3.026719339	2.619703149	2.920502934	3.090833933	2.963988251	2.712440414	2.872577899	2.857401718	2.88509739	2.813434294	2.709618834	2.364205212	2.753695834	2.74224169	2.599784634	2.774293463	4.374102834	3.144468914	2.718542765	2.58683251	3.277679936	2.637525236	2.367134289	2.632045936	2.595263116	2.640628395	2.946760806	2.274471468	2.406547793	2.7538567	2.756178523	3.009831524	2.71126335	2.758584137	2.710340268	2.819098207
RTP3	2.93191433	2.859056688	3.303239055	3.110781544	3.57012566	2.570954645	3.0093003	3.169729633	3.829654167	3.088432851	3.422434491	2.980519285	2.982256919	2.805571007	2.962529992	3.240894996	3.652464841	3.038391719	3.192668627	3.073139057	3.004447905	3.568171026	3.566886595	3.340057247	2.951218669	2.793959374	3.029057892	2.774672717	3.00332302	3.039116564	2.981780556	3.048828905	3.179563536	2.962968721	3.182762299	2.894089838	3.042022758	3.110423203	3.155314569	2.764380253	2.968994721	2.93705972
C6orf141	3.843324706	4.338231373	4.997519603	4.255687738	5.170434818	4.817022283	4.002273055	4.124533417	4.778470015	4.185207785	4.594910955	6.798715918	6.658315969	5.17992112	4.957158137	5.122805715	5.325418333	4.567956646	4.751953348	5.206676816	4.258445563	4.929345649	5.375956691	5.234321293	5.182298493	4.06811441	6.675087223	4.287101247	5.424302408	4.659427219	4.520270642	5.50169566	3.951507841	4.908633308	6.758124179	4.755319871	4.05587086	6.505216314	5.933721457	4.306561026	5.107788116	5.863099117
ALMS1P1	2.993100614	2.880411605	2.93893945	3.324006732	3.432822904	2.734660597	2.928463219	2.93413689	3.077424029	3.045916523	3.246481204	2.749159961	2.959047593	3.018572199	2.677902961	3.017988946	2.944440538	2.771328156	2.916999633	2.895439147	2.789074968	2.722339402	2.710482558	2.765392402	3.035051731	3.038442334	3.000938858	2.841738604	2.874733318	3.019727128	2.863902953	2.984598968	3.011272637	2.999389554	3.115748037	2.971628863	2.932986142	2.793595545	3.294251021	2.680745346	3.076599086	2.743180288
ADAM21	2.823658205	2.663348549	2.868813868	2.829259918	2.987997995	2.548111947	2.629660061	2.654653918	2.692016524	2.881719634	2.778681043	2.470612608	2.636683996	2.480447573	2.771881801	3.066443124	2.717451408	2.44878186	2.594792069	2.887425679	2.626508036	2.681243451	2.694622735	2.510095364	2.698267184	2.531529303	2.811652815	2.618573471	2.685842092	2.555513691	2.71083985	2.711367058	2.918808272	3.089190568	2.626378308	2.877209892	2.596793748	2.648250083	2.799068366	2.636683996	2.549274289	2.669626711
TRIML2	3.723365883	3.539784293	3.895314837	3.373177291	3.323012098	3.648762929	3.600183191	3.402426468	3.35310143	3.618503016	3.772427438	3.442734432	3.536481649	4.15036993	3.158342084	3.703406129	3.601957828	3.382330964	3.304756602	3.236237945	3.769049685	3.530918648	3.669654265	3.460069818	3.371061513	3.481354457	3.621397115	3.539666037	3.490380919	3.700133113	3.59100099	3.383235026	3.5003923	3.813842729	3.33555497	3.187870664	3.981264476	3.220680384	3.18249398	3.394462476	3.621020897	3.526616611
GTF2A1L	1.934390541	2.132881082	1.983022694	2.151963095	2.161968523	2.104661059	2.053156688	2.200628047	2.124086731	2.357478521	2.199423514	2.064014388	2.347618951	1.940421284	2.312593651	2.146500405	2.183348291	2.089140633	2.030911397	2.367906176	2.189065628	2.571660479	2.215268279	2.213474012	2.200628047	2.369513686	2.193994666	1.993622396	2.136442669	2.258390811	2.18891081	2.162020831	2.304691279	2.179190469	2.573767182	2.31406372	1.9380909	2.125677951	2.185250516	2.425354572	2.100884963	2.120499738
TRPV3	3.966861973	4.021201819	4.454707173	3.905049297	4.56479445	3.537212078	3.923190889	4.194448196	4.167340895	4.241080578	4.043000536	3.796544667	3.989923863	4.157634453	3.991303041	4.481487762	4.070957951	4.040009864	4.103579272	3.992578586	3.933449593	4.041399129	4.330100642	4.058092474	3.284519766	4.093312872	4.051813846	4.157583672	3.726215002	3.945860218	3.774782234	4.188308472	3.854176919	3.728038488	4.137637538	3.754698269	3.957009586	3.565781689	3.986752417	3.761930718	3.954441566	3.936153641
CNBD1	2.334045952	2.450383892	2.272401605	2.40888408	2.460719553	2.248061373	2.281755773	2.269787285	2.312554834	2.337385534	2.717329144	2.423930168	2.190204386	2.17076338	2.299850466	2.37645989	2.470811025	2.533332905	2.333717255	2.267930303	2.199788253	2.213282861	2.198755114	2.057477384	2.1984224	2.366289779	2.289198066	2.233813759	2.147908623	2.290251272	2.243953993	2.231811783	2.35674031	2.165722333	2.266614452	2.167641055	2.384908245	2.223392731	2.425048623	2.04660052	2.355242316	2.120499738
MMP21	2.111672925	1.948521065	1.909083221	2.125118234	2.172626448	1.837809385	2.045505037	2.126819778	2.07564433	1.933143083	2.053212926	1.977951221	1.941239836	2.027554671	2.023919184	2.291790464	2.064849292	2.152341891	2.314529773	1.945910994	1.861222759	1.947587824	2.115359239	2.157436121	2.127714593	1.939513471	2.059621753	1.981740132	2.007232433	1.983022694	1.933974741	2.00359187	1.864739732	2.163951615	1.934501158	2.072028786	2.045505037	2.024261263	1.820087056	1.939513471	2.039899336	1.893874709
TMEM190	4.266501955	4.271182402	4.055919034	4.053439801	4.337491678	3.790438541	4.300512405	4.055600151	4.057127866	4.118112456	4.172336807	3.978340445	4.121629145	3.756641538	4.313423419	4.47883775	4.24200698	4.234071701	4.554258085	4.184010826	4.179931028	4.406117149	4.287614837	4.085858579	4.048363499	3.979836748	4.165081928	3.978044962	4.029324799	3.921130459	4.163319652	4.286651083	4.370711493	3.928843471	3.91117703	4.059756777	4.716115121	4.207165305	4.30494289	3.958355754	4.09704928	4.136491805
GAS2L2	4.926560866	5.050289837	5.17547737	4.935276003	5.703085763	4.920534316	4.810591686	4.883024779	5.143014578	4.932401059	5.241444258	4.74889344	5.156525317	5.322518033	4.722400209	5.503985396	4.954573124	5.122466406	4.905233515	4.794790423	4.6142239	5.105497887	5.290212759	5.102293706	4.475603583	4.915435662	5.004284785	4.988749684	4.92833513	4.800696842	4.853649212	5.286223295	5.09459386	4.676860657	5.184842801	4.712480835	5.305338371	4.857025437	5.401235217	4.691640627	5.044749704	4.764548619
KCNG4	2.859803409	2.610520541	2.905740233	2.677112304	3.251822398	2.342605705	2.752563577	2.987799024	2.690440622	2.952893066	2.731766702	2.637525236	2.983664803	2.919856602	2.498971407	2.88017719	2.83753423	2.798166668	2.738277084	2.790075569	2.636406817	3.1717812	2.91636601	2.72697401	2.81247635	3.085778878	2.649276398	2.922737798	2.550666344	2.656610152	2.405352192	2.997146727	2.77809746	2.526329193	2.718633677	2.74866017	3.066640249	2.821652777	3.149632905	2.717045079	2.771722441	2.865784094
PXT1	2.380738761	2.399328726	2.272401605	2.532013991	2.460830826	2.288113088	2.548002887	2.466083909	2.443196756	2.305389455	2.520463267	2.431872431	2.34543967	2.300985089	2.492997798	2.705578526	2.634194193	2.431743081	2.537864678	2.486100206	2.160663938	2.579651685	2.59862679	2.471156729	2.4018878	2.320774949	2.586158658	2.354467106	2.393915245	2.193624098	2.429435479	2.482780782	2.28735266	2.432421407	2.784225883	2.337555006	2.238733269	2.564932105	2.822810262	2.510787001	2.313694636	2.41448442
CACNG5	3.963759413	3.683801796	4.24847075	4.033538892	4.437399617	3.769369335	3.825607634	4.216650917	3.896614555	4.178748756	3.996352028	3.826514876	4.149092925	4.007813982	3.681899264	4.128263628	4.069241193	3.965162381	3.850385994	3.963033756	3.732989673	3.978999298	4.090305176	4.111126299	3.613759259	3.971716282	4.053870699	3.950259415	3.761549696	3.760375121	3.710830702	4.130905946	4.013241015	4.048849834	3.9028911	4.029458414	4.45143262	3.770361454	4.334938769	3.867704633	4.013241015	3.801484018
LINC00308	3.024930761	3.130121714	3.378152841	3.266635837	3.652352753	3.02383635	3.087568938	2.946062119	3.078162101	3.206208085	3.394920748	2.798180455	3.126916315	3.094605038	3.028113055	3.197038623	2.942736493	3.168506108	2.973484372	3.021549211	2.98117609	3.097869503	3.2930045	3.178759522	2.783294041	3.03601899	3.018397618	2.874323701	2.775473825	3.185651313	2.904669062	3.062240742	3.091204943	3.13280596	3.046086805	3.224137057	3.15182034	2.799755226	3.28787555	2.548622304	3.355279146	2.935295142
WFDC11	3.288712313	3.077826504	3.096967052	2.853353047	3.328707849	3.06345773	3.070889021	3.161172952	3.057001303	3.138561027	3.39657775	2.979473781	3.297296304	3.283606708	3.039369977	3.145803522	3.335591915	3.164051254	3.49992536	3.046634721	3.020010459	3.166113519	3.31875712	3.154487967	2.90369677	2.896713045	3.161531005	3.10954157	2.932498332	3.267888947	2.910441465	3.276093593	3.168164386	2.923662875	3.06263177	2.998014582	3.332266582	2.987379004	3.288834661	3.063027376	3.264788151	3.141386503
ACACB	6.328155735	6.008060893	6.19550211	6.462282547	6.850340638	6.00101861	6.047120132	6.211132645	6.11515205	6.429569855	6.403008355	5.845586341	6.364561909	6.508159236	5.781757032	6.231814511	6.38289321	6.048462846	6.152026471	5.932611216	6.20528921	6.349290892	6.845417975	6.226083797	5.829210901	6.655315128	6.25826746	6.228454133	6.047741589	6.3503647	5.918366411	6.096544585	6.489360437	6.173192717	6.164202648	6.063190223	6.433344921	6.114077022	6.497766007	6.061020712	6.38254938	6.109916618
SPRR4	5.254738597	5.666964339	5.319871917	6.072274374	6.174582463	5.24372284	5.494609395	5.66038475	5.580893368	5.651050422	5.753292665	5.500851276	6.011738594	5.218403288	5.469887822	5.715282571	5.818590747	5.597348473	5.694101598	5.743046564	5.403675229	6.097653277	6.241038057	5.569184802	5.563802446	5.750032679	5.619208031	5.481013435	5.47978865	5.756346188	5.284603233	5.59282573	5.971495636	5.450744826	5.741953051	6.170670632	5.580548503	5.704549425	6.223649299	5.398477587	5.751652795	5.606932314
HSH2D	4.078796666	3.929454781	4.455339955	4.232623548	4.462424826	3.621020897	4.11863415	4.181509286	4.264032355	4.151241188	3.777948596	3.999269259	4.062490155	3.872100219	3.953971238	4.136236281	4.297668221	4.162536142	4.332046698	4.220642089	3.826282863	3.914569382	3.899427992	3.96580969	3.751709929	3.983425639	4.268489218	4.749761577	3.992895145	4.029717863	4.094276696	4.332868803	4.253799188	4.392662439	4.010537221	3.797071702	3.893517576	4.086536681	4.086536681	4.103722152	4.410812995	3.986512682
TMEM163	5.010305931	3.430598266	3.941425134	3.651316285	3.909849322	3.258448721	3.48769183	4.787772925	3.733007085	4.016106176	3.638227461	3.960647559	3.723306153	3.687506261	4.496561265	3.771775755	3.800144322	4.396268077	3.243745312	4.233892616	3.419234145	3.90222074	3.687502104	3.647792807	3.832905572	3.439756674	5.205206165	3.497298902	3.399549635	3.806526388	3.645046903	3.839022977	3.543030282	3.841952708	3.810416821	3.527528526	3.47062794	3.301188284	3.56700185	3.995633734	3.621020897	3.493117765
KLHDC7B	4.208324132	4.199357225	4.074287359	3.806595532	4.44192689	3.634758374	4.190850055	4.204181564	4.266149061	4.230002944	4.459021927	4.146669266	4.01170316	4.262219281	3.953069649	4.312770142	4.014482139	3.974077486	4.293626159	4.182062819	3.961599336	4.107111453	4.163648245	4.215794025	3.865814482	4.17589927	3.737698576	4.197715244	4.160680263	3.725114127	4.050908096	3.869731076	3.679297979	4.004935894	3.796984988	4.00027204	4.102536049	3.997015989	3.9777678	4.245347018	3.984913504	4.037674226
TXNDC2	3.983080546	3.814813493	4.023707018	4.38446034	4.614152132	3.977660938	4.029356295	4.053518243	4.128455396	4.142349933	4.207742129	3.75168188	4.068429954	4.323085315	3.848916536	3.905841467	4.262703322	4.052647654	4.075587614	4.141883873	4.032412464	4.194729275	4.629598376	3.999370361	3.972191198	4.113013624	4.229181729	4.067541886	3.787068957	4.072013223	3.638761131	4.224370532	4.195312441	3.948309658	4.133182925	4.029450242	4.156021419	3.913659211	4.416581352	3.662579662	4.2348563	4.010213067
PCDHGB7	3.241993462	3.309038575	3.783478448	3.255043398	3.623402195	3.477132596	3.50255201	3.589351366	4.024041998	3.326630093	3.721515708	3.49863757	3.149371826	3.426081158	3.668650288	3.636007597	3.542944384	3.538111231	3.984127598	3.649369263	3.39980333	3.531675745	3.952407692	3.615899266	3.269953896	3.438603904	3.463507624	3.353981534	3.435659793	3.494331283	3.212832534	3.619853616	3.859098939	3.349039006	3.461402583	3.493080593	3.513562423	3.488915757	3.368632838	3.548886067	3.736227447	3.379705335
FLCN	5.105879729	4.970486877	5.356115769	4.44048377	4.894471394	5.376016576	5.258136284	4.828155163	5.242645922	4.964619765	4.637844619	4.942096431	4.119399085	4.589733009	4.816764269	4.865022129	4.75125697	5.274127285	5.17632552	5.323911228	5.240339321	5.405180004	4.94490555	5.228401554	5.286552993	4.691496868	4.928422757	4.766959777	4.678928598	5.526957873	5.099872848	5.541019985	3.938399546	4.964098699	5.387584472	4.91530816	5.178799555	5.118563049	3.083707728	5.137580442	3.37046161	5.272571364
JMJD1C-AS1	3.118792253	3.194236414	3.559018486	3.313371264	3.866290037	3.351644049	3.292210716	3.393777596	3.575154189	3.103397764	3.527107274	3.950810287	3.446476919	3.495814479	3.532150444	3.904317999	3.541603214	3.609624555	3.539041854	3.509661547	3.28524575	3.782239842	3.521386435	3.596326655	3.222718974	3.468447013	4.013958962	3.263031115	3.46532707	3.024352553	3.329541599	2.957670964	3.315623049	3.051193438	3.070257614	3.252348053	3.383059549	3.340341235	3.820939677	3.016429978	3.143547788	3.337132729
SLC9A7	3.293585713	3.234263018	3.351126271	3.087288366	3.606104854	3.150609099	3.20852344	3.200409588	3.626926639	2.947402415	3.107900482	3.262480484	2.930900726	3.083817324	3.052393373	3.424374795	3.310174958	3.278162977	3.184531253	3.340746297	3.280224977	3.3459589	3.053879794	3.896393464	2.996355235	3.09741071	3.496486859	4.498224134	3.881043464	3.277091512	2.933944091	3.222256884	3.344313828	3.287598951	3.410822426	3.030817523	3.386532231	3.141663196	3.326141578	3.224614042	3.270852219	2.592079762
RFX6	2.444608339	2.111707012	2.014592722	2.522474742	2.406713874	1.873592113	2.184844647	2.262901445	2.135002128	2.384823851	2.218195832	2.200548017	2.161407969	2.073799194	3.594228106	2.234647988	2.196300061	2.344965673	1.866629007	2.160423738	1.893713934	2.156467558	2.187175968	2.373058865	2.388065805	2.034650647	2.174162581	1.94502577	2.123663385	3.438336849	2.034650647	2.306576276	2.494097687	2.320038142	2.164938611	2.21303938	1.939122866	2.262487546	2.647393178	2.129133142	2.377730936	2.120499738
DIRC1	2.033928677	1.867973947	1.947936705	2.020536879	2.104212417	2.036643489	2.063320807	2.211322846	2.07564433	2.115074877	2.067747596	1.859945439	2.187737252	1.986697324	1.948374724	2.372852056	2.180946984	1.947936705	1.999126998	2.007894564	2.12721138	2.032056749	2.144357727	2.00359187	1.910264679	2.141683569	2.03679873	2.146167816	1.89885471	1.955618372	1.916966903	2.097243864	2.12721138	1.966628485	2.309245885	2.136549903	2.010079738	1.941785448	2.425148165	1.872551224	2.109461105	2.096066144
DNAJB7	2.232184553	2.006384047	2.271625894	2.22677768	2.08501174	2.09153532	2.077158493	1.937805557	1.980315797	2.067985458	2.142383372	1.942789338	2.257513782	2.060014994	2.078864041	2.211087797	1.981117887	2.165923948	2.092121977	1.875740653	2.189603714	2.196465091	2.18438222	2.187956148	2.167063871	2.118319465	2.116941339	1.98633828	2.077273058	2.095861227	2.143885639	2.00359187	2.048680913	2.053203229	2.115529843	2.122466731	2.00874596	1.894716668	2.349485768	1.842656529	1.823832081	2.043639394
UCN3	4.406069138	4.430425336	4.336706957	4.585007587	4.99031172	4.091536454	4.601583012	4.638937035	4.402412493	4.764415137	4.756792588	4.174783261	4.674977934	4.476875655	4.496745385	5.052276113	4.9623545	4.310164967	4.250177856	4.370534428	4.139612663	4.55265559	4.933082602	4.486670181	4.178511095	4.511944299	4.659868169	4.483037745	4.411229073	4.505027861	4.099195825	4.656386121	4.46213561	4.575021637	4.425037579	4.598907869	4.313195621	4.465220626	4.776742709	4.398286201	4.39403003	4.233953425
CNBD2	3.47190616	3.258194248	3.771607051	3.637338811	3.91655722	3.29313995	3.421529113	3.489546594	3.553280854	3.94874175	3.451428937	3.280033171	3.578682564	3.72612292	3.313374891	3.702195909	3.599629369	3.516267095	3.666283455	3.393301049	3.622301833	3.422616745	4.457772643	3.721274719	3.382978535	3.657850509	3.374881261	3.599629369	3.422403156	3.55638879	3.345546665	3.631001868	3.609084654	3.502435511	3.669290099	3.401923555	3.818694205	3.275548592	3.697684957	3.312076226	3.588249466	3.618097768
CASKIN1	4.424280215	4.522851668	4.282976645	4.614561014	4.682800712	4.468063587	4.620441769	4.96358225	4.782332008	4.776414378	4.772839134	4.397090288	4.774909423	5.305090822	4.724118568	4.805047023	4.569495017	4.730183024	4.703992369	4.80706932	4.412834734	4.878103875	4.969576477	4.610592855	4.573813179	4.766520788	4.971268488	4.557627733	4.672689799	4.916457305	4.842867195	4.44444134	4.589033515	4.884986004	4.569876577	4.692649625	4.208728261	4.944256293	4.613497271	4.8889869	4.431059308	5.040881397
ARL11	2.862645266	4.569012796	3.144051492	3.037376645	1.808685817	2.093905996	3.494544284	2.070974332	2.515667813	2.102208133	2.338321842	2.859088467	1.626908953	2.20147192	2.092379269	2.274463505	2.330559477	2.456425203	2.208357799	3.715367484	5.141181735	2.340491156	2.888309145	2.642307189	2.332913216	2.035948024	2.096067007	1.972479076	2.121973208	2.028138407	3.891200237	2.394093524	3.50265107	4.1684016	5.814727855	2.389330726	4.09658097	3.997015989	2.62141998	2.360504979	4.489779084	2.126712488
TUBA3FP	4.531121163	4.688392211	4.297826307	4.499815968	4.646148933	4.97350084	4.430898239	4.425194359	4.646712091	4.610013369	5.08970413	3.922100965	4.499815968	4.616448643	4.177300393	4.436417638	4.396221482	4.190547971	4.345781831	4.478084739	4.170134158	4.46333267	4.770499894	4.554604643	4.021921969	4.592912372	4.658568238	4.431766608	4.232807502	4.244966159	4.129323993	4.380641068	4.640847123	4.442318789	4.231552835	4.506929118	4.506530144	4.384583478	4.638013914	4.46471965	4.360071892	4.396321378
CARD16	7.958390397	7.865476176	8.430276194	5.799339423	8.325968644	6.767403434	7.687993735	8.1338835	8.259098958	8.398270934	7.986757425	8.39914663	6.905082416	6.760606488	6.542059748	8.482992699	7.666174888	7.956459374	7.195456507	8.41040547	6.573812911	8.637915147	8.541541437	7.659808443	6.944518504	8.263037728	7.2326972	8.004175864	6.711579229	8.406583361	7.391159289	7.387645443	7.037926234	8.192933819	7.346267891	6.689868142	7.765142854	6.28634829	7.450647863	7.878456757	6.386815607	6.819993682
CREG2	2.026693778	2.256256382	2.246323159	2.27554992	2.283730828	2.198820037	2.264027842	2.238248749	2.279918368	2.223842322	2.375557265	2.252230644	2.183529439	2.149603852	2.279863371	2.299047907	2.335067456	2.216725806	2.420243759	2.15207128	2.012095084	2.326693342	2.267839769	2.775047893	2.414126643	2.228908445	2.480092202	2.192195559	3.378423791	2.327787741	2.143885639	2.202165032	2.284270047	2.25926423	2.448293088	2.338904238	2.098861673	2.481952235	2.212484185	2.271651697	2.022405243	2.260129619
RHOXF1	3.600767262	3.409632722	3.832141586	3.873403683	3.9895137	3.530004551	3.489621702	3.787409771	3.732552418	3.143224797	3.651353782	3.453931401	3.383372433	3.693271632	3.508811303	3.605600413	3.456925136	3.480019168	3.718178227	3.375809091	3.806643155	3.618970361	3.993634204	3.74876236	3.407555132	3.547088067	3.585843914	3.55714898	3.481941112	3.474656728	3.305489754	3.530284983	3.379900101	3.669789986	3.405754953	3.604885058	3.593779823	3.226597522	3.78791143	3.1329495	3.685365477	3.63779584
ADAMTS17	2.920772436	2.818580266	3.238509451	2.510686382	3.330695336	2.618330572	3.088805431	3.046934356	3.064748832	2.86768548	3.256918432	2.768468891	3.029681271	3.318086523	3.197023159	3.116685345	2.943892588	2.894973119	3.210262498	2.959275113	3.038766474	3.015269582	3.060962434	3.14657956	3.097078645	3.033671394	3.251279447	2.787543757	2.995912752	2.758046725	2.673451774	2.827054233	3.088805431	3.000140171	2.840486658	2.897163377	2.906344726	2.834765023	2.911137937	2.86768548	2.735455976	2.648431398
DHH	2.948416842	3.033803742	2.997332657	3.343081617	3.509130926	2.790469956	2.944553239	3.315960691	3.134563309	3.02793141	3.036499537	3.217300156	3.125000261	3.054735855	3.116851851	3.250117739	3.012691228	3.044220847	2.983968415	3.074344279	2.972857813	2.952244329	3.825995807	2.942821992	3.064855279	3.204116712	2.872946484	2.862645605	3.028303531	2.824030455	3.225212249	2.595019314	3.327492535	3.103749239	3.200779567	2.863552024	3.199454705	2.86253164	3.100265292	2.942167816	3.057185813	3.041392459
ABRA	2.461069177	2.367206897	2.795339794	2.532332521	2.929907469	2.370167465	2.098406795	2.384651606	2.404788532	2.548616432	2.511019711	2.402534119	2.546378656	2.426136677	2.391669957	2.472655255	2.304671627	2.454304914	2.529791171	2.363739529	2.353829723	2.41426167	2.631553721	2.523797954	2.294334002	2.231310054	2.401465864	2.356782345	2.37760022	2.293929783	2.347958411	2.444804769	2.422631984	2.466453024	2.41758731	2.47120982	2.932730416	2.299974321	2.21265356	2.15326729	2.473711975	2.494502444
KLHDC1	2.580934321	2.359366093	2.336524136	2.498987538	2.77097302	2.8346341	2.205668321	2.5207033	2.563729631	2.497795718	2.320496297	2.677572321	2.542707917	2.538802682	2.59231146	2.387240861	2.37221886	2.786915229	2.576473443	2.904353404	2.58964558	2.764923837	2.471366298	2.577418804	3.052639698	3.088846619	2.558426674	2.347642226	2.543000571	2.743727139	2.535238796	2.932474802	2.667026846	2.522117004	2.675281461	2.886197846	2.468426689	2.579317472	2.669220987	2.620310855	2.63777473	2.357177464
C2orf15	3.104437041	3.409043503	3.677978936	3.267373714	2.921455735	3.458068912	3.517953486	3.337132729	3.10946395	2.95655603	3.130814585	2.955092835	3.097847484	2.963326489	3.225856634	3.183446229	2.998149004	2.804558787	3.332818155	3.247766933	3.85962299	3.340544881	2.940982836	2.921770792	2.661437527	2.9821725	3.22031702	2.903033305	3.076378282	3.38454468	3.32000726	3.194236414	3.150039056	3.515576111	3.457737971	3.338578533	3.173388493	3.021336856	2.439532688	3.017887307	3.460584396	2.818083003
KCNH8	3.132025549	4.238995635	2.990345056	3.49795453	2.797365567	3.780330958	3.667724352	2.609968744	3.024526523	3.54862897	3.649361071	2.579791206	3.029681271	2.957316454	3.779436744	2.428869047	2.993282946	2.674998278	2.637525236	3.124684775	5.134330982	2.936726047	3.864692	2.643530647	3.432450691	3.240238825	2.836442744	2.416763399	2.98008464	2.49229313	3.571780646	3.249278259	3.950989185	2.853739055	3.091984939	3.429176376	3.661980125	3.276284976	4.358950962	2.987371199	3.455660684	3.500607284
SLCO6A1	2.55079375	2.457472668	2.673886025	2.508631436	2.602911534	2.296924343	2.378108717	2.632897766	2.273245082	2.623602514	2.457472668	2.646183525	2.636192097	2.480699126	2.520364814	2.421205087	2.460584752	2.602272339	2.555744384	2.341537077	2.552168619	2.586238777	2.705626546	2.415052077	2.38664562	2.632984001	2.365634639	2.324140182	2.613455095	2.551186738	2.283084668	2.325813405	2.686242857	2.663012161	2.52071211	2.81252906	2.261199005	2.694955824	2.509959618	2.357939724	2.752569525	2.783883291
PP2D1	2.114195292	2.047096615	2.181636082	2.054085073	2.023849296	1.789191393	1.905170591	2.002324093	2.161520494	2.183894666	2.299230165	2.332503178	2.084300908	1.977137722	1.90686789	1.909583977	2.067851834	2.011447098	2.043668309	2.066729192	1.987130074	2.120601717	2.108421215	2.100684088	2.052675009	1.94780843	2.094361759	2.390660552	1.914521009	1.934635363	2.072576679	2.193840312	2.080113613	2.155314767	2.163379559	2.075031329	2.027151268	2.068772099	2.203431015	2.118871894	2.006426673	2.10817408
KLC3	6.943739813	6.67751089	6.953659927	7.073379761	7.217610952	6.52505957	6.42143119	6.777759736	6.56717475	6.962552855	7.305065292	6.401633053	6.864106484	7.3166215	6.210826521	7.001647125	6.986508338	6.995020153	6.800716523	6.493641445	6.54783482	6.831644628	7.506432972	6.7630235	6.370698678	7.17657709	6.603279218	6.585415642	6.619499007	6.766595025	6.275484418	6.808555255	7.010287005	6.578323189	6.977591094	6.818175671	7.106238029	6.496673283	7.425354387	6.22212393	6.843119293	6.583295132
CIB3	3.737414114	3.749741219	3.879850022	3.872397335	3.763834164	3.970146162	3.77994878	3.736698841	3.920608447	3.793797771	4.114327114	3.646468767	3.663536617	3.685647403	3.747739728	4.127256631	3.892085261	3.670361816	3.702612435	3.618606519	3.49055416	3.61400732	3.668127982	3.86360151	3.346176951	3.781457248	3.729299241	3.845808321	3.582220277	3.813067188	3.453362942	3.827052465	3.716925657	3.534259207	3.907319852	3.810755531	3.956433054	3.623392304	3.982107384	3.609805185	3.881329248	3.316784947
CADM2	2.592747805	2.595192863	2.25075176	2.524729011	2.545540643	2.249999741	2.282723842	2.247981002	2.404176592	2.446764333	2.423385061	2.319338138	2.928876727	2.453122953	2.279796308	2.384699108	2.625666067	2.457867471	2.562057468	2.456994348	2.394448032	2.341041657	2.501796741	2.310719839	2.460027504	2.365355844	2.292463315	2.496683426	2.351927098	2.313858838	2.344106932	2.721354171	2.488872171	2.401948387	2.469289255	2.522049691	2.625666067	2.500604576	2.425680163	2.434331309	2.369599541	2.523868238
DOCK8-AS1	2.52888093	2.999040728	2.62482447	2.539206268	2.824787493	2.494162926	2.572609715	2.473310008	2.586263686	2.718823922	2.616840783	2.61332877	2.608021933	2.476609154	2.910135576	2.857619305	2.413454718	2.554062358	2.703791595	2.611908373	2.36500268	3.092806232	2.981521306	2.422496682	2.560298758	2.659649887	2.698242778	2.791324687	2.668841193	2.501594217	2.372412875	2.814785441	2.679695768	2.428637897	2.551286942	2.762803596	2.814113154	2.418625573	2.73249921	2.610736757	2.674666841	2.371046887
SLC16A11	5.092906316	4.976463385	5.402973708	5.513877575	5.372282897	4.617012461	4.866852673	5.264573716	5.28432367	5.388297234	5.500157922	4.902498188	5.303785362	5.13047059	4.944584163	5.118005636	5.254156634	4.865120105	5.058604152	4.810711106	4.957360259	5.138842866	5.488316676	5.149221717	4.966055152	5.546956888	5.145238173	5.131182689	4.963649331	5.174427046	4.642837328	5.236027929	5.421032126	4.950017671	5.103277644	5.331631216	5.401100016	4.948456665	4.964892606	4.885521309	5.050065282	5.142427544
HS6ST2	7.914450565	8.510434293	8.842797272	7.061324759	6.60782181	5.326515972	4.722878727	7.716908555	7.718182019	2.719135502	3.28921766	4.151491506	3.588499382	7.597289964	7.113206326	7.393088804	8.678941863	7.644707741	3.592976951	7.404844456	7.82154009	6.952600345	2.611540144	2.508046074	7.051486532	5.73039233	3.121164406	8.624365031	8.385175725	6.869993206	5.328258978	7.051104237	7.337548082	8.70257676	7.968404809	5.908331313	3.767993603	8.933301414	6.052645368	7.40966881	9.086707005	2.988916554
ZNF625	2.740370345	2.632591868	2.756452898	2.421479452	2.96779477	2.442267826	2.559182737	2.587251698	2.799952758	2.732105842	2.822872666	2.308561972	2.482355314	2.568278154	2.659542518	2.564126437	2.941149154	2.53488146	2.911936555	2.673679324	2.656916457	2.894053487	2.757602863	2.651839269	2.567437854	2.858721203	2.578533695	2.637525236	2.318962657	2.644192707	2.666741517	2.741765344	2.895405897	2.746553382	2.559883514	2.735596994	2.922003666	2.682559058	3.028091875	2.463342762	2.859255228	2.501048054
ZNF563	3.285648453	3.09386797	2.945109148	3.730466337	2.750412743	3.128142713	2.953589192	2.948635149	2.963979821	3.100083618	2.908815051	2.693370733	3.225329099	3.521997888	3.185099535	2.800342569	3.178157489	2.776534343	2.941745519	3.020861032	3.422799259	3.090549791	3.117335999	2.735226885	2.827360683	3.314344826	3.007846123	2.80617536	3.369483082	3.064463678	3.036942377	3.674650032	3.529872765	2.833032633	3.703563715	3.38334832	2.995032762	3.175072576	3.121161848	2.748087132	3.700384295	3.541038495
CLEC4D	2.980610322	3.037887374	2.722769316	2.833298925	2.938981182	2.808448944	2.543420665	2.685179261	2.597961303	2.945722392	2.496980037	2.749720276	2.607633335	2.625155648	2.744078732	2.556598155	2.749785022	2.705894701	2.734102135	2.827528786	2.629355986	2.717166416	2.911124313	2.621704853	3.074777335	2.66051802	2.879606223	2.484222345	2.628962374	2.50047688	2.578629214	2.913573024	2.681170503	2.925782793	2.502549484	2.726477909	2.569828914	2.84844448	3.039901455	2.676686698	2.872385717	2.328193541
GPRC6A	3.451733011	3.434264702	3.578013121	3.906099167	3.766054569	2.966859092	3.250046157	3.293658725	3.17309158	3.769066765	3.714878966	3.314548359	3.074482609	3.302313495	3.595949711	3.495844245	3.338770399	3.049459871	3.675879901	3.369930228	3.219329931	3.588418527	3.543039146	3.272486558	3.255601989	3.693459132	3.48663206	3.569954594	3.329624744	3.368680949	3.134966368	3.532935032	3.764446019	3.334164279	3.698639387	3.696824297	3.259845615	3.164776074	3.845100112	3.340984038	3.723853707	3.257333087
RAET1E	2.714906827	2.690979439	2.81084584	2.828740902	3.016379166	2.366404063	2.472376549	2.700627216	2.573857549	2.856161609	2.895151816	2.769657404	2.693211037	2.697182035	2.67188214	2.783142446	2.736078839	2.786830434	2.652365961	2.63926012	2.564128989	2.570633035	3.022587739	2.645960294	2.407074044	2.66051802	2.535104912	2.73211374	2.453392813	2.522627047	2.828740902	2.515668736	2.713157303	2.686412096	2.589925337	2.686604122	2.521182063	2.524442555	2.619751577	2.508318704	2.730829746	2.86971556
ZNF417	1.980409381	1.798172227	1.957481594	1.711140389	2.025733086	1.909882398	1.955548356	1.908541226	2.006224462	1.977277931	2.047146957	1.993622396	1.927454114	1.993689576	1.973570759	2.127238203	1.897672099	1.942719899	2.074279033	1.863690355	2.022561665	2.04862376	2.026754388	1.799003347	1.960155971	2.289099952	1.912720691	2.109422405	1.983022694	1.992701562	2.043209589	1.853966018	2.056773407	1.916500646	2.115922275	1.943999327	1.792321833	1.87367898	2.210980857	1.901299539	1.878281196	2.159971635
ZNF781	2.17076338	2.046654695	2.17253306	2.000143015	2.29857331	2.140837653	2.017815293	2.132881082	2.271145708	2.151887101	2.165031559	2.176546424	2.26453769	2.287153755	2.080936347	2.253654148	2.151232366	2.303437175	2.232904448	2.097459673	1.977645046	2.233866558	2.143872749	2.193102236	2.260238266	2.152477427	2.156747327	2.042398473	2.088975503	2.037941961	2.112126415	2.294498045	2.25192724	2.108853143	2.185332291	2.228864968	2.291756784	2.289049276	2.138440728	2.202283706	2.163951615	2.02727576
HELB	3.285286067	3.583816111	3.696000467	3.40936095	4.079768364	3.808510479	3.203923007	3.575607534	3.271520101	3.471236348	3.820026829	3.683221692	3.636957314	3.663049604	3.434264702	3.409423713	3.732706625	3.604949421	3.14675047	3.318962579	3.545897602	3.725882935	3.766656996	3.274025753	3.188821728	3.547088067	3.48326995	3.476852192	3.453362942	3.693959343	3.486262359	3.479716621	3.492940617	3.243705854	3.599725207	3.216233608	3.613702313	3.434718473	3.496548655	3.243521159	3.334329016	3.694921056
C8orf31	2.684638949	2.739215029	3.072932399	2.588284377	3.115087022	2.775685923	2.412863392	2.703465495	2.858480499	2.711970781	2.470590773	2.860979152	2.745196651	2.658234927	2.637533877	2.977000143	2.997779547	2.714517558	2.637525236	2.788002035	2.439650429	2.877472157	2.849737868	2.794580987	2.864794133	2.758932939	2.598249349	2.579187124	2.631748949	2.865313123	2.555744384	2.896645018	3.123789579	2.932000893	2.616926352	2.84287014	2.731903965	2.626848873	2.519014015	2.674152278	3.0769328	2.46354012
TLR4	4.188338243	4.106889374	4.19686136	3.463706072	3.872246607	4.008669241	4.157784552	4.084314099	4.399521182	5.287986107	3.742657927	4.90536568	4.012304971	3.924272948	3.7518872	3.983595455	3.55955974	4.05157911	4.183958227	5.216455039	3.658127721	4.817251894	3.623147976	4.466665876	5.033895889	4.527391761	4.373593509	3.637854109	4.421443146	4.633374221	4.336808523	5.48566609	3.224234662	4.146362569	3.428033878	4.344049938	4.181506258	3.467759676	3.90293419	4.42535618	4.139011626	4.354924383
SIGLEC10	7.074768309	4.944245311	6.381073852	5.632842874	5.111561795	4.997689274	5.416263848	4.812966064	5.9171059	6.450275623	4.771092132	6.452113979	4.739022611	5.266338713	4.187375557	5.316102311	4.793027022	6.130393736	4.460448544	5.81773198	4.762188098	5.578467118	4.485149712	5.814857585	6.214994203	5.488589509	5.148390389	5.177362175	5.251454708	4.485149712	5.644408333	5.068775361	5.337885355	5.642055347	5.1236051	4.943780937	5.599063189	4.631702639	4.699782403	5.379986602	4.728422247	4.682854629
RFX4	2.200046935	2.177673979	2.399389498	2.488834985	2.623720272	2.389301896	2.385194517	2.391644341	2.279573303	2.559481453	2.279272432	2.214868155	2.505650296	2.565856862	2.280984777	2.288824536	2.185303465	2.209384893	2.380590861	2.404541846	2.026834042	2.233757156	2.267414924	2.504943622	2.190928114	2.634833337	2.225198221	2.282254863	2.419557202	2.339312342	2.490904714	2.518336533	2.369986309	2.314948375	2.6078571	2.355627139	2.225270642	2.310118563	2.548491626	2.298279227	2.28957812	2.441839657
WFIKKN1	4.717214098	4.51046386	4.618867553	4.871942066	4.996094841	4.570492672	4.703023142	4.810045511	4.615696865	4.63021091	5.097949632	4.605076318	4.692828618	4.520180281	4.423087645	4.965914347	4.691286148	4.738124845	4.671382592	4.625776055	4.464631651	4.726817364	4.780116138	4.882740248	4.761965736	5.099126735	4.65465913	4.676983976	4.618867553	4.773920611	4.503978247	4.619379671	4.613733746	4.745721097	4.543823106	4.911737377	4.802332536	4.636831252	4.945678394	4.489070065	4.7160254	4.564391804
KLF14	3.18765963	3.708803437	3.34549406	3.343077535	4.136463149	3.18765963	3.207639739	3.373627314	3.20628193	3.338527382	3.583931801	3.169175169	3.206487124	3.423791573	3.309325836	3.6023053	3.652464841	3.350088854	3.778840767	3.359263298	3.255694111	3.22669403	3.70162402	3.255716645	2.855692327	3.453076286	3.231018518	3.05267611	3.163866558	3.163866558	3.319220648	3.253930068	3.385554552	3.120767647	3.290482301	3.326575929	3.652861439	3.272861784	3.486033757	3.22613953	3.365376484	3.344482472
NXNL2	1.870354312	2.223669302	1.935133893	2.502433104	2.123812784	2.127688073	1.991441119	2.099172978	2.113173642	1.952207508	2.004315996	2.03247385	1.876594977	2.003160706	2.315478083	2.394315382	2.233112876	1.992429133	2.131868825	1.982361598	2.077428648	2.051821873	2.138162717	2.050753127	2.24011295	2.10755779	1.913267474	1.830035318	2.049489696	2.055501893	1.830611418	1.852609689	1.950741887	1.871831366	1.97641508	2.114792441	2.029756131	1.862730768	2.084113534	1.906095798	2.179209073	2.08876971
SLC26A7	2.236688287	2.223800158	2.332451384	2.444835073	2.448890038	2.332142193	2.289304226	2.764299551	2.418266124	2.570117914	2.340434664	2.619341004	2.358542956	2.278915235	2.294560139	2.540871474	2.490904714	2.621426555	2.504872215	2.333217154	2.258411634	2.724574488	2.358285344	2.415294383	2.323113466	2.818757227	2.394897254	2.380707532	2.402624209	2.418142929	2.191797017	2.51727109	2.623256809	2.433570518	2.530567503	2.557584522	2.282430897	2.206272115	2.548160212	2.409859483	2.777048587	2.591802597
FBXO39	2.548014308	2.609406673	2.41189793	2.803894462	3.119618303	2.469658464	2.51680589	2.656155374	2.353850041	2.832169195	2.60374791	2.732406213	2.726557113	2.633425984	2.625506508	2.697182035	2.761539926	2.619108848	2.592826851	2.563729631	2.622840627	2.444620079	3.061231975	2.526022444	2.627602679	2.789795875	2.490958186	2.443111426	2.53109707	2.58033211	2.383113893	2.944719446	2.585342795	2.752289692	2.590999841	2.557942511	2.631968828	2.495630107	2.590530283	2.519194847	2.525107619	2.432467106
B3GNT6	4.614198597	4.080101478	4.125355532	4.729308509	5.086395648	3.837681929	3.840258404	4.587043216	4.534663297	4.624687002	5.231262632	3.770192398	4.074055552	4.531472841	8.396396788	5.639039624	4.934053472	4.821286789	4.320587975	6.223293634	3.925917475	4.900270407	4.113332525	4.5835089	3.985218259	7.56241681	3.980299131	3.935186655	4.028223337	3.635297802	3.770192398	3.689521021	3.888655562	5.502032235	3.725842014	4.059132424	4.262902225	3.594130973	4.893719791	4.239084154	4.345170356	4.226596686
ZNF619	4.486923322	4.597868868	4.055332161	5.208434495	4.775332279	4.744627308	4.259526191	4.509321579	4.287865253	4.82342727	4.564391804	4.900991769	4.443553868	4.041090062	4.716402076	4.531926265	4.364698051	4.712905639	4.848225499	4.858145355	5.014905991	4.871620612	5.032131516	4.526388124	4.59460756	4.489117179	4.150778958	4.529045444	4.529422773	4.323221998	4.40816516	4.806380946	4.501462102	4.36580072	4.787166093	4.480262283	4.024084753	4.598137561	4.226982883	5.139849989	4.255276558	4.465031491
FAM71D	2.656533571	2.636602923	2.63182562	2.945979344	3.034384923	2.555193737	2.580274337	2.648965516	2.591728764	2.858402509	2.88509739	2.393895486	2.854157307	2.835047092	2.519012995	2.877033328	2.955136725	2.894973119	2.745882041	2.680716295	2.449298789	2.946911338	3.034384923	2.72620025	2.42118598	2.814632086	2.726389224	2.563729631	2.741952665	2.701766891	2.553065816	2.783573308	2.84997205	2.537613291	2.745806904	2.860333508	2.829300726	2.716679855	2.800693322	2.601497182	2.743385156	2.915759408
RAB42	4.982988575	4.581158573	5.480790305	4.915345544	5.350649316	4.589879334	4.646148933	4.750878309	4.952708151	5.183255211	5.170042527	5.041382358	4.705153209	4.88878887	4.615952782	4.711183804	5.033602771	4.850219988	4.855483696	5.010380001	4.476455268	5.4698232	5.141248743	5.07248078	5.169665996	4.875407199	4.667813203	4.759074178	5.060465794	4.806385705	4.66566841	4.785532127	4.901093678	4.971052087	4.952800849	4.699077409	5.015109899	4.662619684	4.7688622	5.685825332	4.819675729	4.457583516
PTCHD1	2.561844172	2.247198879	2.587964391	2.669390603	2.645524837	2.267598224	2.387546292	2.644485508	2.437435732	2.563869102	2.710865957	2.352326325	2.67728168	2.524794044	2.699453785	2.806461741	2.410859288	2.513448884	2.568401383	2.541290761	2.546371439	3.1388617	2.522505292	2.393812777	2.917388642	2.555715407	2.271300951	2.484151506	2.500199607	2.435836343	2.701552762	2.665754267	2.880738932	2.850417719	2.954523981	2.523534502	2.596559229	2.502997684	2.665121874	2.489452622	2.420734467	2.745847732
ZSCAN4	2.09041595	2.269364312	2.44221291	2.172950429	2.605524535	2.349692928	1.984842686	2.284774759	2.255987857	2.282063059	2.424269397	2.087491431	2.687694154	2.213398136	2.260589599	2.318233899	2.834021501	2.19997102	2.20906622	2.353125794	1.860634686	2.440692554	2.298385999	2.259754181	2.329157994	2.163914611	2.647643181	2.20618226	2.174099372	2.222845731	2.16499283	2.435309235	2.395419774	2.724036085	2.409671641	2.223243202	2.28526226	2.235959628	2.026635378	2.244559438	2.262120007	2.236191257
VWA5B1	3.151135259	3.362606831	2.929950484	3.04202326	3.596281658	3.124355622	2.834086519	3.148186704	3.095489921	3.141763554	3.280575518	3.169731137	3.145166712	3.406178317	3.152642137	3.312485959	3.341502744	3.159524302	3.176614086	3.125074869	3.000290293	3.095939361	4.026171899	3.140307447	3.048483674	2.944346242	3.038713994	3.338578225	3.005455074	3.001367588	2.941680101	3.295573403	3.106532181	3.299107313	3.144945236	2.951860637	3.120524269	2.933265024	3.282111577	3.209316536	3.284652656	3.0107022
LINC00311	2.940295685	2.928789881	2.551874505	2.303560917	3.490893791	2.450663359	2.608441851	2.88509739	2.779697948	2.751597139	2.907168717	2.57988884	2.843653161	2.771524218	2.754289042	2.891184337	2.769860202	2.726836219	3.142799008	2.733403366	2.77573558	2.767214696	3.152191295	2.727876068	2.757476511	2.802699313	2.915794421	2.733125131	2.650663588	2.636436115	2.439098174	2.965803982	2.959814838	2.69422343	2.847305392	2.779697948	3.098864758	2.770083606	2.7886391	2.788974647	2.774761433	2.620860426
MAGEB6	1.970032293	1.910575476	2.01381004	1.968711143	1.832140785	1.853220914	2.095843956	1.920788695	1.791565819	1.84004302	1.879262983	1.784814096	1.931884404	1.783425304	2.108195981	2.00882097	1.869193045	1.761760603	1.854280035	1.857567435	1.967572906	1.759258555	2.057029454	1.921555282	1.680968305	1.999998936	1.972932163	2.011289651	1.921228618	1.891837134	1.920205912	1.78013049	1.903028559	2.030769168	1.914855108	1.981716743	1.714953132	1.940313203	1.951275356	2.038376114	2.103431543	1.923549739
CACNG6	5.565255878	5.547406799	5.52052297	6.120548565	6.129588072	5.503967745	5.404405413	5.85230037	5.541604518	5.686147499	6.180317734	5.512504248	5.845316567	5.924508154	5.49111668	5.879070828	5.808070121	5.800490241	5.690047069	5.652995272	5.435112803	5.909195737	6.491687315	5.828209116	5.488428612	5.908059962	5.749012937	5.360936813	5.444417698	5.680650529	5.553292836	5.767181133	6.112710831	5.765456357	6.01753908	5.797367898	5.799181019	5.672917406	6.306748058	5.456502612	5.710451379	5.662727541
LMNTD1	3.785795205	3.755474252	3.737586883	3.565545645	4.137752646	3.570175753	4.242433561	3.771930797	3.430835592	3.704895021	3.724212567	3.464335829	4.377629685	3.645634935	3.513405454	3.769789176	3.773945579	3.787753576	3.9077107	3.788263794	3.620294164	4.417963949	4.025723524	3.474656728	3.344996335	3.653041197	3.807065175	3.950259415	3.59263597	3.535607843	3.531904227	3.46198286	4.369228825	3.901526259	3.802929295	3.922047336	3.811361869	3.860152542	3.720467416	3.834342539	3.872744612	4.033027516
CIRBP-AS1	4.362478612	4.531851592	4.815812364	4.324152645	4.846738561	4.246715763	4.018961869	4.318566095	4.326222713	4.458537346	4.222214859	4.006766778	4.513130007	4.582076778	4.21055049	4.374205917	4.506466052	4.341696025	4.252541244	4.354331758	4.084059741	3.896795092	4.303454994	4.457600498	3.910387749	4.338040644	4.17511601	4.285703503	4.43428627	4.092736736	3.964714458	4.028716378	4.226596686	4.347188341	4.058227906	4.213313746	4.364413892	4.30110071	4.641849961	4.152319695	4.320724051	3.887639673
AXDND1	2.64040072	2.323216257	6.225803746	2.260488104	3.912720548	2.656487726	2.883072152	4.904129177	4.441163801	3.330546841	2.735546491	2.226572015	2.55307814	2.481218114	2.665271594	6.075462194	3.619045273	2.525016445	2.478155095	2.322331224	2.865624759	2.660786159	5.776093985	2.420331497	2.076835902	2.43010141	5.204688347	2.374568185	2.210344915	2.847083372	5.852708475	2.482536591	2.782719716	6.289789705	6.514406004	2.269662892	2.250030963	2.575806976	6.961351249	2.721499693	5.781538048	4.974801362
ATOH7	2.2820061	2.436876087	2.995054562	2.616584166	2.538743455	2.375377204	2.287172066	2.479730706	2.334764671	2.42341007	2.502605615	2.22577446	2.731157583	2.515489562	2.269662892	2.722819851	2.46130056	2.642074393	2.496354853	2.642165904	2.632477754	2.354516589	2.361609504	2.211132128	2.263556264	2.493566323	2.356913268	2.660682528	2.443497618	2.861320713	2.652694464	2.483020188	2.625961084	2.583408174	2.616926352	2.57038399	2.34969709	2.732810344	2.800976126	2.390800872	2.425171177	2.44579925
AMER1	2.997311348	2.863771466	3.043459456	3.043134682	2.978685769	2.890106682	2.787750626	3.150264031	2.877700386	3.110872275	3.387793259	2.934913254	3.039982657	3.43438093	3.116929913	2.580752665	3.340057247	2.992268855	2.931385335	2.930792585	3.214555993	3.213710866	3.130279735	3.049380502	2.757554696	3.130279735	3.020760712	2.980237406	2.878713776	3.039707288	3.085663796	3.148581933	2.969698382	3.086292021	3.017862809	2.70257503	2.982547057	3.07016986	3.227259159	2.899586911	3.207976887	2.737072325
NKX6-3	5.343875859	5.570444564	5.352762827	5.781729251	5.969584453	5.442266379	5.647564442	5.514528283	5.421270427	5.417499052	5.663153881	5.317756425	5.485324027	5.955010899	5.12744608	5.61291162	5.514453586	5.56710687	5.361501844	5.752364402	5.380132868	5.698816715	5.570814339	5.493359142	5.516302468	5.430170105	5.322233353	5.284697833	5.247845979	5.319700559	5.204527984	5.470772742	5.715958098	5.405512546	5.642721919	5.558593721	5.629961188	5.351946648	5.84681982	5.445440383	5.602635725	5.573671888
TBATA	3.931134381	4.080667076	3.952513301	3.989377091	4.159117146	3.717382042	3.966556333	4.044243918	4.05643203	4.246758321	4.359516165	3.81772766	4.09692228	4.155766123	3.827277539	4.143195598	4.377620843	3.952704256	3.84992858	3.982957763	4.024215616	3.983161851	4.021786094	3.888260671	3.796015656	4.175653932	3.697492658	3.985136392	3.889176794	3.79177294	3.790888014	4.097495699	4.033933471	3.757138357	4.118530232	4.054478325	3.967065389	3.778603379	4.192692083	3.590241417	3.991318158	4.001827402
EXOC3L2	6.659157276	6.70772237	6.754347341	6.843753602	7.154326175	6.498427485	6.952114215	6.733235766	6.872166545	6.835956695	7.026089085	6.548392344	6.580268537	6.949495227	6.2549298	6.811442874	7.026315172	7.004544079	6.571652666	6.516063871	6.437784867	6.869026684	7.228853565	6.753320152	6.487728126	7.157698108	6.666508988	6.753258211	6.748499431	6.661096604	6.302504791	6.997002477	7.052569153	6.885829864	7.075165917	6.80826745	7.031256074	6.664306599	7.330728723	6.355109717	6.861555093	6.830223193
TNFRSF13C	4.257793958	4.298236126	4.526831896	3.928887287	4.584811944	3.691521367	4.01467347	3.918259031	4.647966176	4.322683549	4.28018172	3.768608395	4.109790018	4.259825765	3.816259264	4.308830084	4.371224244	4.042371541	4.429320539	3.840859775	3.873954442	4.440381847	4.247991078	3.992070046	3.750762665	4.321736193	3.858884072	3.915547997	3.775716223	3.946434894	4.008810912	4.134037565	3.988676716	3.673908594	4.081311264	4.070356851	4.365592849	3.837094684	4.503636386	3.655619408	3.856007259	4.057685899
CAMK2N2	4.324263716	4.310145975	4.467460653	4.512051192	4.748909893	4.223159187	4.265044057	4.476841694	4.388578786	4.48787017	4.614227763	4.079488013	4.615441441	4.909681403	4.249183207	4.879854907	4.305554116	4.304394295	4.435603985	4.356969086	4.15174144	4.549991854	4.732034256	4.417552811	4.21837453	4.301443664	4.287318287	4.157593055	4.357262469	4.254533056	4.084442895	4.496089051	4.402918042	4.510077711	4.423833735	4.482592943	4.694364948	4.596489137	5.145748526	4.090936392	4.483757043	4.491631905
ANKRD30BP2	2.025482149	2.221707768	2.353125794	2.208915528	2.375084229	1.87621741	2.294298267	2.085434805	2.08501035	2.552920873	2.22706474	2.169469765	2.272972432	2.168284332	2.018580066	2.321836183	2.564158932	2.059268311	2.391413629	2.207380899	2.172075494	2.18450239	2.216424789	2.301732953	2.391983086	2.327219709	2.402307555	2.362412799	2.282106361	2.146391046	2.187210018	2.176834054	2.175276379	1.959992085	2.41529075	2.174254054	2.10251539	2.315931343	2.16376518	2.078977663	2.417834396	2.11928811
KCNG3	2.088435936	2.401860648	2.829289226	2.715126762	2.346667223	2.329633121	2.46115235	2.534265572	2.664568322	2.541503376	2.503158327	2.513589878	2.459736203	2.491272955	2.352377633	2.632543291	2.63635804	2.462110557	2.27544127	2.427062796	2.656146713	2.641234208	2.577592542	2.60684583	2.149565925	2.472804268	2.515463546	2.262020157	2.454743499	2.436876087	2.499745918	2.467663731	2.752196641	2.477710606	2.600145655	2.522138764	2.460129692	2.463255211	2.444811485	2.343138396	2.602079892	2.424891965
LINC01312	2.321752671	1.819348018	2.362267042	2.120143057	2.35016004	2.113112522	1.828304927	2.555744384	2.231283518	2.401715786	2.296681877	2.088143853	2.12336382	2.462327774	1.874528661	2.203105177	1.864142911	2.339812913	2.197662606	2.152186207	2.039899336	2.43784536	2.258546397	2.104532556	1.884676917	2.274639381	2.381342365	2.086921977	2.341909259	2.184747428	1.882179661	1.901659918	2.238839755	2.163951615	1.965825465	1.908928245	2.183231088	2.06675487	2.31777034	1.952294734	2.118890974	1.984546301
B4GALNT2	2.710881319	2.952290309	2.953996623	2.795072412	3.582930768	2.53948891	3.017369337	2.88509739	2.980971462	3.022978036	3.096711676	2.849223348	3.029681271	3.092510746	3.61150449	3.279738173	3.06038965	2.968137322	2.922594877	3.088049539	2.739694626	3.152642145	2.979856204	2.940482458	2.723088325	3.389114876	2.979949439	3.006334875	2.695711228	2.817745829	2.576844166	3.112558107	2.725629527	2.922613321	2.908648444	2.622985655	3.152324614	2.887647081	2.828650302	2.580364647	2.98615206	2.847489377
FMR1NB	2.371648627	2.064542641	1.824497403	1.96665702	2.073778221	1.884771935	2.039899336	2.389464636	2.239886381	2.179362485	2.148590452	1.94868542	1.928528405	2.356565332	2.216125399	2.070554206	2.035407128	1.929063119	1.909882398	1.897482523	1.79860515	1.91634563	2.025558207	2.0305597	1.917333644	1.970115367	2.03670705	2.181008581	2.177098135	2.157346729	1.912286098	1.820935632	1.964963211	1.996233453	2.053866168	1.88731533	2.07899163	1.999143724	1.909882398	2.036521871	1.999846688	2.045986368
GCSAML	2.32514227	2.410714021	2.44394637	2.681302949	2.393804505	2.334088691	2.239574156	2.236213164	2.252934971	2.430870905	2.222714235	2.396834516	2.004393418	2.31124271	2.270352284	2.367321075	2.010241734	2.345462478	2.146245749	2.404212834	2.178601021	2.268045792	2.316292228	2.353051569	2.3630924	2.225410085	2.26267094	2.244101953	2.17977227	2.501461273	2.06368871	2.196712457	2.152420069	2.13148222	2.332770941	2.205307128	2.384520199	2.318947834	2.239704809	2.288914811	2.339807166	2.175376023
SIGLEC11	3.959739489	3.783447315	3.649827394	3.59984016	3.775960876	3.636698391	3.832966368	3.592132852	4.010880563	3.832890309	3.530410293	3.559894199	3.695408604	4.107618041	3.291954524	3.932900029	3.441381207	3.508502388	3.810185891	4.09802712	3.634189822	3.47404313	3.869965825	3.778625271	3.507581719	3.771243596	3.718346039	3.630877271	3.611920834	3.528622622	3.596475406	3.713091947	3.454211992	3.443885252	3.68485339	3.388720393	3.945200942	3.47715849	3.425127145	3.543047826	3.458333011	3.643363141
MAGEB18	2.022145345	1.96174189	2.013859335	1.923351535	1.95506102	1.802124801	2.164120935	2.018181006	2.296051648	1.927983341	1.918184535	1.954368777	2.140206125	1.99285404	1.898663156	1.859706765	2.001234294	2.022831061	1.943508736	1.963116404	2.000645716	1.884218832	1.862357753	1.963487504	1.920905642	1.954904588	1.950088644	2.038793713	1.913852339	1.942213575	1.777833541	1.874922083	1.825037163	1.828304927	1.9327406	1.799319295	1.843193285	1.830158353	1.938309722	1.985737518	1.917600024	1.880891124
IFNL2	2.748934126	2.843651844	2.713304141	2.847688866	3.453362942	2.545732234	2.846638604	2.982829476	2.939350267	2.987513673	3.011879106	2.785631828	3.114367689	3.278512898	3.020884744	3.06517298	2.984428751	2.923419896	2.912420021	2.711754931	2.787160857	3.190624269	3.408186646	2.879907973	2.760682499	3.072088135	2.843651844	3.102821148	2.56768468	2.766597013	2.609690347	3.270508407	3.360235417	2.653017029	3.108947145	2.611277778	3.065989643	3.065306869	3.584598947	2.812713276	3.050587876	2.715510297
IFNL1	3.450542259	3.141410889	3.715956182	3.468244193	3.855125438	3.08033132	3.590187169	3.409469221	3.264160547	3.766939413	3.823830822	3.569329313	3.511694401	3.508884854	3.323066645	3.483674126	3.3440462	3.427991292	3.434345441	3.336009215	3.416904944	3.75997989	3.773800325	3.52507101	3.266509067	3.775914817	3.299110706	3.534750146	3.360735857	3.49400224	3.352090559	3.47227311	3.554883718	3.401361093	3.534750146	3.490314985	3.903283172	3.581396303	3.961680636	3.198564751	3.749455439	3.577671034
C4orf36	2.373856441	2.485977168	2.431151356	2.400311835	3.015356154	2.235726508	2.269714354	2.531846062	2.577564828	2.635009143	2.782974049	2.589197008	2.667167889	2.271041675	2.379240368	2.290883822	2.365339345	2.529116586	2.94832991	2.35994905	2.52967257	2.191129851	2.691833059	2.474904089	2.599196344	2.524535936	2.88811603	2.627260819	2.557740947	2.320901174	2.359793491	2.303417788	2.247807182	2.17357755	2.142595584	2.311631595	2.738169737	2.238816192	2.233896337	2.351280782	2.378770237	2.509413666
PCDH10	2.888575647	2.811135841	3.05296342	2.95410685	3.088706088	2.929548315	2.881708225	3.030090248	3.106930648	2.748979977	2.870314561	2.901623331	3.080949385	3.276154923	2.649639561	3.091833084	2.793568726	2.840338535	2.992435531	2.957717018	2.919745477	3.011250308	3.369972758	2.948294197	2.913650367	3.341500988	2.937011016	3.052284245	2.883243724	2.86335419	2.984106689	3.301465189	3.073904008	3.120732231	3.241530463	2.76832833	2.988032246	3.15683331	2.932565157	2.861272602	2.953894811	3.066669705
GRK7	2.255674141	2.458952249	2.668534791	2.266006774	2.14819383	2.193394267	2.342257191	2.220023215	2.2818973	2.256724247	2.306292347	2.178702629	2.585866383	2.37654187	2.496502264	2.363657287	2.382717251	2.09853728	2.209778417	2.300979772	2.173968192	2.192437726	3.055793862	2.527782925	2.027360176	2.197846805	2.300416837	2.372757484	2.587872369	2.39010902	2.111291629	2.323585787	2.232801472	2.57478765	2.463765825	2.354573653	2.306419387	2.399404071	2.287194466	2.578964098	2.269186186	2.584929345
MMEL1	5.027027062	5.35241922	5.462709322	6.104516262	5.58077918	5.060821911	5.432719472	5.194183382	5.010211611	5.971635435	6.310913687	4.579615647	6.279205764	6.66108069	5.314107599	5.893243844	5.487291802	5.617795952	5.480182749	5.01858278	5.941332159	5.302011212	6.080583047	5.284939314	4.805522823	5.146004911	6.293541288	5.478987465	4.745928252	5.152653225	5.347665622	6.108852077	5.630050865	5.833812367	6.299137005	4.692649625	5.515081447	5.752852053	5.536707988	5.865543199	6.6137828	5.144552362
NLRP6	2.775385273	2.932052178	3.040648426	3.168882356	3.244081847	2.871320614	2.997084711	3.13500557	2.802768169	3.06864178	2.940730212	2.835517348	2.769501677	3.247202444	2.638975763	2.906499101	2.872252419	2.806480354	2.809658331	2.864709999	2.697042718	2.76192155	3.448925985	2.908528852	2.786889402	2.972469321	2.855118452	2.988199904	3.655760312	2.969963812	2.615368258	2.969358521	2.423438919	2.783150576	2.646823265	2.731268659	2.987183955	2.709657864	2.747788875	2.590128903	2.703064957	2.828839553
RTL3	4.10829002	4.227056332	4.132742919	4.074036753	3.922658141	3.992813388	4.003026508	3.935368469	4.030692989	4.010068213	4.241703311	3.979924175	4.433573004	3.890114314	3.856534794	3.885436185	4.219292554	3.853307134	3.872133194	4.394799025	3.669884864	4.242208194	4.460509384	4.048380252	3.729751321	3.886812761	4.000393478	3.988359603	3.998173384	3.916160447	3.684551361	3.983434647	4.231207185	4.106544207	4.246300716	4.098072175	4.278492975	4.345254353	3.829364646	4.144568112	3.551276888	4.025277918
ZIC5	3.505645661	3.403345068	3.186703164	3.180992968	3.711212039	3.38451959	3.367668077	3.187722652	3.432013044	3.326882532	3.446187061	3.328356197	3.293922563	3.421322154	3.422177398	3.392488097	3.10511217	3.033148837	3.25717812	2.976936331	3.460611305	3.154889658	3.685593971	3.845357792	3.683308703	3.380409667	3.351764519	2.993169002	3.581456116	3.446434921	3.256926139	3.654452848	3.298099442	3.17257324	3.305074438	3.369364992	3.46615571	2.988883871	3.594250045	3.148746481	3.347050723	3.580512812
TEDDM1	2.465223281	2.532320593	2.43068071	2.567115686	3.104670967	2.445715221	2.318415983	2.555744384	2.569698435	2.812989022	2.679461168	2.313425583	2.488872739	2.472379014	2.63978595	2.618458	2.820380975	2.427130798	2.730654908	2.434312874	2.38373945	2.54604651	2.853791179	2.508910862	2.437604049	2.722979057	2.510408404	2.623392711	2.407612423	2.46383745	2.306454446	2.586342083	2.965989082	2.260945246	2.940000903	2.551294339	2.552340236	2.553047271	2.714023489	2.660789356	2.478908343	2.307016414
LOC149373	3.552894238	3.566599651	3.853599914	3.490844225	4.192519795	3.47130199	3.553648091	3.783664989	3.420765923	3.397374387	3.83864763	3.665745792	3.872806769	3.689283642	3.596908794	3.811708437	3.827490065	3.723348078	4.068763498	3.780993964	3.514206624	3.870520592	3.853814569	3.572604691	3.399229092	3.993667119	3.530661554	3.458241026	3.482897467	3.426943858	3.465657668	3.652561486	3.920453055	3.81857077	3.726831571	3.716390092	3.282172627	3.586225589	3.77860191	3.519325069	3.837379479	3.67563924
PANX2	6.888334512	6.712879639	6.728568745	6.758020235	7.531884321	6.689659536	6.779888846	6.876505126	6.857693014	6.919432591	6.722182522	6.796287086	6.802048316	6.706697021	6.502749895	6.958058149	6.720890089	6.734051361	6.596636055	6.764479709	6.641409486	6.901212453	6.922497401	6.885676692	6.40432424	6.771948307	6.92635518	6.678174428	6.411797286	6.671750119	6.522383738	6.953114917	6.884890771	6.778805136	6.753989368	6.770375873	7.229039527	6.840011675	7.073111125	6.540797305	6.765960461	6.55259863
ZNF114	2.868599183	2.905628297	2.643047204	3.552507881	3.014154411	2.613449851	3.055252266	2.738623032	2.638868286	2.914396787	2.812868473	3.313635839	2.721330435	3.103119567	3.277600484	2.622154566	2.870439684	2.68033263	2.842304849	2.644213558	2.933039822	2.718568076	2.992822064	2.822832663	2.499084205	2.869892474	3.120573726	2.726511033	3.046298099	3.481338945	2.660519022	2.785339665	3.117555087	2.458931436	2.759366823	2.756822718	2.882955667	3.184699806	2.937040479	3.176246965	2.794586194	2.496566427
CCDC27	4.13796675	4.137140239	3.978410975	4.067956283	4.703292651	3.968816056	4.262083681	4.296940856	4.497187258	4.040480669	4.224379185	3.742768608	4.149092925	4.298218477	4.107914514	4.190796441	4.110588317	3.948309315	4.335501624	4.256118294	3.964402915	3.604594166	4.403809148	3.947929894	4.147407867	4.030668548	3.942869475	3.774062851	4.492148255	4.309419316	4.230627491	4.019232356	3.764636507	4.234640595	3.84258472	3.996002634	4.031771489	4.140573839	4.312614371	4.030363338	4.281678929	4.05897719
CFAP161	2.145593223	1.966190073	1.815689207	2.392628163	2.139388624	2.097408629	2.261664546	2.124224857	2.11852628	2.366957027	2.350130657	2.144688475	2.318643806	2.629210467	2.231519765	2.210225124	2.255761869	2.537355403	2.237875412	2.011051903	1.903453056	2.171350502	2.168802219	2.074304323	2.069432877	2.055963741	1.913255759	2.25409521	1.942542751	2.087592381	2.104104754	2.065269591	2.158511538	2.211350933	2.20428992	2.129165423	2.034650647	2.045001588	2.488812421	1.872866458	2.177493652	2.00359187
NEUROD2	3.233545057	3.37310606	3.288202159	3.184196751	3.272834378	3.240803278	3.323212943	3.21163524	3.367530035	3.109706137	4.00547115	2.8917549	3.107312628	3.047348219	3.270229684	3.394534832	3.204205719	3.097428679	3.395159892	3.262314609	3.147506576	3.39993286	3.362128753	3.510896937	2.834611413	3.23606149	3.253185987	3.19962311	3.149256138	3.20215715	3.207881655	3.195682165	3.318627473	2.72713009	2.957833214	3.166509297	3.464550552	3.067904103	3.564171532	2.832494617	3.342382283	2.896931786
C5orf17	2.476533257	2.328334492	2.52100037	2.962966423	2.810421475	2.194385377	2.437250078	2.907768128	2.774781966	2.674295054	2.743857209	2.415382178	2.539764036	2.486956893	2.781929663	2.570790895	2.78973724	2.495615594	2.601067752	2.490865607	2.451509083	2.453497642	2.601451331	2.419579241	2.325788937	2.4110792	2.813643833	2.354792563	2.40062003	2.597487606	2.56899641	2.749268366	2.538329729	2.640515809	2.365894456	2.492329202	2.609937879	5.67485776	2.403744785	2.675664497	2.466235542	2.375377204
LINC00208	2.807059269	2.87973666	3.110376574	3.018509948	3.185568146	2.506654702	2.61486993	2.851223095	2.821352487	2.977468612	3.038473663	2.623365622	2.936830234	2.957973112	2.732321398	3.124577532	3.130279735	2.759012465	2.68804166	2.74634835	2.803613988	3.015925341	3.119302398	2.814202009	2.674536878	3.095330992	2.868791797	2.711053804	2.827897471	2.780816006	2.633638934	2.480222908	3.224234662	2.687436941	2.819333909	2.566628284	2.979404351	2.920263314	2.976974262	2.66551245	2.992741456	2.912964357
CFAP46	3.498881055	3.390390623	3.822885135	3.497308532	3.884776391	3.108381955	3.673395374	3.638589398	3.669292038	3.611799865	3.430922237	3.610708549	3.459080912	3.335016445	3.561662426	4.058553796	3.397944708	3.29643656	3.477365481	3.266911984	3.565265452	3.552559179	3.783138298	3.474656728	3.665897998	3.677938204	3.38763902	3.351667768	3.439921369	3.5981241	3.278123014	3.752138896	3.757274244	3.497738548	3.78335693	3.425434042	3.741451375	3.352180914	3.769881882	3.688925348	3.60470695	3.705958957
CBLL2	3.27129839	3.3767498	3.177303896	3.220923221	3.860956919	3.211999976	3.094971511	3.27641989	3.142424294	3.527634441	3.273250674	2.961349313	3.41500497	3.681619712	2.982324614	3.583665847	3.591752003	3.39289676	3.308785052	3.155692241	3.196555904	3.479265009	3.272689306	3.220014291	3.228887902	3.640601742	3.4771731	3.159186376	3.153826131	3.291177434	3.106623151	3.260923651	3.229072868	3.530998255	3.673814531	3.24475404	3.17636802	3.326512985	3.77050736	3.038483173	3.621020897	3.425551894
SGCZ	2.371591658	2.333709359	2.64812992	2.384722943	2.421916511	2.095341068	2.267466527	2.522926457	2.415276298	2.263284858	2.230421925	2.349605814	2.429837947	2.346097433	2.3918963	2.363148606	2.326295632	2.091723312	2.28171739	2.013558483	2.143885639	2.141164597	2.442480232	2.114138981	2.148643214	2.613438735	2.42341007	2.341200497	2.147908623	2.410384855	2.067264545	2.572430633	2.363458593	2.266421327	2.289885709	2.36788213	2.291293084	2.060884855	2.309670444	2.126529454	2.376732246	2.20565069
LINC02551	1.995166726	1.828765274	1.883720689	1.848648668	2.045362379	1.855620848	2.035304643	1.901013857	1.949652015	2.115206054	1.960600359	1.704822527	1.935220478	1.952863944	2.123215904	1.935750991	1.973870342	2.147164071	1.876738198	1.860056648	1.911096643	2.038341932	1.913580239	1.843214001	1.880539453	1.800006448	2.103399193	1.836633902	1.820501368	1.887727107	2.034650647	1.937030423	2.011095966	1.919342777	1.924356333	1.900520444	1.957276931	1.857451113	1.937779552	1.931353068	2.163951615	2.220266123
WNT9B	3.071600366	3.349580353	3.440873589	3.290064026	3.711996694	3.195341271	3.265439236	3.272993955	3.214555546	3.389427711	3.030028106	2.908909357	3.6709242	3.667849385	3.11204341	3.230203412	3.352590466	2.993424903	3.335555897	3.352770231	2.933158981	3.434700355	3.244414907	2.927966513	2.979167563	3.537162858	3.289681395	3.141481101	2.983254441	3.447490181	2.977734331	3.260625685	3.315210459	3.463120467	3.344901451	3.33113109	3.221255532	3.358582392	3.308785052	3.054058388	3.039819194	3.187762404
LINC00471	2.334045952	2.142802651	2.340090541	2.377006057	2.236574286	2.163863518	2.247142865	2.312663984	2.488872739	2.161081493	2.084091082	2.140563699	2.212251985	2.103726931	2.231070066	2.375595992	2.15777122	2.168043512	2.188899455	2.061296254	2.228826132	2.333049652	2.492230531	2.341753156	2.072328488	2.20803814	2.202722647	2.244825898	2.265034114	2.202283706	2.169016637	2.330713147	2.182154877	2.074169667	2.330265702	2.150517598	2.060449893	2.245615688	2.605519108	2.23905568	2.286665516	2.133943738
SLC30A8	2.910430987	2.87973666	3.048939715	2.857765406	3.322843243	2.64523036	2.88754594	3.123759092	2.619894565	2.844203452	3.319211659	2.524680131	2.783672291	3.001889255	3.258292192	2.916070654	3.195083862	2.567544891	3.041053642	2.865068847	2.816466493	2.961001103	3.038053606	3.01262902	2.520029103	3.038442334	2.706904567	2.653931182	2.64098701	2.807682003	2.906638673	2.753922012	3.014669028	2.828052957	2.855588054	3.083832021	3.077926093	2.860402026	2.929692767	2.914015428	3.192556513	2.905924474
LOC439933	2.130054149	1.988853557	2.067485017	1.934740146	2.352480361	1.996891201	2.098406795	1.879784429	2.101080226	1.991134333	2.058059076	2.025442175	2.056607802	1.956784801	1.898698398	2.162836526	2.025842752	1.974516696	2.059021232	2.102203505	1.925187967	2.132364386	2.102203505	1.900397535	1.992652461	2.249274168	2.147908623	2.202217119	1.942091198	2.010765324	1.947898985	2.309769228	2.340768629	2.131685522	1.963438129	2.095208716	2.112504175	1.932060166	2.052388914	2.039899336	2.142528716	2.050108138
C11orf65	2.146518277	2.046947397	2.025596876	2.112712594	2.176089258	2.11955094	2.025596876	2.132881082	2.160333424	2.292881985	2.063866654	2.27837579	2.143609723	1.895440861	2.348072691	2.2376481	2.340852747	2.0847696	2.157516626	1.969877563	2.53133432	2.062774806	2.113069365	2.147908623	2.098104629	2.012689549	2.289234511	2.063357797	2.233508615	2.018033588	1.961892316	2.138494604	2.013048801	2.108675572	1.931734372	2.037652528	2.155686704	2.050108462	2.32373402	2.231758221	1.972141149	1.787123181
OR5P2	2.99774313	2.722649727	2.826889129	2.543671916	2.916900502	2.42365121	2.758844831	3.127522683	2.825198633	3.410105471	2.83540122	2.739516658	3.188262928	2.771953782	2.591713057	2.919459047	2.903435878	2.706829415	2.587519674	2.848333197	2.597983406	3.054829367	3.038938309	2.737503846	2.852977756	2.806138941	2.693290826	3.055186191	2.803820402	2.614247345	2.698373163	2.774498032	3.137802722	2.685226035	3.256291342	3.024349592	2.64522012	2.916633594	3.08453356	2.552769973	3.035284171	3.051505746
DYDC1	2.133148667	2.278887426	2.184933363	2.076976757	2.351008079	1.973709622	2.092409396	2.147111971	2.116415698	1.985051136	1.991360992	2.128286595	2.038711099	2.045259909	1.981329059	1.933127524	1.990366147	2.123516886	1.955380524	1.865974005	2.042545222	1.963732063	2.070495183	2.027240925	1.914447397	2.111793067	2.140850632	2.210529973	2.139741638	1.963682438	2.137166752	2.118309438	2.121253446	1.93732523	2.200314416	1.972665808	2.236561316	1.953498117	2.24849489	1.89986951	2.020861866	2.172813441
IL27	4.671136593	4.868778387	5.109518619	4.845422065	5.472815753	4.473073886	4.707456961	4.576925171	4.718206372	4.718961672	4.741288966	4.657754193	4.59892348	4.570469787	4.709179422	4.83865496	5.027981223	4.730610798	4.617600357	4.709681158	4.199629064	5.17110288	4.974355002	4.706510352	4.513510928	4.524571615	4.703992369	4.442218984	4.511963159	4.492014348	4.274657535	4.354331758	4.758096324	4.410169899	4.541069196	4.692008849	4.843308122	4.672035466	5.204576068	4.512083093	4.764758531	4.636277986
IQCF1	3.572769717	3.617471656	3.362015666	3.355830313	3.621020897	3.408577206	3.569682281	3.784321759	3.948762103	4.013702434	3.867858469	3.665862151	3.134513097	3.523817622	3.234962451	3.645596429	3.50917567	3.419055391	3.554603698	3.712773833	3.497944094	3.324926267	3.720482967	3.474656728	3.31619148	3.704450551	3.507192984	3.36970739	3.308023775	3.282284676	3.657749265	3.329733942	3.489019425	3.386543237	3.526214989	3.513312633	3.420244834	3.387406022	3.538127989	3.430302657	3.699623261	3.728904353
DEFB125	2.308337033	2.335819592	2.306970074	2.740365174	2.436876087	2.098019853	2.372685688	2.359382774	2.013456494	2.02526916	2.306113061	2.123464771	2.529256816	2.423081802	2.259542106	2.361608614	2.255761869	2.037225533	2.312325744	2.626407146	2.42956233	2.345697791	2.56309519	2.336020796	2.094166142	2.424313642	2.460449186	2.374902419	2.1489601	2.249284281	2.378837949	2.471893044	2.495551331	2.183876182	2.202986469	2.340426552	2.551070964	2.550384014	2.606601153	2.030585832	2.505997057	2.284694422
WFDC10B	3.238365911	3.629474076	3.410109704	3.236813059	3.437904544	3.272185583	3.694270319	3.427868617	3.350923036	3.50642467	3.747682988	3.159644607	3.566714606	3.214886277	3.684499349	3.083168764	3.29946222	3.304603114	3.371513683	3.463725233	3.447781179	3.575330471	3.208135241	3.773700323	3.075612757	3.266087235	3.306339192	4.000876498	3.300169846	3.346771945	3.353304962	3.583869572	3.302570518	3.787316852	3.565077872	3.452865795	3.529861443	3.589137309	3.430302657	3.203374955	3.921614155	3.337132729
PKHD1	2.991960015	3.148400265	3.144945236	3.114472221	3.283422929	2.952219735	3.031380042	3.077007308	2.998597373	3.300144331	3.305781779	2.959087903	3.029681271	2.998685044	3.157918819	3.029410018	2.899266206	3.043008051	3.16809345	2.85097157	2.834924527	3.58839654	3.346830942	2.934160463	2.93805203	2.635954095	3.076147704	2.85775174	2.973288327	2.97629381	2.86911301	3.180390865	3.245194034	3.024407498	3.126674205	3.037568211	2.97585269	2.958819019	3.437219318	2.84330934	3.03186239	2.988372811
PKD1L1	2.7390866	2.588379718	2.616927522	2.698638331	2.931978637	2.657782342	2.674281232	2.659943977	2.812879588	2.69706072	2.504494219	2.441483533	2.676710975	2.515600205	2.827787275	2.584328448	2.801090267	2.645712886	2.753198564	2.650135445	2.482191856	2.872235472	2.51581063	2.875077877	2.58515332	2.465217917	2.77662159	2.536024272	2.432522763	2.563090107	2.386728341	2.601996253	2.942980608	2.786248449	2.616944682	3.042885745	2.568611158	2.648193157	2.955336703	2.676252001	2.535001886	2.616564639
ADGRG4	2.281405854	2.314380293	2.849699185	2.660906966	2.837877569	2.293401573	2.537914277	2.669338999	2.543239269	2.37442513	2.609471875	2.372043727	2.567913899	2.637525236	2.419457362	2.946670764	2.586283295	2.469658464	2.350043079	2.320134459	2.566069731	2.732535805	2.558058756	2.550838622	2.385182876	2.49033977	2.157319452	2.948154318	2.323224387	2.59140102	2.528440914	2.322723551	2.646559934	2.653177634	2.631945358	2.547045204	2.295554814	2.517127793	3.188262928	2.462863277	2.420570942	2.904764114
TENM1	2.622772002	2.494225943	2.885775942	2.703784252	2.762186569	2.730376598	2.756128848	2.747788875	2.563729631	2.482191856	2.765654867	2.510386154	2.49401866	2.586328516	2.377962974	2.548120158	2.508856118	2.694521839	2.730654908	2.448533531	2.378222537	2.505345528	2.765654867	2.657402067	2.442827124	3.037513703	2.527286145	2.747731526	2.627655918	2.903054524	2.490904714	2.779643953	2.776246869	2.661218473	2.379187409	2.208732359	2.496347744	2.320162283	2.651013985	2.488799191	2.418756129	2.672085786
REXO1L1P	3.247780624	2.435199129	2.942596714	2.918895643	3.964714458	2.822699416	3.243550956	2.778374282	2.840467834	2.89887898	2.929161253	2.947762992	2.656404433	2.582364855	2.633719803	2.751634509	2.941998137	2.739122762	2.918237214	2.825262574	2.852825943	2.870356434	2.904978655	3.206424021	2.794597609	3.006071888	2.831373252	2.695829194	2.854554456	2.697182035	2.555744384	2.672139503	2.810663001	2.780456712	2.659839985	2.482362087	2.844607582	2.617965735	3.145378573	2.497891952	2.795559926	2.803111464
TAF1L	3.960107834	4.08195903	3.801867728	4.319264394	4.271685854	3.848479833	3.894906365	4.125052166	3.982509358	4.167601336	3.850300914	3.441606236	4.074055552	3.904116897	4.057902339	3.865260128	3.850287103	3.72251276	3.499123047	3.66141566	4.072833433	4.039542621	4.078377487	3.700166726	3.729263047	4.07669483	4.104473294	3.874242989	3.807759093	3.78843046	3.690940236	3.941082604	4.42800544	3.855010136	4.324843895	4.018200456	3.903397325	3.953533231	4.35719394	3.565638075	4.133010468	3.863968363
RECQL4	6.825297061	6.737617565	6.379912011	7.430159138	6.386245214	6.948772716	6.563928261	6.64608631	6.380966631	6.929035612	6.614643484	6.945972999	6.488448341	6.584794115	6.400854865	6.814643729	6.79371806	7.058786926	6.891361313	6.414239765	6.249686744	6.130237675	6.477546196	6.501123413	6.773871037	6.896690013	6.034918279	6.718010792	7.697467101	6.950856929	6.724418122	6.476088067	7.0077209	6.96526952	6.962747189	6.509521515	6.627658943	7.40432242	6.800633255	6.722087299	7.59597475	7.017274376
ADGRF3	3.232929389	3.25674755	2.999235411	3.270288834	3.743868886	2.770068701	3.117850462	3.346959553	3.267081251	3.298680468	3.389858372	3.233356083	3.335944466	3.243107476	3.133456769	3.379764931	3.369762708	3.102759563	3.341250762	3.052277266	3.04049949	3.393574277	3.313521483	3.435074281	2.887150543	3.215986785	2.776362885	3.153738139	2.769969647	3.326552149	2.983602576	3.132275166	3.132686297	3.335214327	3.125803972	3.100392333	3.38572492	3.11582434	3.534439803	3.104491788	3.1570094	3.173658995
TMC2	4.344797851	4.667469031	4.562101442	4.429503546	5.272571364	4.583145053	4.540368159	4.807270541	4.59502116	4.690625474	4.885243388	4.590554735	4.874792777	4.975111671	4.523666476	5.007694337	4.730372348	4.554123509	4.986716146	4.941003627	4.408997824	5.113108606	4.867397729	4.520034252	4.701827547	4.623290717	4.687200508	4.775523766	4.581654249	4.662534866	4.449586657	4.700026068	4.914693527	4.804324443	4.887767423	4.774143784	4.681293262	4.28053364	5.067301936	4.580392655	4.457772643	4.185620405
SMCR5	2.684096238	2.675104859	2.669182537	3.454175189	2.83468316	2.965800663	2.851631751	2.399136344	2.737505097	2.623397262	2.864789731	2.439603683	2.616184816	2.624085803	2.816222916	2.86911301	2.638027438	2.543609397	2.957646142	2.397900458	2.948033692	2.93221058	2.927698665	2.497958909	2.602943883	2.747788875	2.565365063	2.624085803	2.702344665	2.697182035	2.555744384	2.663397693	2.867505612	2.776140205	2.880617789	2.684096238	2.733806501	2.722339402	3.059825996	2.341902836	2.872385717	2.702351191
ZIM3	2.076330112	2.209126829	2.120423101	2.096650994	2.104140502	2.116761293	1.957936147	2.031522946	2.014003664	2.019895037	1.992240202	2.036532549	2.057085334	1.982483339	2.05689977	2.263270986	2.147152863	2.03185141	2.025537274	2.09620447	2.077623403	2.213408472	2.25860131	2.071752517	2.076976757	2.099746587	2.147908623	2.228439636	2.083683308	1.876490059	2.008444174	2.016278312	2.083701786	2.074296392	2.218688651	2.079876627	2.090943727	2.086429106	2.124318861	2.070545098	1.983022694	2.140173975
DAOA-AS1	2.000288069	2.12463767	2.102678382	2.133177724	2.079566225	2.113112522	2.161793448	2.072743344	2.137964292	2.166962635	1.965746576	1.918044831	2.018172819	2.011194215	2.030337092	2.163016784	2.289915141	2.164923967	2.091783672	2.009250908	2.00057245	2.154463181	2.360773512	2.028030601	1.960991608	2.138462301	1.79457088	2.233813759	1.983022694	2.058496251	1.864743704	2.131867146	2.105569008	2.051041444	2.141892599	2.145155277	2.081342906	1.944737642	2.085393084	2.083944506	1.972806109	2.143228315
KLHL4	2.50073604	2.784682818	2.794984429	2.803399334	2.714938997	2.624486744	2.764169205	2.952960159	2.757490613	2.760829909	2.645825265	2.839980399	2.587621005	2.586328516	2.780923882	2.664007668	3.015175526	2.71038499	2.772905143	3.026285251	2.611363655	2.903279622	2.652971228	2.947939089	3.010392877	2.429459667	2.761242858	3.053659068	3.021554846	2.415008919	2.559031045	2.794764747	2.886153734	2.544990823	2.762216888	2.738276338	2.90257055	2.731002752	2.984895733	2.690153174	2.641327364	2.599023814
ADGRF4	3.035891003	3.441301386	3.429295139	2.785241502	3.535048745	3.161079009	3.220646443	3.185199126	3.44332344	3.231804648	3.041971741	3.824266411	3.289421727	3.249244542	3.217334101	3.178469653	3.214164377	3.022127816	3.666009245	3.289993331	2.905606887	3.248395932	3.698835443	3.758762369	2.860860697	2.945241392	4.277350284	3.652464841	2.963988251	4.040064419	4.012175611	3.443727455	3.052926247	3.08856852	3.301780299	2.929697224	3.13202403	3.527355307	2.959103997	2.819590598	3.506676516	3.189093762
IL31RA	2.421813105	2.424784517	2.425443148	2.573903732	3.14992791	2.333958981	2.36068021	2.555744384	2.504527737	2.431869768	2.447736992	2.437769486	2.460151853	2.326841085	2.468851544	2.468851544	2.708817088	2.371515589	2.388903721	2.457743085	2.3673848	2.610779899	2.667962434	2.233917536	2.139876072	2.723976773	2.41567108	2.494053337	2.389623301	2.332970966	2.311952491	2.547836244	2.266487434	2.324447894	2.616926352	2.839460728	2.673490795	2.431325085	2.551250261	2.156261061	2.641394974	2.196780573
ADGRF2	2.215991586	2.368413085	2.295093468	2.187639841	2.183135986	2.023054515	2.299203552	2.699325769	2.136885347	2.416414385	2.262141189	2.031883114	2.213298429	2.489642093	2.152341891	2.418688697	2.332664689	2.10391542	2.214660007	1.989382375	1.987130074	2.191268982	2.276296229	2.261096022	2.138024332	1.799514521	2.206203145	2.232420551	2.147908623	2.226836055	2.053665256	2.242390024	2.070722856	2.164860353	2.383236008	2.117368921	2.202283706	2.122522997	2.459461189	2.07319543	2.237370842	2.100444383
ASB10	5.50275355	5.391308002	5.57187544	5.567117022	5.644325222	5.231370657	5.395098068	5.547120518	5.674107894	5.614963721	5.725338255	5.425659961	5.344393601	5.727559876	5.407285747	5.908841526	5.630744299	5.661778539	5.801126718	5.476439302	5.350160196	5.844557272	5.730200898	5.527616335	5.479145686	5.424634629	5.338338828	5.278734461	5.413364723	5.252125422	5.545586865	5.511373649	5.553274789	5.491005195	5.493403119	5.606990479	5.833324916	5.607267554	5.929390382	5.234920995	5.46525473	5.303027527
HTR3C	2.995313733	2.975627404	3.377813754	3.240090549	3.392245822	2.918917192	3.333846271	2.908422976	3.178278005	3.114993317	3.01905749	2.772391029	3.329250109	3.187155987	3.002703982	3.057367474	3.16979613	3.178586267	3.330544211	3.142841621	2.819528537	3.477561448	3.305620879	3.099002305	2.945652907	3.247770654	2.992016982	3.042878552	2.886289623	3.231935239	2.905125048	3.482514175	3.004231904	3.051992955	3.334186508	3.027715192	3.318534199	2.8658201	3.595293113	3.09394264	3.144613422	3.066649899
CD300LF	6.295019004	4.880811447	6.037068419	4.76567684	5.527796136	4.95055461	4.884650591	5.017480667	5.290549522	6.182729942	4.603727833	5.819740077	4.476653179	4.701008355	4.404071868	5.57990623	5.286681389	6.034896231	4.00153314	5.729382323	4.874260554	5.525964802	4.904313841	5.908951254	6.034974491	5.281883472	5.200231362	4.734947191	5.2878211	4.649158283	5.022939918	5.300398998	4.632873092	5.490421951	4.735741463	4.846857236	5.033160936	4.75254375	4.412095698	6.195233908	4.529782066	3.991465383
GJA10	2.940295685	2.778171653	2.694881836	2.844525371	3.310628053	2.876784692	2.582782833	2.842953559	3.048157	3.247893411	3.365503969	2.893723466	2.844773156	2.87508907	2.85134155	3.313967295	3.421977954	2.750737525	2.876784692	2.903541243	2.597983406	2.948294197	3.12977372	3.075676719	2.877980279	2.830704681	2.953063705	2.922721928	2.963988251	2.99226434	2.849384565	2.985532429	2.999563665	3.29714687	2.875466942	2.711730285	2.943400487	3.074884539	2.922168384	2.94223744	2.950079985	2.917332318
GAL3ST2	4.806309923	4.286994386	4.42032377	4.907244661	5.036085952	4.557598592	4.894108863	4.936669636	4.764861738	4.791421212	5.206123919	4.639945155	4.820812293	5.068657842	4.78767368	4.960849513	4.968822147	4.56861164	4.824273183	4.791425107	4.54456271	5.191925826	5.03895408	4.837881108	4.5379393	5.021849759	4.735873344	4.601077893	4.743483517	4.684335485	4.706608848	4.893526074	4.985476996	4.905226706	5.208687266	4.943001301	4.924311313	4.553540333	4.746515086	4.51687197	4.779778135	4.75106255
WFDC13	2.423131144	2.46812131	1.998408937	2.344525253	2.379946549	2.458408424	2.50543278	2.289864653	2.466788883	2.312532863	2.21641976	2.240327329	2.245700646	2.335253776	2.321534718	2.409439684	2.416592105	2.078549531	2.195061368	2.215802198	2.249537784	2.378733229	2.719853847	2.308783406	2.035110433	2.422891659	2.529745947	2.360058328	2.222732699	2.289606521	2.610648009	2.222852253	2.353125794	2.056579044	2.476285761	2.420738201	2.379946549	2.160246924	2.504118674	2.179693178	2.425744457	2.127601253
SERPINB12	3.510353624	3.633315331	3.646211398	3.343631192	3.791888286	3.414205243	3.58380573	3.628598205	3.484699522	3.635331607	3.959897606	3.43804617	3.45829515	3.737464054	3.490647437	3.861580616	3.959710412	3.612040512	3.798363757	3.60187573	3.261823197	3.701281349	3.916549638	3.674592894	3.344309731	3.657850509	3.487463785	3.271350623	3.284430262	3.469191145	3.453362942	3.709262929	3.664229786	3.387624878	3.297368983	3.594289926	3.675820403	3.394917918	3.77050736	3.456252424	3.499604636	3.18606329
PGLYRP3	2.434370224	2.674908366	2.511889551	2.438178645	2.869949602	2.213560848	2.213583108	2.555744384	2.33576169	2.427192137	2.684878393	2.202677468	2.631187689	2.394620695	2.400144749	2.594584339	2.490904714	2.440672711	2.350929262	2.409052059	2.209984436	2.543926843	2.882495748	2.727061774	2.190777891	2.394530135	2.367174793	2.174112665	2.290265006	2.255729935	2.209984436	2.385457865	2.418019102	2.465977921	2.532366856	2.600604331	2.568793047	2.245615688	2.206256419	2.235935761	2.542287493	2.299061918
PSKH2	3.458793011	3.450945772	3.615518919	3.838657631	4.05354607	3.332458033	3.750112776	3.39094828	3.614379242	3.660896786	3.720675247	3.582240948	3.731704299	3.683137211	3.386792292	3.735206602	3.876988632	3.09027987	3.645277569	3.540860547	3.393318275	3.501339247	3.973993617	3.674569831	3.142539794	3.838711359	3.441689184	3.576066524	3.902872754	3.729682798	3.566631291	3.66165299	3.393190599	3.379332497	3.573503505	3.576085852	3.970391157	3.585432495	3.591301611	3.410315443	3.368510363	3.532595274
OR6W1P	3.778620697	3.842689017	3.615752415	3.874374507	4.294120912	3.464910326	3.986876471	3.642155619	3.816652658	3.684906999	3.919016651	3.617803941	3.437928452	4.055439471	3.807702892	3.959808656	4.114791659	3.599860041	3.612282332	3.55251332	3.678710479	3.842081161	3.952936621	3.787474628	3.595242362	3.637044412	3.82990276	3.695409635	3.382978535	3.622576672	3.430360229	3.974077486	4.329747007	3.637342877	3.732634133	3.89964883	3.554438685	3.778854323	3.990075755	3.637029824	3.749325466	3.952392832
MOGAT1	3.122739545	3.478521483	3.270362539	3.633795519	4.043283224	3.201711446	3.467485817	3.421949973	3.829229248	3.675044063	3.431452263	3.428946109	3.39007109	3.913503926	3.704778369	3.633986656	3.529332759	3.935896842	3.648802348	2.966248383	3.331402095	3.613113367	3.513925702	3.547823367	3.190415534	3.257871624	3.783281982	3.334883171	4.318214308	3.825592423	3.07557437	3.465624664	4.00455023	3.259706318	3.656607967	3.88361013	3.562105786	3.596975423	3.596668107	3.372002422	3.710959073	3.677794267
GPR78	4.098626826	4.062749627	3.881304996	3.942607047	4.309993325	3.64273254	3.94642266	4.443617789	4.225256658	3.763481516	4.548205289	3.380815495	3.620241844	3.719862758	4.027628405	4.170445372	3.917994227	3.906754469	4.047511097	4.00035866	3.930694563	3.896263831	4.20995513	4.065742228	3.629166899	3.620241844	4.14833988	3.75500613	4.201579594	4.180939276	3.880086338	3.941531528	3.966447918	3.973415112	3.824266411	3.896263831	4.423265359	3.797560106	4.170812185	3.824266411	3.761816075	4.055596048
H1-8	3.242650883	2.957062436	3.457183637	3.422779879	3.899942824	3.145520957	2.968216037	3.385782625	3.173618472	3.257333087	3.378937255	3.014822086	3.294120574	3.124322635	3.067900383	3.328329722	3.196787769	3.120215255	3.177521543	3.185694395	3.210557172	3.162461722	3.385782625	3.527422311	3.049941483	3.405467455	3.487685326	3.181940213	3.063747278	3.34395024	3.223476033	3.39163268	3.021028147	3.22892728	3.13917197	3.342499689	3.741944469	2.998539484	3.375630211	3.09109073	3.485215079	3.247234357
TAAR9	2.274471468	2.738211263	2.51658008	2.499108966	2.519937879	2.628993884	2.508133067	2.416437381	2.602467243	2.502233792	2.426729558	2.451177682	2.62497463	2.571988631	2.604440038	2.697182035	2.578308672	2.355564659	2.664102001	2.637097192	2.299468561	2.633642659	2.820393973	2.818705138	2.345994088	2.817619906	2.554823893	2.672413318	2.469277126	2.492805728	2.630291617	2.396694137	2.816498491	2.285576087	2.455014034	2.677948577	2.595172485	2.496535892	2.73913333	2.704894011	2.437674662	2.437526571
GNRHR2	3.34471962	3.087666287	3.401301898	3.064848814	3.34156281	3.271383444	3.28346094	3.499641943	3.525834491	3.299570346	3.527129369	3.238883976	3.295896658	3.487940594	3.306498042	3.50166701	3.351179336	3.260701249	3.266052884	3.557756338	3.356263648	3.606073443	3.254357288	3.258535733	3.111170376	3.245946377	3.198571585	3.115278697	3.31688656	3.580902587	3.426303195	3.372312452	3.547392057	3.406427813	3.449035103	3.36563226	3.078109603	3.364075121	3.67136174	3.206602858	3.461271866	3.158490751
BNIPL	3.211062945	3.046136753	3.06610627	3.099308609	3.093868688	2.747494987	3.039203922	3.13056751	3.027918126	3.096270676	3.372504005	3.166742001	3.719954456	3.165285404	2.88509739	3.130279735	3.059259024	3.219031221	3.325702358	2.844607582	2.901010254	2.951413631	3.368331091	3.075676719	2.879532394	3.181198748	3.167268312	3.409133451	2.948453094	3.115471939	2.960128506	3.0258231	3.222977603	3.039826361	3.139415711	3.101603864	2.959292646	3.361869029	3.184779317	2.902245847	3.002382382	2.918384416
ASB11	2.609763683	2.588586895	2.547645188	2.883415932	2.648155664	2.555863967	2.605839515	2.54502459	2.600053899	2.547896404	2.707710722	2.214868155	2.647345737	2.695836953	2.486725095	2.853555307	2.796656528	2.601526502	2.814586214	2.389062242	2.339046991	2.748701618	2.790141995	2.729672719	2.524315921	2.699698996	2.577627288	2.551138176	2.692643659	2.977423271	2.555744384	2.695458968	2.581452447	2.628592261	2.44584345	2.538320925	2.720421874	2.793595545	2.599348369	2.594429691	2.928061827	2.443172664
SDR9C7	2.286843867	2.331852738	2.759382073	2.325215254	2.655629646	2.338597164	2.439198121	2.311268746	2.427711426	2.464034891	2.484409815	2.505366403	2.439198121	2.555877073	2.311659663	2.371829548	2.415699634	2.148331322	2.454571083	2.651969726	2.635247402	2.28125885	2.687787609	2.542838156	2.148331322	2.481768311	2.370634301	2.572956979	2.323710872	2.439198121	2.197552753	2.51681156	2.802492703	2.383575373	2.530567503	2.613164251	2.574488191	2.254048198	2.319294239	2.30799735	2.40086603	2.441839657
OR5P3	2.254665484	2.786777435	2.440464604	3.079800493	3.405121097	2.394131392	2.706323551	2.833935246	2.73731788	2.989521177	2.674877135	2.923122101	2.283840133	2.698782716	2.482329291	2.903773415	2.805622656	2.469496526	2.706681625	2.876413778	2.664387363	2.98619657	2.577824504	2.723358515	2.843650411	2.447386594	2.776235458	2.708104108	2.527921976	2.595080485	2.72670342	2.455872697	2.870731592	2.683748911	2.782035557	3.099340068	2.478562604	2.817447884	3.063073705	2.592473794	2.476969244	2.679141407
TRIM40	2.775426954	2.958144389	3.270873067	3.087044887	2.96848005	2.559809282	2.7802049	2.972158969	2.768153832	3.253479419	2.795305573	2.658028226	2.825847792	2.988135483	2.795305573	3.164081591	3.516480672	2.617966751	2.969680136	2.678621668	2.509111388	2.789047406	3.115933834	2.641501896	2.655538301	2.894538077	2.554027784	2.935100111	2.779084329	2.696145911	2.838087756	2.955205486	2.802110604	2.735928758	2.843931237	2.634630354	3.091270965	2.826133248	3.455534254	2.652910629	2.833376948	2.788351913
CSN1S2AP	2.112207891	2.160580609	2.436228861	2.365326613	2.352929329	2.208808433	2.24966855	2.178512779	2.032578716	2.270559279	2.446499428	2.153733102	2.488872739	2.379899451	2.159268866	2.490436151	2.374659724	2.265500001	2.064266806	2.406741323	2.25377593	2.263734324	2.467738725	2.267346332	1.977351455	2.577692667	2.255278938	2.210770809	2.195708975	2.301153188	2.396333865	2.215189232	2.445740726	2.210292314	2.345340957	2.170742005	2.219225395	2.11809831	2.243265454	2.1124933	2.40505991	2.123305896
WFDC12	4.373998488	4.557111197	4.374933373	4.806949353	5.17673511	4.137909805	4.806949353	4.865111936	4.554942105	4.692171488	4.708717615	4.439274465	4.698377733	4.767466531	4.176923923	4.917422142	4.65057767	4.572564457	4.684213483	4.356285388	4.26502204	5.016756135	4.662746594	4.657925999	4.142216551	4.997103304	4.278622653	4.236970304	4.423380302	4.646019154	4.425438415	4.623336026	4.407374177	4.513687816	4.937476724	4.592119211	4.585159979	4.513381814	4.78420246	4.309246767	4.47730386	4.323568355
CRYGN	3.676294687	4.018413054	3.84321386	3.667761117	4.274639594	3.659308115	3.821888928	3.890459687	3.778981772	3.731979597	4.147181949	3.871053145	4.024060428	3.974691846	3.818648328	3.832888696	3.885972005	3.406419769	3.554208441	3.725035451	3.666184259	3.757117916	4.000893633	4.071807086	3.654103585	4.008155073	3.808197688	3.743452275	3.698676115	3.747145523	3.842088242	3.775922735	3.871774435	3.777255582	3.841136786	3.686223845	3.762058326	3.649332686	4.478848009	3.573525951	3.868419912	3.591785047
STARD6	2.277918464	2.220615146	2.127400349	2.25841499	2.699577385	2.153668902	2.201150002	1.994030296	2.530885255	2.262782262	2.470984921	2.274753669	2.546067807	2.274079273	2.311624243	2.137915861	2.223271585	2.071329842	2.223271585	2.294704195	2.042162426	2.332573603	2.305680954	2.341577278	2.248887432	2.108013868	2.565561783	2.233813759	2.326530736	2.006818915	1.98639736	2.203456493	2.435104976	2.436657512	2.355129545	2.641350394	2.184619582	2.118620857	2.567710143	2.207242351	2.344387142	1.980699332
C11orf40	2.069846911	2.310972172	2.200071278	2.208486183	2.50250278	2.031765006	2.427415703	2.001597841	2.196997487	2.358878102	2.23442593	2.239361689	2.159620784	2.211261354	2.129421394	2.334008175	2.365282269	2.085174256	2.819884716	2.126096478	2.329897723	2.164529778	2.220468368	2.308977715	2.032455585	1.969457987	1.994387266	2.037239929	2.148762232	2.08609057	1.861736756	2.132404778	2.216455114	1.930416609	2.177193244	2.1011271	2.021216316	2.125340113	2.260868949	2.048677987	2.222536858	2.310972172
C18orf12	2.863637233	2.960111353	3.243481622	2.998600089	3.038905699	2.968813636	3.02849709	3.033803742	3.16001872	3.092824866	3.059607339	2.973794916	2.975512187	2.873219312	2.87592109	3.099179881	3.013851045	2.860858613	2.837092845	2.764590817	3.005427121	2.973877975	3.069799543	2.983233737	2.80622862	3.218787165	2.919949476	3.152186638	2.793764136	2.793577408	3.029313096	2.979802212	3.013924037	2.945241392	3.319537894	3.07366734	3.159653296	2.897276754	3.237733406	2.962498496	3.022408326	2.85113494
TIGD1	5.639121117	6.415021223	5.618534622	5.771148657	4.969548016	6.468753802	5.652375404	5.395353956	5.860918302	5.787057646	5.421400907	5.634003535	5.023913655	5.435471542	6.423012994	5.95417471	6.109499722	5.374462369	5.739531336	5.50947464	6.014249936	5.399409892	4.809628151	4.832798456	5.227604116	5.143976318	5.341222115	5.50893892	6.419385878	4.097162501	5.889011628	5.568334407	5.97518992	5.626582916	5.858498664	6.104706793	5.145423211	5.821747777	6.420602812	5.532303121	5.574393921	5.526586763
NFX1	7.091467231	7.488468304	7.026416671	6.748989209	6.435735786	6.236899167	7.530719921	6.455507107	7.160434078	7.298349596	6.058307443	6.423610014	6.761817063	7.206906371	7.820055728	6.84311475	6.756459211	6.681704161	7.740862811	6.662273183	7.584601829	6.812963208	7.002734386	6.728485959	6.85388766	7.338786845	6.922497192	7.143568708	7.061820252	6.623098852	7.398648266	7.152656053	6.879362476	6.754995698	6.316018631	7.115570418	7.04206668	6.619716258	7.784852492	6.821002747	7.064494054	6.125660453
THEM4	4.94700791	5.411929409	5.706328686	5.207313946	5.71793607	5.33445594	5.431944253	5.473506764	6.392623325	5.179657596	5.457318864	5.145803083	4.86072133	5.552684824	5.753696024	6.188425377	5.463436421	5.460965468	5.455083804	5.872029993	5.716545221	5.261891914	6.429296781	6.286243878	6.662304008	5.856775116	5.294337234	5.472544661	5.453248005	6.251868443	4.983315834	5.049167865	5.433748208	5.596065622	5.910570153	5.167908783	5.04828183	5.468778923	6.30158746	5.384292261	5.247283904	4.668572333
SLC39A12	2.003762265	2.126810726	2.272401605	2.130239877	2.091958707	2.08867164	2.160136878	2.278251349	2.178661441	2.090621514	2.180020859	2.118589098	2.076237583	2.082800062	2.193264878	2.302554754	2.199879532	2.040480712	2.148421709	2.096526194	1.883001425	2.156467558	2.127803242	1.929846493	2.177505835	2.15668989	2.166142233	2.102870997	1.902185432	1.983022694	2.20104374	2.050084942	2.171795259	2.078836916	2.046031162	2.07826967	2.009070881	1.91474117	1.949182987	2.03441354	2.075014685	2.120499738
LOC652276	5.209495142	5.316214505	5.218399115	5.299524603	5.554333753	4.915423174	4.867467274	5.373700716	5.139948726	5.016363077	5.590122179	5.162216234	5.302418813	5.420300976	4.759634799	5.225420995	5.142459179	5.198936021	5.375543964	5.226335589	5.190145127	5.207547936	5.471352414	5.17885724	5.047788835	5.343987218	5.063749046	4.954954409	5.135316919	5.033626663	4.843936486	5.144475561	5.306341603	5.350377867	5.641681602	5.173108731	5.23308567	5.419218696	5.770538708	4.978764787	5.134494591	5.171999842
ANKLE1	2.352997836	2.313835737	2.77549334	2.482262092	2.391039364	2.764753116	2.635515723	2.799825188	2.677403792	2.362018723	2.973554925	2.029178698	2.731693401	3.586480492	2.400006643	2.856403489	2.09673881	2.430340565	2.453903207	2.600192869	2.675668131	2.401311792	2.610259935	2.600533897	2.268532749	2.597074354	2.328863279	2.734845426	2.406014503	2.540900959	2.45216897	2.213773049	2.152299265	2.496177086	2.013528981	2.311283061	2.820570561	2.349144798	2.554996144	2.372709539	2.219093456	2.683660535
TAPT1-AS1	3.858691879	3.122068351	4.554733835	5.591401669	3.276226474	3.33986287	3.366534143	3.577129925	3.129164844	3.901928693	3.341034114	2.842684417	3.528628197	3.552973415	2.98421605	3.594141326	3.113659119	4.776481915	3.087181044	3.501439461	3.192067751	2.864910094	3.1987194	3.176555949	3.158809351	3.72504429	3.405405509	3.882416494	3.525959498	3.903988935	3.45123518	3.380368727	3.488394004	4.372275699	3.950112712	4.321663595	3.536846564	3.735510035	3.846430761	3.366320985	3.233480202	4.30795233
TEX55	2.43073444	2.460768893	2.379905349	2.406773859	2.895088489	2.19614206	2.346984148	2.571991386	2.215089246	2.616926352	2.38952699	2.330629947	2.657412697	2.60522551	2.077385333	2.934964699	2.492491696	2.266259959	2.174011532	2.254476513	2.021121426	2.500199607	2.755107661	2.350730375	2.374089737	2.270684384	1.999978865	2.420420449	2.180325668	2.62590429	2.086283472	2.388069697	2.49629579	2.079907466	2.517141623	2.250334819	2.642230145	2.395170189	3.093932987	2.356822724	2.505448142	2.186606367
RANBP3L	2.228652798	2.016227617	2.046130512	2.301423932	2.275349768	2.099375754	2.059425539	2.060823486	2.044779742	2.284380376	2.103402116	1.99504398	2.237054157	2.010368108	2.052742056	2.474660085	2.485973936	2.118069907	2.066960204	2.034342492	2.071687648	2.058516994	2.376109966	2.067405213	2.192008345	2.050959741	2.420307694	2.314956061	1.998244277	1.958956187	2.002610593	2.092569913	2.175829362	2.093626396	2.311833976	2.112705574	2.078553997	1.945854842	2.009281954	2.005325417	2.175963438	2.044805278
ATP6V0D2	4.339902076	4.081118459	4.591383869	4.911013448	4.535292778	4.346701084	3.945712851	4.300934031	4.415709242	4.627117109	4.352595332	3.99719357	4.379605214	4.136249393	4.274677312	4.15026073	4.796380097	4.169820926	4.303854297	4.659401963	4.293961594	4.465414624	4.19761401	4.739211949	4.705437496	4.379984614	4.422777052	4.305378728	3.950511458	4.339487641	4.149826123	4.367885564	4.274677312	4.345496301	4.505532543	4.364067857	4.09658097	4.261907371	4.345081866	4.350499657	4.151333096	4.350828457
LHX4	2.712452263	3.514558737	3.116531555	3.112728252	3.448918564	3.10448054	3.320283743	3.216813085	3.540866803	3.39639254	3.289742797	2.985171157	3.156344832	3.490687201	3.196161778	3.559052164	3.368906477	3.324498951	3.39923602	3.377073474	3.327719222	3.306241687	3.326386165	3.504619117	3.409320108	3.123694815	3.365476984	3.364898756	2.986141634	3.156344832	3.210033523	3.13708683	3.304925349	3.215278699	3.233406129	3.10448054	3.298712523	3.008863565	3.072804286	3.106368843	3.602485449	3.320283743
CEP19	4.741447826	4.828333882	3.929024635	4.466520497	4.901969226	4.461817426	4.230350238	5.264986889	4.955759148	5.048065776	4.326698632	5.361884308	4.192428088	3.927616339	4.701996094	4.791706773	4.803141957	4.246109393	4.775373776	4.73926616	4.908247627	4.756838513	4.906257341	4.883219017	4.424555836	4.358481056	4.46200406	4.710253724	4.055182865	4.767553258	4.458220904	4.382125132	4.274224091	5.167004235	4.806976106	4.721516205	4.352724162	4.927069965	4.290097793	4.219097198	4.01643651	4.58953236
DNAH11	4.348132027	4.483193699	4.471713059	4.459964348	4.760904997	4.234063785	4.365285342	4.530443471	4.319301784	4.455927326	4.706581494	4.19616988	4.393678929	4.621270916	4.231408068	4.559367455	4.221965829	4.285697439	4.545607722	4.348747013	4.308140913	4.460513196	4.516073369	4.424409972	4.17222151	4.662772909	4.333639286	4.506378345	4.476775864	4.590203995	4.252900865	4.24933712	4.695540157	4.240690368	4.278577907	4.304620092	4.416061717	4.281775325	4.51022824	4.18128326	4.410775512	4.231408068
PROSER3	4.212982446	4.042363762	4.384967304	4.882006756	4.454628874	4.611772145	4.386222703	4.538254855	4.617489052	4.180648905	3.945430261	4.729682531	4.63898522	4.917903783	5.505687048	4.632654048	4.850419724	4.379917909	4.424398736	4.764094806	4.943654158	4.808589332	4.219996245	4.680262273	4.147407867	4.870191121	4.60045565	4.389458446	4.45520674	4.958043594	4.367195602	4.638752735	4.806151038	4.796032869	5.118400662	4.771167857	4.322336089	4.887980242	5.015261079	4.389009213	4.757805093	4.872588912
CDH24	4.554190904	4.598077599	4.998386398	4.712060344	5.071198022	4.258693331	4.521009038	4.674772093	4.514084654	4.859517798	4.733826638	4.521264859	4.704688725	5.16465733	4.663027135	5.085101378	4.894520277	4.582367372	4.763906801	5.084620212	5.159235593	4.884985192	5.224883011	4.871618918	4.498379227	4.723336865	4.208618308	4.898247544	4.564119613	4.39389643	4.847907677	4.793521632	4.98738975	4.426745525	4.673221295	4.557968921	4.603856662	4.989613065	4.711241551	4.656467114	4.717746855	4.837840507
LRRN4	4.087222207	4.141325668	3.847491598	3.729462415	4.328120745	3.837623484	4.083125469	3.763670212	3.660830003	3.99684975	3.691366907	3.877238947	3.517495511	3.671627214	3.66888036	3.989369528	3.709922825	4.005855677	3.7756439	3.374424676	4.089588055	3.75997989	3.476087218	3.709922825	3.583684547	3.757229686	3.844398248	3.649846178	3.583719001	3.642438643	3.547208781	3.470861626	4.036218466	3.896000614	3.75135018	3.765859397	3.800901198	3.519062761	3.95223867	3.679469106	4.171396527	3.620629934
ZNF777	5.806174044	5.585531373	5.562455964	5.487636242	4.992327515	5.912582841	6.251069624	5.639460557	5.075301229	6.0388413	5.400886897	5.833440303	5.462246651	5.589569453	6.192744515	4.539089098	5.775082605	5.51275573	5.735017004	5.78549986	5.670304521	5.96843004	5.452385749	5.685320047	5.778396189	5.511677511	5.397387662	5.946680485	6.538155994	5.580296564	5.83045773	5.35024449	6.035771483	6.0361639	5.620608871	6.049143158	5.377712367	5.876086814	5.702911774	5.88548847	5.907932943	5.917540591
JPH2	4.284836177	4.343688289	4.342964706	4.097583615	4.891619229	4.278521663	4.703703941	4.20975905	4.795211929	4.405521207	4.565970389	4.158425005	4.345049682	4.516399598	4.244147512	4.810128022	4.434531675	4.504610801	4.638917942	4.368858817	4.282935458	4.464499934	4.567126756	4.314772457	4.151267807	4.686492237	4.447285807	4.720205816	4.337138558	4.346064622	4.287523301	4.67859753	4.572029278	4.336987433	4.304065622	4.461322912	4.607917368	4.524646737	4.620260611	4.236484966	4.637200894	4.260709031
SH2D1B	2.624975927	2.622663307	2.541644209	2.75555863	2.834842721	2.76090823	2.640705147	2.681351144	3.042210849	2.515578682	2.590651588	2.812262302	2.618416774	2.868435822	2.78679369	2.550233621	3.544973791	2.484450379	2.819031107	2.626407146	2.630011335	3.163520469	2.611952225	2.638223994	2.432090394	2.538236949	3.093609055	2.289987042	2.677622368	2.939871577	2.622684199	2.728945316	2.565578287	2.770088105	2.797682718	2.611818429	2.684800102	2.815314119	2.621620569	2.790110807	2.938385995	2.644429958
SSTR3	5.427619978	5.469968053	5.594564546	5.553023131	5.936836095	5.389715218	5.553888451	5.350642552	5.608086185	5.621445309	5.503666637	5.317713963	5.65171732	5.540664173	5.412308105	5.577051716	5.7005409	5.355855621	5.426264232	5.36121887	5.358357078	5.70012655	5.310323689	5.355546419	5.242971976	5.294537099	5.949948954	5.590458287	5.369593046	5.36425955	5.276734892	5.48816084	5.506936233	5.523616823	5.605716789	5.594792446	5.04828183	5.27369231	5.553908534	5.236481209	5.313384737	5.450217473
ADAMTS19	2.571143541	2.662938023	2.93672874	3.018509948	2.650575041	2.742386121	2.855094486	4.688001992	2.795497852	3.253162213	2.589274641	2.505335999	2.46020553	2.533898158	2.514775728	2.840796484	2.625248626	2.470545368	2.194984196	2.72496777	2.387854993	3.965645563	2.45376591	2.688920807	2.476890074	2.7876703	3.180094455	2.563729631	2.353574296	3.539278449	2.568377476	2.990776598	2.495551331	2.698467304	2.694640302	4.963988411	2.375797307	2.329984534	2.631939004	5.853428963	2.345606888	2.614364635
UMODL1	2.040809758	2.14409227	2.146596476	2.394135678	2.176272141	2.302911539	3.242725264	2.211057716	2.147948336	2.283531284	2.46420323	2.20912734	2.011006299	2.619499269	2.037774733	2.095081769	2.229698353	2.278602708	2.023120743	2.071090117	2.314325209	2.288345513	2.003716787	2.00602245	2.230989602	2.11194444	2.154626928	2.143693112	2.031354982	2.078657018	2.410577003	2.001597547	2.162668661	2.113112522	2.093616312	2.153563172	2.106806607	2.474312548	2.217030607	2.098962953	2.417775315	2.061556457
ZNF441	2.040711052	2.158602834	2.528546293	2.137318165	1.944708818	2.200622378	2.207128361	2.344296489	2.22391703	2.083663376	2.342950489	2.216735434	2.139878668	1.998855709	2.50411136	2.083709232	2.298634426	2.137163624	2.25431467	2.268126004	2.280516252	2.230278617	2.471132127	1.978989461	2.24696961	2.018603964	1.917648124	2.317088318	2.008032339	2.245156263	2.077523205	2.275259682	2.076291364	2.130250422	2.270129535	2.015538365	2.486321786	2.140029866	2.155707205	2.094459084	2.093629869	2.073923237
FCRL3	3.369204938	2.922882455	3.209447878	3.40627256	3.292189125	2.767356753	2.971869469	3.079873337	2.914565646	3.240187613	3.365503969	2.827632047	2.934307922	3.096642956	2.711633034	3.151395311	3.035284171	2.936792974	2.841417556	2.920480414	2.920887998	3.471329608	2.969285959	3.043528999	2.869328708	2.951762843	2.90751816	3.509764889	3.035284171	3.097917148	2.903306118	3.194236414	3.342578497	2.799209155	3.061451214	2.92522709	3.55251892	2.899087955	3.480044483	2.862891401	2.941631914	2.899225312
DCAF4L2	2.206519682	2.374620673	2.291579699	2.204459496	2.176950409	2.193066878	2.317355899	2.019760755	2.236476072	1.894060206	2.027003228	2.172487991	2.501528252	2.173241175	2.225812174	2.079838801	2.201379493	2.114694311	2.127883073	2.091986638	2.199788253	2.0515551	2.213685854	2.279752483	2.184318491	2.153739374	2.426865329	2.186765362	2.281319283	2.296971088	2.179272938	2.07235101	2.055039056	2.183129709	2.060881868	2.195641099	2.238876747	2.085932964	2.366058453	1.903396926	2.089961782	2.200225421
MIR1-1HG-AS1	5.140820544	5.305099653	5.120924381	5.306910801	5.542568692	5.258158684	5.069134379	5.154006958	5.109646117	5.205411019	5.297908104	4.988951899	5.340497335	5.300559777	4.959263482	5.280598843	5.269146955	5.16453112	5.119882928	5.148766327	4.922182295	5.320754818	5.201192723	5.417375842	5.11787321	5.165244115	5.230776217	5.169660589	4.989597736	5.05710954	4.931798184	5.140346706	5.192524038	4.931226591	5.372534353	5.022156028	5.23308567	5.232156512	5.363316813	4.846256911	5.239781217	5.061574128
KRT78	2.994367572	3.208745251	3.088542651	3.182978656	3.325126065	3.179850628	3.130279735	3.192935027	3.361359214	3.360215784	3.295703871	3.265943722	3.308536309	3.326024044	3.069454012	3.184382294	3.501867737	3.171806458	3.073793718	3.248308301	3.093375488	3.530135677	2.983068074	3.180895705	3.251167645	2.945241392	3.122709713	3.104190176	3.013894296	3.182208968	2.86992764	3.294609437	3.092709504	3.186567409	3.022267897	3.142658403	3.196161778	3.194236414	3.38261228	3.462979349	3.321067053	3.228065737
ZNF41	3.758084127	3.100770486	3.161491453	2.612061065	2.773409077	2.829049518	2.738932528	2.617508542	2.812868473	2.869822287	2.818511325	3.059651619	2.779942678	2.959291213	3.121287836	2.89778987	2.97630289	2.829298938	2.912179546	2.874908218	3.089849675	2.994665817	3.226850968	2.915125256	2.761549793	2.643098175	2.893616953	3.903897683	2.840822922	4.002949351	3.079174396	3.065461829	3.159282602	2.454427084	2.9935015	3.307856723	2.91962279	3.015251153	2.436442449	2.777724998	2.683537536	2.742495236
ZNF583	3.446063316	3.68849485	2.906930303	3.51554167	3.423029281	3.021110555	3.086834537	3.333665597	3.298104122	3.14321225	3.164272352	3.371184737	3.382727654	3.274191511	3.726523539	3.4566943	3.084576537	3.549674768	3.116254868	3.445732627	3.426196573	3.199867227	3.337546323	3.11544489	3.31491393	3.414122787	3.150783527	3.254685745	3.005914934	3.015470825	3.21664401	3.21876346	3.705803824	3.233789052	3.163471575	3.250903111	3.147561163	3.466852686	3.499242507	3.520781205	3.432024188	3.571165647
OXER1	6.771743766	6.681130708	6.747338569	7.186615445	7.270936092	6.650653181	6.534617352	7.017344706	6.639025238	6.890305593	7.117694935	6.502398729	6.580511498	6.755282134	6.860113547	7.0528401	6.991847592	6.757092784	6.703976138	6.916873995	6.729114875	6.975429489	6.733926408	6.666337154	6.662189924	7.118462116	6.676546048	6.748731654	6.666034212	7.07890332	6.55496134	6.859617107	6.796161306	6.745871122	6.943316585	6.703463584	6.753229593	6.48971912	6.883796166	6.47914267	6.739400391	6.548082053
LINC00052	2.7146804	2.72437571	2.582444688	2.967827872	2.799637058	2.574094797	2.485939264	2.85966555	2.859577536	2.713255782	2.711567932	2.625408787	2.81822198	2.798996257	2.61704974	2.731694783	2.757803548	2.607023198	2.716789209	2.643989854	2.751833171	2.803591805	3.186436462	2.702923511	2.557392531	2.945241392	2.635232592	2.787543757	2.61704974	2.70710711	2.51720867	2.843399262	2.920848038	2.607329399	2.744337264	2.632922402	2.769273572	2.504562271	3.102524365	2.599529178	3.042996093	2.618913788
CCDC89	2.035002809	2.052396927	2.04849795	2.235696384	2.01996754	2.104670807	2.039899336	2.203090054	2.087973429	2.242898985	2.011417995	2.059097653	1.888976333	2.030992835	2.270680537	2.009350203	2.041236237	2.158282831	2.30703734	2.318727364	2.143885639	2.026606061	2.142468684	2.098383399	1.955690484	1.829289424	2.021830389	1.954522976	1.830629842	1.792156984	2.269399529	2.003136803	1.919342777	1.968573862	2.031300721	1.869123502	2.226883225	1.97199776	1.950125832	1.99089182	1.875444601	2.127031713
ZNF572	4.177219219	3.441901608	3.974557985	3.895547468	3.326269341	3.493566796	3.332538706	4.016226598	3.564148277	3.510571508	3.536392438	3.942772522	3.758285525	3.525245824	3.520400739	3.27389854	3.750338165	3.814757572	4.188860834	3.837529838	3.638913317	3.67563924	3.845026014	3.518237641	3.631726894	3.369526102	3.518097596	4.113389201	4.519745268	4.368721066	3.731863321	3.81034013	3.532928603	3.601616469	3.518097596	3.89849135	3.361820281	3.569195424	3.461179294	3.425195065	4.094094254	3.530155759
ADAMTS18	3.176828184	3.438650751	3.921898365	3.461572525	3.728404206	3.119177326	3.416338206	3.259536249	3.362128753	3.331065309	3.741611295	3.109726775	3.357995506	3.243693262	3.21258461	3.349868562	3.439054999	3.346723218	3.251275855	3.126948824	3.112829218	3.432080876	3.143425065	3.429769986	3.200394979	3.401361219	3.151362496	3.529642368	3.156449754	3.352346794	3.076654494	3.60920056	3.054237605	3.406975834	3.42830577	3.499508771	3.436193662	3.442940891	3.332697513	3.150994617	3.149479411	3.192671171
PCDHAC1	3.075823352	3.342460739	3.7976338	3.353811516	3.534603663	3.321496347	3.214683667	3.266702245	3.869055738	3.45951429	3.437438927	3.513410379	3.326846247	3.569867783	3.343594958	3.709334454	3.691986766	3.119643559	3.467285802	3.438700611	3.526038079	3.624662005	3.510397886	3.455300546	2.842586082	3.509551018	3.424018413	3.15014819	3.228301622	3.423576596	3.379523335	3.586118195	3.425514022	3.29088371	3.358728413	3.476539599	3.665000007	3.444761978	3.336487253	3.433751203	3.489267407	3.419790994
HIPK4	5.424788406	5.585709439	5.278529187	5.577014808	5.851188386	5.381224407	5.424961668	5.356933782	5.478148453	5.573976875	5.866775991	5.300358813	5.76828529	5.428286588	5.316020536	5.615315405	5.457792275	5.518937389	5.56757001	5.418244373	5.181425114	5.466963904	5.66767644	5.549432452	5.152228117	5.593095772	5.472215955	5.639255695	5.32551385	5.595356153	5.492648178	5.33368883	5.525109401	5.228149477	5.892211312	5.630153097	5.752323645	5.481665318	5.679807248	5.32268352	5.510199187	5.703244811
NKAIN3	2.793560882	2.497484119	2.883581836	2.761672737	3.159448	2.714029316	2.596840211	2.854839775	2.855290231	2.999071282	2.722394359	2.532265147	2.752098563	2.845819961	2.97109851	3.106711023	2.682792154	2.585543673	2.674523973	2.685426483	2.887495454	2.655397623	2.873809768	2.63783265	2.458478093	2.997455375	2.789646441	2.747735387	2.646455811	2.746508606	2.616926352	2.742935218	2.888959932	2.643250091	2.899507277	3.081688256	2.799744707	2.839511103	3.153600519	2.777061992	2.928345643	2.754618171
POMK	3.564811972	3.406980579	3.579722296	3.643950298	3.612774772	3.128848438	3.5246023	3.738158843	3.244658239	3.86656851	3.327797535	3.409556459	3.13214258	3.418391424	3.342424025	3.511076419	3.908568738	3.659326725	3.813081391	3.664864237	3.559740667	3.895991268	4.345496301	3.618790013	3.119549091	3.296868751	4.092828598	3.518431756	3.259640775	3.193561127	3.786881563	3.635931566	3.628515024	3.410314816	3.960259916	3.526544233	3.674027713	3.675739272	3.727318864	3.316989836	3.823622766	3.519692353
SMC1B	2.291829126	2.576270764	2.386375181	2.789152051	2.552219885	2.275734162	2.529423912	2.4805299	2.612694363	2.562652721	2.792301854	2.571362525	2.583969861	2.898439537	2.490489484	2.771589597	2.777495774	2.394250634	2.680829879	2.422998917	2.464976276	2.56855692	2.720413665	2.59925557	2.468171769	2.412211207	2.816641968	2.369775723	2.597435877	2.16652675	2.313437445	2.62873291	2.674216432	2.638137193	2.615743947	2.494605742	2.808214063	2.496821635	2.714415008	2.398574352	2.933016664	2.6312092
ASB16	5.433221321	5.351928568	5.218742303	5.215434059	5.893741153	5.236499582	5.438585875	5.712498899	5.833852842	5.56213285	5.906706839	5.233043898	5.431069683	5.438300309	5.498242165	5.75071721	5.778784643	5.29602222	5.176816429	5.550605403	5.417527945	5.715415769	5.834792464	5.453924238	5.267230763	5.662915777	5.512521124	4.995195747	5.020227253	5.558437615	5.211301695	5.509781337	5.747855299	5.228945136	5.479048251	5.62213714	5.44205495	5.453357525	5.868720739	5.271941587	5.662442068	5.255325061
MAGEE2	2.294619648	2.607573535	2.198240954	2.564963602	2.337273672	2.434505313	2.343130197	2.307645818	2.378508482	2.457806889	2.521182063	2.320187883	2.315162885	2.200924445	2.452097968	2.688299598	2.452582644	2.140505146	2.356089454	2.550216798	2.42341007	2.500199607	2.450989664	2.165515889	2.283726191	2.094501035	2.458783514	2.460372825	2.441936604	2.347554354	2.258842792	2.430895914	2.719709795	2.500241159	2.883715411	2.365262838	2.372854446	2.470588326	2.500561321	2.296673049	2.302544383	2.338609388
ERVV-1	2.35279081	2.368584441	2.75651108	2.678715587	2.916649971	2.290804975	2.478691143	2.425092926	2.341523937	2.608518135	2.661478034	2.558337298	2.510286993	2.583735291	2.22857714	2.50386192	2.489173991	2.481355502	2.641983134	2.622753003	2.353694049	2.777873176	2.723086042	2.429056876	2.28991551	2.722558254	2.427784387	2.259049479	2.450291808	2.475929824	2.281794241	2.348162229	2.927461568	2.496992208	2.391773446	2.506578276	2.670445108	2.401004327	2.643664113	2.361649937	2.548695102	2.638160483
GAL3ST3	4.144765526	4.273166185	4.215180581	4.526209959	4.470759007	4.029032955	4.366517139	4.294703543	4.183437926	4.288991982	4.35327009	4.141189213	4.095675032	4.273544518	4.211849933	4.214262463	4.367712978	4.249915556	4.251659768	4.215931282	4.061582734	4.19683606	4.545266743	4.168365268	4.096154019	4.214599865	4.108617561	4.103618419	4.044255884	4.144353631	3.977759962	4.32572245	4.226596686	4.272048791	4.107083001	4.224499789	4.34945325	4.436487902	4.206764167	3.86702475	4.227507192	4.055233525
FLJ30679	3.572810401	3.446052878	3.650936057	3.894437698	4.048961229	3.289236132	3.399426618	2.935946562	3.492292064	3.73509125	3.371175922	3.290448684	3.499804802	3.899278599	3.490362158	3.3277296	3.863545595	3.851332996	3.497843718	3.456879006	3.275840945	3.695437752	3.736274616	3.676064527	3.668650288	3.637124953	3.558704733	3.807809535	3.443380927	3.539397902	3.458174204	3.499590197	3.502981427	3.291833517	3.547175895	3.96909785	3.680254685	3.626677977	3.83889601	3.523042467	3.512741	3.291833517
UTS2R	6.017052471	5.926203805	5.976225809	5.930608509	6.654048391	5.968969617	6.17716189	6.178590986	6.14803328	5.960748568	6.281719871	5.870343587	6.281625078	5.870148366	5.825888677	6.285203675	6.21165327	5.996632768	6.490027618	6.020128485	5.887095697	6.319799358	6.276774254	6.061325685	5.855379969	6.29466024	6.0822066	6.189610517	5.837379877	5.943204707	5.907992192	6.16233845	6.336193058	6.042286343	6.092924125	6.001127245	5.803154412	5.905241584	6.23884125	6.071951626	6.228079754	5.948490394
USH1G	5.113500609	5.085709678	5.174083671	5.167950317	5.940942035	5.107371749	5.496850812	5.467832654	5.138573414	5.390622363	5.763313463	5.142591475	5.320626314	5.107688265	4.957158137	5.493644305	5.478444143	5.30647551	5.341269527	5.309416788	5.102147552	5.703934306	5.617731769	5.458933253	5.001491107	5.385988113	5.247239086	5.232959209	5.242079012	5.404295847	5.118713869	5.454512283	5.41713953	5.407898124	5.614635176	5.388241129	5.295322619	5.169590513	5.335892042	5.134284259	5.395070616	5.2478631
SYN1	4.983927762	4.570942193	5.029647127	5.111586609	5.321774491	4.557488523	4.480909774	4.893317623	4.519846108	4.911950942	4.724810615	4.630104743	4.655607086	4.739723018	4.416225679	4.78210311	4.992536559	4.508611239	4.702462222	4.824209593	4.641946463	4.944979051	4.873705404	4.732541858	4.339487641	4.744831084	4.720608222	4.930595518	4.376920782	4.745610845	4.568258984	4.91422627	4.993883993	4.809779386	4.792814631	4.698523155	5.417891621	4.771510399	5.160296433	4.386466715	4.873081897	4.671043962
ZNF718	3.364619537	2.53280009	2.353125794	2.305900658	2.265891631	3.095468039	1.701741782	2.123672195	2.315562667	2.134592794	2.761151164	2.282142871	2.547071315	2.266792582	3.886031457	2.203845386	2.255761869	2.15826479	3.0394226	2.528747316	2.210357319	2.228223936	3.325964425	2.01063025	2.147733034	2.031888391	2.938711822	3.188045543	2.409616802	2.829049518	2.097753507	2.00359187	2.108275867	2.089831881	2.025823287	2.0978136	2.155689904	2.860223988	2.58127341	2.518615627	3.7931461	2.251662416
ZNF560	1.970700253	2.205240879	2.044016622	2.297590382	2.199788253	2.046234889	1.983022694	2.129047532	2.015238192	2.155451804	2.114938496	2.104180318	2.159848557	2.127451225	2.105775382	2.062862103	2.080568992	2.150536329	2.032635087	2.218792089	2.142853954	2.148021849	2.421138688	1.959298661	2.052804367	2.21172185	2.21637698	2.068694893	1.852501142	2.159232084	2.105272509	2.254303858	2.156171496	2.02927051	2.297590382	2.242218016	2.077509356	1.854351836	2.083808751	2.08648606	2.073172661	2.057722907
PLCXD2	3.485484541	3.784087913	3.845362884	4.016846971	4.028307276	3.869083288	3.814026229	4.080946047	3.541932453	3.690596136	4.126924174	3.300446804	4.258069685	4.043068369	3.499725454	3.779763216	3.723262476	3.752844967	3.684299143	4.068745228	3.42618388	3.746499489	3.838791074	3.712243543	3.556444962	3.849461884	3.820364639	3.440138083	3.453362942	3.558133797	3.750270081	4.173656044	3.839453975	3.698581586	3.681444899	3.848307406	3.617067215	3.625414848	4.253111484	3.627473196	3.76436845	3.766923595
UMODL1-AS1	2.624975927	2.891752186	2.495120277	2.709571438	3.601170671	2.866215277	2.553795521	2.926974239	2.61005222	3.067129307	2.94381378	2.655402693	2.813105936	2.93333326	2.798614535	2.924534564	2.850670173	2.694977276	3.106767207	2.954146495	2.54570908	2.780583592	2.782902287	2.802465173	2.685507506	2.56855692	2.601389767	2.309396322	2.599024073	2.799750641	2.840460356	2.642326837	2.842160187	2.941876806	2.840279748	2.744848312	2.746169184	3.039165647	3.114454489	2.955386461	2.666743916	2.514843806
RAD9B	2.218782595	2.187155782	2.26363216	2.091198179	2.314529773	1.869163686	2.168918598	2.066612923	1.972418607	2.298385999	2.312462731	2.132048023	2.251067631	2.138806057	2.253251457	2.255761869	2.084049367	1.991094428	2.099745687	2.188265927	2.173025978	2.360589784	2.260757865	2.04990561	2.015188845	2.031738262	2.414898044	2.135288452	2.066729913	2.083286521	2.114959023	2.542888544	2.11567753	2.390418568	2.110996158	1.933905376	2.009029873	2.084816149	1.977563341	1.976883903	2.181706524	1.943324739
ZNF555	4.591174722	4.971395391	5.086374322	3.428885546	4.659416032	4.985188857	4.547086168	4.91296795	5.195296173	4.80081016	4.681357652	5.158858687	4.640233171	4.721052236	4.764014414	5.059247236	4.635813747	4.635813747	4.756509122	5.094937774	4.625152315	4.236363781	3.967577315	4.501009025	4.73857188	4.730615122	5.021545723	4.969239687	4.442366055	3.824560934	5.107436789	4.689786443	4.489400734	3.802612355	4.587254499	4.488196201	4.747917982	4.589284953	4.815370709	4.933346537	4.164998091	4.75847612
NYAP1	3.150430213	3.175545697	3.411035397	3.387062692	3.589337927	3.072362608	3.27720568	3.352280146	3.284437082	3.24022197	3.530410293	3.196161778	3.397187826	3.387591295	3.128001036	3.481186441	3.329135428	3.220972941	3.03289637	3.019583294	3.174275604	3.299317995	3.830193424	3.511561329	3.224265214	2.961733069	3.261419947	3.439070183	3.247743157	3.272319463	3.002878638	3.509000489	3.202401271	3.256661696	3.397861708	3.3454152	3.520480596	3.341470345	3.418501848	3.230481379	3.537218206	3.414682725
MRGPRX3	2.340717143	2.695302163	2.677884944	2.559844393	2.831091915	2.328747801	2.661187108	2.508716217	2.966033976	2.434432447	2.588217538	2.371585944	2.49833793	2.324378511	2.740370345	2.672403026	2.558036534	2.550280588	2.546587052	2.471644396	2.382773888	2.437498095	2.498850612	2.449102889	2.22183227	2.415011132	2.430081261	2.426816501	2.49692796	2.526019478	2.302795159	2.523145572	2.565578287	2.758123231	2.540310154	2.339350353	2.569906827	2.236458356	2.578118841	2.455702223	2.500724528	2.62136029
ADGRG7	3.27373322	2.698846628	3.516537176	2.899124104	4.044036749	3.687179854	2.640705147	3.774070771	3.744243552	4.569876577	4.817270493	3.876832135	2.630573142	2.808140064	2.603100427	4.129856025	5.857884596	2.718307438	5.800086231	5.428100086	2.724267166	3.851724839	3.130279735	4.309512989	3.086225138	2.500556205	5.195317663	7.126161961	6.919850164	7.815901628	4.352274965	6.286635139	4.490326592	3.058995649	5.317937635	4.062741271	4.34006538	5.882043072	3.190365692	4.828801523	3.357921741	2.925240132
CSF3R	6.894461848	7.017097895	6.15134367	6.437381631	6.437381631	5.960218909	5.595537948	6.380918284	6.675096247	6.751052897	5.965244853	6.164723713	6.256207722	6.117787196	5.68193218	7.335123583	6.805031997	6.667485973	5.908485102	5.775709735	6.61193645	6.616457027	5.636894203	6.898538201	7.443852227	6.623286849	6.185698775	6.408966634	6.637681812	5.953062937	5.889011628	6.333857643	6.175987276	6.916010106	6.401330724	6.210114512	6.303309055	6.056113967	5.947180343	6.066581215	5.862760817	5.820667621
C17orf77	2.430967387	2.132881082	3.145668239	3.016390478	2.507356143	2.652848587	2.427285098	3.065768944	2.159280237	2.759766495	2.6840295	2.011333544	2.101758544	2.658671891	2.17343351	2.191860164	2.52468323	2.55368365	2.394158468	2.52468323	2.548843161	2.425864961	2.425815929	2.586328516	2.274921592	2.904303167	3.002467288	3.416835939	2.057200668	3.452236745	2.899306435	4.053439801	2.807782272	3.232625932	2.488393651	2.267543422	2.788845007	2.571362525	2.203006709	2.091042614	2.930881301	2.312328529
DUSP5P1	2.119139072	2.507356143	2.331761575	2.133492343	2.242634884	2.511675451	2.131384448	2.229989472	2.476113207	2.171135134	2.694960945	2.326924293	2.33917117	2.158003848	3.453059144	2.623062758	2.192236103	2.524493767	2.248864815	2.257786775	2.435185007	2.493822635	2.309918416	2.959820877	2.434989878	2.274801282	2.343180838	2.111813185	3.013647056	2.297687767	2.125034955	2.060434078	2.515477234	2.275206194	2.40860693	2.3600472	2.081342906	2.06570766	2.350420637	2.524715616	2.581370409	2.465761512
C20orf197	1.972634159	1.974525028	1.929849027	2.077924135	2.005547043	1.784548456	1.965895667	2.107182721	1.969282759	2.200028207	1.90514617	1.850459207	2.02129529	1.909882398	1.996257535	1.830611418	1.987960188	2.016864624	2.202224211	2.002370023	1.93820328	1.947637697	1.963487504	2.005258028	1.824279236	1.973240903	1.924890329	1.976027161	1.914867573	1.807103646	1.967702173	1.913296354	2.092930855	2.080230257	1.973113532	1.947401682	1.770469842	1.991770714	2.124318861	1.960428267	2.044139651	2.00359187
GPR82	3.12558108	2.812809492	3.381677115	3.220375037	2.96244818	2.987154193	2.949516408	3.15050818	3.092759387	3.115045605	3.161639977	3.062867208	3.026044532	2.978560837	2.814449519	2.807538632	3.103957156	3.457300364	2.771716833	2.930521763	2.775202607	3.311932448	3.725233081	2.839544158	2.922625136	3.103957156	2.931644405	2.987003696	2.702140649	2.952515129	2.828561906	2.916379203	3.435604143	2.921027644	3.091255104	3.05641674	3.261542361	3.187792904	3.651165764	2.994968026	3.07908591	2.915670791
OXGR1	3.561579753	3.903397325	2.934548885	3.11678322	2.571516026	2.639232119	4.048150302	3.60389015	4.695283287	2.845567406	2.591802597	2.873761705	3.430343438	3.678830791	2.381788766	2.455095671	3.140178658	2.623194124	3.462133114	4.383249836	5.449102143	3.524815864	3.604796841	2.9721315	2.282993354	2.679880395	2.449659022	3.419131219	2.489951181	3.272985281	3.267017304	2.596740403	3.416301798	2.850731959	2.888199061	2.844397566	2.793106027	2.698341336	2.830888257	2.453695161	2.789167624	2.926600653
CDC14C	1.87360668	2.049557146	2.047850172	2.076976757	2.035234736	1.909882398	1.86512452	1.887554868	2.132695903	1.970174056	1.955272802	1.983430656	2.003163319	1.988461279	2.001348273	2.214800835	1.835161111	2.037225533	2.057148914	1.951321287	2.075529302	2.038322584	1.998604195	1.999281726	1.895512117	1.970115367	2.1746827	1.980884732	1.878014382	2.068993716	2.092836903	1.975051941	1.922821606	2.021228424	1.979147331	1.809492024	1.878827573	2.095933508	2.050057072	2.03818404	1.963843829	1.951327287
SULT1C4	2.294464628	2.256409439	2.390948906	2.356935157	2.508115212	2.105470238	2.369244565	2.609734727	2.385135091	2.526993401	2.521182063	2.365989354	2.488872739	2.575449649	2.350008416	2.398886747	2.466519929	2.713951702	2.675650597	2.449487961	2.398759691	2.517918748	2.413593918	2.320954514	6.180475398	2.482786793	2.419951676	2.706763554	2.661961826	2.555927088	2.245798677	2.496241457	2.340856064	2.274471468	2.313617465	2.512140999	2.334049662	2.215918841	2.717140223	2.457123227	2.652413908	2.482593476
POU5F2	2.940295685	3.076000661	2.821022573	3.175785355	3.363353395	3.031390023	3.074620985	3.049489039	3.052604099	3.115843738	3.284195381	3.061973772	3.303219978	3.090355385	3.027970574	3.144182032	3.501966435	3.09816001	3.034326221	3.021127108	2.722986996	2.80777114	3.347740371	2.927058171	3.044340551	3.309520434	2.891943291	2.925462764	2.939398166	3.069372419	3.084257684	3.11582434	3.390377389	3.10904897	3.178657911	3.059996544	3.075549615	3.069087701	3.463263716	3.079197037	3.121287836	3.248615876
RXFP2	2.156512354	2.193791583	2.1743797	2.23987476	2.337407389	2.04714749	2.160136878	2.418851977	2.129065014	2.078689845	2.153742274	2.068030203	2.217466258	2.20952178	2.082750378	2.354690467	2.149973314	2.159125666	2.030911397	2.223953144	2.116132089	2.18521207	2.101932472	2.199222505	1.996094892	2.56855692	2.221177175	1.991414102	2.04829486	2.05269795	2.261205269	2.213860767	2.495551331	2.274471468	2.131787604	2.380820171	2.367938879	2.076482041	2.460890414	2.046745811	2.350626775	2.056146598
SSMEM1	2.294169881	2.525298396	2.423361201	2.362961336	2.295594406	2.29215659	2.311096474	2.194610913	2.315952017	2.419756983	2.57966548	2.323193701	2.251995136	2.322605594	2.561283584	2.338204121	2.172703831	2.33723342	2.379131448	2.188592293	2.218966006	2.197308573	2.220275679	2.355829045	2.074311131	2.430053192	2.529559434	2.166325447	2.268124101	2.05752335	2.237243068	2.239553111	2.189050175	2.324548384	2.054776891	2.384373798	2.250657196	2.167147178	2.261764055	2.099398665	2.285796544	2.167419973
MAB21L3	2.251300396	2.519692797	2.36050503	2.438320551	2.427227584	2.537790736	2.487666026	2.184675651	2.488872739	2.507343446	2.335606373	2.191947244	2.251209724	2.255317104	2.02105839	2.214339149	2.418065276	2.461773159	2.338992072	2.221685148	3.444513182	2.492314303	2.68311037	2.09085349	2.144782007	2.026765343	2.138912429	2.261809426	2.170180349	2.369714916	2.753042628	2.590023213	2.456722514	2.302715972	2.374041488	2.469658464	2.394124026	2.494687041	2.454023989	2.273757031	2.606380504	2.329743487
BASP1-AS1	2.22938806	2.033836735	2.395379986	2.716164961	2.374317651	2.247198879	2.264887085	2.260272097	2.202283706	2.398386541	2.427847564	2.180729467	2.38127661	2.503164297	2.371314801	2.589391077	2.357507882	2.217585049	2.325029387	2.21278399	2.374755471	2.223338877	2.356193222	2.343766563	2.370521014	2.478651043	2.315291688	2.295368161	2.383655479	2.552906703	2.261589955	2.394093524	2.677609363	2.299868116	2.476730415	2.444429105	2.49658583	2.341790225	2.570306927	2.514502213	2.325597375	2.584860283
UROC1	2.936920302	2.792119605	2.945240476	2.574753708	2.822703492	2.740370345	2.825947537	2.816954426	2.916954848	3.112793286	2.800983717	2.698946297	2.833931743	2.87508907	2.881785764	3.412530149	2.713805788	2.729601739	2.982544868	2.943906364	2.803174969	2.852359278	2.610537582	2.829030718	2.694654975	2.708250789	3.063113974	2.653431362	2.668841633	2.544681952	2.616074645	2.978707516	2.779353688	2.773458352	2.571058473	2.568284514	3.006762093	2.732333599	2.933078755	2.678621668	2.993085249	2.777830609
PCDH15	1.886810143	2.03606652	2.001875198	2.183894666	1.839009467	1.958568258	2.15055679	2.039909293	2.077156441	2.029333512	2.290015532	2.062291435	1.828660807	2.079807979	1.9915031	2.092848963	1.893650657	1.929811181	1.921089387	2.053392295	2.079136887	1.868606332	2.196105706	1.90796203	2.078843773	2.179352722	1.966602448	2.09324377	1.781898448	2.086800642	1.97205652	1.85863631	2.079171119	1.975806423	2.222190462	2.032086816	2.131965026	2.142395083	2.124318861	2.056059854	2.106729874	2.054236559
KCNA6	2.948312851	2.881454354	3.196530966	3.044126826	3.605139533	2.933013704	2.982470968	3.235508947	3.265943722	3.002554005	3.236607385	3.147788438	3.29523519	3.251275675	3.439315506	3.480971743	3.236414954	3.558923666	3.108338532	3.271088822	3.028155151	3.240449513	3.526467983	3.252836644	3.065675151	3.446187061	3.089918198	2.898101818	3.085929068	3.145895632	3.282937917	3.348006353	3.406648136	2.91678664	3.119991506	3.175944753	3.188816689	3.217778122	3.390733308	2.886282649	3.230237758	3.283602285
OTUD7A	2.497164245	3.3853961	3.144945236	3.099057892	3.048954528	2.985980184	2.908935961	2.985980184	2.514302018	2.727360742	3.02306465	2.617634977	2.715985267	3.333970992	2.485436189	3.126156778	2.879289625	2.936537977	2.88525714	2.862311191	3.062677604	2.719947157	3.128370357	2.663659058	2.607067255	3.013472834	2.809450544	3.054940596	2.806574964	2.575365789	2.934928747	2.940295685	3.281669972	2.90465988	2.868983938	3.317899534	2.845776953	2.953153508	2.845496146	3.395134673	2.888855099	3.145649003
ERVW-1	2.967791603	3.172340758	3.321198169	3.126560227	3.56992803	3.135134343	3.109824651	3.084219952	2.891260933	3.002795698	3.336547504	3.152122328	3.002139796	3.423815307	3.055613977	3.578054951	3.644990036	3.36583163	3.453200446	3.661509834	2.999055168	4.032578648	3.223706349	3.301609116	3.267606595	3.340057247	2.974428783	2.967469269	3.149602059	3.291401634	2.852748914	3.192405817	3.336013961	3.004417022	3.109824651	3.178636017	3.076772303	3.33028907	3.172811294	3.191707727	3.146839781	3.069035553
FBXL18	6.445557649	6.620889182	6.855553177	6.566388929	7.085849148	6.370822185	6.525489989	6.668408711	6.509936161	6.64550778	7.193765235	6.371001203	6.743583252	6.819438886	6.394588645	6.70994516	6.658652166	6.818341614	6.614105245	6.560773016	6.364536574	6.776498697	6.84211272	6.666337154	6.091981733	6.889701863	6.731698611	6.79099526	6.52018259	6.558993567	6.269503051	6.750733961	6.684907868	6.589202109	6.574648085	6.64266948	7.066363091	6.609909515	7.073111125	6.392300889	6.857058329	6.766185974
LINC01600	2.885289939	2.804190438	3.143755186	2.819759834	3.135835987	2.772457798	3.026360714	2.86190684	2.89426096	2.960955305	3.090320204	2.888658101	2.982405318	3.160631115	2.722636472	3.278512736	3.124707381	3.130279735	3.107116472	2.93588667	2.978842577	2.967775142	3.299028049	3.072205713	2.884932451	3.038442334	3.157374137	3.094657473	2.854787723	2.815490613	2.859571154	3.08187681	2.807379275	3.202177922	2.853861963	2.736472748	3.335471361	2.841534616	2.920069324	2.807059269	3.568514407	3.129771224
PNPLA1	2.846863302	3.196080606	2.936104916	2.709137945	2.72360148	2.740370345	2.889162629	2.841734027	2.856964925	2.607027648	2.832264648	2.711268191	2.891933536	2.92245005	2.575162442	2.751378686	2.842949424	2.504571942	2.588290472	2.785648086	2.922359304	2.916830983	3.18613	2.655970286	2.66051802	2.805955002	2.762698934	2.637673465	2.694068936	2.766597013	2.601066737	2.887108037	2.575928901	2.786500488	2.826921393	2.622489237	2.889162629	2.754871842	2.649276398	2.572600077	2.643280623	2.492013568
DEPDC4	2.272706468	2.30002719	2.371426529	2.491163641	2.536733385	2.636628899	2.45365505	2.400111355	2.415276298	2.431157279	2.423533803	2.303072482	2.738474296	2.318962657	2.498325206	2.408258142	2.445787455	2.303646867	2.436799516	2.550846071	2.445787455	2.502975201	2.585262371	2.14770747	2.380828683	2.570778457	2.495551331	2.194343597	2.553796742	2.285782076	2.303646867	2.288088567	2.478941944	2.541696956	2.435481767	2.378553927	2.540894642	2.373920419	2.698218485	2.426258118	2.476796355	2.526387857
COX6B2	4.371755454	4.512388141	4.46309338	4.217003505	5.059681292	4.159429425	4.350687078	5.081246023	4.361871121	4.578765345	4.80581983	4.015149456	4.676894269	4.310143816	4.470304575	4.822175281	4.495281673	4.15251068	4.472994113	4.316620084	3.999007448	4.300707745	4.623336026	4.567979914	4.454166574	4.295730622	5.109177331	4.464026491	4.399017092	4.42938326	4.379407095	4.616903255	4.594468857	4.575178749	5.215042442	4.66277955	4.57615481	4.626866294	5.098166992	4.043003793	4.851794196	5.480827628
NIBAN3	3.50234319	3.268998616	3.621801339	3.49573729	3.695990341	3.448681691	3.405600722	3.563946716	3.188072113	3.224138791	3.223907006	3.242163529	3.318625234	3.350587699	3.605465919	3.385729304	3.196274075	3.346934034	3.454471782	3.490910787	3.444513182	3.69249789	3.212049498	3.502437464	3.179527712	3.407977362	3.600338745	3.11615328	3.177614837	3.340704403	3.338198997	3.388432454	3.22801095	3.396273807	3.667083705	3.593276896	3.436153827	3.439929046	3.28182973	3.340425618	3.371437063	3.555914953
WDR64	2.642855075	2.709194685	2.371004942	2.859270323	2.436876087	2.11215465	2.495551331	2.281444302	2.625150977	2.366691169	2.609681745	2.451177682	2.517599311	2.635383515	2.295384073	2.953894811	2.727809245	2.44637909	2.407406138	2.600119861	2.328098953	2.660177352	2.847303958	2.345346983	2.263013724	2.435620061	2.376235647	2.28599465	2.511658773	2.382098815	2.348905001	2.467663731	2.790199773	2.507356143	2.715061183	2.452251048	2.640231569	2.525235291	2.478113301	2.487359925	2.632261964	2.579767349
HEATR9	2.480559312	2.507356143	2.48670998	2.52033219	2.908245042	2.095632029	2.600743115	2.554823638	2.477593417	2.440102854	2.637291346	2.448323575	2.404703923	2.699567564	2.482355266	2.492266164	2.696368105	2.556583582	2.530031109	2.394104354	2.275599099	2.642298204	2.498775766	2.444198106	2.286567612	2.428747929	2.557652427	2.33309174	2.234793432	2.454391649	2.374041488	2.290185632	2.560426386	2.288441564	2.619247764	2.419149138	2.388376545	2.537326988	2.755977843	2.42564781	2.398823069	2.151027636
LINC01101	3.658596365	3.357135175	3.144945236	3.342034342	3.681733438	3.240242575	3.370620395	3.744052528	3.454091322	3.400417876	3.7015899	3.343028585	3.422624829	3.353621438	3.142395404	3.894973209	3.606173744	3.387884485	3.395823166	3.332811024	3.041613421	3.631801734	3.340125782	3.422718703	3.12989366	3.269492609	3.386242602	3.383019561	3.217988673	3.1954069	3.195042413	3.574856664	3.590082833	3.399545735	3.079633989	3.529290521	3.51799656	3.367369506	3.554804628	3.40238706	3.235531379	3.510963367
CALHM4	2.677963728	2.579619962	2.079253691	2.560672013	2.901041919	2.419226429	2.418238415	2.891319521	2.539691165	2.273304367	2.733133137	2.451045902	2.659128066	2.490919719	2.395389794	2.653489275	2.937643595	2.16609325	2.499815887	2.536242094	2.625065536	2.392408743	2.603044823	2.659784162	2.385182876	2.539084015	2.613280536	2.494053337	2.369003375	2.597679903	2.323208952	2.706184757	2.77211151	2.256143086	2.820780369	2.619993334	2.418143215	2.690396012	2.621409197	2.608727473	2.574771873	2.433479455
CXorf58	2.325759709	2.75705716	2.132008485	2.560672013	2.834507516	2.113112522	2.334385826	2.088041718	2.1630558	2.456824254	2.413548022	2.453751395	2.434729505	2.616779202	2.357074363	2.340122952	2.188885127	2.179134783	2.314529773	2.337783045	2.311063986	2.655968391	2.525181243	2.373936449	2.175030468	2.354586919	2.419073273	2.437490097	2.124807414	2.436578379	2.108883992	2.480765478	2.378355655	2.361882939	2.237207681	2.243830459	2.168754377	2.27869893	2.317748872	2.534139415	2.440278875	2.383439366
CD200R1	4.475780918	4.2464392	4.383246366	4.709956916	4.807046516	4.030376141	4.163138105	4.630036706	4.242599747	4.334520954	4.474629548	4.480453162	4.522988924	4.679935515	4.176923923	4.705342455	4.454974207	4.369832146	4.475790361	4.663512997	4.294055135	4.779320648	4.760855256	4.531937248	4.113052838	4.427393089	4.384967304	4.290095758	4.303335431	4.272084417	4.269148483	4.399000337	4.485080075	4.302812687	4.392829713	4.225382499	4.339064234	4.422290357	4.475902774	4.282667623	4.463660288	4.249592438
CCDC13	5.211799349	5.289056068	5.297239901	5.819705507	5.739330861	5.183126523	5.200971	5.527331742	5.333894041	5.37994547	5.631652686	5.091332801	5.592113929	5.510438244	5.062184363	5.588182818	5.413939011	5.303498936	5.427039818	5.278218504	5.225382938	5.562667643	5.651985868	5.294246317	5.312082597	5.624298497	5.390165397	5.244902855	5.222784005	5.181264579	5.070687907	5.52850431	5.373935359	5.316075191	5.367038429	5.486971342	5.722317977	5.447534512	5.596152069	5.171755245	5.497246785	5.363723959
MRGPRX1	2.035419202	2.256606955	2.315618163	2.239041974	2.203872321	2.208390961	2.307667327	2.399464782	2.269662892	2.111805349	2.323676505	2.359980785	2.2205715	2.090589185	2.122683932	2.587084064	2.176249329	2.209384893	2.282591601	2.138720016	1.929434952	2.26621053	2.169521634	2.151130672	2.270054543	2.251651416	2.343452616	2.421872836	2.172451682	2.203681548	2.065413111	2.225419487	2.069441723	2.235004952	2.097284272	2.145155277	2.081342906	2.380613838	2.284727223	2.320004928	2.137691049	2.108551431
RLN3	3.638416546	3.065159884	3.931871987	3.63609468	4.109201734	3.128102133	3.396294231	3.270802094	3.650690205	3.619239308	3.566511782	3.391403849	3.273289257	3.382978535	3.122844439	3.457841591	2.943892588	3.221214864	3.460711403	3.257382757	3.17078102	3.039260929	3.614590272	3.446325476	3.183402927	3.698996001	3.251279447	3.419886471	3.477108731	3.539278449	3.079897755	3.408823268	3.500021235	3.262896454	3.208187889	3.509677722	3.521155844	3.49097696	3.438284881	3.428321739	3.352363435	3.392967983
ADAMTS20	2.209430354	2.089001124	1.99504706	2.023367498	2.034650647	2.089001124	2.009024692	2.133424164	2.023108534	2.372258818	2.374680298	1.963036191	2.378939702	2.017518188	2.104314385	2.153809096	2.371510574	2.298403603	2.163951615	2.092035337	2.033952602	2.086283472	2.160160497	2.39778942	1.992402058	2.214667952	2.214868155	2.108013868	2.141138689	2.291949019	2.086283472	2.221216483	2.307131571	2.091696799	2.121056564	2.157179643	1.966260291	2.06675487	2.124318861	1.953182464	2.203462041	2.26249976
ABCC12	2.580939806	2.654596141	3.150214298	2.739603681	3.468225573	2.756053819	2.784883323	2.871869782	3.244626001	3.284936526	2.927142059	2.60198431	2.57166345	2.824925151	2.67852353	2.979981785	2.907046395	2.858126926	3.268340095	2.967334204	2.688783334	3.15409693	3.052926247	2.715860346	2.837029876	2.807761389	2.896170252	2.456465652	3.379761749	2.652698559	2.673451774	3.191530634	2.997335816	2.828977094	2.812221237	3.086354583	3.17198625	3.230760402	2.484763971	2.584570795	2.729472834	2.710942682
AGBL4	3.189204812	3.09070383	3.164379154	3.09283233	3.217137658	3.378161523	3.061357887	3.084695571	3.331968909	3.042318425	3.065164676	3.003233048	3.23841593	3.437938778	3.032262312	3.351291035	3.524791507	2.902976672	3.20078035	2.983009592	2.955138999	2.897536832	3.365269891	3.309184008	2.849427757	3.083643403	3.367542029	3.088615828	2.920891917	3.126077281	3.05493619	2.912900043	3.236346285	2.984286226	2.856021922	3.378574551	3.102546444	2.918002524	3.517693377	2.821035233	3.202177922	2.997859726
LCAL1	2.916229343	2.962348558	3.264299766	3.016812493	3.348797223	2.881148149	3.050753008	2.915099123	2.981616821	3.024479606	3.124278077	2.886459573	2.955683079	3.08972804	2.977003913	2.904080221	3.221106252	2.871740453	3.391094548	3.263031115	3.075939749	3.13665972	3.126046012	2.858473175	2.738647707	2.886036473	2.755270917	3.00732209	2.604314037	2.822813876	2.650296364	2.90579424	2.908327472	2.733482785	2.957833214	3.318005273	3.026572038	3.010894699	3.15341403	2.494053337	3.401863031	2.894196618
SLC17A8	1.783100956	1.805620453	1.962810036	2.02526916	2.010771881	1.784548456	2.284299273	1.883494502	1.860474522	1.865275301	2.094803374	1.960548105	1.90062998	1.958588932	2.062262586	1.896128096	2.173530546	1.933328518	2.096428075	1.938649242	2.106026484	1.917069415	2.104677816	1.978827382	1.979798159	2.099860373	1.967236961	1.958002181	1.962747771	2.012921289	2.03911972	2.027843024	1.850585883	1.828304927	2.013067533	1.904103554	1.856316413	2.170785813	2.10168251	2.027802429	2.089121739	2.092356358
C11orf44	2.672668674	2.802101108	2.818335706	3.105988472	2.801621677	2.393105836	2.545908823	2.747788875	2.540038949	3.017773538	2.74053036	2.510386154	3.034974516	2.828198343	2.67005707	2.864746688	2.844607582	2.599527833	2.716653217	2.59741443	2.498797213	2.759230027	2.756711406	2.657486364	2.434324359	2.4504604	2.730654908	2.426562095	2.452814295	2.755375865	2.508589184	2.875420194	3.224234662	2.581551055	3.072607123	2.59270376	2.744716753	2.762035631	2.862820993	2.69930443	2.71723557	2.823416791
CNTNAP5	3.459008704	3.047825115	3.171210246	3.426099319	3.288985522	3.340036959	3.291337527	2.917789699	3.387664465	3.627796488	3.508213741	3.410471702	3.224436571	3.217956043	3.598801372	3.440299104	3.446187061	3.541918331	3.248192205	3.1634203	3.161612363	3.209806396	3.378971383	3.262355762	3.326402408	3.403816772	3.430302657	3.292551103	3.292544254	3.224733022	3.167559929	3.610210673	3.815136116	3.206066092	3.345945204	3.232672295	3.300388463	3.371143602	3.820343807	3.516502653	3.493239584	2.905852589
C12orf40	2.875093772	2.842641408	2.867947448	2.998889698	3.237334491	2.517702623	2.767216418	2.946291711	2.642298204	2.906206223	2.982349925	2.778569714	3.022593264	2.923225161	2.689106139	2.697182035	2.79164512	2.639813998	2.993962069	2.650438636	2.503066308	2.759056023	2.898967981	2.804872171	2.715870622	3.051065348	2.637413872	2.624361087	2.585611159	2.640501391	2.625634121	2.962221319	3.012231458	2.941866176	2.976629953	3.050036114	2.91172939	2.827553505	3.188262928	2.678621668	2.835796522	2.762064581
CFAP57	3.293359681	3.256874156	3.170446473	3.775676679	3.171238612	3.38246578	3.141402334	3.365345305	3.015081805	3.513400293	3.288962752	3.052926247	3.366692186	3.496637789	3.143167757	3.366692186	3.215518131	3.199839088	3.110090694	3.124966325	3.21660982	2.991861356	3.641195431	3.419597472	2.901666188	3.641778414	3.214354124	3.25228479	3.501448375	3.289270576	2.998901523	3.269013924	3.492442708	3.155713707	3.303195499	3.35716164	3.210961122	3.277012435	3.425136167	3.433152922	3.345372456	3.395713216
C5orf64	2.620198371	2.746089942	2.659911907	2.932282751	2.572737582	2.587870528	2.77216302	2.879870655	2.575219858	2.725814547	2.97153839	2.517487891	2.798476922	2.830812072	2.597983406	2.949714747	2.66210187	2.575312468	2.569472814	2.57310766	2.658429681	2.642405703	2.812930041	2.722065091	2.523778692	2.69058283	2.71525447	2.584792084	2.79580312	2.619667901	2.697139905	2.731927246	2.677920364	2.731868991	2.575219858	2.729564525	2.727114732	2.636927954	2.959103997	2.642796419	2.709759722	2.968666247
ADAMTS15	4.237162392	4.10473882	4.136160519	4.139467349	4.49288165	4.214720562	4.231341317	4.57269704	4.295741997	4.115452777	4.302904695	3.852380038	4.12004621	4.372358108	4.115768584	4.132336681	4.063362021	3.856317883	4.070705609	3.919196645	4.205132702	4.13796675	4.558310465	4.235491385	3.97686038	4.554564672	4.277273963	4.157583672	4.043863821	4.028230639	4.311943658	4.052533515	4.424020836	4.339235638	3.892105301	4.156659458	4.254839288	3.839746441	4.138775538	3.751597414	4.058965602	3.789193072
EDARADD	2.933901955	3.369077071	3.435418816	2.99061221	3.362991339	3.406814817	3.1682749	3.390472378	2.856965855	3.037448054	3.338175633	3.271846835	3.426239874	3.419551539	3.518287305	2.99836267	3.422633463	3.049200683	3.606630087	3.291572052	3.119618303	3.378383786	3.291153672	3.367471825	3.244441598	3.448359784	3.38666761	3.015222045	3.121393255	3.168695291	3.116893389	3.024752892	3.40476577	3.189659822	3.437017275	3.659635037	3.494338094	3.267606595	3.400198012	3.198570048	3.151609292	3.072499025
CYP4Z2P	2.285346274	2.27887294	2.130925013	2.278142197	2.693735956	2.214562349	2.162528728	2.6356598	2.350186025	2.107788933	2.302147753	2.292123675	2.232813004	2.380587984	2.300244211	2.355625916	2.445436461	2.303869372	2.29414646	2.350235622	2.187801655	2.195854811	2.266354864	2.306502668	1.99192796	2.047809187	2.613727826	2.09292809	2.188921479	2.187003154	2.086283472	2.203496458	2.452989842	2.183467345	2.299908494	2.481948272	2.105179251	2.310118563	2.54784395	2.495539703	2.425092926	2.315172523
C18orf15	3.242424339	3.424461499	3.698068104	3.240011848	3.840835242	3.286557678	3.287595468	3.265784666	3.178278005	3.230441571	3.391620849	3.099585021	3.207468413	3.270329903	3.141077452	3.200490771	3.243028083	3.264194187	3.303912697	3.280970141	3.011690076	3.331584028	3.437464334	3.23827701	3.107312628	3.051880256	3.156446898	3.021779884	3.18529396	3.054683653	3.110637791	3.322449267	3.436833926	3.406427813	3.18050537	3.246126931	3.468553047	3.476614781	3.308785052	3.168577211	3.473471866	3.321875306
MUC19	2.595873763	3.116413191	2.598487076	2.832096056	3.033803742	2.86602966	2.417258695	3.033803742	2.583528557	2.824478052	2.877605571	2.565930534	2.970383396	2.933528947	2.765116061	2.964449577	2.830068574	2.90525903	2.69681261	2.938483689	2.566160558	3.047821403	3.204925168	2.884093211	2.747182758	3.063860814	2.88811603	2.805625841	2.790142672	2.787567786	2.712552895	2.512259755	3.109459582	2.85355064	2.977933976	2.957651379	3.064605501	2.677578466	3.080063299	2.494053337	2.845695182	2.834868873
C11orf72	5.09467027	5.057298285	5.033230166	5.17552701	5.130842945	4.930930333	4.779518295	5.185017589	5.01958468	5.044006501	5.398436077	4.725563303	5.095372895	5.129766408	4.975831138	5.383852591	5.002509381	5.150623525	5.384831858	5.313952177	5.044953051	5.295262072	5.138363666	5.118708524	4.960658704	4.843847324	5.066049558	4.914495363	5.19399054	5.114429165	4.81277788	5.133454094	5.468096469	5.106591074	5.235388858	5.423433067	5.12512225	5.312329494	5.042325722	4.967258697	5.256354992	4.740420815
FER1L6-AS1	2.554261202	2.593865425	2.568310147	2.86394404	2.839299757	2.33014803	2.477281281	2.584951828	2.152063156	2.799400668	2.605497808	2.477681318	2.789312647	2.480072575	2.59397637	2.319286083	2.618550182	2.589723836	2.491895741	2.489272315	2.230823108	2.65616454	2.863952878	2.646623639	2.505399541	3.10008612	2.789026945	2.43136272	2.489035435	2.482580299	2.443307563	2.620459384	2.434854686	2.544925752	2.682097395	2.847467223	2.23647861	2.706600032	2.921218497	2.384507599	2.71723557	2.498938402
C1orf127	4.975345125	5.048336922	5.346655142	4.9403666	5.562990866	4.730753786	4.785171618	5.302515172	4.986934057	5.063819955	5.292922297	4.851108571	4.846442682	5.326077422	4.77979745	5.252524799	5.017076247	4.926560828	5.051715343	4.623606252	5.037327038	4.977824906	5.324243347	5.106748878	4.673451347	5.201405146	4.75987479	4.810001907	4.972348333	4.98873566	4.834468761	5.137403878	5.32004541	4.640143182	5.177967011	5.106291624	5.332848756	4.872740509	5.290877153	4.919516712	5.281139594	4.948249844
AGBL1	2.645964194	2.582195057	2.622986992	2.428569834	3.011518325	2.511536962	2.381813276	2.889733501	2.520878552	2.571432788	2.848083394	2.520719483	2.87633759	3.004854461	3.121287836	2.766975341	2.66210187	2.395526793	2.853563913	2.458716417	2.95554471	2.716579638	2.695266639	2.832530995	2.534826343	2.716579638	2.855711063	2.559547544	2.488240993	2.507429582	2.877877639	2.7182472	2.790320922	2.437756514	2.879259787	2.833717592	2.556876075	2.856085441	2.813065387	2.622249646	2.581991186	2.567621784
FLJ34503	2.230266584	2.159539955	2.436876087	2.486285484	2.486133128	2.293574776	2.204276472	2.321710914	2.32571518	2.430391916	2.385202663	2.114581267	2.164045593	2.469698714	2.269662892	2.479079824	2.59968912	2.212682183	2.46515508	2.250371574	2.314118183	2.394141458	2.179443715	2.491407472	2.152673841	2.271318832	2.335827026	2.426562095	2.186634396	2.566430053	2.313606057	2.336898906	2.222700797	2.351924497	2.462611434	2.260432024	2.678621668	2.093998597	2.633197413	2.176644765	2.368746114	2.124550741
TERB1	2.740370345	2.800234881	3.520934889	2.88581704	3.016797911	2.515173164	2.558666976	2.601042269	2.564121402	2.581446464	2.519709966	2.451177682	2.608565825	2.697182035	2.923774833	2.953894811	2.96998957	2.873170864	2.729163399	2.730538352	2.579101194	2.742990385	2.653184864	2.411035258	2.416861138	2.656217602	2.638024941	2.620299942	2.521515381	2.971930317	2.387221229	2.716082957	3.005024387	2.457353279	2.745203852	2.844483266	2.605829562	2.499423477	2.905911521	2.619435326	2.917338183	2.524839391
MYO1H	4.136511593	2.360128168	2.668672878	2.619573916	2.701954511	2.570186715	2.606329521	2.885041288	2.647471501	2.713857233	2.577986588	2.61082845	2.374202054	2.823474086	2.465081545	2.691365085	2.691365085	2.537915954	2.286029726	2.555295837	2.672674787	2.669345352	2.971146037	2.648476348	2.557487697	2.553732723	2.459641705	2.725921852	2.533408636	2.637886922	2.566640049	2.470270069	2.708345416	2.74756897	2.514218017	2.353787752	2.648476348	2.351278313	2.725324866	2.513125367	2.459061957	2.710812736
ASB14	3.210911028	3.267048354	3.356673682	3.348720146	3.577234417	3.16199462	3.108532361	3.195498881	2.83639673	3.128558267	3.420573916	3.206282899	3.385525522	3.288266608	2.937326146	3.870725169	3.291814118	3.495666148	3.161371264	3.136426182	2.984958839	3.399326504	3.824480127	3.136858687	3.048483674	3.227289279	3.463729635	3.050918231	3.087495846	3.253588641	3.147665486	3.418504878	3.533913722	2.945241392	3.47654829	3.526684583	3.3540466	3.313595767	3.205016949	3.032455973	3.175661325	3.525329311
RPTN	2.359199809	2.220433304	2.360555838	2.621726239	2.571362525	2.032272041	2.413159384	2.555744384	2.161015305	2.282384724	2.351170398	2.451177682	2.457132513	2.288082752	2.286887456	2.548120158	2.341141731	2.401090503	2.536015004	2.388524256	2.318238046	2.309209581	2.690189994	2.416316852	2.215171212	2.404393439	2.397373651	2.376012358	2.148950992	2.280836655	2.296627661	2.14370752	2.322680619	2.408917078	2.295853579	2.468491562	2.471182394	2.303558114	2.479773032	2.377361162	2.577834948	2.271827993
LINC00269	4.916170966	4.659101771	4.670847395	4.553398997	5.584335513	4.273683977	4.458719991	5.091425182	4.442972535	4.548433627	4.536392682	4.28694754	4.700853601	4.599292894	4.223242156	4.853513878	4.699137621	4.461561528	4.537459721	4.535623131	4.599296325	4.57232753	4.972141938	4.420308676	4.265656159	4.59691561	4.662184425	4.452553801	4.460068479	4.515338139	4.412736432	4.533224261	4.488146144	4.535804658	4.27044675	4.787432142	4.370243229	4.535623131	4.654053001	4.209898342	4.766985972	4.3914914
STPG4	2.757501883	3.052936531	2.665836769	2.799379983	3.177860296	2.565374586	2.754767881	2.494289593	3.545560929	2.412787631	2.881892179	2.909213241	2.649177475	2.632625627	2.801641766	2.987751075	2.723357683	2.470791203	2.654656775	2.933131523	2.93044258	2.832922428	2.955353295	2.668904562	2.58417699	2.956468554	2.749114855	2.787543757	2.783436472	2.468216317	2.800358528	2.935259545	2.89268874	3.025143152	2.808427118	2.90686015	2.799993081	3.03895834	3.125120052	2.624975927	2.711431368	2.75643808
FAM9B	2.417222138	2.13175717	2.33592305	2.590325302	2.632198598	2.198165176	2.248441574	2.559581042	2.07564433	2.44358964	2.172303894	2.204309229	2.258606726	2.233967963	2.088768529	2.254658605	2.270506095	1.95963458	2.402815128	2.219289311	2.003550561	2.231776843	2.238927074	2.349609688	2.083949651	2.328431337	2.286376996	2.112217934	2.200354393	2.203038146	2.136970065	2.206700486	2.451471892	2.22393201	2.212663354	2.154912871	2.166731074	2.26569139	2.754967519	2.227721046	2.439377621	2.077285407
FLJ40288	5.34502319	5.301887984	5.286930443	5.390395376	5.460442495	5.39575677	5.031437361	5.379699362	5.387713789	5.316664659	5.55194434	5.028665639	5.353884636	5.324088947	5.407217294	5.53595996	5.878978951	5.211825171	5.532258002	5.460321166	5.348510755	5.498845179	5.636064931	5.512728517	5.046423751	5.416565504	5.361147073	5.549518266	5.070319025	5.63160891	5.147970349	5.182731913	5.23308567	4.959956646	5.422410451	5.599270969	5.147294523	5.369938164	5.67206586	5.094082736	5.465085452	5.126684349
CES5A	2.556390606	2.536263378	2.318176915	2.657637851	2.60317226	2.594429722	2.287172066	2.679203553	2.639344951	2.572471153	2.672543353	2.480318978	2.652913567	2.722587844	2.671785023	2.810240679	2.562220578	2.432200474	2.420939228	2.560322161	2.406093671	2.579887987	2.775468229	2.402571407	2.619765248	2.659822394	2.393781701	2.495144309	2.528961511	2.491226801	2.537300609	2.794473043	2.880388132	2.728191465	2.870817331	2.564118874	2.409914525	2.704902309	2.661570326	2.365745987	2.506434589	2.860803255
CFAP47	3.183062403	3.122186861	3.264299766	2.942422774	3.603690306	2.998635772	3.310520686	3.307991958	3.233272191	3.566261671	3.269524816	3.089786003	3.188262928	3.413187632	2.987074353	3.33770689	3.603135689	3.175429589	3.050951864	3.424256844	2.944171366	3.3845286	3.32907019	3.01942385	3.214983751	3.420638964	3.373519209	3.062487065	3.33126168	3.04694967	3.143075019	3.270951575	3.350993791	3.43244422	3.365361742	3.331712726	3.191747317	3.201124073	3.45876553	3.132569596	3.315498007	3.077424029
SLC35G3	2.15972585	2.259115106	2.362997605	2.51655651	2.473657023	2.268299316	2.216794945	2.243887412	2.68977396	2.215517188	2.523005573	2.223066781	2.393152036	2.074589194	2.022903949	2.303227385	2.39207896	2.215609575	2.261974767	2.342208173	2.229674334	2.267311302	2.40249388	2.309806337	2.31814939	2.409121742	2.346551795	2.428549745	2.224195327	2.501461273	2.170235752	2.339767252	2.166943992	2.244548016	2.290133928	2.159357168	2.355186525	2.173417907	2.371877188	2.210796054	2.195980478	2.35966668
LINC01931	2.333338452	2.301340634	2.462283289	2.74157517	2.588059136	2.26336687	2.353134749	2.331386608	2.306821509	2.443620971	2.240695266	2.128553165	2.423173932	2.473373197	2.00960678	2.231528411	2.441927704	2.396416142	2.137224616	2.202009314	2.344592166	2.390976302	2.484136546	2.223213809	2.125126764	2.488872739	2.096194762	2.284978173	2.316746215	2.115554506	2.051896379	2.394093524	2.725629527	2.224035607	2.208510125	2.449848107	2.115554506	2.317914781	2.814192726	2.274548514	2.775228059	2.154757732
LOC100288966	2.046906006	2.004223802	2.106235847	2.05835437	2.174307688	2.176644745	1.99958555	2.042329236	2.002014242	1.910284531	1.980141454	1.908280658	1.999166051	1.87117689	1.983022694	2.041342149	1.717686339	2.254689157	2.03553771	1.928515542	2.028921705	1.920305885	1.930816648	1.913310704	1.958389502	2.174082544	1.924041554	1.892485503	2.164471479	1.867277053	2.019061523	2.180142422	1.989534384	1.803576367	2.004797591	2.154742367	2.029923053	1.991945155	1.845874964	2.038337706	1.840394937	2.277048356
KIRREL3-AS3	2.821561077	2.973059805	3.035284171	3.060259118	2.908400126	2.67025135	2.898086134	2.918357845	3.002784966	3.32594069	3.063326637	2.71445526	3.109771179	3.16606068	2.79456334	3.18240088	3.021162371	2.907127737	2.880525584	2.864991657	2.685283013	3.155334202	3.166790679	2.89588876	2.714540627	2.697848666	2.587979537	2.926149199	2.726959966	2.925688104	2.829065363	3.120046489	2.565578287	2.622866705	3.281622662	3.019815738	2.762817124	2.873959789	3.163299618	2.742238236	3.083186557	2.827360683
TMEM145	3.271214705	3.516350272	3.427418031	3.683536195	4.182768883	3.224234662	3.570746042	3.225210606	3.363023339	3.568904167	3.541686613	3.42845612	3.188262928	3.403540784	3.442807226	3.468890129	3.57931252	3.229670525	3.346393517	3.539278449	3.554771937	3.35120066	3.486905894	3.484698932	3.337850795	3.354661699	3.122079726	3.127372177	3.078269079	3.283962263	3.392447616	3.539278449	3.464114089	3.321829605	3.479920826	3.565744039	3.407361638	3.844209562	3.393974052	3.668645376	3.707703795	3.03451424
C15orf32	2.211646119	1.952099005	2.126722673	2.176773606	2.141156382	1.909882398	2.044538349	2.55323945	1.895670914	2.567964287	2.08763276	2.299327697	2.207941698	2.480447573	2.222177874	2.13110446	2.302295598	2.152341891	2.236856962	2.103868009	1.890076537	2.137303902	2.40322975	2.007307055	1.923351535	1.956416128	2.116950605	2.097515095	2.083759262	2.159393303	2.084758519	2.003195935	2.309816618	2.13769718	2.044918221	2.139750874	2.127876635	2.013844146	2.273925845	2.04034284	2.235593754	2.267502021
TSGA10IP	4.476949638	4.472093404	4.558025499	4.591575949	4.630147203	4.107062428	4.181698102	4.425638395	4.270733185	4.231932838	4.906216068	4.213339582	4.588373298	4.38706186	4.147085125	4.387869217	4.412747515	4.317121219	4.345877501	4.570935414	4.426007247	4.765343951	4.207324516	4.040417926	4.281356705	4.345877501	4.378324757	4.011371505	4.268170115	4.415531527	4.26263741	4.43440591	4.506970954	4.2671821	4.345496301	4.251577832	4.600285142	4.531299942	4.725939997	3.994880173	4.561895696	4.402183202
LINC00477	2.376203856	2.572490166	2.273186199	2.501437623	2.356935264	2.263140356	2.218782595	2.314603425	2.17639454	2.289382281	2.254051333	2.266229174	2.431971102	2.370709709	2.152341891	2.64513804	2.512591675	2.26431175	2.306714663	2.149582559	2.45630269	2.339437448	2.494369387	2.373244651	2.230989602	2.449860732	2.213595247	2.209746255	2.139818767	2.260879594	2.357494256	2.257850459	2.19920637	2.287037648	2.3210301	2.459222005	2.142343618	2.226051249	2.348761088	2.087469905	2.417866491	2.061556457
CCDC140	2.943679085	2.714976429	2.790616336	2.605405284	2.966380301	2.440040633	2.645823325	2.903990998	2.760520259	2.884509239	2.78621929	2.70867036	2.788983808	2.737884688	2.812756495	2.83073583	2.774702488	2.632559739	2.836371476	2.873003164	2.808063872	2.792420809	3.281417034	2.711998303	2.61696884	2.779424318	2.850930337	2.562330272	2.827360683	2.69403566	2.902685402	2.770183918	2.793906461	2.69403566	2.997581649	2.796185696	2.744629732	2.575633077	3.081819622	2.669362597	2.911909868	3.111632075
C17orf78	2.790501842	2.548472714	2.91430683	2.877006753	3.151763474	2.864590722	2.695834029	2.675705164	2.945413634	2.840504272	3.185620495	2.625968697	2.698038445	2.881633821	2.53244624	2.974450502	2.564554763	2.793558134	2.819031107	2.794147628	2.714072987	2.924964408	3.118723195	3.980458563	2.949236757	2.790522312	2.428005426	2.854959093	2.782169519	6.86845243	2.794110848	3.0258231	2.735253629	2.731012363	2.659379602	2.690146437	2.718584501	2.472001966	2.83117071	2.783431698	2.878691776	2.715438372
TEKT5	4.268296374	3.944333944	4.151078274	4.137876682	4.066148854	3.844508966	4.710860165	3.900063246	4.107467933	4.339570748	4.226596686	4.102224574	4.315300362	4.589291258	4.106012445	4.283692896	4.016636072	3.955675697	3.814252983	3.907745625	4.027788004	4.070649574	5.081867432	4.113336154	3.937572049	4.379011895	4.13429132	3.948015947	3.919509316	4.077803634	4.022287278	3.972320668	4.617038981	4.156041845	3.893980381	3.979949444	4.066128997	4.066821917	4.321985248	3.938515364	4.351432229	4.150626693
LINC00615	2.164144325	2.220262204	2.150853608	2.183894666	2.62658126	1.915005245	2.071588021	2.055362118	2.380163162	2.139683458	2.280619725	2.076556787	2.718347485	2.082800062	2.111657523	2.761703163	2.490904714	2.286716355	2.434379238	2.0463667	2.061562063	2.500199607	2.252817346	2.005400495	2.146316839	2.142561864	2.163409126	2.179432103	1.936863431	2.063386133	2.297104973	2.303997666	2.228411851	2.19640014	2.087944136	2.222703367	1.931794359	2.148491161	2.374730203	2.090188052	2.099900612	2.14632033
SERPINA9	5.184304439	5.511911662	5.394940634	5.643932085	5.921738909	5.386195355	5.187784416	5.718307217	5.038908724	5.427256272	5.601284225	5.110849713	5.43196518	5.373085317	5.429564442	5.404941	5.524472335	5.546901989	5.627250238	5.436725992	5.115635471	5.827206356	5.679197038	5.628419027	5.241242199	5.927341757	5.107106048	5.341079009	5.135782669	5.509161819	5.148091889	5.677325899	5.771163463	5.507944101	5.61525124	5.483029213	5.298930766	5.354128001	5.820649235	5.124106631	5.596542002	5.561181733
MRGPRX4	2.90835616	2.899507364	2.944521349	2.938076878	2.932189604	2.771220159	2.640783891	2.901817121	2.780580687	2.864131207	2.88509739	2.691131193	2.804541756	2.970946651	2.901649856	2.993573189	2.722832155	2.779027568	2.977072635	2.978130683	2.923986003	2.986329328	3.047680069	2.900779852	2.856555547	2.552608999	2.979663319	2.846831276	3.035284171	2.918279442	2.932698862	2.933851648	3.084092352	3.130279735	2.89297183	3.014230251	2.85334899	2.881444897	2.862419395	2.735857888	2.855400894	2.917332318
A2ML1	3.678305812	3.592895753	3.374433729	3.534996456	3.718421013	3.283520155	3.125910424	3.749997543	3.642776625	3.422149463	3.364512983	3.360622625	3.521456344	3.250642307	3.583361399	3.505077316	3.434810156	3.363674202	3.533091098	3.632923428	3.337216452	3.72694925	3.944497821	3.505077316	3.482082599	3.346916677	3.877224998	3.470315533	3.107312628	3.56486968	3.522690172	3.57115163	3.470075015	3.369259677	3.654330966	3.534871516	3.414016726	3.441016094	3.444007853	3.197995524	3.445168509	3.127432897
CPO	2.876439496	2.721279253	3.08983549	2.940295685	3.168404256	2.740370345	2.867199382	2.985981519	2.713250617	2.864919296	3.084922904	2.711053804	2.983831089	3.171262409	2.997806297	2.844936419	2.990653066	2.777013338	2.92762689	2.93048937	2.756005942	3.007399691	3.054374653	2.869523576	2.869389725	3.243028083	2.795396057	2.477829245	2.638113957	3.020019401	2.913642327	2.652499742	3.224234662	2.882476945	2.671626889	3.12074311	2.841241863	2.782861476	3.308785052	2.624975927	2.989369072	2.719916873
GPR6	3.557166876	3.855462492	4.048872205	3.520252145	3.680218845	3.489575277	3.706906346	3.72438682	3.564452058	3.775193642	4.069076108	3.727156311	3.230868505	3.488927304	3.543161706	4.171804706	4.126527484	3.953237197	3.543431441	3.693562595	3.497217765	3.988232571	3.891082272	3.896429978	3.428976284	3.686631293	3.793714391	3.607905533	3.736559595	3.748810387	3.58940014	3.825099604	3.612319921	3.910376518	3.508743306	3.463878917	3.580946961	3.930923192	3.20018649	3.735578275	3.739728272	3.356091395
HOXC12	3.14756246	2.650770102	3.23550281	3.058201575	3.063101367	2.425092926	2.939725503	2.96232641	2.990849329	2.857480258	2.98956239	2.85114812	2.959869219	3.014438435	2.947961108	2.967169111	2.99567349	2.98168025	2.86052347	2.938995334	2.938745371	2.921559965	3.275386699	2.821287515	2.482976926	3.002036147	2.936573479	2.833726162	2.550388942	3.060991856	2.853804544	2.970801276	3.008714739	3.011470905	2.845037968	3.054133287	3.302382973	2.797907238	3.051584769	2.571281295	3.372021527	2.763325787
FERD3L	3.755712799	4.117608335	3.604889885	4.00840072	3.966354861	3.35617268	3.604748808	3.451351493	3.938644373	3.493657055	3.714726841	3.580804063	3.579744381	3.922212207	3.644078969	3.643429798	3.734141229	3.646995809	3.311088495	3.563435952	3.558448589	3.748040951	3.741340788	3.697607324	3.592755742	3.490147471	3.740035455	3.433597327	3.525959498	3.601218536	3.542648753	3.855814409	3.819278484	3.56548906	3.623936998	3.627655801	4.077019137	3.263260506	3.476217096	3.323682788	3.747142758	3.512662681
LINC00314	2.024347511	2.083028563	2.05088854	2.115623822	2.073849991	2.077191281	1.847399215	1.933457542	2.076345444	2.120553552	2.083999198	2.042819749	2.159805452	1.928718194	1.986061062	2.122422699	2.058793363	1.90189788	2.128030374	2.029935074	2.017947377	1.948357603	1.957642145	1.958590086	2.172261149	2.127005244	2.021970361	2.040273825	1.876594977	2.202283706	2.000713177	2.045666034	2.093923017	2.086885981	2.032632016	1.929791707	2.211295158	2.046708567	2.166636897	2.004271508	2.039899336	2.006630238
NLRP14	2.98585889	3.335129193	3.498802395	3.446187061	3.397997259	3.040100807	3.286680415	3.326817942	3.005946452	3.210685693	3.399437101	3.261980984	3.108334404	3.012550174	3.182902134	3.12186025	3.436190283	3.128699294	3.276245595	3.148046624	2.922359304	3.432080876	3.364624986	3.561814631	2.921905996	3.182374506	3.090569983	3.509120449	3.370026831	3.183586772	2.998901523	3.252559272	3.518633352	3.022868371	3.149686625	3.40690831	3.411170662	2.997477959	2.959103997	3.104695138	3.357524021	3.14582726
NLRP13	3.824266411	4.011055005	3.826856773	3.610666689	4.248009842	3.509301264	3.643730054	3.850033339	3.820856845	4.241829964	4.06979147	3.588537922	4.377258452	3.778631323	3.787823135	4.065245735	4.236320386	3.89849135	3.841169862	4.019829498	3.715018973	4.076104982	3.980692118	3.871753995	3.771906294	3.774298218	3.776715312	3.996479282	3.775333802	3.621807493	3.958762694	3.814364277	3.901735202	3.937938757	4.035984982	4.16350251	3.643404873	3.85872797	3.854798227	3.633896151	3.476063522	3.877228076
NLRP8	3.307549243	3.17264876	3.294305073	3.058906227	3.437338868	2.897372801	3.046726224	3.530823934	3.178278005	3.255593774	3.621495546	3.176476733	3.137979103	2.97592795	3.018065867	3.227327168	3.429804137	3.062635335	3.261236011	3.234823374	3.085332567	3.274489253	3.300819797	3.245156519	3.153676149	3.141181178	3.152472694	2.948861374	3.213347308	3.052377859	3.127081807	3.134120932	3.410191732	3.197427975	3.437017275	3.24422465	3.09630869	3.185102188	3.488845973	2.993016339	3.108013938	3.257333087
NLRP9	3.00301159	3.166582316	2.947326172	2.698638331	3.610065334	2.784466324	2.91231	2.978204512	2.986003008	2.867541166	2.708490413	2.941624713	3.231481747	3.075469089	2.984533298	3.469884561	3.035284171	2.803698344	2.911986195	3.043165815	2.962649176	3.001671603	3.13454927	3.098950786	2.935295927	3.038442334	3.05772317	2.723038218	3.005673388	2.967527405	2.691490771	3.061412174	2.866045715	2.935295927	2.971520292	2.931915187	3.119574457	2.736062719	2.692730737	2.692730737	2.957180048	2.931602475
TAS1R2	2.763914161	2.866744296	2.576693512	2.660966003	3.18054748	2.821716201	2.527891194	3.054844137	2.771091573	3.033803742	2.963988251	2.597200908	2.852894469	3.04936945	2.861628763	2.829616493	2.630722139	2.678621668	2.978351756	2.886478747	2.911676254	2.959590153	3.42123446	2.845706226	2.607960722	2.537882077	2.647761214	2.800160921	2.691625587	2.60608612	2.515193384	2.849834179	2.968658346	2.871707867	2.908199717	3.163150205	2.818439093	2.983376332	3.08033353	2.96892568	2.999830161	2.874262535
ZNF341	4.960644871	4.891619298	4.942538984	4.657207069	4.90685434	4.572459339	4.761529322	4.975006112	4.806228281	5.065415417	4.753342133	4.627018835	4.88403375	4.711677917	4.837602479	4.9119976	4.851544333	4.949905697	4.965797955	4.729817189	4.840409867	4.795573028	4.739838117	4.792505865	4.736942071	4.701357653	5.019835699	5.095295136	4.663855152	4.810001907	4.726504256	5.109337157	4.600400993	5.063440716	4.344254663	5.213358403	4.854486783	4.707724674	4.514650517	4.749617831	4.859190825	4.806480166
NLRP10	2.52537951	2.744422532	2.77692366	2.676671097	2.817718682	2.49844477	2.533528223	2.88509739	2.663918383	2.674139459	2.469918918	2.470226568	2.742113877	2.637525236	2.689925192	2.746370325	2.66210187	2.315601559	2.752275086	2.397748641	2.503812034	2.888654361	2.71382606	2.518759211	2.362903595	2.606879623	2.596848921	2.707445239	2.583497475	2.916369253	2.558308648	2.545534532	2.519727425	2.772172088	2.451177682	2.651273979	2.777601702	2.683232244	2.762112878	2.619495552	2.764765334	2.672085786
COX1	12.79699472	12.90088137	12.95664587	12.99858496	12.55451763	13.06978013	13.0912674	12.97787697	12.58016959	12.74991831	13.13034334	12.83655743	12.94830031	13.31141032	12.50180822	13.0524245	12.87391534	12.8575456	13.19561879	12.7307114	13.04097443	13.0514457	13.28530758	13.03383702	12.82473751	13.15441489	12.59863591	13.04758166	12.89484013	13.24528295	12.85871815	12.9201978	12.92946582	12.63515987	12.97155193	13.06926327	13.14752337	12.92151648	13.34287495	12.94822073	12.98770372	13.17699311
KRT74	3.305995239	3.44190882	3.831242823	3.773992543	3.949314001	3.520512086	3.469319566	3.72212183	3.47534284	3.755743687	3.698671164	3.491694857	3.563279969	3.766967104	3.448934092	3.665918153	3.813311242	3.429456902	3.593831234	3.492238775	3.759810926	3.717652416	3.80268373	3.75045819	3.306343813	3.529936674	3.678869198	3.64296628	3.760239708	3.488627071	3.276397951	3.564685293	3.622813055	3.766334015	3.660306708	3.802585401	4.290854272	3.608355033	3.744507607	3.540181055	3.944202091	3.54150444
LMX1A	3.02100811	2.972079622	2.457808814	2.615685157	3.136004167	2.573448618	2.834752762	2.620051306	2.808371292	2.746408293	3.068995902	2.869966295	2.949208835	3.088802968	2.495335273	3.3277296	3.108615227	2.543609397	2.73261702	2.872598103	2.683315604	2.821191413	2.994158552	2.766597013	2.414888113	2.834752762	2.624991872	2.747628142	2.610368541	2.864127387	2.682594039	2.784765391	2.826196715	2.679118692	2.842619364	2.872170155	2.541318832	2.793595545	3.109612494	2.643222039	2.739565109	2.775701109
GPR101	3.069070158	3.129296993	3.714409472	3.777646991	4.213966719	3.303232648	3.697835489	3.316723051	3.672714708	3.737954148	3.47627742	3.566773517	3.484400728	3.887658374	3.625967676	4.302801025	4.017135569	3.627835916	3.61422402	3.805941717	3.491966075	3.93569067	4.13694535	3.60342121	3.18654804	3.68064944	3.943914467	3.188539264	3.489522068	3.37520764	3.56197698	3.617933782	3.340309528	3.449092263	3.463391987	3.497060638	3.613431083	3.26104097	4.097256394	3.454051336	3.647991657	3.187433839
VN1R2	2.276284956	2.572490166	2.473896367	3.104634635	2.721686297	2.450090236	2.4609087	2.525249349	2.338786539	2.680970446	2.354003655	2.23367441	3.035499167	2.779986993	2.313661851	2.476588116	2.58274875	2.471299876	2.325299829	2.52611089	2.378542319	2.650777568	2.464822084	2.418395096	2.492965782	2.508007242	2.675059044	2.50496843	2.422431056	2.479535158	2.311952491	2.697080127	2.965989082	2.360171839	2.623122329	2.885504809	2.597696932	2.481824393	2.76526581	2.436144796	2.629936067	2.531066643
VN1R5	3.083903237	2.626601197	3.040621754	3.239581725	2.947617012	3.144337277	2.70927419	3.195154989	2.96439083	2.815639739	2.836893104	2.697175825	3.010359933	2.767257383	3.031189524	2.78894001	3.081647423	2.420771423	2.988463676	2.687985403	2.887284213	2.866117537	2.868775865	2.731244543	2.816325771	3.126082522	2.797858878	2.648523196	2.836135769	2.744075227	2.635982684	2.802382582	2.725629527	2.870411944	3.063099965	2.977736359	2.748357832	2.6612265	2.734080181	2.688062174	2.763146135	2.889205771
ND2	13.05567499	12.93525439	13.15571287	13.30292433	12.78255315	13.19288706	12.94812344	13.07999376	12.82790214	12.63805414	13.21894503	12.99833421	13.3364854	13.5395655	12.66114032	13.1540599	13.13302568	12.95893628	13.10695965	13.07683368	13.14441469	12.88140325	13.35121774	12.97624002	13.04999825	13.46583348	12.81169942	13.0722876	13.20316438	13.3657755	12.94324349	13.20158629	13.24850987	12.72503185	13.18834993	13.09793445	13.30182243	13.10708407	13.34950305	12.37151296	13.3387893	13.2609912
TAAR8	3.290378674	3.098388451	3.156988721	3.227424052	3.364837034	2.897233118	3.179370925	3.152055865	3.433610341	3.280337608	3.2796491	3.232177951	3.113203141	3.227487752	3.064561981	3.125928521	3.340057247	2.986162159	2.87050034	3.095631425	2.849834179	3.438345921	3.025272243	3.180254319	2.808891639	3.164306139	2.940979677	3.208803303	2.867250311	3.119166109	2.965879516	3.04593867	3.3474859	3.002295798	2.94894534	2.851653308	3.00965496	2.854869698	3.430302657	3.024922281	2.840982635	2.923505601
TAS2R39	2.316036604	2.41737	2.567963859	2.754423804	2.667465993	2.526458145	2.605847402	2.920538181	2.977075254	2.681759011	2.617285531	2.697874468	2.488872739	2.369320096	2.730845026	2.617398436	3.130279735	2.329036803	2.36994988	2.921969399	2.326758783	2.586886881	2.705030502	2.715141495	2.639662191	2.521359491	2.436050484	2.658690884	2.75674969	2.659833099	2.669603741	2.617398436	2.607204339	2.600753632	2.664128967	2.643433901	2.40429655	2.64523036	2.857637614	2.470144956	2.968489186	2.634495716
TAS2R38	2.624517726	2.650770102	3.035284171	2.875529924	3.078838306	2.751078557	2.913126982	3.319958936	2.842155894	2.698038937	3.048447983	2.975122469	2.709594984	2.716767902	2.759787613	2.953572741	3.149697004	2.626440467	2.948497613	2.881429641	2.58924865	2.948359417	3.281417034	2.751977848	2.640204115	2.753429625	2.720251312	2.765065021	2.839274968	2.736603889	2.375151373	2.698985933	3.09127468	2.747788875	2.954523585	2.799593644	2.795140117	2.741756671	2.893341617	2.58643971	2.769783762	2.771366538
TAS2R40	2.316863588	2.385802194	2.198240954	2.361723367	2.374041488	2.247198879	2.116969227	2.219366796	2.320950293	2.268917053	2.10750473	2.26670903	2.397020385	2.403163858	2.167065625	2.321836183	2.470865699	2.073773285	2.137561929	2.289952324	2.188278791	2.220673039	2.207056334	2.254605279	2.250813406	2.258779667	2.358931256	2.081624182	2.254912965	2.165259277	2.285562806	2.233057594	2.156467558	2.307656266	2.343046938	2.307656266	2.042626023	2.313639055	2.553227396	2.123061576	2.376353542	2.127621002
TAS2R41	2.951425327	3.431432049	3.264299766	3.457460889	3.118354254	2.961297963	3.052926247	3.522190206	3.140758768	2.979386075	3.057874664	3.307002432	3.193169817	3.048417766	3.12935981	3.043516306	3.719672553	3.37049087	3.286641743	3.187237086	2.963999651	3.489405566	3.188650831	3.020048772	3.140649808	3.126784924	3.371731748	3.030746688	2.886612046	3.176207674	3.036423816	3.492750874	3.181191708	3.125441108	3.181191708	3.424038149	3.114140524	3.19853537	3.168564432	3.281320701	3.121287836	3.232471148
VN1R4	2.720071509	2.507356143	2.690124798	3.000556832	2.903011529	2.673445345	2.591245008	2.65744167	2.843496512	2.728748766	2.685711446	2.616951861	2.896354618	2.61341281	2.697883106	2.633383568	2.756234947	2.636675867	2.608094218	2.678591788	2.463469593	2.642352853	2.603013973	2.772439084	2.712639965	2.912442996	2.495551331	2.601784032	2.685711446	2.440402919	2.514503686	2.467663731	2.894721825	2.690979804	2.95413776	2.851797722	2.651920947	2.806148021	2.819554005	2.742238236	2.930856042	2.803876666
TAS2R50	2.005672557	2.415854865	2.38384498	2.352326087	2.261086847	2.202283706	2.474833275	2.389168702	2.412234677	2.150431365	2.302655284	2.15744146	2.217466258	2.202062581	2.395389794	2.38471875	2.389838066	2.209384893	2.22868537	2.27058496	2.245895704	2.093415182	2.39852097	2.266861312	2.143426387	2.370937654	2.361632802	2.530681948	2.104642271	2.328276401	2.304033049	2.300814961	2.581822759	2.225511859	1.900011549	2.269662892	2.096553746	2.120718462	2.384271599	2.235446104	2.563729631	2.367948371
PIANP	4.108280762	4.161071331	4.480346647	4.581193961	4.877490128	4.084731261	4.387749352	4.427542263	4.655226156	4.604990645	4.230947935	4.291354926	4.44632122	4.407246847	4.288473315	4.529739686	4.483752457	4.144728949	4.601370081	4.428995924	3.975624487	4.613916943	4.529739686	4.471888256	4.426362242	4.47188946	4.575574256	4.366295966	4.180526949	4.255289342	4.308767505	4.297426064	4.489490651	4.425824238	4.519025533	4.307733401	4.897613218	4.414190263	4.431852893	4.415709242	4.837850507	4.413458397
ATP6	13.42820005	13.44668952	13.58650424	13.62311896	13.25930965	13.46226299	13.49797923	13.58650424	13.25548485	13.58279639	13.59534039	13.5396205	13.67414465	13.84261699	13.12242062	13.6321171	13.62955836	13.44820531	13.53770074	13.40568653	13.56698302	13.58650424	13.58650424	13.43602373	13.55051343	13.80740674	13.22864208	13.58650424	13.53419497	13.5560611	13.34869445	13.60023602	13.60915356	13.48558928	13.61687036	13.52613412	13.70762962	13.48433153	13.71872162	13.2025703	13.70469193	13.55495411
COX2	13.25920928	13.33069132	13.33314946	13.62023997	13.15854443	13.41381769	13.18097757	13.500242	13.0599115	13.4286123	13.43213887	13.34966039	13.50375217	13.5908445	12.93810915	13.43279736	13.42523353	13.31822321	13.30504163	13.21917099	13.25657268	13.23269639	13.57097216	13.18597103	13.33251934	13.59373287	13.0320025	13.37747618	13.31910965	13.46218291	13.25021495	13.42596254	13.50720386	13.37509762	13.47926138	13.38291172	13.57310028	13.44320802	13.6321264	12.92958496	13.58895264	13.47719992
IFNE	2.299908878	2.259235037	2.185452871	2.301423932	2.216908927	2.195120567	2.342395158	2.39085869	2.200264259	2.423820363	2.613791538	2.230108451	2.647674618	2.271742445	2.142876987	2.467639018	2.635123836	2.433649441	1.959679109	2.588999603	2.264163884	2.498180161	2.430624644	2.534784628	2.074957311	2.11691148	2.428682024	2.408853641	2.325769088	2.1443716	2.149911371	2.394093524	2.416753694	2.282410495	2.179639334	2.127277765	2.325399561	2.375644305	2.738002663	2.258860148	2.488720825	2.439005104
ND6	5.971730757	5.824039358	5.648478428	6.402275836	6.392709762	7.129329213	7.802217948	6.809922453	5.877266139	7.099160099	5.072216657	5.190343946	6.142429133	5.091812033	6.392428759	5.668878561	7.194043787	5.898811773	5.536458119	5.657531093	5.494732806	6.565516614	4.533996752	5.825762488	4.916620616	5.723471705	6.111993472	5.359298004	5.212856778	5.681809006	5.929433766	6.129660139	6.332019591	6.772685967	7.245421349	6.446569024	4.940933425	5.559518631	6.613099015	5.089960888	5.416271553	5.967329257
SREK1IP1	7.103434765	7.295494046	7.612661279	6.29241348	7.555116327	7.654218589	7.639235598	7.148387804	7.94940516	7.449599659	7.239055568	7.165621375	7.605437273	6.595468912	6.831166406	7.280723198	7.659318323	7.270795714	7.16935351	7.444514317	6.787145837	7.287599203	6.590127042	7.164755401	6.831393608	7.363069764	7.814777973	6.776559941	7.653696699	7.00630012	6.511861864	7.223802497	7.779143583	7.269298151	7.531891336	7.606896836	6.737005338	7.33102283	8.125516985	7.656722306	7.452437907	7.943998987
THRSP	3.418176168	3.48490379	3.104069101	3.21941685	3.491989697	3.016043135	3.294090423	3.376738331	3.251206551	3.336189394	3.568631862	2.929454793	3.439999744	3.904212264	3.01722733	3.633751644	3.407360271	3.279826236	3.469433736	3.118849259	3.172447372	3.37081034	3.845470605	3.133944009	2.960738112	3.757507328	3.33663265	3.416773444	3.089980708	3.294055778	3.0609199	3.11582434	3.447869557	3.079100938	2.817569567	3.324776503	3.443853309	3.351686637	3.447418715	2.930795841	3.598171978	2.901184749
FBXL19-AS1	3.669848793	3.445124267	3.628325325	3.717514554	4.185286685	3.526815497	3.756834952	3.72570073	3.772455947	3.680178072	3.446187061	3.456126133	3.823959474	3.636381155	3.571193201	3.644083252	3.671801475	3.498494926	3.497402319	3.23929941	3.673641093	3.667024919	3.764637459	3.605632004	3.626343453	3.863554055	3.539274533	3.398172909	3.374005234	3.376861197	3.272132726	3.531648429	3.784661363	3.617273911	3.528166852	3.555301984	3.723896348	3.534609222	4.034377092	3.402418721	3.673297832	3.534725721
BCRP3	3.35115107	3.522907904	3.213166906	3.422942858	3.899894655	3.581901705	3.227677532	3.622367004	3.322957844	3.606619873	3.741261337	3.195801873	3.357703325	3.366748073	3.437612801	3.635225839	3.672283029	3.29049003	3.6020365	3.30281168	3.087786959	3.507253518	3.402425264	3.532757959	3.308228132	3.22109358	3.407308697	3.390692661	3.458594202	3.643717528	3.349834787	3.455649066	3.762140499	3.342545825	3.263777292	3.659635037	3.490550953	3.433900941	3.451913531	3.419352245	3.155959708	3.629235772
INSL3	3.828375097	4.088941251	4.164650714	3.840925234	4.589118589	3.971066194	4.146669267	4.17997751	4.386550992	3.998868816	4.341549162	3.807725867	4.162450138	3.929043071	4.06628638	4.273233487	4.057201643	3.953186882	4.123664576	4.118731213	3.978411653	4.434104771	4.417266262	4.059796269	3.635959325	4.075101519	4.117462005	4.073513765	3.946398443	3.799274184	3.834532855	4.145465496	4.083260886	3.972220402	4.043100786	4.085093397	3.951521504	3.922475151	3.853091019	3.6745736	4.19534602	4.001827402
TMIE	3.798790631	3.920443371	4.066476846	4.093924216	3.783494993	3.692706694	4.039201977	3.623111702	3.805059098	3.904068005	4.186695118	3.766810302	3.827461625	4.387048753	3.618937081	4.161856013	3.8593562	4.059963895	4.0303278	3.893535824	3.727591406	3.846926697	4.287614837	3.840350455	3.57157017	3.991775543	3.878783756	4.04400428	3.669187245	3.719954398	3.600264349	4.089202059	4.00146302	3.753545696	3.818946418	3.875680744	4.2205717	3.585585243	4.072171177	3.402014985	3.882219091	3.860623865
MUCL1	3.452049932	4.428574739	3.684341567	4.703794555	4.157829831	3.430302657	3.659263546	5.983558931	3.295662117	3.482768587	3.678742384	3.54893022	3.674986572	3.581593723	4.299254859	4.037237488	3.855683028	3.625986088	5.52895341	3.898402821	3.630916052	3.936013135	3.835923268	4.649726027	3.774099833	4.301308406	3.905677016	4.127654999	3.594549985	3.695030151	3.444594745	4.999366768	3.636134768	3.462383951	3.755611586	3.446194843	3.663361628	3.763284345	3.626200428	3.479562468	3.555430963	4.72479818
ABCA13	2.064416887	1.909191047	2.030455244	1.803488273	1.976099929	1.909191047	2.180285538	1.996261924	2.058136009	1.808699135	2.049742307	1.883224533	2.148673199	1.964140653	2.20663408	2.026511523	2.752141666	2.037225533	2.073776374	2.185340084	1.929940979	2.439735056	1.838789056	1.98738562	1.803617178	2.009456906	2.51569999	1.944634873	1.921573524	1.946936691	2.025818921	1.897245376	2.033418807	1.996165905	1.923965954	1.921657834	1.898485011	1.958735465	1.849417847	2.16329152	1.8766762	1.837765394
LINC00189	2.218408295	2.164865853	2.342915061	2.130239877	2.174039021	2.360240373	2.25090278	2.267774092	2.432754528	2.125373188	2.228478127	2.09365609	2.310745308	2.41380564	2.405160646	2.255761869	2.210593431	2.260482829	2.177406427	2.243347841	2.115251853	2.365326613	2.089210364	2.213348533	2.031641311	2.01530844	2.256202063	2.084276756	2.037225533	2.289759528	2.191345133	2.800692453	2.30263397	2.267473515	2.04658126	2.209555115	2.183774427	2.196191912	2.399701294	2.17937783	2.318997949	2.120125579
KLHL35	4.071925072	4.230799416	4.283344826	4.440660084	4.234864782	4.137859049	4.042193743	3.879585641	4.113015986	4.420599586	4.363551573	3.898126826	4.311805707	6.481111142	4.366719323	4.316062154	3.785480995	3.933730351	4.081583566	4.010678775	4.761529322	3.814437864	4.767370983	4.930049935	4.425770362	4.311749935	4.370130423	4.635968302	4.010678775	4.431680305	4.112323776	4.209332602	3.848249712	4.833172497	4.389867286	4.278485069	4.841143301	4.437575174	4.202087949	4.295920228	4.573405667	4.040735236
ZNF354B	3.295028803	3.377949151	3.852765737	3.446187061	2.781298688	2.920610472	2.931706344	3.069627204	2.563729631	2.774774155	3.425606359	3.119371781	3.58977567	3.279422073	3.170780718	3.177323248	3.280721072	3.118401556	2.932028071	3.419886707	2.764028014	3.095814154	3.521052184	2.633255439	2.971247641	3.232906104	3.159042404	3.71224992	3.552963944	2.981592715	3.027582791	3.399349072	3.973994696	2.563729631	2.897821777	3.37070351	3.061387878	3.478777836	3.502171892	2.990716486	3.336940637	3.430302657
LINC01198	2.470057522	2.393365915	2.367438932	2.635694164	2.603366224	2.180732395	2.24243335	2.358034129	2.358110965	2.538088177	2.43151375	2.45626218	2.714342925	2.716084382	2.29813283	2.500311171	2.374946166	2.272656685	2.472528276	2.20104374	2.300956166	2.182869473	2.319786837	2.202283706	2.404150225	2.284839324	2.426567237	2.29232825	2.194721775	2.436876087	2.165130617	2.358180402	2.529665165	2.378823362	2.36329788	2.309220734	2.15207348	2.400962964	2.960014462	2.248522909	2.75077367	2.338395171
FSIP1	2.357971604	2.364616007	2.300310855	2.644738048	2.754164247	2.268615448	2.499483725	2.424090412	2.647882466	2.561445194	2.561162386	2.209406622	2.500754816	2.480447573	2.20663408	2.687201993	2.747151965	2.485804251	2.404445373	2.43852962	5.931960038	2.393953439	2.673810228	2.308124106	2.240639695	2.278119279	3.063113974	2.595446091	2.221452915	2.766597013	2.425630319	2.620459384	2.227457745	6.816072663	2.089057431	2.281427339	2.256354437	2.31061552	2.217623842	2.417551583	2.357187497	2.245615688
FAM71B	3.279323817	3.242232344	3.735935789	3.315602526	3.656297522	3.038785287	3.044697352	3.504031196	3.099938867	3.24157475	3.739362838	2.945612128	3.06795769	3.570766845	3.024722606	3.320944233	3.417599686	3.165285934	3.624716169	3.154575463	3.096459572	3.348749469	3.596111325	3.380667224	3.208278088	3.493274938	2.948355408	3.086872542	3.295739088	3.419974109	3.458976485	3.475751466	3.641398515	3.490777058	3.53112381	3.421612718	3.430974466	3.39505356	3.54516915	3.152603982	3.502925668	3.062537372
CABCOCO1	2.132496528	2.010079874	2.072516595	2.023010712	2.472015047	2.039151039	2.0404756	1.989616463	2.0936958	1.967236961	2.194443935	1.785455858	1.92353212	2.005273722	2.025834262	2.273905517	2.186576586	2.082148463	2.095889173	1.953498117	2.100151559	1.908842702	1.927551559	2.035074545	2.026693778	1.842185145	2.109342888	1.949655388	1.808897724	1.876594977	2.034650647	2.399966477	2.181699778	2.182095263	2.161407969	1.941686614	2.181671955	1.877929463	2.306344234	2.134586452	2.199959671	1.79891924
WEE2-AS1	2.678621668	2.436876087	2.584576323	2.433283917	2.86840603	2.786183573	2.400949223	2.90267161	2.736136983	2.485142037	2.416984485	2.711639201	2.993624571	2.6662414	2.78000079	2.490534024	2.490904714	2.666732711	2.590732092	2.538919622	2.859710859	2.691680234	2.621727116	3.002551783	2.607023198	2.967730895	2.671439176	2.811955241	2.912871009	2.766597013	2.694573253	2.684536054	2.911423354	2.603954346	2.697182035	2.611818429	2.741265511	2.763919455	2.676992264	2.641145947	2.427823057	2.731429577
TCTEX1D1	2.465422202	2.224719655	2.466552316	2.534770178	2.646206376	2.153136956	2.426562095	2.572273546	2.578079717	2.463386775	2.416003666	2.348597258	2.389227748	2.447146329	2.542920991	2.347097368	2.384703106	2.201324366	2.373545083	2.458682936	2.280123951	2.214714944	2.58359253	2.536625203	2.684555433	2.365242726	2.297415058	2.123964637	2.259522065	2.38966472	2.369432711	2.345654826	2.486984638	2.372908608	2.290227312	2.497116237	2.254049065	2.179494977	2.500150053	2.389864224	2.338286879	2.291331225
TMCO5A	3.132025549	3.398091739	2.968647707	2.944831528	3.069379506	3.179850628	3.285393705	3.20182742	2.876796498	2.684110363	3.260586578	3.001504555	3.220292526	3.416257749	3.124307323	3.076105787	3.277169168	3.074609722	3.301827737	3.130279735	3.241269843	3.323783384	3.15649941	3.11794619	3.174807429	3.448548052	3.168522538	3.471083591	3.17553956	3.152895624	2.686929847	3.302539423	3.414192875	3.258798688	2.983248031	3.158961511	3.045977603	3.178496131	3.354922481	2.858471633	3.441953569	3.139151561
TSGA13	3.63327761	3.022049811	3.40150698	3.420669565	3.421216877	3.367406446	3.490215875	3.466878941	3.560092581	3.627101754	3.580391107	3.062937991	3.395987892	3.815117613	3.098574848	3.434657927	3.492798245	3.205573868	3.390175375	3.443192859	3.683988406	3.655756301	3.869155843	3.574709213	3.313884195	3.464512233	3.537618504	3.362044826	3.327655222	3.426334603	2.996373605	3.549875565	3.86976596	3.50849292	3.388833116	3.447812602	3.645902582	3.350402229	3.558651501	3.242829678	3.405672744	3.285954747
C9orf163	5.347108022	5.027550949	5.036659508	5.553580606	5.46701892	4.819354161	4.939124314	5.209057013	4.804641117	5.093922177	5.467340016	4.791279451	5.248945517	5.116857529	4.911950942	5.109913455	5.138373154	4.86215444	5.341203253	4.986223994	4.884678208	4.961467745	5.332793882	4.706510352	5.004056557	5.449659556	5.378525656	5.057226715	4.839602368	5.252056198	4.89601686	5.289744397	5.368351562	5.376072581	5.201972573	5.25207342	5.163490419	5.030473501	5.428995561	4.721278514	5.200928521	5.208118242
SYNE3	3.262379046	3.147589149	3.186148532	2.978503342	3.559270103	2.902450204	3.222430707	3.069026429	3.124792925	3.231191088	2.952966486	3.108144696	3.600338745	3.167284219	3.20294557	3.371726139	3.577422001	3.328552095	3.220102105	3.058520513	2.829383159	3.415519738	3.181631979	2.923461014	3.064884335	3.129806735	3.198191674	3.055356564	2.885443431	2.970930271	2.803070666	3.337020994	3.465655296	2.975493267	3.256564056	3.181439559	3.342354966	3.301766178	3.046259044	3.248787172	3.201132788	3.510963367
CCDC141	2.265329866	2.15256777	2.021050523	2.36157058	2.178687424	2.069142279	2.207249817	2.04323527	2.472466245	2.36157058	2.224688466	2.160136878	2.007215579	2.127451225	2.115205242	2.191137161	2.327000744	2.266161627	2.135020333	2.007215579	2.200662372	1.955193567	2.248081327	2.05253205	2.060113727	2.230684076	2.034725105	2.168373432	2.037225533	2.11289875	2.017869287	2.378612916	2.170963775	2.080327585	1.955177053	1.967001863	2.188660354	2.147702924	2.262157165	2.002690932	2.057674258	2.041859801
HDX	2.404559524	2.105075229	2.221955628	2.221785881	2.207878009	2.168772527	2.27266119	2.329522403	2.431638858	2.283986676	2.1212555	2.784654758	2.129134011	2.020118803	2.22402003	2.411486687	2.136112339	2.223755697	2.447864958	2.456994348	1.968127588	2.642298204	2.141601608	2.093203648	2.33723342	2.27395228	1.995335432	2.511532522	2.02670836	2.273697512	2.123455157	2.329636489	2.570938612	2.578769949	2.301423932	2.157697278	2.202283706	2.195732667	2.583842855	2.742238236	2.05115379	2.052732394
SYT14	2.090103105	2.082185793	2.067319482	2.325891628	2.011048922	2.030911397	2.067319482	2.082091268	2.221182136	2.091333513	2.083999198	1.925772369	2.201768646	2.052453172	1.947857538	2.213126601	2.316967078	1.961957975	2.034509598	2.067319482	2.024201724	2.140769947	2.057281066	2.134242332	2.130180935	2.048775444	2.194508977	2.166325447	2.259830093	2.248791151	1.938870223	2.043236714	2.08011958	1.856133754	2.073359819	1.956968196	1.87429042	1.951824693	1.994179187	2.247756694	1.996892017	2.276826572
TECTB	5.027171865	4.799289757	4.973455741	4.605729786	5.513610984	5.137321506	4.963741644	5.20972022	5.239811131	4.957158137	5.105926355	4.736572583	4.980596134	4.855785967	4.980134087	5.360653554	4.99560358	4.924960195	4.975828853	4.859148941	4.981724361	5.220935915	4.904659442	4.932900431	4.807593483	5.411072647	5.112505628	5.004195082	4.846885481	4.924533288	4.993858467	5.043816837	5.064907457	4.790389855	5.201670644	5.103827152	4.977815604	4.919912723	5.204988747	4.675063902	5.127901422	5.063032096
VWA3A	5.1816205	5.145965428	5.09073553	5.524424363	5.761927256	5.257208437	5.269795129	5.384799894	4.979418478	5.53993234	5.612166898	4.784041127	5.30063184	5.323947016	4.988731569	5.414658288	5.286742335	4.968834871	5.096887057	4.9460804	5.206063299	5.432607476	5.486102503	5.246955771	4.917951958	5.36407708	5.258552391	5.284159247	5.033498246	5.054948508	4.919586766	5.127271843	5.539344185	5.150762032	5.40679049	5.346876851	5.567313641	5.179670929	5.795035832	4.928697623	5.464823351	5.125701367
LINC00896	3.340057247	3.329050649	3.619238516	3.811326062	3.866545125	3.331007831	3.277489683	3.508600569	3.124473071	3.296582396	3.44500552	3.058839849	3.801324293	3.383303634	3.310895044	3.55490986	3.344213479	3.25280617	3.719802701	3.166191121	3.221144594	3.823749235	3.86854939	3.33416345	3.253088776	3.311196003	3.327555885	3.281740291	3.280456282	3.404317334	3.188538829	3.383151255	3.347317835	2.888403168	3.673715707	3.56021439	3.230378836	3.583156562	3.490747579	3.158779625	3.512956195	3.554527388
HUS1B	3.75997989	3.555348469	3.717772321	3.790236025	3.829706881	3.509625093	3.563030744	3.582125456	3.860105836	3.613759259	3.762729098	3.697182707	3.612985347	3.700389341	3.315778165	3.527536288	3.446534731	3.79482947	3.322701982	3.435881023	3.449155385	3.481802562	3.626473139	3.949424455	3.422212868	3.853469683	3.460943115	4.008627429	3.585436076	3.688925348	3.481802562	3.399110959	3.735239276	3.584791411	3.348061827	3.313703625	3.992374214	3.450238159	3.882701541	3.568858433	3.526721896	3.705637653
NPB	6.224925483	6.032065824	6.167040365	6.146007051	6.676466662	6.003192251	6.18017483	6.440259364	6.141107267	6.292492751	6.542030671	5.767912929	6.45158776	6.07541748	5.956448473	6.389949956	6.336553172	6.47878182	6.249095768	5.985352758	6.250516157	6.550050368	6.590127042	6.154058775	5.840908182	6.450802611	6.038806976	6.182021722	6.041460766	6.071098416	5.953332064	6.355302826	6.449296898	6.156966515	6.253919752	6.050605328	6.434093661	6.00175653	6.73934319	5.709283662	5.945881651	6.051806847
LRRIQ3	2.342914585	2.35371408	2.294083458	2.57949427	2.321135888	2.255088757	2.079077261	2.657043067	2.338786539	2.470875716	2.449433647	2.260609502	2.285743714	2.237799745	2.666763083	2.344339109	2.16451792	2.368947764	2.279289998	2.316827406	2.304279026	2.329131115	2.270858271	2.27792743	2.093527269	2.416848029	2.368691437	2.276673967	2.315655648	2.427935781	2.570219251	2.241899689	2.910798962	2.384819988	2.545446984	2.533016134	2.499037592	2.355964208	2.508173266	2.26515173	2.265215757	2.29545179
METTL6	4.679203948	4.949449749	4.474691747	4.448576106	3.943402844	4.783223389	4.472768929	4.371441824	5.04130536	4.624687002	3.530410293	5.129669749	4.743242433	4.535809522	5.014051056	4.244766157	4.390144375	5.027726086	4.762386108	4.938141355	5.440864076	4.412682146	4.694907082	4.82212427	4.656842097	4.170897347	4.308564395	4.926332885	4.536484459	3.36511594	4.803260621	4.693743962	3.829404567	4.032358452	4.280743899	4.007090883	4.375241317	4.540860485	3.757500911	4.569827341	4.334898739	4.028821583
ZNF791	7.843162541	7.930542309	8.214340628	8.123915579	7.577369713	7.692469201	8.026447895	7.305787286	7.952881785	8.12747146	7.382110304	7.701753592	7.991776008	8.203417298	8.332520286	7.694807175	6.97433495	8.066313369	7.705444259	7.313591674	8.092523064	7.308804276	6.886161849	7.650035938	7.364021972	7.730827472	7.940174228	7.593891337	7.935051287	7.785525586	8.480169412	8.032516239	8.264996512	7.808743666	7.820972724	8.092752053	7.995190884	8.177873219	8.242457027	7.749400161	7.544117371	8.074705058
CHRM3	6.998638318	5.12862985	6.297912164	6.400252907	5.759824617	6.423139389	7.321708833	5.553892407	6.382079524	6.567261078	5.738682674	4.323437552	6.298535944	6.504189063	4.762326506	4.698270847	5.829872809	6.335683389	7.881838779	7.729790456	6.436722763	7.218238734	6.484250277	6.425754064	4.434264787	5.783837674	5.470094715	7.399621672	7.590459196	7.282186338	6.999103741	6.32672377	5.763078788	6.83241834	7.510262432	5.5666624	5.287119122	6.378367445	5.864934115	5.426532256	5.717316358	6.723044964
HTRA4	3.162498562	2.561173095	2.973440448	3.150736238	3.148766341	2.574471499	2.47230648	2.890338698	2.471918785	3.196432107	2.672783846	2.672379046	2.630612387	3.766948239	2.269662892	2.65533873	2.479296597	2.731693999	2.859712091	2.9279603	2.252872762	3.290916889	2.518355452	3.0734989	2.921775336	3.91658486	2.506479988	2.933030232	2.850463386	2.943344224	2.555744384	3.119430588	3.188529923	3.259636228	2.990208662	3.659635037	2.745808283	3.410625867	3.430302657	2.765099086	2.71723557	2.89035715
LINC00525	2.807059269	3.021261351	2.996898394	2.939061878	2.716420026	2.719136403	2.580954576	2.680805153	3.012789452	3.257333087	2.47648544	2.813264058	2.569211193	2.302698328	2.595756037	2.336938284	2.781350536	2.827360683	2.460330896	3.124618045	2.743040907	2.895710677	2.501579568	3.48585837	2.60148085	2.298971916	2.937767388	2.93334488	2.49097765	3.659484818	2.861395963	5.007423565	3.500770984	2.617498607	2.78476086	3.537000546	2.712444143	4.351141291	2.711258182	2.543353628	2.534442863	2.817143287
PRPF38A	7.305253162	7.764000435	7.905309573	6.943340779	7.408776461	7.002955392	6.725637158	7.466300038	7.959030368	6.990765995	7.583150821	7.773525376	7.402817156	6.217304394	7.963617705	7.228809431	7.239237445	7.691773098	8.068773105	7.229327829	7.393795255	7.446976314	7.732443582	7.398859021	6.703039365	7.067649219	8.031302392	7.896258151	7.665672201	8.173969698	7.648682686	7.779102168	6.894228663	7.417241634	6.46007002	7.541550159	7.238216239	7.17482245	6.927142693	7.301849535	7.627700555	7.276872671
FAM218A	2.48178128	2.38902199	1.983022694	2.643035828	2.642298204	2.161407969	2.272840519	2.35035844	2.315714093	2.429712147	2.38952699	2.378936171	2.437874828	2.216814581	2.245299774	2.139588712	2.37871589	2.152341891	2.287613285	2.390853366	2.644034607	2.177400274	2.341553894	2.202283706	2.181857528	2.324468473	2.568006123	2.280399988	2.242049745	2.258991303	2.358003692	2.611654009	2.590635493	2.507511627	2.359073315	2.665595133	2.445124084	2.297352105	2.77563582	2.132690652	2.384380541	2.33873748
RHEBL1	5.454391851	5.275234074	5.789692911	5.571467606	5.376485793	5.054736803	5.152290231	5.300251671	5.457408039	5.254564029	5.045843624	5.408664427	5.197624527	5.191167353	5.010028816	5.078824625	5.53091042	5.193698578	5.515250063	5.320467897	4.968317441	5.469724723	5.185050961	4.916387394	4.91676539	5.287195505	4.927607228	5.499999765	5.189639352	5.401517269	5.028978206	5.571467606	5.304132897	5.007734789	5.015976272	5.158477754	5.279053959	5.169285029	5.286602982	4.837250946	4.931566222	4.679162924
MCRIP2	7.98971649	8.789413427	8.737608452	7.912427642	8.825674662	8.287394036	7.758677895	8.592008423	8.988525497	9.599747191	9.657079498	8.10615883	8.681177049	9.562899265	8.367930512	9.323887254	8.641721812	8.68577603	8.567411351	8.094271465	8.935939009	8.24534696	9.159505435	8.770499218	7.321919414	7.872852143	8.489413276	8.57235834	8.415755981	8.799198557	8.253358713	8.482567076	8.601255634	8.992837101	8.078884604	8.949091201	8.341057783	8.509994145	8.996048594	9.0947749	9.610418212	9.141990524
ZNF548	6.607040478	6.484497575	5.944261265	6.892919661	6.702097419	6.396512135	5.824013607	6.157449391	6.035874131	6.097766336	6.359389283	6.413304576	6.249016502	6.352753457	6.625868693	6.370149391	5.975402478	6.15261204	6.465932872	6.401304623	6.498691408	6.317894173	6.76508287	6.156436509	6.09720001	6.516921937	5.866622978	6.164169291	5.917049682	6.227883881	6.013054658	6.511165984	6.678238914	6.19081465	6.75346907	6.336394766	6.344583581	6.281212938	6.507135022	6.226936909	5.939543427	6.239998694
AMER2	3.834840976	3.903397325	4.152853203	4.308307664	4.15620613	3.681065607	3.841707284	4.042019313	4.118263509	4.09802712	3.955048791	4.062909556	3.995479873	3.983631011	3.843549468	3.994065844	3.905212916	3.766354912	3.959012044	3.840608051	3.836703642	4.002242001	4.084841721	4.106215526	3.911226794	3.969142973	3.821579964	3.840620607	3.856492475	3.947778117	3.514534689	3.904713735	3.721038794	3.782530849	3.847707367	4.000367557	4.452076372	3.84309576	3.895827324	3.902426658	3.992202038	3.798652299
RNF152	2.274471468	2.393675829	2.511369214	2.301423932	2.359776364	2.585973516	2.645221463	2.48775748	2.426480546	2.293959823	2.385100814	2.36268032	2.546472629	2.671121161	2.370722595	2.364257496	2.398435888	2.558857216	2.276865378	2.208670824	2.513622978	2.119031763	2.599699799	2.254150973	2.226563426	2.380383345	2.340723387	2.711053804	2.369661992	2.26880947	2.616926352	2.428157416	2.237865011	2.55026053	2.392264333	2.421682666	2.291293084	2.105221046	2.374041488	2.510575694	2.631393727	2.581678005
LRRC43	6.268344706	6.080628429	6.216619397	6.316493348	6.698737783	5.873757882	6.169071673	6.409306014	6.261389899	6.278205167	6.478918766	6.396792141	6.152144604	6.246421789	6.147474459	6.454907431	6.262300517	6.24587109	6.178817835	6.464332153	6.05853589	6.735663866	6.583744941	6.170827212	6.274054368	6.210050099	6.003655262	6.080384353	6.183535473	5.978348609	6.093296076	6.387759302	6.445360369	6.346365421	6.500006441	6.48710672	6.099119799	6.254781456	6.456298314	6.059971415	6.232812616	5.949683618
LINC00337	2.682194719	2.3128625	3.07298575	2.405509676	2.757145897	2.510514036	3.001777902	2.573569648	2.847400383	2.717323626	2.426088781	2.672676886	2.619132357	2.800736682	2.571076589	2.741053638	2.760664069	2.58587917	2.472528276	2.313289156	2.440338662	2.68581405	2.493988585	2.471335553	2.4462048	2.376330502	2.498889933	2.637525236	2.425499385	3.200134292	2.429435479	2.670569974	2.588304372	2.399574647	2.729831233	2.5652421	3.183821492	2.374041488	2.5698779	2.71895583	2.657264783	2.187986393
OTOGL	2.17076338	2.219219315	2.414644163	2.36021356	2.504019072	2.219219315	2.240649353	2.401425011	2.635527133	2.250077151	2.400220478	2.260568335	2.562208933	2.137729983	2.665271594	2.659147763	2.371690698	2.071305676	2.458466067	2.23733947	2.489201714	2.025776405	2.259984482	2.420256534	2.1783634	2.277648788	2.21980161	2.260568335	2.367810629	2.136180424	2.224139946	2.193840312	2.162369782	2.207512148	2.143987352	2.205307128	2.067429173	2.014813771	2.257213627	2.252683457	2.109572046	2.441839657
MGC16025	2.380137894	2.391326762	2.442887271	2.270300451	2.643937537	2.420470607	2.446201895	2.566221615	2.3388651	2.617235199	2.446930022	2.082733513	2.351930702	2.27833501	2.213471023	2.441061824	2.585859602	2.272401605	2.285657533	2.399503736	2.62721879	2.535939401	2.470877745	2.302504219	2.188156433	2.408339942	2.487074158	2.27178863	2.273979592	2.371504683	2.37372266	2.688750017	2.287172066	2.311638078	2.274239965	2.389801593	2.729502337	2.55476488	2.460896493	2.180944709	2.472622615	2.310118563
SPATA25	3.697487448	3.597826468	4.65680424	3.961089656	4.023716604	3.780023885	3.693727038	3.700836286	3.608667459	3.521845396	3.620813674	3.677178777	3.828948446	4.011933443	3.921964546	3.719701581	3.717987258	3.832669691	3.55557315	3.73992541	3.832669691	3.437566223	3.975673849	4.047111948	3.517713179	3.838491934	4.209402792	3.603383171	3.73474914	3.59067772	3.89718235	3.476786006	3.584547062	3.774563563	3.573705031	3.347694049	4.36738314	3.412122633	3.709273563	3.515064964	4.008783064	3.367810214
NXNL1	5.196938031	5.176911313	5.53801792	5.394469797	5.550464907	5.008611979	5.227692029	5.264450324	4.980900013	5.325607475	5.556806495	4.850856985	5.473827306	5.439966506	5.052921986	5.058777416	4.873972249	5.085266016	5.042444419	5.191528796	5.092291614	5.184164473	5.824876239	5.227426624	4.862792029	5.211395111	5.156540356	4.9327176	5.085744741	5.117068826	4.930232731	5.150708644	5.447618045	5.058777416	5.323544804	4.929623616	5.124659459	5.081006315	5.733853706	5.01063757	5.461878622	5.16995625
GLIS3-AS1	2.943277838	3.101431873	3.337456544	3.060035194	3.224499694	2.965135924	2.967587285	3.713692886	3.342292976	3.507513326	3.3075929	2.869964211	2.98014447	3.147364344	2.970832242	3.200945113	3.344276013	3.373207716	3.06244596	3.072804286	2.924612057	3.272714065	2.833489543	3.465437447	2.849491215	3.004609979	2.965392402	3.088187007	3.452888928	3.209390545	2.938618318	3.712810143	2.989980716	3.043060545	3.00350406	2.710704795	3.158617651	2.839269328	3.45440333	3.084206513	3.136545092	2.965505576
KLHL32	2.186779614	1.913310704	1.838784744	2.044868473	1.988998888	1.97089467	1.895728926	1.945755056	1.928275784	2.078270371	1.980136759	1.955445777	1.988390762	2.132015482	4.414214719	1.995018724	2.010512345	2.012776229	2.066701678	2.617080184	2.143885639	1.988390762	1.974615909	1.888746073	1.955945566	2.540758858	2.09557713	1.892485503	2.173089141	2.018812974	1.969558954	1.922442994	2.130010003	2.148902802	1.94351114	1.865856991	1.872424183	2.050153739	1.930303381	2.202283706	2.248292965	1.862184684
SLAMF9	4.496228529	4.788180475	4.638596682	4.478087212	5.108083237	4.617012461	4.434472904	4.630023879	4.471383488	4.779669106	4.672684657	4.534047096	4.609761868	4.663907372	4.422324389	4.971930557	4.457482464	4.485925845	4.59493061	4.463150226	4.496416111	4.574479103	4.730756186	4.934402158	4.333505734	4.277237793	4.748535073	4.254490431	4.36017382	4.404004301	4.457482464	4.568195451	4.754295192	4.508054712	4.601700316	4.475287951	4.860818009	4.612855935	4.687496938	5.008779864	4.754859287	4.821735827
LOC152048	3.520016027	3.545628032	3.626033209	4.008694578	3.616311558	3.300119201	3.391003999	3.750285945	3.543603634	3.74472032	3.775855196	3.620305164	3.556074802	3.636084916	3.4555101	3.726671863	3.370542333	3.681085569	3.688482891	3.601673601	3.871593037	3.915059693	4.00489045	3.666864782	3.850092188	3.594970989	3.514410089	3.569954594	3.641597725	3.409094993	3.433416639	3.584364648	3.6200335	3.64481656	3.544262705	3.529360271	3.774099833	3.628527098	3.636569953	3.350402229	3.732184535	3.496460638
METTL27	4.763210621	5.361057046	6.105718105	4.874286636	6.036021835	5.387878462	4.709086139	4.577158131	4.769265848	5.959807749	5.487026651	6.065775492	4.903671632	4.248041357	6.73405861	5.739631156	5.497651682	5.706079181	5.173226844	4.929827192	5.195327747	5.450625045	6.089832856	5.141527152	5.260649809	4.089896337	4.929231514	5.372771835	5.84505131	5.974419891	4.695014916	5.710391998	4.998394325	6.426604073	5.248309029	5.242925562	5.507310759	5.188837061	4.875365488	4.965672808	4.491178468	4.709746203
LINC00638	4.451199059	4.35517842	4.474691747	4.55598267	4.780221666	4.27497063	4.233500937	4.581344542	4.446356824	4.446345053	4.604935104	4.498262268	4.724218463	4.297713485	4.538529578	4.503113866	4.785324798	4.170964376	4.602482727	4.677283332	4.298745008	4.665273142	4.396860414	4.50209933	4.235641294	4.593458906	4.463484831	4.250163634	4.331180035	4.389321644	4.298533114	4.500653524	4.472270492	4.48253811	4.322935777	4.612373898	4.428705126	4.460078097	4.248762086	4.463141816	4.503039821	4.543004685
RASGEF1B	2.712905232	2.374090628	2.581745832	2.587573017	2.494571507	2.419785648	2.360986922	2.718603808	2.774146249	2.585104487	2.378105395	2.598270378	2.514018612	2.480447573	2.447050441	2.424294053	2.59217732	2.574265921	2.637525236	2.639630925	2.188056	2.682833104	2.699391801	2.478008273	2.512224668	2.718063792	2.417051234	2.504750319	2.403126573	2.494571507	2.38259347	2.48719362	2.495551331	2.509092268	2.47179031	2.802986548	2.299983684	2.536181147	2.614824244	2.521479734	2.512705503	2.209047211
C11orf45	3.071600366	2.685064093	3.035284171	3.10079188	3.011803476	3.314994609	2.937335282	3.012219583	3.110940879	2.519419972	3.192581398	3.275287224	2.744776062	2.952579594	2.733943884	2.834891575	2.947956483	2.799711409	3.204925168	2.905308806	2.793109585	2.856544583	2.693912182	2.754466717	2.516672866	2.571948876	2.741229955	2.761123563	2.835507948	3.517747967	2.472134286	2.614150845	2.917643894	2.878531713	2.825410781	2.69546647	2.904910025	2.505681129	2.668718583	3.390437978	2.563729631	2.738789378
STOML3	2.195913835	2.605318875	2.587446994	2.303646543	2.539395715	2.180648746	2.25929	2.396388294	2.480578064	2.414793047	2.457571193	2.331257895	2.250864414	2.310096373	2.30496502	2.543764595	2.687249332	2.298068082	2.53752361	2.509159964	2.221505549	2.500199607	2.388333389	2.284157269	2.29692353	2.384236	2.388333389	2.310987504	2.271090196	2.519963041	2.25238495	2.377163865	2.656370313	2.383223568	2.466411107	2.469658464	2.329491786	2.417883754	2.384236	2.220544129	2.656370313	2.279690987
SILC1	2.577984329	2.87973666	2.288285102	2.848058277	2.910948369	2.228763195	2.72424985	2.939806601	2.90714443	2.702570172	2.472877845	2.417298146	2.67526312	2.816538766	2.56618006	3.137729734	2.85729309	2.546380507	2.730654908	2.578036593	2.272459359	2.621687756	2.904538786	2.692602616	2.279949741	2.361590426	2.665159894	2.494053337	2.721645494	2.844933015	2.464632191	2.706097533	2.560283675	2.334558409	2.731127548	2.841264188	2.626165718	2.436876087	2.792169443	2.635161579	2.563729631	2.663285545
FBXL13	2.285236813	2.852136885	2.577404609	2.281627302	2.667301057	2.463165478	2.369283091	2.419767874	2.302395417	2.295749947	2.703970165	2.628196551	2.323245137	2.371272545	2.38690881	2.575664524	2.518698091	2.320924779	2.494804503	2.300497655	2.272073916	2.468391987	2.405316481	2.180610739	2.415699318	2.214925377	2.241366649	2.363664819	2.501451193	2.336711153	2.554316218	2.397318335	2.740162598	2.409065937	2.069327365	2.466883636	2.372448378	2.449363256	2.379302575	2.480041135	2.572300777	2.491637664
FAM227B	2.124876481	2.257490306	2.166419779	2.115741083	2.209042483	2.193967554	2.454257891	2.147522377	2.241531898	2.11253462	2.359668818	2.066916625	2.258268006	2.260167941	2.375017212	2.39165946	2.180813451	2.151492852	2.182742346	2.165074953	2.441067647	2.333501374	2.254352271	2.036976438	2.076976757	2.47123139	2.219700791	2.378280859	2.421740289	2.476115371	2.078534077	2.248572143	2.205293982	2.349305857	2.374041488	2.107981598	2.122555975	2.15200138	2.320415887	2.273861711	2.127489794	2.060954847
SOX3	3.382775276	3.715058773	3.553710038	3.24407486	3.720037509	3.446161914	3.310520686	3.630599885	3.625709752	3.412387195	3.595190581	3.265943722	3.402020948	3.608966414	3.34887745	3.742921558	3.593162013	3.211515409	3.528426458	3.362024515	3.318240069	3.404276906	3.586262444	3.588811261	2.976596515	3.362217552	3.337064818	3.412035125	3.46204673	3.140946071	3.112838326	3.330740586	3.620221459	3.297026373	3.380584882	3.284829655	3.652866498	3.349998861	3.316443284	3.079197037	3.439779267	3.21944717
SPATA32	6.139425191	5.954636718	6.394960405	6.25568265	6.659814655	5.918464229	6.123071383	6.12296257	5.837379101	6.185103237	6.379567977	5.787242801	6.164947776	5.777305852	5.797353492	6.506996692	6.481111142	6.045697516	6.270757469	6.076300042	5.693159557	6.583234821	6.508302339	6.063128894	5.830604724	6.608634063	6.256053313	6.050686532	5.949902619	6.220953216	5.94712866	6.443516285	6.82484115	6.008007199	6.16226912	6.284486393	6.375932591	6.106460876	6.540888562	5.791920104	6.276549649	6.139044375
C3orf49	2.887418238	2.804190438	2.809149641	3.155054735	2.947551935	2.52085921	2.701289506	2.70251653	2.743856635	2.879440466	2.881028497	2.783007242	2.707690939	3.017488282	3.116789347	3.015097026	2.784665877	2.972842689	2.314504736	2.701289506	2.414547303	2.761034697	3.19173917	2.629315822	2.735125443	2.746951435	2.864035447	2.55935737	2.530142425	2.885042378	2.638030697	2.552885027	2.940388577	2.905738853	2.741470597	2.783681999	2.741886772	2.674156723	2.913265607	2.638030697	3.45918859	2.649539302
NKX2-3	6.482212958	3.963052935	4.690096586	4.887791427	5.407132094	6.151190708	5.674796087	5.257187507	5.877969634	5.359292231	4.209224098	7.035937815	5.112722573	6.529338008	4.62440547	3.503419993	6.013871434	6.598076041	5.572685321	5.844731715	5.529499048	5.635021621	5.519787663	5.608587595	5.967135088	6.729294045	4.868600269	5.212281517	3.988872308	3.978283485	5.979374921	5.415173421	4.179551212	4.643827642	5.364484378	4.741125692	5.872157315	3.995812541	4.701110799	3.369006366	3.295305526	4.326403075
TMEM252	3.47894887	3.611615221	4.105909286	4.460849125	3.700249111	3.332109207	3.537624114	3.518161215	3.362128753	3.416671385	3.441372026	3.138022666	3.764825753	4.045645191	3.33964987	3.40958148	3.643636007	3.511731247	3.569031387	3.28329216	5.114795925	3.700758432	4.44666526	3.511239634	3.421564309	3.652304741	3.392565547	3.496775725	3.511502655	3.373547639	4.420491951	5.55753967	3.691186988	3.181168725	3.683954401	3.511731247	3.708326319	3.551825153	3.762211665	3.066159109	3.636316058	3.542895282
FAM222A-AS1	2.696450258	2.715139469	2.721155777	2.617210954	2.648019191	2.364400815	3.061336011	2.820741663	2.583512678	2.43956329	2.657165923	2.394906291	2.356704164	2.836171181	2.540304911	2.881609575	2.665296085	2.53403988	2.719314975	2.301214508	2.548120158	2.643565689	2.77043866	2.756878278	2.282362402	2.303604785	2.809450544	2.633700745	2.628592261	2.560337525	2.477375057	2.337412707	2.495551331	2.775329075	2.697182035	2.436431845	2.710551585	2.743888584	2.650005739	2.883085481	2.897219048	2.775329075
TCEANC	3.802345786	3.709731046	4.301975149	3.218706856	3.261357173	3.897283078	3.923046751	3.51836866	3.512530509	3.648920473	3.60272656	3.726797337	3.547202975	3.39012052	3.204682774	3.566411808	3.551141235	3.259600721	3.561012902	3.77050736	3.646554763	3.611958849	3.915055776	3.535737307	3.152214633	3.265087698	3.119398261	4.170986098	3.23982852	3.535634925	3.408293764	3.45918859	4.200854772	2.980402607	3.285164419	3.41635543	3.603781985	3.567817656	3.477903361	3.290142339	3.588045197	3.327854452
RTP1	2.271923617	2.497180488	2.722339402	2.684194763	2.93747081	2.532229565	2.413137361	2.607179677	2.567376624	2.321286106	2.848730668	2.471597479	2.77114402	2.447649989	2.762189575	2.617853128	3.12244681	2.468422999	2.455009056	2.259033273	2.307003143	2.557386932	2.694113927	2.620202451	2.562377063	2.547668362	2.527004435	2.763139896	2.436876087	2.548901021	2.519991934	2.774498032	2.571360403	2.274471468	2.530567503	2.46751272	2.45707372	2.496869537	2.890158668	2.501686126	2.398777161	2.661159652
PRR35	5.277603714	5.163333949	5.008331555	5.159806078	5.413546543	5.493423442	4.923572156	5.080488741	5.245247029	4.971499063	5.209759598	5.019941163	5.048604362	5.309457328	5.20433993	5.176506661	5.015364042	4.805713819	5.248066949	5.054461907	5.124736579	5.119612909	5.168019677	5.439635976	4.913938169	5.143866168	5.159054934	5.29263006	5.114457459	5.034203212	5.14204259	5.001902479	5.140415173	5.098408751	4.866761798	4.983011494	5.563930616	5.018211	5.134338173	4.979988072	5.341299612	5.125307732
NXPE1	6.920883532	4.02144012	6.050372961	6.992672989	7.340705218	3.717206245	4.818226644	5.34638978	6.582180253	5.908199797	5.846398267	4.169664262	5.620157786	6.511172661	7.477769087	7.207938764	6.246239128	6.453696817	6.79099526	7.020414096	7.800257534	6.012495952	6.452369771	6.276549649	2.862027068	4.643943089	4.703992369	5.119139767	3.600902575	3.670317553	7.984083693	4.854808858	4.034000275	7.789550404	7.288528998	3.650960323	3.409338789	4.08239314	7.830073684	4.183369639	7.050613055	4.399120094
APOBEC3D	4.002706083	4.059982891	4.357672561	4.213846675	4.431941265	3.998512992	3.946939865	3.929074213	4.142708789	3.729960679	4.171407812	3.751346515	4.133475021	3.86941619	4.046605063	4.108740796	4.261422845	3.9814937	4.207720284	4.073933364	3.97743982	4.343987367	4.403809148	3.965047415	4.026564625	3.828357008	3.950213567	4.007018536	4.127255677	4.029717863	3.726544261	3.773898449	4.443274862	4.185971378	3.890172388	4.069038314	4.508514306	4.047185107	4.418013821	3.887091559	3.900478076	3.981078479
LINC00315	4.314216907	4.575421216	4.276780368	4.777367078	4.768479663	4.315734991	4.290506364	4.58604249	4.7150015	4.537986955	4.795195448	4.480453162	4.563030227	4.364797696	4.377329423	4.494128526	4.655985556	4.551929701	4.703992369	4.560567966	4.434653179	4.569441098	4.443513433	4.468370337	4.425877467	4.478977516	4.168761319	4.458960448	4.366000287	4.438620964	4.255810038	4.368593901	4.562615455	4.595553535	4.407872867	4.430636341	4.562344185	4.557903518	4.554363903	4.563943783	4.357763484	4.557903518
COL6A5	2.181915533	2.405140699	2.209486722	2.521875752	2.616973297	2.354605674	2.383718656	2.466260042	2.819559849	2.315773671	2.548779286	2.292461797	2.452608493	2.492466399	2.431800949	2.686424987	2.627625811	2.421635176	2.661506148	2.31618673	2.42367971	2.687156949	2.810038466	2.282189772	2.320732826	2.411897727	2.303049995	2.301796321	2.216374675	2.358074802	2.416465282	2.566843566	2.305823955	2.507356143	2.150858165	2.268780963	2.269321624	2.64523036	2.474915289	2.532925352	2.252162546	2.294300974
C4orf45	2.486218231	2.89074448	2.323682391	2.426562095	2.540631861	2.460365094	2.287172066	2.410082115	2.59192326	2.115991156	2.521483126	2.393341786	2.323682391	2.374078504	2.514043841	2.469489509	2.567366623	2.312451455	2.18227818	2.542467581	2.536677597	2.559442292	2.788949292	2.387217164	2.478245878	2.797817932	2.47932566	2.467018667	2.498152176	2.487050743	2.366788118	2.759864967	3.040264177	2.334045952	2.532986788	2.412981985	2.575406841	2.395345804	2.50356033	2.430979307	2.547919803	2.334715624
BEND2	2.45253349	2.241811267	2.580412151	2.417960583	2.681022994	2.3426087	2.275331688	2.508365698	2.406674786	2.453865917	2.354837005	2.501784642	2.419497901	2.509860662	2.473598507	2.46486326	2.311431333	2.152341891	2.413082594	2.44709844	2.418566515	2.56855692	2.536956318	2.295481901	2.207251671	2.426862484	2.148011805	2.484903028	2.587478325	2.353499263	2.247160357	2.26882391	2.509552035	2.482800231	2.374041488	2.587478325	2.194306812	2.272712297	2.161241083	2.450462287	2.355009472	2.421375023
C10orf67	5.115442448	5.433822894	5.864730912	5.619218109	5.827438782	5.037289508	5.216290926	5.402913607	5.573792666	5.384591526	5.559071168	5.09668902	5.180786755	5.490437535	5.137778894	5.51725781	5.202516164	5.01436866	5.277883519	5.256845207	5.006357811	5.431058015	5.231226116	5.433086759	4.631313475	5.338771511	5.249903438	4.84941152	5.143975298	5.188890527	5.175801825	5.344928638	5.486570409	5.312150431	4.827056441	5.149429385	5.052446962	5.255200656	5.417164352	4.957158137	5.12874361	5.065678406
CBY2	4.248123281	3.888153838	4.123224946	3.308837317	4.117381791	4.240586784	3.966556333	4.164193885	4.106468871	4.029059332	3.862300458	3.947591341	3.813017542	3.69241341	3.81760379	4.381874667	4.17685107	3.96440681	4.06553094	3.825788488	3.875329298	4.301626968	3.881457275	3.933729973	3.479809265	4.29078462	4.141561742	4.111025548	3.538070527	3.578452074	3.792906519	3.988274044	4.06434874	3.826663705	3.928847819	4.128296074	4.153568821	3.992000894	4.126236957	4.126284595	3.559688484	3.707970499
CCDC26	1.980409381	2.380537429	2.152973641	2.217395013	2.467991482	2.033330495	2.065460841	2.082815185	2.203795585	2.216353997	2.333468209	1.884996295	2.209938134	2.151296882	2.284003251	2.321836183	2.106395818	2.142444177	2.29210287	2.100967235	2.133595954	2.214077177	2.164445177	2.060248523	2.263862529	1.995259934	2.276059878	2.08285609	2.167580623	2.215902419	2.120147955	2.167758678	2.048867852	1.992471736	1.997767289	2.012134529	2.128600641	1.992106016	2.038033654	2.079687512	2.279203891	2.284666547
SPIC	2.07564433	2.076976757	2.035489821	1.931484413	2.178756227	1.986561239	2.12792566	2.101530661	2.061065363	2.040573142	2.187902959	2.012885037	2.325299721	2.204828263	2.050222411	2.298970624	2.338487696	2.119062781	2.181582934	2.124907574	2.135965669	2.135582125	2.205008888	2.135876496	2.128829812	1.986561239	2.154198716	1.920886801	2.119062781	2.223069886	2.036896582	2.091618194	2.081692712	2.147106838	2.010382113	2.026017998	2.220945985	2.00753428	2.148835342	2.06651016	2.194756198	2.210420526
P2RY10	4.320349904	3.054221151	3.501256108	3.053234096	3.389772798	3.017617296	3.26029482	3.917463367	3.630762525	3.227286866	3.033695959	3.586992289	3.467606394	3.221743163	2.794764253	3.32407849	3.443801425	3.936113231	3.147622731	3.565595243	2.808161076	4.097054338	3.367768071	3.769190161	3.371766687	3.61454093	3.156446898	3.258796826	3.107312628	3.095188637	3.326938199	3.372344626	3.820144399	2.945241392	3.176930128	2.925562519	3.130279735	3.315945361	2.967027195	3.210607818	2.953894811	2.924781055
IGSF22	5.253834346	5.642718451	6.197782845	5.431913196	4.989714405	4.8954036	5.345391037	5.058042282	5.221458763	4.821322714	4.974529716	4.998602753	5.01952877	4.689411321	4.96561161	5.078824625	4.807105114	5.036950531	4.806891799	4.73894963	5.184242755	4.76448823	5.548415954	4.745448339	4.432296487	5.186193165	5.652844899	5.64910621	4.647291759	4.935320616	4.989449177	5.224797005	5.192524038	4.964286172	5.273459249	4.806872511	4.856072255	5.070200705	4.601146941	4.807991755	5.498632617	5.039306022
ZBTB3	5.156221025	5.399279892	5.408314154	4.952523248	5.341423513	5.044025323	5.67317205	5.123956094	5.294901296	5.427994651	5.243374968	5.282235665	5.428419222	4.992992486	4.788115557	4.702417896	5.144054419	4.81077386	5.16809506	5.084781054	5.020373481	5.353350886	5.185017589	5.331085494	5.028642561	5.268008702	5.393574448	5.502867288	5.276231375	5.001036668	5.130197456	5.000823971	5.114295835	5.694140441	4.840779773	5.454975541	4.792060426	5.351087663	5.235800461	5.428419222	5.496177057	4.782686046
TPH1	2.48209713	2.523706408	2.578043774	2.634187756	2.800060462	2.207301045	2.508791133	2.681351144	2.243474756	2.423956956	2.735546491	2.610864302	2.548017396	2.64134579	2.269662892	2.463438755	2.532340179	2.480027267	2.400900293	2.331506222	2.18966679	2.536150575	2.316107243	2.502299977	2.411522791	2.545368495	2.508585234	2.443993729	2.489747841	2.482613143	2.374041488	2.462023481	2.535776567	2.514045595	2.65068414	2.50814846	2.603664615	2.310118563	2.784221896	2.039899336	2.679884543	2.375377204
DCST1	3.836239664	3.236231135	3.586845611	3.968708044	3.663020992	3.160536526	3.424156589	3.708292541	3.45918859	3.257333087	3.719913513	3.358032872	3.192598904	3.5469876	3.514671407	3.582210257	3.652464841	3.507106124	3.282505261	3.297336548	3.539445361	3.603230126	3.776464845	3.389748782	3.292038066	3.134212679	3.381081071	3.438055309	3.311290276	3.07300095	3.222626898	3.448717071	3.452687826	3.512957943	3.441705624	3.40696419	3.748283811	3.435922254	3.220816074	3.288187911	3.890516413	3.163342274
CSNK1G2-AS1	4.344630021	4.540986012	4.356849878	4.616288688	5.252972488	4.008891636	4.666457133	4.866806951	4.395165153	4.453691585	4.599539582	4.31474242	4.509140471	4.830204393	4.391127624	4.597007177	4.736068823	4.690672185	4.1897036	4.453043849	4.435820816	4.869652246	4.787001293	4.514901298	4.312035484	4.766520788	4.238838085	4.409084566	4.489111661	4.352402284	4.337168049	4.627203498	4.836642502	4.359797937	4.642678337	4.565442846	4.852639831	4.768397609	4.782146419	4.292323763	4.519805322	4.467591643
ZSCAN10	3.624444259	3.661976443	3.586923822	3.619834397	4.121332716	3.518213855	3.681069879	3.711814157	3.744555535	3.63780755	3.894641966	3.442628888	3.564161397	3.743104965	3.547347301	4.032097077	3.821019166	3.712199548	3.728915911	3.715367484	3.5061592	4.13796675	3.930398113	3.847878876	3.432600296	3.743380523	3.928354136	3.730278934	3.453362942	3.726409369	3.565770401	3.761379007	3.930398113	3.618417709	3.80216685	3.73262355	3.691279653	3.701630255	3.910675009	3.471104558	3.621020897	3.057181917
GOT1L1	2.803555872	3.061963782	2.880688291	3.079191314	3.201849681	2.917805626	2.893932454	2.904013821	3.377178461	2.835642025	2.928214198	2.969684477	2.944924857	3.057253217	2.747206813	3.436136803	3.076877424	3.052926247	2.99748573	2.792989016	2.949032237	3.122945898	2.872907204	2.948294197	2.603065654	2.844607582	2.991495811	2.754933817	2.781803956	3.196147846	2.938618318	3.049694408	2.935772505	3.020516283	2.76967681	2.781008413	2.919876864	2.683418366	3.189744989	3.023901724	3.073208213	2.824060031
C10orf91	4.073321236	3.654746608	4.075745859	4.13346063	4.217474293	3.998512992	4.112859278	4.137826778	4.010880563	4.171884437	4.08946423	3.838205867	4.157519413	4.422442455	4.225301833	4.264097103	3.930211592	3.866459993	4.023947909	3.846040378	3.767048319	3.568199295	4.333638493	3.997015989	3.789759337	4.077906254	3.931850237	3.746385721	4.165860472	3.860605998	3.702244915	3.887467315	3.843595961	4.138229533	3.736645955	3.871013947	4.500997451	4.055397993	3.835553759	3.795194003	4.104887559	4.176983611
ZNF99	1.942804018	1.991302399	2.237078658	1.960689884	2.073503075	1.770891316	2.287172066	2.167232868	2.138986163	2.004074498	1.907600436	2.191076694	1.962484939	1.995772361	1.825815801	1.853076905	2.039899336	2.25726844	2.030911397	2.09013558	2.073020036	1.95104988	1.843705725	2.001076261	1.818708842	1.997647955	1.98529898	2.29530403	1.976741451	1.954685667	1.878812954	2.151159553	2.022834708	1.919342777	1.823852315	1.972665808	1.881821381	1.933134689	2.172992907	2.059626845	2.271119712	1.83113913
SIGLECL1	2.821053556	2.499079535	2.422954756	2.741879687	2.714062794	2.425092926	3.058706156	2.513563144	2.604088489	2.681494146	2.639489962	2.336965464	2.842298481	2.629248629	2.537543136	2.822153786	2.569906827	2.422954756	2.600063289	2.398464716	2.528989494	2.422550297	2.71338325	2.52444943	2.46662584	2.634694083	2.557017982	2.344780884	2.553674317	2.483340297	2.311952491	2.53227675	2.623231952	2.563729631	2.583312173	2.705624731	2.628592261	2.545608296	2.530084555	2.615218115	2.696941483	2.752923103
LDHAL6A	3.117838501	3.574305207	3.335196946	3.221433657	3.073193794	3.037056269	3.160577607	3.270310202	2.957785289	3.172548078	3.339712826	2.981419409	3.226007527	3.186688947	3.016938846	3.081948332	3.144520357	3.129271277	2.855657159	3.19354578	3.181529647	2.976256277	3.301399522	3.14102099	2.802028726	3.069332602	3.383191088	3.0198739	3.110794408	3.075689247	2.908755303	3.202698711	3.588867074	3.356211716	3.514652983	3.629214465	3.118270633	3.091863556	3.411782758	3.019796587	3.060444144	3.257333087
MRGPRX2	2.840524064	3.033803742	2.442971988	2.702692985	2.951048378	2.557387414	3.272847358	2.808904497	2.884876647	2.695261694	3.256952519	2.721129436	2.809748704	2.87508907	2.559373472	2.89024179	3.205354754	2.840986552	2.63567679	2.735980407	2.871337791	2.851367168	2.946768095	2.789585513	2.702692985	2.66051802	2.529602811	2.737678956	2.822592116	2.90373082	2.606228498	2.874651752	2.811794248	2.798221184	2.622536818	3.002008342	2.93921053	2.784752881	3.059257717	2.811835526	2.804778779	2.822096117
NTN5	4.32566485	4.199214493	4.208184997	4.443910623	4.644127081	4.300453541	4.440388377	4.449066115	4.164375158	4.401882245	4.444773855	3.891127951	4.541889308	4.77638389	3.888756997	4.597373759	4.473612653	4.352586567	4.251506127	4.403091086	4.120297975	4.451437881	4.704964364	4.349974441	4.138773855	4.231874935	4.371351217	4.26352998	4.16248591	4.33969412	4.153829682	4.203784354	4.407774599	4.39161758	4.578856527	4.6590384	4.823184414	4.164124919	4.898948705	4.156335089	4.105362589	4.260577744
KLF17	3.050204151	3.189213425	3.146966958	3.052252408	3.429652477	2.990860823	3.064001118	3.134361718	3.201295107	3.211218302	3.282866647	3.105085524	3.270867611	3.059487065	2.897090145	2.994555683	3.137814606	2.868690686	2.954692092	3.119567809	2.90801758	3.320411823	2.895508499	3.128828596	2.910271366	3.005419845	2.974428783	2.924115913	2.938626435	3.21562484	3.16427373	3.11582434	2.977243729	2.998138844	3.001587172	2.98748089	2.936056368	2.924863044	3.141507606	3.010165509	2.841082194	3.084570294
CCDC105	3.749084845	3.651969068	3.742938012	3.52079253	3.978895272	3.225871879	3.748722576	3.527827503	3.659469124	3.36817267	3.839927018	3.224544734	3.566818132	3.879299938	3.597183012	4.14279191	3.815829255	3.58618933	3.863280012	3.459221723	3.10366094	3.685087787	3.636252581	3.710926323	3.192728638	3.598583243	3.46702363	3.680260497	3.503113138	3.512025252	3.175635999	3.893342635	4.125550729	3.389193978	3.593648313	3.51856152	4.214620987	3.515093136	3.822002537	3.469967617	3.87549785	3.710635325
CCDC122	2.135302501	2.550923383	2.155543204	2.819766497	2.314529773	2.466999999	2.96658829	2.547750102	2.488872739	2.163275273	2.444231939	2.286599102	2.59373366	2.206405238	2.450094743	2.446887136	2.37709639	2.327106554	2.275440756	2.406741323	3.157556083	2.397496101	2.496523189	2.393180629	2.506563703	2.488872739	2.136847603	2.587883793	3.423279558	2.742309901	2.370637613	2.214937923	2.5318393	2.869693309	2.50585166	3.17454459	2.246581509	2.546624795	2.377791589	2.086109714	2.71723557	3.609016162
C11orf42	3.603145815	3.52289905	3.646860786	3.438280903	3.796267813	3.449305615	3.298692761	3.653704924	3.271412166	3.556120266	3.635296617	3.291286323	3.636154215	3.763772644	3.353877846	3.466333735	3.366825049	3.512513501	3.551197549	3.330762798	3.237586395	3.311746724	4.087813421	3.538720917	3.219598185	3.694300857	3.537920343	3.531477685	3.168362263	3.474656728	3.372561402	3.139198001	3.477653699	3.187040932	3.274654641	3.567326819	3.897029769	3.665684	4.132557832	3.263522012	3.572864766	3.43169326
DKFZp434L192	2.07564433	1.926813878	2.097309766	2.566742339	2.527777953	2.315119773	2.156294627	2.125587287	2.216632952	2.569551784	2.201445019	2.169465281	2.136400377	2.219927766	2.317344731	2.090958113	2.768055943	2.227892316	2.294676621	2.159124218	2.308124106	2.329065953	2.412639324	2.260329831	2.192848507	2.408339942	2.42341007	2.065544319	2.166250915	2.260879594	2.20732581	2.20732581	2.294652474	2.248545757	2.340319757	2.279635611	2.427453389	2.507356143	2.501033253	2.416613727	2.541743952	2.125741512
ZNF486	2.378303517	2.672840262	2.477954507	3.152227405	2.543368695	2.450692678	2.400230122	2.257480031	2.403887005	2.502779562	2.434511632	2.316720104	2.809032623	2.635336973	2.434260367	2.424916995	2.361274874	2.560860678	2.554546542	2.316439981	2.316720104	2.398196197	2.37315437	2.425053696	2.555744384	2.362839671	2.434640185	2.357198323	2.365596667	2.571318619	2.558285792	2.422599381	2.861123747	2.436092678	2.66503825	2.793298037	2.440642735	2.569937356	2.649276398	2.504942893	2.637223106	2.630391472
FGD2	8.187239794	7.147937201	7.990908646	7.948391089	7.919841599	7.127063183	7.618583176	7.307246261	7.868302189	8.151535391	7.775161702	8.19062796	7.308248099	7.324707663	7.192105061	7.442451215	7.776792025	7.809642846	7.297877979	7.732757	7.042953627	8.140756583	7.75344911	8.053103361	8.141318069	8.818709597	7.754562981	7.523747088	7.736878962	7.9077828	7.526055506	7.688389361	7.64492961	7.781041094	7.285393316	7.481438777	7.672830982	7.553024456	7.555922804	7.749623582	7.417367017	7.104794613
EXD1	2.24444609	1.981957947	2.057121668	2.002746839	2.150689422	1.852183769	2.251198762	1.95939615	2.10378493	2.231273669	2.134986077	2.057121668	1.990291024	2.042487259	2.090112381	2.197219082	1.94457489	2.155908029	2.041814791	2.121115265	2.146271256	2.186710826	2.268803104	2.067337401	1.993883507	2.036736184	2.159164153	2.233813759	2.101450163	1.983022694	1.949142844	2.199610339	2.307251791	1.99945127	2.167854004	2.195491475	2.01178266	2.309840318	2.21731126	2.08546424	2.106729874	2.106330854
NBPF4	3.808862495	3.227823279	3.812413851	3.701844991	4.713566976	3.255494989	3.579849404	3.758211481	4.135334744	3.972884837	4.460961026	3.539114213	3.448200091	3.52014849	5.617523001	3.616099352	4.486761797	3.331488702	3.850007553	3.978346437	3.639091072	3.862087695	3.665870054	4.088086983	3.350675	3.32616568	4.24	3.562545487	3.63222178	4.192171772	3.447442698	3.838611196	3.99669804	3.560680992	3.535048745	3.658129756	3.496546875	3.550115197	4.39694371	4.620736815	4.618389661	4.121623852
ZNF663P	2.391216626	2.318336308	2.506002137	2.241562084	2.371700448	2.195307795	2.294203525	2.517058247	2.559723211	2.514417042	2.413770813	2.474763278	2.339050615	2.374041488	2.403974944	2.546363518	2.424076501	2.403974944	2.395114335	2.301460874	2.151570177	2.399094654	2.404956948	2.355835956	2.378281447	2.835734864	2.272038829	2.285656514	2.376133331	2.324033692	2.673451774	2.44254096	2.303344549	2.256008531	2.685601097	2.487442847	2.6683835	2.161804936	2.901341126	2.379926352	2.348463759	2.279208593
LINC00955	2.17076338	2.314389412	2.25709552	2.130239877	2.25864282	2.075600595	2.054946586	2.055969184	2.206554555	2.358565564	2.38952699	2.214868155	2.268923836	2.221737107	2.204538137	2.192328369	2.252994623	2.311248421	2.099745687	1.990044505	2.358694783	2.028542156	2.085149036	2.130368556	2.112366291	2.007575436	2.206763189	2.125338746	2.106177581	2.361190236	2.31622334	2.290457699	2.156467558	2.417574802	2.338505469	2.147826478	2.440399012	1.976838778	2.243178803	2.093253385	2.271467482	2.120419586
LOC162137	2.274471468	2.899917735	2.613645055	2.710266986	2.47512414	2.510655356	2.193192671	2.455011387	2.59862203	2.545643978	2.856442609	2.399776412	2.519137367	2.749452891	2.425996352	2.544233913	2.864093522	2.371704163	2.506202095	2.466422916	2.432517518	2.521854934	2.608669115	2.447961153	2.37872065	2.504067238	2.811478076	2.430965459	2.37760022	2.400038023	2.398782623	2.522870405	2.638009826	2.523051081	2.646393702	2.751792017	2.56714039	2.388958873	2.700012989	2.487539262	2.563729631	2.349323635
C10orf126	1.814757851	2.087091816	2.08132913	1.92406467	2.314529773	1.81361254	2.152152223	1.986058464	1.737561969	2.020173417	1.96518001	1.849242161	1.828304927	1.957329234	1.883547875	1.878930934	1.958600224	1.833066946	2.054454325	1.909882398	1.998038899	1.979479894	2.193137808	1.902212041	1.91083863	2.182868402	1.810301022	1.905926747	1.774049335	1.927454114	1.921835226	2.065269591	2.086355264	1.750395465	1.937773101	1.630353653	1.889570359	1.934789695	1.93227198	1.837016567	1.772152835	2.00359187
LINC00479	3.792792625	3.499720157	3.610294819	3.626499065	3.983416389	3.545848235	3.257639422	3.789114668	3.683623997	3.786565014	3.837255472	3.679863491	3.603534726	3.775943207	3.43396465	3.603191025	3.760663401	3.397696825	3.700247527	3.539278449	3.76695532	3.472152697	3.694493942	3.552751704	3.637921415	3.601380848	5.012392609	3.671280616	3.729004768	4.162557209	3.467140946	3.636452701	3.612200476	3.576005479	3.85611205	3.634660683	3.842134952	3.87894302	3.872288018	3.428855916	3.75409765	3.862675729
C9orf62	3.35476926	3.3262137	3.320896653	3.701378399	3.511011364	3.216757671	3.359608163	3.379938985	3.601278323	3.434894703	3.668447505	3.274831978	3.550402863	3.463840072	3.462995511	3.275345674	3.233231955	3.27717892	3.46233034	3.38763222	3.259075272	3.320896653	3.255878368	3.222490293	3.205516042	3.131342389	3.601836144	3.166575871	3.366640683	3.350399689	3.089461966	3.000859013	3.359625593	3.376284028	3.538468986	3.363538223	3.123769034	3.113029615	3.572073015	3.169973949	3.299186612	3.297454106
SLC22A24	2.640622641	2.657098698	2.846629757	2.725700834	2.907806833	2.594502395	2.318629407	2.6634173	2.557129999	2.78890915	2.935783306	2.65388562	2.893116036	2.440739639	2.740370345	2.736202134	2.79277889	2.534054294	3.108579478	2.641460101	2.74127624	2.720422219	2.858357881	2.81488388	2.592659904	2.508617866	2.664384712	2.556426984	2.689809697	2.534826436	2.632573066	2.871606605	2.740995655	2.716960247	2.912357766	2.693655793	2.474708794	2.614906601	2.836295736	2.570616706	2.743837795	2.911724192
FMO9P	2.320632567	2.419937717	2.489478116	2.332885731	2.542749214	2.330091034	2.331136498	2.348179525	2.432265578	2.57170887	2.322222802	2.351765377	2.389460434	2.425773834	2.369171963	2.455471408	2.562689565	1.996712166	2.325846688	2.406762074	2.176921776	2.271099823	2.21522313	2.153649627	2.033951955	2.476385703	2.207990236	2.080515579	2.161301587	2.260879594	2.326727418	2.253921925	2.187759761	2.34535099	2.324010654	2.26390297	2.745195277	2.286921547	2.20111956	2.202283706	2.351374698	2.370200176
C7orf33	2.767901278	2.779143707	2.846014329	2.942146624	3.319262889	2.439374981	2.840867095	2.879254957	2.948792094	2.779143707	3.275994853	2.788311442	2.945241392	2.770503694	2.895829675	3.299924754	2.820980182	2.772428923	2.837601387	2.955322599	2.922359304	3.107312628	2.89713108	3.016429978	2.690613536	2.52314215	2.843302763	2.880341886	2.811411893	2.749200478	2.660994452	2.969589688	2.83635023	2.931621865	2.3983863	2.845903524	2.910705726	3.13678289	2.86440612	2.822663317	2.834852236	2.74839009
ACER1	3.175248069	3.265589181	3.398620097	3.120698104	3.888758424	3.380526821	3.402082552	3.288075823	3.51121714	3.179850628	3.607776094	3.267189606	3.097600702	3.382978535	3.390502085	3.514082443	3.194577825	3.158295034	3.333913582	3.0937763	2.937301649	3.340622238	3.557905441	3.3884016	2.925512591	3.190801644	3.385556651	3.18176628	3.284273708	2.985183751	3.005644635	3.253633639	3.098083847	3.146089597	3.195415467	3.481743408	3.4995892	3.204110098	3.225163596	3.042060393	3.039678246	3.188767423
TAAR1	2.07564433	1.98658501	2.121124478	2.024969103	1.992837365	2.071362835	1.822147658	2.029849016	2.045526355	2.059858596	2.026447662	2.108013868	2.247574026	2.156074368	2.21955375	2.07564433	2.099004518	2.410507727	2.035706998	2.07564433	2.0244274	2.364567391	2.298385999	2.140471807	2.021679056	2.350623037	2.17465672	2.077056408	1.958932997	2.294905341	2.080220506	2.115547775	2.31466407	1.81418955	2.162331738	1.988397926	1.937276478	1.877873384	2.070184977	1.809901474	2.024651926	2.134282519
OSTCP1	2.179591981	2.279094564	2.43233151	1.893886774	2.395467088	2.060537452	2.063117902	2.296982927	2.271632789	2.13816657	2.812868473	2.216906539	2.210147328	2.362395992	2.214151352	2.513012273	2.410532172	2.102005602	2.312916783	2.19582823	2.251651416	2.330888678	2.457131255	2.247701533	2.005406257	2.30950835	2.231213206	2.266900882	2.164758688	2.322996261	2.165949816	2.259445876	2.302022295	2.194074616	2.01141604	2.112022762	2.238882702	2.244887942	2.078172529	1.985737518	2.058545568	2.44237485
LINC00305	2.225801408	2.122973415	2.540908553	2.242579557	2.372992794	1.961668337	2.19611105	2.108947355	2.249225027	2.02526916	2.240087627	2.103133972	2.329805938	2.216417564	2.134929788	2.128829812	2.528300221	2.109482375	2.24051339	2.375358314	2.445180281	2.31648685	2.366863117	2.146859929	2.149191704	2.082455047	2.213819461	2.305709211	2.149565213	2.273956856	2.108809426	2.174781166	2.291291276	2.140669819	2.138504701	2.303011383	2.487111796	2.105238535	2.134659911	2.211122257	2.069224108	2.458000948
BFSP2-AS1	3.287752565	3.380360223	3.678379528	3.582281025	3.821043238	3.292193173	3.391003999	3.183396964	3.21682002	3.134965751	3.638631224	3.296757951	3.442505149	3.68251953	3.251628375	3.64626821	3.300756163	3.639531947	3.600738678	3.689087061	3.255694111	3.541801467	3.764088546	3.26183072	3.255155815	3.515490677	3.235225653	3.349829127	3.410338968	3.142435903	3.131277766	3.401750032	3.328783992	3.310284825	3.419035782	3.276650257	3.695429362	3.168479906	3.072804286	3.254881125	3.447759951	3.304600317
LOC171391	4.2009739	4.245215885	4.230472288	4.315344174	4.602590582	3.755629017	4.156119347	4.105725663	4.151736257	4.177926245	4.593626199	3.952396483	4.090045445	4.320495284	3.928507127	4.403976204	4.26540743	4.141535151	4.276830006	3.891127951	3.791431804	4.169310163	4.103082337	4.211362419	3.967041727	4.155985035	3.954084922	4.09658097	4.290125102	4.002810788	3.877487768	4.151870569	4.132612463	4.13323383	3.833895378	4.463041677	4.269833312	4.173885531	4.402459193	3.950692776	4.042800953	4.179678935
GPHB5	3.213451699	3.44887824	3.660700096	3.50082623	3.795046249	3.133566123	3.180023647	3.427030345	3.360569071	3.152150487	3.69309079	3.456153979	3.712556463	3.499727517	3.619073519	3.41709196	3.570593971	3.317789507	3.384594882	3.357598258	3.538350916	3.83320314	3.822602607	3.371592347	3.206976339	3.065159305	3.394376573	3.509759206	3.405307057	3.555977442	3.323728535	3.337173917	3.461840247	3.266707788	3.615917506	3.253277372	3.586303931	3.169835993	3.351928878	3.546445238	3.345533786	3.414896987
DCD	3.204772248	2.951187737	2.742872658	3.125212461	2.865046621	2.699737631	2.965989082	2.893656299	2.596761999	2.887811974	2.993521952	2.737832602	2.87019642	2.895500697	2.995234456	2.86911301	3.184343925	2.819239952	2.781653102	2.509159964	2.77252601	2.755694988	2.884382606	2.793483051	2.84958478	3.203216853	2.802105984	2.732888782	2.563729631	3.059507636	2.55388849	2.659748636	3.271461172	2.730121781	3.265231403	2.752631724	2.840897416	2.374644864	3.030555074	2.863173581	3.181637473	2.9940644
ZDHHC19	3.918672629	4.110885282	4.181765179	3.720623182	4.110140663	3.990015099	3.849665488	3.89600963	4.176864901	4.014113888	4.127694616	3.670822069	3.905939239	4.278416546	3.684321038	4.260099431	4.09681277	4.123195873	4.252793021	3.865368642	4.015215782	3.934549947	4.064245392	3.812035596	3.814858225	3.960704394	3.862548406	3.890207415	4.243635809	3.817756305	3.646114582	3.881058204	4.226314308	3.563662415	4.129484204	3.85307454	4.558996649	3.855661529	3.98064284	3.811671695	4.218710261	3.975009398
ALG14	6.928927414	7.782578939	8.276045646	6.439331815	8.107450168	7.003501833	7.099761742	7.710832788	8.108055219	6.427193074	7.547219857	7.383284766	7.334684353	6.130623567	7.668021203	7.631988693	7.438488325	7.602334468	7.57018474	7.094995007	7.499506265	7.521158985	7.45645102	7.323850314	6.78335996	6.346180039	7.744407569	7.850133843	7.626554928	7.480860377	7.592480411	7.292304001	7.062601069	7.650512729	6.758651523	7.029319223	6.764397883	7.026237345	6.208970343	7.649475191	6.239474929	7.375134525
PPP1R21	6.566092274	6.151886513	6.570563578	6.458964704	6.092862917	6.497166076	5.920080021	6.569792672	6.570245408	6.463885467	6.46612965	7.169438193	6.521345008	5.356260137	6.533593831	6.261861123	6.522426308	6.514904051	6.575783726	6.351836428	6.764454676	6.178628836	6.640925425	6.351870404	7.184816938	6.203472767	6.674673134	6.208828324	6.854130309	6.441823723	6.429300364	6.577907383	6.680786717	6.513046384	6.48808066	6.145350394	6.097310365	6.402360277	5.677251384	6.457270739	6.343029587	7.246207048
TMEM237	4.836436792	5.392790175	4.474972249	4.523025572	4.836668594	4.800413733	4.290338185	5.00666525	5.310599623	4.494724671	4.288903853	5.900507427	4.674333953	3.523278569	5.596766619	4.798070772	5.101965467	4.973881164	5.033156421	5.403054539	4.635630437	5.62375598	4.076076464	4.732848998	5.002917279	5.486577729	4.976623581	4.904753207	5.086055935	3.102273134	4.411994522	4.716786909	4.578077928	4.96097	4.597698163	4.955558166	4.221380621	4.304668885	3.99801912	5.150681486	3.482171169	4.456639045
ZNF564	5.894598484	5.75883113	6.156727447	5.452862453	5.931561971	5.375911213	5.98421987	5.784955911	6.365359752	6.201521659	5.602393623	5.671069736	5.875145318	5.59597063	6.410714987	5.584197352	5.70771115	5.945353929	6.092485211	5.763602811	5.518211714	5.542120274	5.448172065	5.962475638	5.70419136	6.054680182	6.182747257	5.7299647	6.07227831	6.179791838	6.409278894	5.966596044	5.663642706	5.855467962	5.991814452	6.233817252	5.555439135	5.827713693	5.636274675	5.634665918	5.84052103	6.292048676
B3GALT6	7.568789852	7.456310958	7.461999437	7.593800568	6.634207889	7.170256035	7.522430158	7.658626406	6.770624999	7.327327814	7.468955541	7.064667865	7.529346368	7.789694054	7.795160186	7.336025175	6.710016221	8.087007873	8.537760083	7.625769898	7.226262585	7.082374389	7.229126188	7.522420741	8.106949065	7.171837034	7.031791575	7.872618694	7.084702322	8.054535105	8.115177068	7.265214297	6.835174895	7.591410437	6.961610496	7.703020742	7.802268982	7.671986529	7.399128529	7.752459806	7.74656175	7.482135784
SNX21	5.915618237	5.723362995	6.217145667	5.906523865	5.014371617	5.647677828	5.503803255	5.135323475	5.410697151	5.86114592	5.44944576	5.771378972	5.344343019	5.310774282	5.304495179	5.036530543	5.17545086	5.566867089	5.122589011	5.520911197	6.112290478	5.285079342	4.935144638	5.198097053	6.08620429	5.708902306	5.537860152	5.72008942	4.801773039	5.657859395	5.895033737	5.965994497	5.441094732	5.507568148	5.998367634	5.576541857	6.068247684	6.333225731	5.349338124	5.412400923	5.238851224	4.734805502
CEL	9.318193155	4.401897922	4.930198004	9.200721891	4.151145293	8.995002256	6.573812911	4.48014991	7.266331348	4.409614192	4.091131638	3.81929056	5.875809214	9.488368178	3.978427721	3.40454259	4.468951844	6.458479893	4.094177312	6.710316185	9.18084577	3.805045809	8.379383833	6.011081658	5.147383506	4.041584296	4.153450783	5.155650323	4.645930301	6.988486384	8.726295987	11.46782805	6.777901915	8.490841808	8.20246898	5.282931222	9.773086131	8.540658785	3.747676891	3.600343288	7.229043373	6.294040018
CASTOR3	3.351736288	4.439527123	3.847491598	3.858770624	3.489837464	3.747524457	3.438363194	3.522346704	3.653798817	3.750289289	3.748901457	4.039626508	3.888605967	3.356153565	3.884464021	3.619419669	3.025666128	3.705124812	3.835583968	3.60187573	3.441448135	3.876756757	4.13192708	3.911469144	4.371456353	4.552742182	3.815892307	3.282139757	3.700114265	4.254913999	3.749031962	3.723180852	3.846073235	3.665870054	3.873744579	4.109873872	4.069887944	3.959197189	3.782492156	3.823298372	3.560700299	3.212093429
CBS	4.84820264	6.677816798	4.72092927	5.082543106	5.207714069	5.372355312	5.148175749	6.081094475	4.912732129	4.557116836	6.011409814	7.668215257	4.545296941	5.652535807	6.334534827	4.965344475	4.36980394	6.506912022	7.736214982	5.569352828	5.905111103	4.968174847	4.455234579	4.966566321	5.518718835	5.33896278	4.859247023	5.876321325	4.924384553	4.939555123	4.897848829	5.293760495	4.280364459	4.923948177	5.124382421	4.951322425	4.941834059	5.807223539	4.518412515	5.346428486	5.889700687	4.454888803
SPINK6	2.536960166	2.87973666	2.848745073	2.707532452	2.712580966	2.700893494	2.543457837	2.805935051	2.901520765	2.805064694	2.950152113	2.858864317	2.874225011	3.046792967	2.709977012	3.125398781	3.010580032	2.882136372	2.812030155	3.152669766	2.509420958	2.779305066	2.636238983	2.854660836	2.745531228	2.600129579	2.98613507	2.734887108	2.466086193	2.534404259	2.658922007	2.932197355	2.947961257	2.738021069	2.707463453	2.759034951	5.120943012	2.859018153	3.277281567	2.904222546	2.637525236	2.676343348
C22orf39	5.945965338	7.460010353	6.797209864	5.614142657	6.055075932	7.680622199	5.435622552	7.19099094	5.639928927	5.100200334	7.197223719	5.904373884	6.566821907	6.403973651	6.50763556	6.752934742	5.097563833	6.351790721	6.560288694	6.071111827	7.517244447	5.786415557	5.356964299	6.532505887	5.335096795	5.572291804	6.615386343	6.170620913	6.785632141	6.003681101	7.163100406	6.583198557	6.44360308	5.826080046	5.706093891	4.888683997	5.975757298	6.523173439	5.111476826	7.010752606	6.410182612	4.564391804
CYP39A1	5.122562513	7.129831446	6.429749982	6.111505919	6.032704652	5.041119422	5.340601277	4.77508634	5.744661679	5.010127993	5.489667257	5.435766449	6.176338405	4.94718738	6.899720061	5.843651553	4.418257402	4.918434025	5.979051404	6.932407605	5.367947564	5.27415954	6.289781592	5.634508969	4.806962158	5.45701028	5.221201872	7.040018637	5.491261455	5.715211847	4.954099968	6.730062773	5.196481031	5.000241648	6.439245862	6.478521932	6.916945324	6.454202737	5.384215113	5.914027671	6.941385703	4.545605313
BORCS8	6.693098976	6.663497397	7.185283417	5.712497367	6.479305447	6.043991754	6.14831722	6.032329864	7.182189707	6.744346023	5.799895149	6.723230592	6.589592143	5.908329883	6.173240471	5.774266605	6.01425385	6.668741938	6.16942857	6.410766111	5.88268774	6.220882788	6.019424075	6.221023583	5.938822926	6.302470322	6.094700668	6.439341703	6.169515512	6.158030894	6.129946851	6.100194118	5.767977596	6.243323605	5.834468956	5.775813097	6.08313614	5.987320011	6.675708581	6.186115068	6.225898332	5.677939229
ZNF121	8.769721872	8.924528442	9.095030526	9.22577098	8.13564328	9.207922687	8.866920365	8.574634933	9.018184179	8.587940346	8.442589437	8.998591015	8.934876589	9.092044831	9.674232547	8.967472461	8.522353986	8.864102605	8.782142542	8.475782774	8.909736185	8.599981486	7.467627962	8.42666008	8.789452877	8.877593181	8.932198127	8.608980265	8.930030427	8.456565629	9.296964982	8.956980995	9.465457573	8.888812785	9.033358107	9.000541821	8.719228545	8.86088003	8.852217613	9.195340542	8.787796071	9.209544458
DTYMK	8.524911011	8.93882109	8.624470422	8.650044503	8.350107132	8.829430042	8.392131434	8.343852439	9.056783219	8.48603359	8.576888926	8.569316666	7.829344785	7.967906463	8.672093769	8.585398536	8.433504339	8.568306099	8.618158187	8.190451089	8.481607393	8.63251562	7.953828217	8.394607373	7.586934841	7.313922236	8.305948766	8.360139325	8.437207063	7.586355194	8.110096977	8.259278689	8.124716147	8.517762367	8.474560531	8.449636004	7.752413277	8.897433874	7.772637525	8.531602507	8.128460416	8.158947011
RASEF	7.417964972	9.612110904	7.594406289	8.269112933	7.968054402	6.249235814	8.451108997	7.370174013	8.391181555	7.943419828	7.98658319	4.91385208	7.968854176	7.880160674	8.697730896	7.860464814	8.311098668	8.105115085	8.416793464	6.160863826	7.346634711	7.949779589	7.879716045	7.258931541	7.819079171	7.837732837	8.352464264	7.382210888	7.884088193	9.081394144	7.832092126	7.817288713	8.734173948	8.709018083	7.45249962	8.683683615	7.914877631	7.207823044	8.952454532	7.874703027	8.585353226	9.223132563
MAPKAPK5-AS1	6.768171583	7.259888344	7.362492103	6.627815168	7.254322939	7.49369089	7.06889586	6.957257195	7.195071821	6.441629768	7.371396539	7.220268217	6.828653209	6.552292328	7.465645406	7.537510079	7.141238337	7.209842463	7.148196956	6.970035157	7.203206037	7.270186555	6.923492801	7.121087321	6.631076408	7.09322305	7.398117302	7.010505847	7.047215754	7.326111393	7.332300706	7.596036968	6.981621695	7.211104749	6.226152545	7.199360052	7.02142224	6.662975648	6.091404186	7.548407932	6.601664283	7.411003476
ATP6V1C2	4.080685021	3.952609218	5.865940626	5.111507417	4.166901748	3.881425497	5.584265591	4.740878018	3.637303405	4.338934879	4.498770948	3.746260627	3.981525526	3.94508192	3.54248708	4.597373759	3.638711994	4.088952015	4.227931872	3.948622175	6.151556123	3.791144569	5.503447346	4.317792685	4.943697474	3.571028173	4.062564411	3.487377051	4.013267186	4.242952451	5.177068386	4.70336327	3.958610456	6.261510466	5.782989421	4.480065416	3.984479671	4.650811909	3.33802086	3.634533282	4.533958638	3.740890953
BRICD5	4.851937154	4.297782088	4.777421795	4.971727206	5.0148591	4.604445273	4.304069183	4.646276819	5.043375903	5.321042317	5.162867042	4.694918909	4.738018604	4.695523895	4.966315662	4.77498217	4.552683204	4.663091206	4.837401728	4.783244801	4.41061058	4.572401174	4.9927911	4.648906538	4.618545737	5.748635175	4.980966875	4.749833133	4.364784293	4.364590598	4.940183303	4.854439115	5.056708887	5.345981289	4.928670566	4.906604255	4.646148933	4.678571236	5.085582503	4.7475422	4.791232487	5.062779217
NBR2	5.198410968	5.423090559	6.037068419	6.345066682	5.172707058	6.051002441	6.475221679	5.481176233	4.641908764	5.448444981	5.275606176	5.217715131	6.144575813	5.562393686	5.72016246	4.99061854	6.14931207	4.846064539	5.734646522	5.948342322	5.46868475	5.343551396	5.29488484	5.433064628	5.451475423	5.541712524	5.939655221	5.407132094	5.01471762	5.044971868	5.105799529	5.288456729	5.563921443	5.365417692	5.173798904	5.288224725	5.224542562	5.959794059	6.171800373	4.970209327	5.580449905	6.224672242
ASPHD1	5.930715823	5.777781494	5.566133532	5.456741886	5.420043064	5.68584411	6.043096682	5.0253698	5.918841545	6.577046172	7.073160622	5.429574638	5.892624388	5.750856609	5.204527984	5.740441148	5.665022572	5.750624362	5.935260306	5.891018712	5.195327747	6.534097614	5.267289128	5.918867318	5.610367109	5.957454568	7.719698403	6.579929908	5.596586408	5.965824231	5.606089268	6.303328289	6.230159215	5.148840326	6.210849961	6.762976995	5.679296249	6.101313512	6.221625276	6.418519052	6.213524396	5.659012669
LLGL2	6.944305397	7.114886613	7.616330361	8.494189232	7.154326175	7.320776466	7.025716625	7.361974356	6.889751609	6.971002939	7.061263957	6.336954841	7.549526925	8.558081785	6.60067524	7.310354297	7.688319188	6.808352946	6.644868012	7.228058302	7.535287499	6.676064039	7.562225785	7.07535293	6.452737436	6.62162959	7.724080499	7.336383253	6.768631472	8.096742772	7.955405185	6.324056033	7.336550759	7.52224702	7.603797832	7.176708912	7.305415576	7.663235834	7.830041887	6.739809038	7.693011768	7.233562001
USB1	6.366362766	6.3135276	5.791421711	4.605723831	5.865977955	6.187221466	6.557287933	6.634812795	6.107119352	6.464837034	5.918725007	6.720895199	6.41246387	5.883695306	5.98432069	6.016829977	6.053490975	6.011206128	5.712265501	6.139388465	6.44923103	5.800844532	6.443161582	6.052671176	6.605936641	5.961359293	6.123387708	5.91322283	6.42721998	6.094008536	5.685157879	5.785979473	6.151350765	6.534022795	6.678590529	6.276549675	5.985193638	6.552905913	6.068980742	6.299307907	6.478174121	6.399607936
CEP57L1	2.813782035	3.218511869	2.576087378	2.54452132	2.541962982	3.031284151	2.682406167	3.010477091	3.448109394	3.07872034	2.588582396	2.860889858	2.634116117	2.428279459	2.88509739	3.050700064	3.04964291	2.793159155	2.5032569	2.956734201	2.436898616	2.741593741	3.035480467	2.950892812	2.920182676	2.815945862	2.555942472	3.263031115	2.940740756	2.930768319	3.146214983	2.818830558	2.904829009	2.827340046	2.568793514	2.573494805	2.396743673	2.740418485	2.770340564	2.952202235	2.71723557	3.371586203
TMEM239	3.623961741	3.541156262	3.717871358	3.774017161	3.887297883	3.596193651	3.755433923	3.814611795	3.598005726	3.706419998	3.949190767	3.551395396	3.797360314	3.893288618	3.528348454	3.847919475	3.765791617	3.471590104	3.640506997	3.838465835	3.54691626	3.884957017	3.724122261	3.669552452	3.51723522	3.440031867	3.842676385	3.701445619	3.801649732	3.659676699	3.686289309	3.695212428	3.908229438	3.864349743	3.888578761	4.066483398	4.012014627	3.882959135	3.832995561	3.542731264	3.516615139	3.731619789
MRAP	3.175520454	3.137170838	3.460502193	3.105225937	3.256978225	2.95760761	2.988496078	3.337132729	3.216082419	3.316125891	3.199910417	3.357674543	2.91892666	3.235640461	3.260531127	3.397003412	3.379599508	3.321919901	3.474720925	2.998326322	3.177501355	3.635246638	3.085583316	3.256097859	3.062314265	3.243833195	3.156446898	3.147123474	3.313496364	3.194841799	2.845109897	3.208610809	3.26026835	3.202177922	3.052926247	2.990104713	3.194841799	2.965828724	3.377349033	2.992408068	3.200090487	2.903107698
SMPDL3B	5.55179564	5.525604332	6.056426378	6.161091181	6.550481553	5.510568788	5.585728505	5.824020755	5.541203663	5.726687057	6.293741015	5.76436587	5.791447379	6.104516262	5.530275244	6.459598678	5.73807516	5.752314118	5.86582879	5.736933786	5.686504744	5.935424844	6.403365734	5.758847651	5.462752277	5.309354645	5.72953655	5.643856617	5.388385737	5.466234019	5.735528396	5.637089682	5.913197251	5.632359933	5.919961389	5.59439649	5.926151499	5.762476764	6.708167192	5.636527569	6.146854579	5.375923385
ASH1L-AS1	5.12068766	6.821422958	6.239923577	5.907133744	5.618391032	5.576032402	5.449661466	5.69597571	5.809427276	5.905750433	4.902859437	5.519719467	5.794717922	4.698857523	5.684396865	4.413442734	5.85630456	5.510405284	5.49184738	5.321103072	5.267177885	5.612339525	5.142027635	5.586853123	5.323207728	5.392882126	5.436265032	5.28781838	5.982764578	5.466938811	5.39150238	5.379221999	5.038551645	5.275487621	5.404917352	5.534759968	4.863053363	5.328043306	5.885044931	5.027771561	5.376112609	5.5182531
ZHX1-C8orf76	4.525007745	5.237625956	4.394487843	4.218759655	3.925744775	3.881460479	4.109546215	5.034894715	4.388626744	4.296257945	3.939376642	4.630104743	4.310577387	3.860340159	4.064117954	4.526865243	4.33824182	4.304902987	4.520574601	4.198191752	3.642661318	3.793310224	3.920145171	4.396614411	4.323354392	4.393463942	4.421580946	3.975418455	5.144967686	4.759074178	4.026290056	3.937272992	4.045400983	3.750763966	4.331878867	5.242583545	3.967482065	4.422816149	4.141435743	4.401550288	4.178637098	4.744257864
EPHA8	4.427367149	4.435816006	4.222788228	4.744803062	4.739926183	4.280403485	4.403809148	4.386447882	4.267756985	4.520689947	4.954363234	4.400766261	4.247514413	4.260547479	4.395908874	4.107427935	4.359406681	4.255986704	4.403240866	4.276267486	4.2808259	4.349974441	4.403809148	4.536989991	4.544091405	4.640100152	4.635063265	4.331361684	4.300170904	4.18403751	4.225478906	4.202753288	4.502101796	4.248900141	4.342738032	4.481050217	4.419536097	4.173520293	4.505591698	4.016053479	4.181985107	4.264740717
SLFNL1	4.630870011	4.432041354	4.230349359	4.67388876	4.771494863	4.150388343	4.097464664	4.280285289	4.429280217	4.600889397	4.490973914	4.040411625	4.706330072	4.174569774	3.94018992	4.332784505	3.996252583	4.206306271	3.974953199	4.328330443	4.100708519	4.402624474	4.545712664	4.314061603	4.076619606	4.428260158	4.178928793	4.12040286	4.254801015	4.281977313	3.991836203	4.079698105	4.530091473	4.205306883	4.463829758	4.232613582	4.25395715	4.249249291	4.293910887	4.188492397	4.208248679	4.320277953
DNAJA3	8.847182865	9.15403204	8.561465233	9.209667287	8.604284897	8.704949972	9.103629877	8.866857264	9.006371407	9.248929236	9.429446591	8.766709779	9.203684936	8.996377739	9.054070805	8.913028979	8.479145575	9.138306324	8.98275483	8.593206769	8.943822089	8.970032711	9.443410281	9.181445699	8.426188382	7.826719322	8.497955326	9.136025527	8.992509055	9.030771243	9.419654609	9.09637148	8.673385889	8.948058846	8.237151659	8.791702427	8.922616934	9.248856333	8.382758137	8.706245994	9.493452526	9.184878929
GALNT18	6.967085983	5.101282472	6.489907848	5.662691746	6.281174016	6.605706568	6.45794356	7.040622577	6.673894536	5.281697538	5.428720693	6.377291874	5.426426116	5.665960926	6.410809708	6.236252397	6.088030292	6.104124748	5.776922627	6.083911767	6.003209204	5.642573095	4.626110161	5.351341457	5.916031678	6.438115233	6.898398661	5.825014659	6.306015021	5.207313946	5.535031575	5.215761131	4.148309779	5.369718351	5.835288346	4.932851863	5.463436421	6.176093013	5.730443797	6.063096467	5.989271481	4.935608576
DDX51	5.429758641	4.763881431	5.448571658	5.076945243	4.029908452	4.854186235	5.029864253	4.963968202	4.252506843	4.960527839	5.186763273	5.506966765	5.610938728	5.341901927	5.501597634	4.660370434	5.206519597	5.123585253	5.220178242	5.306613431	6.043902766	5.369801808	4.849807729	4.87036329	5.093353496	5.194733685	4.828289775	5.340137928	5.988966168	4.919884445	5.215363328	4.587694749	4.57922055	5.608566317	4.849807729	5.46228138	4.970168947	5.499098585	4.782040294	5.736100897	5.629970033	5.561181733
TIRAP	4.577277953	4.989562815	5.178204436	4.906109991	5.271451634	4.775577511	4.672151478	4.74090222	4.850976419	5.079266876	5.432689603	5.029907261	4.948836494	5.048908983	4.674629652	5.21671706	5.210833697	4.385900077	4.973114247	5.207001947	5.374417463	5.586841287	5.157867105	4.956360102	4.651585253	4.870007575	5.03780479	5.157904569	4.835831758	5.027628965	4.945694012	4.911950942	5.105735475	4.779901416	5.078322947	5.300341094	4.816577266	5.194711056	5.150888667	4.976383956	5.265773599	4.763837482
MIR31HG	2.974293251	2.983927615	3.179352463	2.99201097	3.184157107	3.078619295	3.067087736	2.892612772	2.799436361	2.88509739	3.109730052	3.105431891	3.152497511	3.020232231	2.678200282	3.019393548	3.11089257	2.974909665	2.927324355	3.473996009	2.812582835	3.187249174	3.037887507	5.050515071	3.019393548	3.046776125	5.316786951	2.906873255	2.971197479	3.474236792	2.991474503	2.849834179	2.934027777	2.543131303	2.870817331	2.99274414	2.758558214	3.089258576	4.147843327	2.98683607	3.075565162	4.368139846
NBEAL1	4.879172497	5.316214505	5.395631799	7.050048483	4.807921401	5.566990004	5.261334583	5.355063538	5.574408368	4.745359067	4.729128825	5.509258272	5.913868127	6.122366689	5.751366601	5.810935861	5.303123406	6.2251355	5.110770802	5.515553638	5.591195794	4.960869393	5.178762336	5.418614886	5.773641901	6.918873791	5.633151849	5.323337227	5.26984772	4.468340043	5.506363826	5.55238995	5.445626414	5.306612971	6.428365981	5.760800232	5.23308567	5.812862252	5.790689885	4.612526106	5.851164278	6.549572987
C5orf58	3.17088211	3.350402229	3.606544325	3.218072624	3.406976847	3.319144096	3.195250433	3.313843336	3.650690205	3.481629671	3.437104461	3.342571261	3.530425473	3.116101813	3.199943566	3.61606947	3.547970014	3.468209157	3.204603487	3.265841756	3.282480082	3.759977704	3.501082817	3.531666949	3.030608	3.080390309	3.324314737	3.288343485	3.312287698	3.293343722	2.933914552	3.307440128	3.30588449	3.154219021	3.106746402	3.644614036	3.531837765	3.288063699	3.073790975	3.319379921	3.277743783	2.948930302
CCDC60	5.053960372	5.151961174	5.309733962	5.37786269	5.406735384	5.009003796	4.950823065	5.298393229	5.40485122	5.234801142	5.369636332	4.856039945	5.213091248	5.308796947	5.406371359	5.456787732	5.544293342	5.268266258	4.929799389	5.301358442	5.196125317	5.529564252	5.493020488	5.288469204	4.887091235	5.655495913	5.035768416	5.053862657	5.023458983	5.105243688	4.800213371	5.216575336	5.386812037	5.157468499	5.219910426	5.203821669	5.520216236	5.283055498	5.462699671	4.763682141	5.072340392	4.943448712
MSRB3	6.019318224	6.222054284	6.35061501	6.254836298	6.473524261	5.959635001	6.065415674	6.043296038	5.861571073	6.092801693	6.346218397	6.164421662	6.11361473	6.493762061	6.125907838	6.459461419	6.123328576	6.098390469	6.203752023	6.331244108	6.088889174	6.41539998	6.043296038	6.190776015	6.149776832	5.891328315	6.00420489	5.970850335	6.197591503	6.106224041	5.926628009	6.316421558	6.011111206	6.049576095	6.249279939	6.287144895	6.640268646	6.1084175	6.248758587	6.218981569	5.524175833	5.479711908
ADIG	3.696952411	3.970857399	4.050333778	4.092535867	4.303042521	3.824266411	4.353824808	4.245047265	3.894285523	3.752270931	4.156021419	4.013958962	3.348242945	3.890428838	3.678495113	3.68553666	4.026983492	3.488279802	3.737798114	3.722551413	3.460364288	3.762517716	4.05087108	3.918800243	3.990376228	4.030102005	3.893918563	3.569954594	3.893845244	4.004210302	3.560340289	4.124026725	3.692644394	3.747792791	4.015293585	4.161170828	4.112262191	3.816486753	4.279497942	3.894478418	4.036510473	4.026802987
SUGT1P3	2.218782595	2.367576835	2.492444964	2.458276041	2.110804359	2.334614271	2.057740906	2.491176314	2.312880326	2.142579013	2.527044698	2.057740906	2.830210236	2.291056321	2.152341891	2.14654579	2.577380166	2.091723312	2.126826566	2.576225696	2.628090056	2.290951797	2.824256524	2.148361459	2.292376415	2.251651416	2.248344171	2.592994586	2.398696998	2.766597013	2.452388992	2.397753635	2.483148895	2.224874475	2.621480464	2.762803596	2.03779474	2.265171794	2.099887734	2.384185544	2.600489825	2.339443686
CLDND1	8.304832071	8.774395378	8.262755959	7.16864683	8.582611081	8.110755349	7.821255319	7.663382881	8.745999042	7.741639553	8.408982956	8.324503413	7.570390566	8.101679946	8.707057241	8.291832342	8.076720742	8.215348587	8.037615944	8.079171456	8.260587106	8.204930951	8.176892099	8.425561668	8.093823888	8.465688302	7.683657701	8.142831514	7.619134514	8.06380235	8.001191857	8.107819787	7.827605742	7.577414672	7.32170471	7.3842708	8.377208856	7.453609577	8.011851411	8.610442435	7.609175448	7.480246611
GDAP2	4.708218232	5.050711892	4.820749474	5.064510055	4.420176157	5.147028748	4.205937715	4.399834005	4.533781826	4.212766366	5.312808979	4.656435599	5.048210493	4.691819722	5.147648073	4.850761989	3.859928134	5.615758132	4.564391804	4.22215611	4.704081696	4.97079579	5.252822443	4.979346572	4.939093754	4.895964109	4.82906498	4.529090673	5.352582222	4.996634219	5.513898907	4.987312388	5.501680523	5.364493222	5.273459249	5.464132045	5.191018437	5.37634987	5.895231301	4.862870179	4.541009066	5.464073678
MBLAC1	4.934554656	4.972474941	4.847651677	5.019835273	5.399213249	4.977707899	5.3818452	4.985733101	4.915284611	5.091541863	5.312808979	5.3818452	4.890100797	5.118467121	4.928901061	5.256843622	5.053650356	4.862792029	5.098451402	5.034333648	5.046050717	5.124071387	5.2600338	4.806375667	4.547186789	4.971870496	4.777147656	4.944418024	5.061913275	5.213346319	4.947442076	5.195412315	4.872558463	4.87122345	4.912945213	5.548238183	5.29092887	5.023391507	4.71181531	4.76886734	5.057317425	5.325348205
CD300LB	4.857979758	5.061079266	4.925632217	5.041895268	5.06335993	4.662161418	4.938766801	5.177075923	5.009589045	5.144487782	5.231113132	4.629769011	5.112768279	5.098498814	4.997054155	5.13047059	5.086072074	4.726543975	4.945443772	5.027383536	4.815328585	5.408492512	5.34990003	5.22209819	5.112574139	5.064458447	5.20673289	4.849720168	5.297924361	4.91202826	4.84955565	5.006317349	5.222942594	4.920169328	4.776414378	5.034382412	5.272523842	4.986169182	5.208602466	4.707125045	4.975369268	5.124784173
C3orf33	2.285210589	2.743045092	2.312634081	2.18492813	2.412692258	2.30085092	2.81652484	2.284098615	3.095755294	2.400669493	2.408158985	2.404835916	2.390581471	2.350313987	2.419467928	2.360486953	2.280725701	2.361311554	2.314529773	2.481072482	2.503389452	2.196882375	2.049310129	2.226361839	2.026693778	2.058728781	2.442767753	2.233531232	2.037225533	2.148747941	2.181818905	2.217918445	2.325822836	2.383114137	3.204746129	2.015676784	2.15314018	2.289263841	2.141770341	2.780889006	2.202602385	2.245615688
LOC554206	2.775551574	2.860369319	2.821022573	2.612307253	2.969320042	2.780344782	2.573937317	2.768531866	2.899438428	2.720718145	2.747629362	2.690964736	2.983086054	2.775551574	2.758080614	2.783661962	2.728410535	2.67730176	2.565910797	2.855244577	2.659547297	2.872983432	2.531522877	2.909962706	2.666692376	2.738899894	2.867426803	2.762214705	2.558765949	2.774398028	3.028864068	2.777560871	2.808575611	2.916124935	2.6124428	2.864673456	2.731992987	2.564887312	2.988353497	2.678621668	2.718266632	2.761824446
C11orf53	5.236702418	5.332723921	5.313656045	5.052096581	5.711853215	5.221125868	5.200065537	5.353163426	5.368904997	5.668504496	5.533270065	5.574936132	5.409839458	5.293681775	5.396324684	5.328681364	5.380611263	5.221057171	5.601470185	5.106408977	5.204664257	5.554643971	5.498895032	5.162937733	4.846545768	5.303717026	5.407533526	4.962600275	5.061391474	5.272332408	5.41494277	5.406989033	5.237373183	5.280716492	5.121302541	5.642093293	5.217445208	5.10168505	5.139256948	5.463436421	5.394657025	5.045883957
TRMT44	4.635722153	4.712157651	4.326093472	4.361702889	4.576773507	4.614258777	4.333954946	4.707707777	4.564398766	4.618208018	4.727099961	4.551428994	4.531655788	4.783406656	4.546880822	4.716877137	4.51705745	4.307234278	4.684219446	4.703190336	4.461895548	4.605496345	4.094063635	4.505027861	4.595934171	4.483460164	4.683738537	4.743012759	4.488332336	4.67209125	4.290749011	4.743317523	4.818084567	4.432195733	4.399071876	4.551242245	4.523033384	4.41845689	4.730320258	4.401536056	4.545350616	4.490560463
C5orf46	3.178159474	2.919891048	3.307051307	3.215321869	3.468888252	2.931209334	3.348916696	2.976442726	3.313275273	2.96822059	3.295883434	3.216171663	3.118074671	3.168939815	3.162801004	2.955687198	3.178888097	2.886743922	3.308785052	3.415367378	3.051395255	3.338610378	2.913920111	4.120297975	3.818623371	3.038442334	3.723254863	3.110107649	3.210659665	2.95161413	2.898757325	3.472905515	2.854008326	3.389103603	2.812993744	2.817060913	3.677806194	3.35697475	3.373644063	4.209289242	2.8879713	2.987375031
IZUMO1	2.396518091	2.145583651	2.255950168	2.183894666	2.412729092	2.318755136	2.406944854	2.599659711	2.399568409	2.497695749	2.735530415	2.090115756	2.550961552	2.592349804	2.091723312	2.560431279	2.174031257	2.462556415	1.932699265	2.365436916	2.194952234	2.542729135	2.196635089	2.5533709	2.319285528	2.390392049	2.345193327	2.1827389	2.176431515	2.28539602	2.324263612	2.394093524	2.424682052	2.283206225	2.05811654	2.115469239	2.359101109	2.38389107	2.321603565	2.102246161	2.209027672	2.213381821
CABP4	6.051062751	6.221946716	6.160018802	6.166369824	6.522208725	5.782879847	5.934835216	6.374315346	5.975842158	6.201521659	6.387950665	5.80177994	6.178009659	6.139310377	5.927646551	5.970466288	6.056145079	6.07121517	6.007534385	5.812233755	5.9424972	6.25916467	6.208660274	6.055679917	5.581780605	6.271613747	5.954646751	5.942622356	6.015500037	6.086082555	5.947001399	6.278914143	6.423424316	5.908380642	6.252672969	6.143486667	6.454427126	6.172389411	6.279184159	5.829149951	6.297988511	6.124512014
GRIK1-AS1	3.10894408	3.313277383	3.151783351	3.191041371	3.278170424	3.26831602	3.340841804	3.270955437	3.091714867	3.111711984	3.153549293	3.135579586	3.27292872	3.789467321	3.353020602	3.412740588	3.018981701	3.019618377	3.063871713	2.946566179	3.144700567	3.093531932	3.2159628	2.979173096	2.993979878	3.051839588	3.15161539	3.058193954	3.119997755	3.332182593	2.983967188	2.860998769	3.163573362	3.1477658	3.100081488	2.924184198	3.099234121	3.140561715	3.000941262	2.961016251	3.459074351	3.141976314
MEI1	5.324537554	5.375175798	5.46216827	5.713657424	5.624341482	5.089303832	5.591491272	5.314659169	5.745942018	5.225981968	5.624926259	5.548927557	5.361195535	4.87766677	5.202404742	5.536211421	5.624954421	6.064269489	5.159785345	5.285595702	5.187816783	5.766927241	5.594855901	5.411680469	5.116919547	5.900508909	5.429898939	5.272195625	5.058791526	5.419674681	5.195186759	5.498761256	5.341752776	5.067926043	5.533363609	5.214722458	5.807334888	5.206323671	5.668780546	5.608009402	4.842138081	5.029458212
ZCCHC13	3.153317172	3.089498404	2.635384485	3.411148565	3.155914561	2.761661968	2.965989082	2.914402918	2.921747228	2.929080344	2.90714128	2.979816313	3.131098298	2.843224722	2.860030119	3.074537717	2.788215787	2.498307189	2.855794104	2.789074968	3.03614723	2.673827578	2.52481418	3.082882804	2.718894502	2.887891307	3.185330224	3.089975209	2.930812594	2.831265298	2.902999149	2.925323122	2.935730484	2.814449519	2.541505234	2.707895745	2.917675618	2.894294595	2.68288107	3.023847057	3.085052266	2.804345388
KCNS2	3.744979717	3.891221362	3.853683233	4.098565046	4.243365476	3.601315754	3.757680315	4.238684739	3.878568141	3.82503077	3.927502597	3.66355995	4.006524858	3.705421759	3.832538125	3.798422141	3.803172938	3.747315687	3.613440315	3.773038492	3.764990048	4.037329564	3.798722704	3.782148428	3.636433099	4.097643241	3.701596599	3.90581671	3.709228485	3.932835215	3.751091382	3.864601773	3.913735238	3.94647442	4.087434601	3.955893611	3.916317668	3.997015989	4.228302842	3.753806207	3.968748489	3.67663481
LINC01869	5.109666888	5.316191495	5.224251887	5.24032744	5.598636809	4.848785906	5.289862578	5.047972934	5.041103915	5.275779557	5.379548804	4.896155009	5.260199279	5.559683093	4.951460857	5.46735151	5.29382656	5.101182255	5.168401264	5.06931692	5.016499112	5.341895215	5.58218899	5.235877059	4.801653778	5.29323394	5.274692238	4.977546621	4.953402627	5.101832587	4.723474475	5.238071876	5.090135347	5.01197728	5.308746896	5.379824625	5.536033826	5.179661125	5.662012975	4.726312233	5.429210078	5.012217981
LINC02712	2.17076338	2.163583802	2.344384619	2.360917754	2.594562964	2.306705236	2.353156358	2.427668603	2.140710098	2.269527255	2.428690595	2.271226641	2.465105211	2.264096684	2.360895472	2.34865763	2.472455624	2.333079737	1.913127098	2.232121745	2.45562869	2.36630135	2.280858518	2.395393222	2.132196987	2.328431337	2.446659838	2.270537996	2.358677495	2.465105211	2.215357982	2.323841549	2.34682225	2.513825599	2.608864559	2.292671755	2.020621054	2.354996738	2.374041488	2.202283706	2.651740215	2.351177615
BAALC-AS2	3.901555983	4.316270376	4.191671213	4.300224796	4.648595049	3.812110307	4.343366368	3.86490209	4.15632273	4.116832917	4.197779181	3.70168252	3.955796834	4.147248243	3.846713774	4.03176214	4.30370977	3.984016272	3.769928199	4.210741454	3.828941329	4.173784669	3.97281586	4.130824592	3.622534143	4.009689961	4.373313409	3.991973948	3.748108835	4.157583672	3.738960314	3.971868141	4.124411572	3.812264282	3.980018072	4.153954234	3.912307191	3.751535159	4.032124345	3.980018072	4.253602299	4.12082039
ZNF396	3.184406298	2.921068029	3.156109925	3.439909989	3.572466855	3.107463882	3.047412071	3.040574297	3.178278005	3.083829747	3.089239623	2.952634298	2.831195938	2.858810112	3.123630823	3.098428735	3.359864563	3.08521033	3.048750962	2.865419694	2.90271359	3.107312628	3.052021093	2.962705809	2.728075162	3.132944036	3.082854723	2.935734125	3.097874885	3.04553436	3.057253217	3.162875147	2.982424082	2.980700376	3.228009419	3.244620164	3.288939861	3.073324136	3.503244328	3.228009419	2.951219068	3.00950724
COCH	8.555628988	7.991584283	8.485921247	8.869918772	8.165832291	8.352546132	7.947604423	8.333157157	8.163824507	8.02702669	8.25812817	8.147992666	8.526798974	9.309432012	8.074529892	9.119517375	8.884687842	8.743465479	8.941930138	8.802535114	8.605653115	8.550144547	8.440728998	8.615894721	9.437491033	9.076510526	8.855777666	8.815418337	9.00499763	8.68292325	8.180521558	8.364535362	8.336022887	8.265579182	8.883171372	8.803436138	8.162874919	8.755197234	8.046881	7.930320902	8.51925149	8.532496487
C1orf210	4.679273443	4.76486362	4.765331144	4.219310246	5.89201167	4.404985914	4.431127651	4.802979806	5.163935698	4.822117155	4.743417822	4.166022201	5.646027848	4.430273388	4.627801446	5.358721998	4.977781659	4.308837333	5.217954832	4.841648326	5.215407413	4.665133869	5.708008049	4.914277038	4.42401737	4.63410149	5.773261162	4.7713204	3.946291797	6.225300798	4.614152998	4.815297731	5.127113084	4.864348518	4.468800962	4.813292387	5.410222429	4.001357767	4.442024549	4.824915589	4.982709471	4.962228817
CERS3	3.230708488	3.254997385	2.916642484	3.30317683	3.634737453	3.068879579	3.029401926	3.105000362	2.833179582	3.287716035	3.376385162	3.008062773	3.348749469	3.172797556	2.904723339	3.46562096	3.450496072	3.518692753	3.140511282	3.124007073	3.22696978	3.662860593	3.502214581	3.252557469	2.845880736	3.259645853	3.317000415	3.033446078	3.179056395	2.957016212	2.938618318	3.27324288	3.594894574	3.171438094	3.287757894	3.407843606	2.90028587	3.217244764	3.419641702	3.354619435	3.597745393	3.311305565
C9orf43	2.928720993	3.100177627	2.543533765	2.500354894	3.110168844	2.832210316	2.940695668	2.747788875	2.856533231	2.689140461	3.060205824	2.645414436	2.780432863	2.825834734	2.799104456	2.818417702	2.844607582	2.999834662	3.19015859	2.878846843	2.991808839	2.827442563	2.915393058	2.799104456	2.492614013	2.688900172	2.820215709	2.916420565	2.566632923	2.967527405	2.990774747	2.963727333	2.666278212	2.772321525	2.527890476	2.869643536	2.69158793	2.780258641	2.860540907	3.028291013	3.016930363	2.685052048
FLJ25758	4.234406849	4.29738038	4.515282962	4.353804344	4.450832616	4.044381553	4.206397467	4.190220819	4.063923125	4.279655464	4.697170257	4.499365206	4.073711651	4.376859076	3.91625479	4.292954938	3.898609375	4.077097705	4.160820063	3.789508977	4.090707558	4.309327035	4.140297012	4.120297975	3.982008678	4.28942553	3.983982379	4.282807488	4.175208051	4.214633933	4.077185233	4.527866759	4.481059812	4.302941926	4.263464734	4.510050687	3.993756423	4.076504827	4.681285853	3.981984606	4.579314517	3.876086959
SVOPL	2.336349635	2.4606949	2.130931342	2.797649583	2.602385413	2.215473998	2.260627897	2.519422545	2.610827586	2.695451118	2.404988779	2.37847509	2.639449076	2.524617825	2.311135925	2.47241252	2.682900335	2.570810951	2.328089611	2.614262902	2.402227754	2.518606443	5.354532883	2.411414148	2.261615912	2.606405515	2.580231594	2.346540587	2.281981309	2.352860043	2.379816345	2.54605202	2.876205864	2.670183582	2.583907792	2.439201663	2.752753129	2.457737008	2.806364459	2.39800947	3.306813002	2.665420143
LHFPL3-AS1	2.411723582	2.228225442	2.410887456	2.504209685	2.711702424	2.559521403	2.438574234	2.501609728	2.481836509	2.422824387	2.647012859	2.443232648	2.544083001	2.529080722	2.383440208	2.621060632	2.562261456	2.458939223	2.712696014	2.342601293	2.275629605	2.430826904	2.728459107	2.308124106	2.385111095	2.365396206	2.475879229	2.416241023	2.500127825	2.496917965	2.155966566	2.602766421	2.540632054	2.511367106	2.666206747	2.603330419	2.568724706	2.397017856	2.59871574	2.434331309	2.425021144	2.557275142
LOC91370	3.099826533	3.428052755	3.269094533	3.272142813	3.81789169	3.064799584	3.383965942	3.136745218	3.261500827	3.433672939	3.711810132	3.136489115	3.046201746	3.1227389	3.388301531	3.621452935	3.341226644	3.280139116	3.258747612	3.199786893	3.144160957	3.43735947	3.38796283	3.255606322	2.987663313	3.380309607	3.3738934	3.104051015	3.182994685	3.55401469	3.124355622	2.989636663	3.664229786	3.178643212	3.469701769	2.977373723	3.496258665	3.249996243	2.961760669	3.123472824	3.550718836	3.382842265
LRRC18	3.074783181	2.970905192	3.027126064	3.040777003	3.368622557	2.714883852	2.928658726	2.96945163	3.082521379	3.061317165	2.9615836	2.535162432	3.061317165	3.064853104	2.889470393	3.039309329	3.142608673	2.919476833	3.0105215	2.979826357	2.841176627	3.068733999	3.696138514	2.778009295	2.607023198	3.120114697	2.990000922	3.042911897	2.81852808	2.873090146	2.995057922	2.774498032	3.070089608	2.998402377	2.968537996	3.070381804	3.107044001	3.01024681	3.127031392	2.74091607	2.878985497	3.064898405
SLCO4A1-AS1	6.499308242	6.928756298	5.01301255	6.663152913	5.01603546	5.274503803	6.315458565	4.931426235	4.882025231	7.336884385	5.495733886	4.52503373	5.086869267	5.231262632	6.233990587	5.342606324	5.376892266	5.017171403	4.703923527	4.983128097	5.282180257	5.532272473	5.474590418	5.689468023	4.813071982	4.95843364	6.544961646	6.29345435	5.132089119	6.264482507	6.624601214	6.550712837	7.272014562	5.342900745	5.293199832	5.728075184	6.789424659	6.297301015	5.926203805	4.9927911	5.294087398	5.272571364
HELQ	5.056520693	4.656012218	4.813513777	4.819413678	4.712905639	4.781487649	4.393017542	4.737334954	4.96864826	5.027522236	4.948375199	5.253582705	5.206825893	4.789776486	4.918864042	5.266258555	5.581322323	4.900718897	4.979954786	5.095470977	4.738647254	4.954291219	4.894133526	4.795557606	4.644210166	5.186329735	5.077869327	4.884671096	5.120658971	4.863805944	4.66566841	4.858964823	4.606693749	4.558684361	4.466926867	5.17080749	4.802269633	4.749587597	4.505819523	5.075536153	5.239126064	4.847168861
STAP1	3.277530895	2.576081287	2.494697947	2.815482922	2.643982595	2.575829543	2.575829543	2.685789135	2.986003008	2.541157799	2.629432132	2.858240179	2.644614684	2.855327572	2.84358373	3.020470591	3.130279735	3.280718364	2.8653419	2.665100743	2.694697765	2.793595545	2.726760307	2.899631767	2.725332838	2.702992566	2.863276858	2.549724733	2.772147085	2.53383482	2.580791211	2.799777029	2.707279685	2.814449519	2.417557801	2.952842781	2.798011005	2.65198053	2.858529726	2.861479735	2.823820144	2.59119798
DENND4A	5.487813065	5.981782082	5.549502393	5.089731573	5.350178884	5.682416061	5.705046008	5.172493307	5.010078741	5.249700106	5.567338732	5.345088946	5.088366589	5.076305198	5.512381078	5.682807456	5.20961925	5.449531888	5.695301962	5.546566896	5.614443717	5.620825436	5.308766687	5.64041754	6.504790549	5.18275342	6.074314933	6.044293104	5.774411281	5.668805216	5.938214455	5.346217001	5.150845478	5.330970837	5.621671958	5.583654618	5.930495915	5.549054393	4.717229807	5.904300989	4.972610305	4.989798025
CALHM1	3.374899953	3.584751142	3.518813127	4.103533072	3.998288647	3.07987334	3.352598554	3.275315558	3.293678106	3.479840729	3.691366907	3.368422344	3.607357225	3.58397739	3.204282954	4.127928609	3.640980138	3.362849727	3.481780844	3.404390197	3.069329603	3.531180202	3.891127951	3.432351402	3.074625631	3.640980138	3.396623224	3.461942779	3.281655298	3.544336002	3.309601365	3.543700894	3.882746264	3.600338745	3.535048745	3.824266411	3.583577771	3.373825954	3.673825335	3.115169191	3.621020897	3.320441305
TP73	4.340166291	4.604789202	4.834752187	4.431237626	5.123888889	4.428603496	4.451906175	4.441835046	4.754052448	4.665860722	4.849058797	4.221796979	4.69886476	4.725398075	4.444549354	4.718089478	4.661521862	4.33413671	4.540378232	4.445311452	4.575606896	4.316637164	4.787403798	4.644989811	4.402843004	4.739868717	4.44875415	4.654028998	4.477118583	4.646226874	4.473612653	4.561576962	4.819124371	4.523513424	4.555911583	4.427374734	5.223221494	4.302824959	4.954611772	4.558132537	4.942315265	4.74699631
LINC00656	3.370450834	3.316637525	3.598482308	3.631071786	4.097383494	3.858788257	3.657157553	3.826977646	4.021078925	3.762874088	3.648366996	3.552291785	3.487487156	3.24989418	3.653744479	3.698857128	3.645701962	3.456129839	3.766590937	3.778715757	3.288537647	3.971129239	3.682929317	3.474656728	3.486065208	3.650478961	3.316003224	3.59915611	3.637656513	3.663067495	3.668610125	3.759478479	3.436947766	3.467739563	3.612783904	3.675305091	3.681388169	3.670957573	3.430302657	3.307997267	3.378883061	3.533225575
CST9	3.975202409	4.462009347	4.322116244	3.71969064	4.191259636	4.040166776	3.763093245	3.887089293	3.925017858	3.606769574	3.994136524	3.699559383	3.942690917	4.23102181	4.052216895	3.885436185	4.013815655	3.709387783	4.287975118	3.70108146	4.065069447	3.865407097	3.891127951	3.72392878	3.945887651	4.00757334	4.310158693	3.683102507	3.853833602	4.126546032	3.561655727	4.088029865	3.689505992	3.836111329	3.878881986	3.736379878	4.495487225	3.542126692	3.724046386	4.080955594	3.801636789	4.101889658
LYG2	2.652772154	3.055030695	2.890556214	2.43348153	2.89495786	2.641310962	2.971280403	2.735313213	2.525613584	2.835016262	3.139336671	2.90755614	2.536464224	2.604082784	2.638766366	2.550481381	2.982602536	2.74402601	2.923905026	2.733806501	2.708320692	2.404036561	2.785386669	2.873916477	2.607023198	2.66051802	2.495551331	2.503030502	2.683607012	2.673634576	2.70443808	2.566697984	2.511764527	2.631784777	2.543378716	2.872237526	2.757372201	2.517074854	2.747788875	2.788958954	2.602439578	2.710795734
TCTE3	4.777842167	4.720329786	4.75712486	4.674568509	5.164207366	4.711698139	4.526888	5.242451851	4.574051679	4.718255335	4.56646743	4.34746897	4.927802914	4.67838459	4.889156098	4.678365055	4.957158137	4.499781298	4.582985879	4.526271141	4.669950995	4.531756605	4.867927969	4.896941821	4.625275321	4.877423613	4.672056814	4.455331438	4.628041117	4.673580495	4.581683653	4.854612478	5.02254364	4.862702377	4.818211494	4.878685297	4.590827461	4.797154811	4.895675871	4.688007178	4.877423613	4.909188954
LINC00161	2.33783518	2.845786488	2.796933523	2.585777233	3.089994305	2.35238261	2.567927249	2.959103997	2.509312916	2.997661541	2.875291965	2.379859328	2.565599158	2.441568052	2.620669119	2.720477678	2.663933782	2.526021674	2.472528276	2.511811148	2.29021792	2.693682162	2.6198214	2.906342488	2.507759798	2.508146673	2.452328042	2.653865821	2.378780714	2.517345695	2.25680985	2.606813463	2.745391327	2.374277928	2.838540982	2.839460728	2.690984543	2.707572251	2.702918117	2.912764614	2.664579715	2.655684623
TK1	8.102473299	7.60591327	7.689174643	7.773992963	8.094480492	8.353174049	7.941003652	8.081118108	7.72811046	8.01510353	8.594764871	8.34697581	6.948925896	6.536222116	7.733717999	8.093109426	7.730740438	7.438797397	7.92175452	7.920204157	7.408808348	7.954583231	7.203698392	8.096067115	6.340022738	7.72853141	8.18453515	7.463764107	7.816263835	8.322445603	7.69216094	7.14696785	7.326668475	8.12335415	7.619657386	6.916689801	7.291389584	7.956848073	7.390729507	7.636090476	7.426092448	7.373760213
OSGIN2	5.735095439	5.905818516	5.307153564	4.476265825	4.095143662	5.376072581	4.720645754	5.92005642	5.334104949	5.062583305	3.957763304	6.840032148	4.623336026	3.484345203	5.241991258	5.492686094	5.636502701	5.887181715	6.845825216	5.84904892	5.291369805	5.372135496	5.481099864	5.415351873	6.439089958	4.24634169	4.81684555	5.652160849	6.791350881	6.26649243	5.438124865	4.96787816	4.372535741	4.641578576	5.155635091	4.347383088	4.883030124	5.340076104	4.684781494	5.064148571	5.096268818	5.656850423
SMIM11A	5.939192982	6.630265889	5.938297728	5.815101056	6.370878163	6.150360282	6.545853254	5.951432636	6.307237493	5.797585058	6.442533206	5.590483181	5.638567637	5.893062772	6.044899351	6.198671321	6.017726733	5.962604601	6.065042865	5.958171333	6.075627836	5.431135628	5.721267751	5.99340354	5.461553837	5.503282971	6.039449468	6.126962792	5.274782645	5.914820557	6.271413803	5.917841191	6.210343209	5.991740615	5.698140888	5.875653944	5.971670679	5.847260061	5.825190302	5.90058232	5.916992584	5.407766371
BEST1	6.15937144	6.030721078	6.266929123	6.216898149	6.808328372	5.950363866	5.833845698	6.322786407	6.101987515	6.13940208	6.374138766	6.132881642	6.332223315	6.216802654	5.934861633	6.42044582	6.212680313	6.034671043	5.952276307	6.13238086	6.130734639	6.322956004	6.501955943	6.325013353	5.972892375	6.577046055	6.067738736	5.931627356	5.694350384	6.137538268	5.890997286	6.29193352	6.507027796	6.012312646	6.415636194	6.102018054	6.272718034	5.958025233	6.208152525	5.826350883	6.322932922	5.946094003
JPX	5.176756273	4.205560077	4.474691747	5.207313946	3.280227455	4.683640726	4.526888	4.297426967	3.816004653	3.95788855	3.353714594	4.126625453	3.579858355	5.08724214	3.940775604	3.3277296	3.73245928	4.603298832	4.764014414	3.232766642	4.166816372	3.928907892	3.735308879	4.060200886	3.897513803	3.829030596	3.839890159	4.509532362	4.541618984	3.321329003	4.381850834	4.181491779	5.481347501	4.231920563	5.172517501	6.025514024	3.938260049	4.414190263	4.584363258	3.465262006	5.503407113	3.724438503
DNAJC14	4.869123239	4.717677034	4.896145108	3.70252802	4.332732157	4.825065514	4.87956725	5.121483612	4.526811803	4.114528654	4.591809776	5.013651968	4.283305852	3.657956637	5.742093853	4.411825996	4.707605985	4.185014612	4.961910438	5.244395756	5.172299785	5.210926962	4.489969271	4.572719498	5.176013342	3.879797776	4.450715455	4.654028998	4.89946437	5.101832587	4.492905325	4.3858254	4.308263073	4.818440817	4.307622944	3.908803845	4.17469493	4.431717332	3.850319244	4.427921839	3.582768301	3.892786729
CFHR3	2.483251217	2.407303486	3.112178024	2.525219353	2.578279745	2.442218442	2.319257645	2.781938699	2.509203032	2.817107091	2.727068126	2.495587243	3.038843747	2.507535799	2.371664359	2.91844215	2.822863624	2.564951795	2.730654908	2.596567045	2.590498616	2.487623596	2.597918086	2.420188509	2.607023198	2.596795444	2.584692496	2.670827972	2.708824895	2.515217972	2.471273644	2.619447058	2.598796923	2.512493591	2.721089334	2.904844087	2.677863972	2.643328894	3.147147199	2.428738148	2.667157638	2.729394071
ZNF808	2.486138199	2.302032277	2.426158266	2.492147496	2.83277869	2.436501292	2.34147036	2.315016772	2.525715587	2.319673449	2.334615146	2.215830708	2.206163944	2.664439881	2.20663408	2.30157645	2.4485831	2.562630065	2.747964525	2.20349088	2.526947831	2.428779434	2.191494864	2.634627828	2.607023198	3.140897674	2.350492764	2.476701643	2.514987452	2.556910916	2.535660689	2.481747869	2.746911769	2.293837373	2.528956188	2.650575498	2.595308174	2.491452045	2.452152853	2.418614169	2.608120434	2.703813548
TMEM37	5.701219071	5.655539736	6.434661597	5.534572907	6.782857621	5.980733546	5.174701267	5.966046309	6.794403354	5.816330484	6.163857993	5.636871419	6.276257254	5.232882813	5.355224045	5.999887542	6.596811414	6.223293634	5.741761404	6.43124773	5.5257514	6.44693579	6.855445788	5.641496336	5.625191768	5.559920371	6.668702527	5.575496303	5.713744557	7.27402412	6.050605328	5.916358079	5.995936129	5.987442411	6.542960329	5.474155195	5.607327427	5.55753967	5.686307803	5.299797377	5.840553517	5.533134806
OSCAR	2.560672013	2.884906869	3.344091789	2.570696737	2.95319087	2.721191299	2.965989082	2.637124261	2.415276298	3.172772666	2.453276037	2.782956902	2.46378665	2.362766325	2.83074215	3.144214278	2.418906533	2.671428287	2.582260577	3.081949496	2.319739467	2.846165949	2.695266639	2.980825312	3.085390698	3.108360968	2.844643762	2.716950969	2.741449163	2.846389036	2.429435479	2.471477211	2.761752361	3.031045946	2.453833511	2.516199794	2.880391491	2.783281294	2.435211527	2.989514334	2.508853627	2.64360948
LINC00537	5.079089187	5.263514265	5.259126801	5.409415184	5.683979401	4.947689864	4.608304593	4.884956793	5.24909209	5.180542282	5.308525554	4.59811593	5.215329014	5.573439497	4.75449867	4.863477002	5.071845252	4.741718284	4.832176754	4.98431433	4.787407858	5.321407067	5.413913777	5.144910755	4.742020178	5.266907347	4.968184258	5.095007753	4.816761688	5.015937688	4.954112295	5.092443951	5.955343125	4.864755289	5.257284829	5.310168856	5.113642886	5.110770802	5.537631646	4.86904449	5.652245238	5.13315094
OLFM3	1.903919341	2.319275644	2.103136217	2.121162355	2.419294284	1.90781358	1.960147678	2.3372066	2.118081038	2.153911118	2.443408729	2.03973715	2.42341007	2.019151886	2.274990066	2.274990066	2.182201399	1.916825804	2.124243672	2.094287534	1.913552347	2.338826666	2.251520481	2.064031509	2.085156636	2.408339942	1.93249039	1.993622396	1.912107561	2.238886388	2.080644011	2.130902484	2.209596924	2.082875192	1.803026696	2.181103946	2.099366698	2.101232827	2.172486008	2.047751247	2.106729874	2.133633222
VSTM2A	2.249810953	2.381169986	2.080344416	2.738427588	2.426897118	2.233746451	2.204052463	2.287934299	2.333681948	2.261410157	2.394176413	2.069405291	2.428493026	2.215086662	2.246164081	2.310734884	2.238462526	2.532799798	2.084595729	2.394616494	2.157667724	2.379428516	2.236787049	2.147908623	2.105100517	2.408339942	2.234803048	2.283647271	2.321309589	2.221378914	2.0122088	2.158068904	2.525370996	2.218782595	2.569607866	2.26358367	2.241177742	2.04093551	2.792721927	2.178669877	2.553758306	2.512388375
SLC25A48	4.606756483	4.686388826	4.793494185	5.015786855	5.032129317	4.672298365	4.874265661	4.77878658	4.670965937	4.887471144	4.973958968	4.759865056	4.696357148	4.722704456	4.929299183	4.853513878	5.079507168	4.699533802	4.816610274	4.860742676	4.496416111	5.000129213	4.873378803	4.652582147	4.630701242	5.017637129	4.876772271	4.852747258	4.648145012	4.912977246	4.316533632	4.960517986	4.988652409	4.869724699	4.892903204	4.786953358	5.2138796	4.662008101	4.78984845	5.049025183	4.906612418	4.781927974
APOBEC4	2.662154366	3.136316712	2.493946075	2.918138103	2.892334939	2.557387414	2.884505199	2.777475539	2.620202144	2.851575694	2.695685291	2.719699961	2.712721633	2.759798062	2.825677075	2.953894811	2.817593885	2.77121691	2.837159989	2.712721633	2.746427628	2.923713809	3.070035761	2.933318632	2.577354847	3.137211322	2.790060935	2.793216777	2.528320095	2.764115722	2.772617893	2.392443435	2.779298274	2.638354985	3.093298083	2.709777363	2.72296167	2.726268499	3.093298083	2.809064133	2.742879964	2.513159303
FAM13C	3.608167146	3.267606595	2.949274871	2.596243916	2.273580577	4.349295662	3.839903501	2.88002393	3.133491907	2.622082857	3.257323791	4.937871862	2.864856562	3.206498513	3.324598518	2.942654755	3.123558669	3.721034172	3.312619525	3.861189234	3.175920907	3.159089885	2.959922094	3.701920505	4.594628372	5.03473528	3.291206871	3.584437913	3.868427512	3.989084637	3.236493846	3.349830453	2.694224118	2.981776218	3.121716951	3.397289018	3.650566619	2.919835563	2.92814997	3.219882396	2.553682259	3.209760984
SETD6	6.958058149	6.409154144	6.698632595	4.911248084	5.957359315	6.581736014	6.460784308	6.006573097	6.503621163	6.646311982	5.481145254	6.871460975	6.537828828	6.616785784	7.149638826	6.350816955	7.033832278	6.597896649	6.532398488	6.240011537	6.879275697	6.374700777	6.234880969	6.026735984	6.056960693	6.36599511	6.048270758	5.994765986	6.935860453	6.101670194	6.535991221	5.237808845	4.960660143	6.704549479	6.051804922	6.190919754	6.161839803	6.505752176	5.676860204	6.460784308	6.700723878	6.236021602
GPR62	4.393944493	4.196470523	4.402381257	4.33524381	4.598662167	4.073667386	3.805798765	4.461731752	4.157809463	4.273138348	4.280722113	4.067430306	4.27892186	4.50499679	4.052674668	4.816208883	4.613843818	3.759858806	4.412682146	4.202944223	4.066092265	4.852684428	4.765454028	4.430066359	4.051835849	4.357178798	4.307178038	4.149130249	4.111414584	4.007039122	4.226089153	4.496973729	4.368574929	4.148571319	4.393861337	4.416569624	4.661073219	4.301204018	4.521318783	4.105768745	4.243425432	4.099630857
SUV39H2	7.613317103	7.726292708	6.99703416	6.147504036	6.801290499	7.536482171	7.285393316	7.383757943	7.456379398	6.729143451	6.821863388	7.229921367	7.048793744	6.975097412	7.272671101	7.059880842	7.447611652	7.070517847	7.403846021	7.097983198	6.966652333	7.532245157	6.033942438	7.26757805	6.521757582	6.671553252	7.111360676	7.155937814	7.440082774	6.773802846	7.107781699	6.448662345	6.779788257	7.246572392	6.520888885	7.181060679	6.52102539	6.861261809	6.757403364	7.065046803	7.083694871	7.089752079
ZNF70	4.25661307	4.455129293	4.346204848	4.729785363	4.524655754	4.334614021	4.419641148	4.524179047	4.174974542	4.409439284	4.416193816	4.369832146	4.425463395	4.17376024	4.413199866	4.649790329	4.19461459	4.248775185	4.605165126	4.631958188	4.475270909	4.400639967	4.699281357	4.27808421	4.415141671	4.399299409	4.34273483	4.377350732	4.50857235	4.438174811	4.293134475	4.490256928	4.392962121	4.55857636	4.367120542	4.421021112	4.063401426	4.517578461	4.404938191	4.483746798	4.069589661	4.33014334
MYO18B	3.146756542	3.195071058	2.988293922	2.78081751	3.453362942	3.003141182	2.775665087	2.996566903	3.178278005	3.225956603	3.004968867	2.80191477	3.06072989	3.066262152	3.032709614	3.380341869	3.185466794	2.88330667	2.844796781	3.055144062	3.06072989	3.062036675	3.173558343	2.926025789	2.808612612	2.799793347	2.697017438	2.977484273	2.718459433	2.898199414	2.829006397	2.783305886	2.98039071	2.799793347	2.957785565	2.924184198	2.990495295	2.801424252	2.988973671	2.839603525	2.81834338	2.527465579
ETFBKMT	2.748718812	2.692359351	2.857555358	3.039246606	2.843829957	3.034057492	2.310010548	2.624975927	2.642298204	2.600028193	2.719905811	2.516510349	2.874149456	2.994958255	2.722377649	3.083677751	2.817892569	2.771300658	2.383412453	2.588800768	2.783834049	2.73442299	2.869830075	2.721063922	2.435523135	2.829374914	2.488960472	2.45548503	2.667012863	2.574261679	2.502685933	2.493727586	2.671138917	2.865371824	2.647140301	2.667989343	2.428037509	2.547257882	3.435593046	2.554200494	2.617854767	2.523481824
DRC3	2.859519727	3.155173634	2.860446869	2.710870647	3.430596842	2.942254806	2.973063782	3.266399402	3.296854004	3.011817583	2.954757892	3.052926247	2.94765471	3.114200762	3.043838138	2.972118537	3.398879469	2.798596951	3.204925168	2.945775465	2.964739116	2.952465698	2.910176226	3.032802877	2.855448048	2.836699675	3.156446898	2.754649522	2.832105709	3.021924345	2.730674816	3.23231427	3.051895338	3.08430045	3.107642765	3.053130032	2.989317661	3.092404401	2.954558977	3.019379567	3.050153859	3.077668242
TTC30B	3.528344885	3.813239317	3.577139423	3.464816962	3.373641992	3.758389776	3.113556336	3.410544405	4.356392662	2.629759109	2.340487088	3.739451732	2.815372986	2.648400091	4.125773833	2.929602811	4.355974166	3.436431156	3.456352306	3.512760301	4.175874835	4.043062949	2.496035304	3.426877256	2.941865812	2.579684985	3.91902661	3.510309908	3.235500462	3.340689979	3.813298433	3.11582434	3.247015283	3.63637865	4.199986932	3.158961331	2.598012776	4.215255173	3.005204868	3.628630242	2.678330583	2.858391891
LENG9	3.686759638	3.681629776	4.053059424	3.737206186	4.128228364	3.621449145	3.956323671	3.614260217	3.755595226	3.714228707	4.137476734	3.517482368	4.295275667	4.242648102	3.645034832	3.87205654	3.885525351	3.728979127	3.834195518	3.715367484	3.321182463	4.022939957	3.863163626	3.842667941	3.493711036	3.807118745	3.922456663	3.911662833	4.373044361	3.749111433	3.689660012	3.732209227	4.111846002	3.812395398	3.848963204	4.012037783	4.214322786	3.75997989	4.301100396	3.489609913	3.962232547	3.830462329
PCAT4	2.960000932	3.036967268	2.887219227	3.877241201	3.189791101	2.883939554	2.907760868	3.160018151	3.144450506	2.75356408	3.424524764	2.736828444	3.220542145	3.052867618	3.19850711	3.552450698	3.117475892	3.050960478	3.289066176	2.990402205	2.816505379	3.674570723	3.097228796	3.267606595	2.747329202	3.101228751	3.08812354	2.906074429	2.820169293	3.090299539	2.655283364	3.463476304	3.518698834	2.836212285	3.389443003	3.409250886	2.770321178	3.125854359	3.072804286	3.120448201	2.91695457	3.081479318
SYMPK	6.285891259	5.735462858	6.330863379	8.289284899	5.789519402	6.448256749	6.739205045	5.895416935	6.235706708	7.424671928	6.285566855	6.039678457	6.745627368	7.315480613	6.422518695	6.059984694	5.925969897	6.609868528	6.115526828	5.403963126	6.130110006	5.857342971	5.264285708	6.028789087	6.420951423	7.784100631	6.006621547	6.108016259	6.546276617	5.818523225	6.234022863	6.281308575	7.800046197	6.954213515	7.680242234	7.621776727	6.69460221	7.159043664	8.160462001	5.607306053	7.099367265	7.525392807
LIG3	6.737808686	6.51290368	6.647262456	5.86446016	5.924296945	7.297235214	6.573403212	7.542471719	6.214101483	5.504473209	6.498388872	6.417605933	6.505134628	6.168206362	7.366396325	5.755071846	7.007633196	6.417141215	6.702557054	6.468508262	7.148516275	6.227708595	6.043819951	6.240280406	6.371087348	6.553623782	7.034783867	6.609864856	6.630424382	6.536926029	7.261211917	6.375128552	6.813189168	6.745004388	6.604137549	5.856162215	6.569462632	6.368385714	5.509533086	5.448857821	5.918848304	6.790769955
NKAIN2	2.282072039	2.271626526	2.660515761	2.334019922	2.494737415	2.336885167	2.345768633	2.306582733	2.744251	2.280647421	2.362623514	2.249000657	1.978000017	2.580212197	2.292362233	2.395389794	2.606613645	2.252480783	2.355123947	2.356413801	2.550640029	2.560751174	2.339953272	2.573525786	2.192497565	2.417123429	2.59166644	2.382387066	2.345768633	2.396860725	2.13972098	2.155348275	2.417783809	2.353790636	2.377814037	2.620514668	2.226117151	2.208115071	2.811085929	2.337081751	2.309357425	2.150409688
LOC100287896	4.460575029	3.662247797	5.059524309	4.251201491	4.685468119	5.11904371	4.662999104	4.9927911	4.284796234	3.741911829	5.000129734	4.480453162	3.706914127	3.709482569	3.983830699	4.131450607	4.607366352	4.472070561	4.582372935	4.129501979	5.096498321	4.432633438	5.132068799	5.033232709	4.218001417	4.200060665	4.970270996	5.105201293	4.201540987	6.321664531	5.135764917	4.058535781	3.726766598	4.447259559	3.553996474	4.567126756	3.674972984	5.083776213	4.077971936	4.904163215	4.228375474	4.026519971
ASCC1	6.241474899	6.565907329	6.070433367	5.115374966	6.494435354	6.733180373	6.110921216	6.394125531	6.507568323	5.932639073	6.079459217	7.178003087	6.393163521	5.198936021	6.74333411	6.10141214	7.16223535	6.653370371	5.962159362	5.651565513	6.833618669	6.594939379	5.987572573	6.542294022	6.706652699	5.955299764	7.033150161	6.840990545	6.498527772	6.991476728	6.268318463	6.190520481	5.796252081	6.459450141	6.118472901	5.676452952	6.296420569	6.531724889	4.256959171	6.576824315	6.19304226	6.224672242
ZNF57	6.514489249	7.591029956	7.192492655	6.04735381	7.013079247	6.40524659	6.012467603	6.667956116	7.390138663	6.546879605	6.844633742	5.975039484	6.711046595	6.730708498	7.572757125	6.4909091	7.39948736	6.751129605	6.902581386	6.02162561	6.096887832	6.583232313	5.854109785	6.46175264	5.089672086	6.949190161	6.825489285	6.763057917	7.250717008	6.214398392	7.468688916	6.695242848	6.499455211	6.425006408	6.608628366	6.973720478	7.203554959	7.595153937	7.056475271	6.365633562	7.377873148	7.091367202
NPAS3	4.103116331	4.353145485	4.670931795	3.974077486	4.835919737	3.856907681	4.259526191	4.473612653	4.36182352	4.105008774	4.152404399	4.044250259	4.11116398	4.364299833	4.281643645	4.4526435	4.358682179	3.878353691	4.389795861	4.185569868	3.790675601	4.297494526	4.384101451	3.90943352	4.067120137	4.308792902	3.970353851	4.215715961	3.92291685	4.086899306	3.811905405	4.334641965	4.031045011	3.856556472	3.979993574	4.108842491	4.47790978	4.295141791	3.922996535	3.974176257	4.181985107	3.963550425
RNF32	3.477500381	3.185703288	3.017970845	3.110838165	3.23223904	3.437248652	3.022550545	3.399409032	3.15218003	3.301862643	3.480349558	2.900374625	3.348749469	3.179374375	3.295717358	3.426113911	3.407087285	2.959957072	3.090303696	3.246991108	3.289841207	3.537242917	3.410843378	3.136858687	3.198756228	3.110838165	3.179329536	3.197080138	3.515019975	3.22663603	3.263031115	3.237185895	3.737621844	3.158014362	3.383091956	3.272742785	3.116544936	3.438672118	3.270274429	3.205514609	3.51617897	3.166462285
RPRML	4.217372891	3.636877948	5.126426395	3.937869286	3.460302298	3.431149637	3.965192322	3.932944728	4.053295069	3.880713294	3.960991215	3.798155648	3.685313342	3.909060445	3.547158122	3.557217528	3.611889112	3.674569831	3.709909133	4.415139525	3.360803592	3.466323697	3.947989977	3.639558399	3.376762126	4.072553787	3.8651073	3.804344217	3.567081889	4.12801796	3.558375794	3.7089489	3.514978878	3.797778993	3.61606461	3.693892682	3.672257567	3.690603233	3.550581088	3.472416046	3.996597416	3.81785831
CFAP61	3.65152461	3.707851703	3.624767749	3.961922666	4.05497135	3.65913455	3.871594074	3.697958561	3.982761483	3.923216831	3.623378324	4.19441828	4.048240903	4.233926374	3.599398578	3.627200856	3.74268783	3.671728146	3.706326116	3.574024027	3.564859949	3.40326317	4.190388267	3.670046449	3.67137315	4.333226981	3.449716892	3.509091446	3.41354132	3.864457797	3.503643787	3.662294208	3.696422522	3.90649563	4.037458122	3.646212863	3.961224209	3.483277811	4.487613713	3.777097308	3.819953106	4.244775569
METTL8	6.35521754	6.76798338	6.718382269	6.296778635	5.965698901	6.342960881	6.556783905	6.425049842	6.313513778	5.990089519	5.755119732	6.856264951	6.350119738	6.146989674	7.191047769	6.445468611	6.660044234	6.989088365	6.704335552	6.340788518	6.722898661	6.706435716	5.685783781	6.521396624	6.167785717	6.209917681	5.998675173	6.331061495	6.629147911	4.711647578	6.040080449	5.692348126	5.610132083	5.777257221	6.102559157	5.765448352	5.401902964	6.048562782	5.500376833	6.459686493	5.961359293	6.199356756
FAM151A	3.552894238	2.955191006	3.437827966	3.411249436	3.526871638	2.972828789	2.960761908	3.61345634	3.548416972	3.320652504	3.227024547	2.986228116	3.024586677	3.167072238	3.338885189	3.606806661	3.446187061	3.281943209	3.510963367	3.268415168	3.236338758	3.243540861	3.303307174	3.199746813	3.038094726	2.84999318	3.026288976	2.862402186	2.960753819	3.189021041	3.076371504	3.186464172	3.018106148	3.160267992	2.96727168	2.794944474	3.440013081	3.1160208	3.1160208	3.075006951	2.984944122	2.881806118
SYCE1	2.469533954	2.428158917	2.406442037	2.460535662	2.490192329	2.349277629	2.393731276	2.396632981	2.322979135	2.416400826	2.658513674	2.105023556	2.709594984	2.372702118	2.376222103	2.501949005	2.341826176	2.183020246	2.314529773	2.296252789	2.342918873	2.209783801	2.374913708	2.361440349	2.205333507	2.174082544	2.603378601	2.29537526	2.132638209	2.160433045	2.035622329	2.316553147	2.304305643	2.435604338	2.136152858	2.198471519	2.166428764	2.085568674	2.527208618	1.95343197	2.213289084	2.310113805
CCDC187	4.012245722	3.99716888	3.955994194	4.181367858	4.347805015	3.78152903	4.192922914	4.324791606	3.914368484	4.04248665	4.195001038	3.86695104	4.102870137	4.598925338	3.820836965	3.982267993	3.983244779	3.830477214	4.023357044	3.912515186	3.800085451	3.99716888	4.337878592	3.911735892	3.889655268	4.223551136	3.988686794	3.907875	3.882520051	4.157523998	3.75203021	3.977354771	4.049647218	3.985942915	4.158830266	3.903818345	4.227865306	4.04800929	4.354381722	3.869862854	4.014873896	3.975491589
NLGN4X	3.095727375	2.985444007	2.744676555	3.102821148	3.15106169	3.074626131	3.111410315	3.1074753	3.153557142	3.033502529	3.416743515	3.446575889	3.168365056	3.270236094	2.788697454	3.306455155	3.207035305	3.223675042	3.288656296	3.401175702	3.005452963	3.560568794	3.328301442	3.3176017	3.226276197	3.080960362	3.106609203	3.18176628	3.152543527	3.15451484	3.431920151	2.972644489	2.928617458	2.8396209	3.144911642	3.201601466	3.3176017	3.179672207	3.290091114	3.261415738	3.122456745	3.129418591
NALCN	2.627018076	2.712350819	2.609499335	2.799137975	2.664728962	2.342124347	2.666989561	2.499122545	2.698096244	2.616926352	2.980152451	2.357542308	2.608304242	2.58370592	2.740370345	2.548120158	2.551932271	2.236385185	2.602143998	2.506745115	2.589329894	2.473194884	2.485078769	2.61261293	2.382119457	2.357552434	2.675560811	2.551198287	2.435218721	2.697182035	2.300973813	2.650095007	2.476918668	2.730726164	2.523401356	2.797958779	2.482394107	2.271900102	2.883922027	2.365542428	2.38370881	2.501989229
OR2L13	2.184715781	1.875165945	2.167586416	2.17544641	1.792625618	1.992294968	2.069452424	1.98355091	2.069496868	2.068400634	2.18041232	2.051778709	2.012077798	2.094438206	2.187195121	1.990433618	1.79333935	2.095254732	2.06969142	2.002370023	2.101460446	2.21496791	1.836851374	1.988113949	2.036403999	1.970115367	1.967236961	2.050926708	2.104868162	1.885963877	1.99042044	2.225078612	2.068136087	2.225078612	1.965825465	2.029593648	1.960292256	2.096285517	1.859341533	2.165041638	2.035253623	1.940629126
SPATA6L	3.232941134	3.698186938	3.89772601	3.974077486	3.53725045	3.465624357	3.527789983	3.348172152	3.459787962	3.382056597	3.470193351	3.357784374	3.459451031	3.704049144	3.565006724	3.514624687	3.40410435	3.542192526	3.753608867	3.180190572	3.403134965	3.453438851	3.529716014	3.550556907	3.607723943	3.419303429	3.786328521	3.454446801	3.534245522	3.337132729	3.479615546	3.495428214	3.649615966	3.721013912	3.718724835	3.427605566	3.471597159	3.133749105	3.794029919	3.687454161	3.863436671	3.679907662
CALHM3	2.760540182	2.806764417	2.743004208	2.800372302	3.062241784	2.726511962	2.96490709	2.863645357	3.044363977	2.909540723	3.118934243	3.024934339	2.932223049	2.815410207	2.781282549	2.939014224	3.139144605	2.582774729	2.993635069	2.812467147	2.658080059	2.953745332	3.843755025	2.954388539	2.851378795	2.583467446	3.021348071	2.837658397	2.843304729	2.754443966	2.568039042	2.774498032	2.903514498	2.582468281	2.881622947	2.773412957	3.000050052	2.80362595	3.020817407	2.637629153	2.671938308	3.095217289
GLYATL2	2.616113716	2.600723497	2.451972591	2.503244878	2.759110971	2.448456422	2.640547847	2.242749004	2.762224977	2.572420584	2.68439466	2.388022386	2.595828783	2.772041605	2.194601812	2.668784862	2.574332293	2.614504613	2.485312664	2.689399028	2.655072785	2.906365661	2.531821531	2.424813853	2.373642457	2.601391526	2.551413267	2.442490997	2.390389467	2.838926569	2.600723497	2.526595939	2.628110283	2.57443887	2.589258789	2.495375601	2.522075397	2.517320416	2.587663496	2.606446168	2.789797438	2.636768781
LINC00593	2.635758191	2.892568342	2.713049547	2.893002046	2.750073419	2.82798203	2.796467924	2.890570268	2.470170832	2.852040884	3.098867392	2.585200511	2.739018948	2.940295685	2.894342111	2.847339983	2.833447198	2.762695603	2.800825601	2.645316186	2.734313021	2.785173232	3.290197093	2.725593952	2.894779549	2.837872491	2.81169857	2.807182099	2.638043035	2.614906008	2.88963782	2.795341116	3.002778255	2.857823329	2.822733023	2.934242983	2.80141603	2.823741299	3.011479774	2.850434342	2.972865634	2.542905401
LINC02363	2.615131324	2.826414961	2.844801789	3.390484288	3.163178931	2.557387414	3.156936248	3.154502896	3.185072785	3.335323087	2.937767851	2.800333987	2.930339971	2.752995351	3.121287836	2.863118144	2.975799334	3.036811368	2.819031107	2.924722698	2.887872658	3.021606004	3.479620445	3.11310785	2.835033657	2.977493578	2.958987066	2.787543757	2.83081362	2.958424707	2.631656839	2.77406248	3.358290194	3.282177868	2.984256917	3.069179957	3.005731599	2.899785143	3.048343542	2.827197287	3.324476258	3.218288766
CLCNKB	4.814347349	5.012775861	5.180954968	4.852642585	4.980067925	4.913049025	5.068822391	4.770576591	4.691525458	5.033733726	5.380025486	4.772714382	5.019822407	5.006223808	4.428541333	4.802846801	4.825975372	4.872921457	4.626470903	4.830771927	4.581023701	4.811590187	5.317036674	4.656864801	4.422117752	4.912785564	4.868600269	4.905028466	4.667766138	4.802543051	4.36062191	4.69283336	4.777831845	4.712315025	4.776414378	4.84366686	4.827997715	4.663143731	5.023311907	4.390298041	5.13660075	4.728116124
SRCIN1	4.365267038	4.26265199	4.342227891	4.29342162	4.847676247	4.112214289	4.340383941	4.611551023	4.415709242	4.551983255	4.68070515	4.289563399	4.646936268	4.783169643	4.344626657	4.456445308	4.480685573	4.374239447	4.465088282	4.371434821	4.423314452	4.536344268	5.20010602	4.326297997	4.198656098	4.440236587	4.53437129	4.445593961	4.217734909	4.381533117	4.026648335	4.463919809	4.795455812	4.253323208	4.491464646	4.238299453	4.517206388	4.241172778	4.888472806	4.330705879	4.657756266	4.171690543
UBE2DNL	2.776860471	2.781101119	3.069592762	2.922591637	3.119618303	2.857207424	3.222430707	2.8995695	2.986003008	3.037081323	2.923024846	2.750598929	2.900929592	2.997961911	2.694719901	3.231583492	2.844606751	2.720688867	3.252876728	2.685375699	2.627661112	2.650030744	3.021296575	2.969461976	2.710157112	2.841820493	2.806282554	3.010245025	2.760993842	2.745423713	2.73914433	2.987167663	2.847718571	2.851042894	2.476849377	2.710578281	3.298657519	2.866068795	2.957824024	2.624706455	2.946072863	2.815815179
LINC00301	2.785266426	2.485404127	2.287122221	2.706877297	2.92388557	2.378057277	2.322823301	2.610713516	2.482320952	2.52416029	2.333328162	2.357719893	2.650868235	2.659228282	2.44339346	2.404409406	2.410859288	2.596410217	2.460735057	2.446513372	2.513419323	2.717849658	2.525441891	2.443388028	2.126863602	2.714762204	2.722132965	2.441573445	2.448787194	2.48665667	2.335545739	2.679730212	2.394790433	2.411042783	2.666879542	2.303743459	2.730123265	2.473144587	2.989542022	2.202283706	2.684247902	2.561267793
WFIKKN2	3.264661581	3.263640352	3.663443171	3.31766898	3.589733474	3.164382577	3.548149564	3.422865233	3.426414088	3.192824284	3.256918008	3.485304745	3.609404312	3.45501558	3.486999882	3.45249041	3.579422466	3.113545141	3.802505858	3.637377994	3.250174336	4.048239635	3.453171411	3.411260248	3.160847177	3.431674465	3.63621481	3.337132729	3.502196406	3.457829488	3.524551863	3.21031331	3.611726362	3.402421798	3.412718029	3.421305913	3.705480378	3.300172778	3.38250865	3.629740785	3.678688044	3.418566863
ZFP42	2.262380096	2.415372642	2.352959339	2.376056609	2.36797972	2.346946219	2.237344682	2.328134161	2.480426956	2.506596167	2.611323461	2.262732252	2.554603582	2.575880785	2.339089924	2.448016605	2.255209136	2.338102874	2.627271308	2.119100033	2.299845263	2.406065016	2.511240451	2.255761869	2.043347291	2.213524252	2.186149533	2.146594375	2.399336116	2.501461273	2.28359558	2.351900804	2.333686488	2.324125403	2.493840057	2.446099618	2.23606129	2.205185278	2.197581539	2.202283706	2.515769629	2.217783706
KLHL30-AS1	3.534086944	3.864291582	3.47703777	3.543692849	4.162339156	3.723931825	3.51796645	3.647005343	3.642683476	3.646047308	3.793803255	3.248476264	3.755567734	3.755297269	3.561788942	3.464987284	3.788056045	3.400739798	3.363449594	3.778534841	3.396223477	3.681059585	3.613042901	3.646887618	3.448847525	3.834818672	3.736374168	3.673019785	3.539516039	3.46186094	3.180973992	3.662093978	3.966882578	3.598237875	3.535048745	3.871435773	3.802664202	3.58471984	4.069149976	3.37105256	3.747611411	3.674590926
DPP6	3.594612261	3.434264702	3.965522902	3.887952898	3.738378654	2.972065554	2.905561586	3.756453406	3.575271558	3.556019002	3.356050831	3.440623985	4.055894817	3.437485267	3.461271135	3.507898983	3.384620546	3.436620377	3.850946666	3.644943029	2.921644122	3.991675099	3.846426155	3.368553896	3.552678693	3.294163901	3.206123992	3.753999899	3.300443858	3.553458746	3.288948426	3.413859321	3.641315139	3.733831907	3.381426978	3.453442529	2.865767431	3.34433787	3.389072649	3.587235048	3.942544053	3.52614035
SYT16	1.796796547	1.953381682	1.981944129	2.240483519	2.368177229	2.006728598	2.136745536	2.025615213	2.004900864	2.183894666	1.963719774	1.953890941	2.130653044	1.810509778	1.989379755	2.064143782	2.186321045	2.025602421	1.949953377	2.115374688	2.005111727	1.99242254	2.167341383	2.023804141	2.166084605	2.214153523	2.187979601	1.989331703	1.842163813	2.056340185	1.801009255	2.125586227	2.216387693	2.252503348	2.34149491	1.978272351	1.876594977	1.953498117	2.164016103	1.883140267	1.997856696	2.061556457
RAB39A	3.539340902	3.287039115	3.595478228	3.564292351	4.062624688	3.32092895	3.356751105	3.413103147	3.428265034	3.257333087	3.585886564	3.488050959	3.475127516	3.108667578	3.232117093	3.481536234	3.305630583	3.271392653	3.313252419	3.424098828	3.435854681	3.53019597	3.242765282	3.474656728	3.210607818	3.332737744	3.410570036	3.075350171	3.250323388	3.461479575	2.923485343	3.480438324	3.465132504	3.077944918	3.532643629	3.543322753	3.258885582	3.431996043	3.535048745	3.335125371	3.146808846	3.268616508
FNDC9	2.35904934	2.791443249	2.405912078	2.401054916	2.709166533	2.375377204	2.300368059	2.483062059	2.506689148	2.334288721	2.459784954	2.36694315	2.480713166	2.220177862	2.291211951	2.535165561	2.631547624	2.453570203	2.270893522	2.378924769	2.393621258	2.955818494	2.864373952	2.431995729	2.33723342	2.864658495	2.366096911	2.462662327	2.362844011	2.46353692	2.204847185	2.465501555	2.651522817	2.488898278	2.535755553	2.554236335	2.378924769	2.442881448	2.752401042	2.527057946	2.517819563	2.327113043
TRIM72	3.414617834	3.291272132	4.814607142	3.318773992	3.317032597	3.301184778	5.732392943	3.446334753	3.128091279	3.349217644	5.326466703	3.249049276	3.119994673	3.444096254	3.337504993	3.395466037	3.522665623	3.299667723	3.515080583	3.49121896	3.285681017	4.612011834	3.905215292	3.448065387	3.446079156	4.442020798	3.332065154	3.296763047	3.421673473	3.577524623	3.1748448	3.539115819	3.810904964	3.274675291	3.542733926	3.786303493	3.355131724	3.562260717	3.430915805	5.756528891	3.372344626	3.36628142
CLDN19	5.29272437	5.610147451	5.349385256	5.539858871	5.955455371	5.231806513	5.390630872	5.289292048	5.369441286	5.308777073	5.70502478	5.05359466	5.387384476	5.352729441	5.087463352	5.734582713	5.621361236	5.391332479	5.101013929	5.134288886	5.242950152	5.389951808	5.607516733	5.50113032	4.892428943	5.485693563	5.60343794	5.343002234	5.131450577	5.378410005	5.092263894	5.458365197	5.558268838	5.251313926	5.442101895	5.459822715	5.288244548	5.23308567	5.567883073	5.2498182	5.413633687	5.060486464
FBXO8	6.657115317	6.712795995	6.734790263	5.487120514	6.947148532	6.384196138	6.205442412	6.027801846	6.697691491	5.986070793	5.821546708	6.719343548	6.045777581	5.231422934	6.439265432	6.929574571	6.750150985	6.80429701	6.942319718	6.720014803	6.603262678	6.42397705	6.234826503	6.855004757	6.229411862	5.246284684	7.089342314	7.065766131	6.184662747	7.168142457	6.489298702	6.824113059	4.932391281	5.779156651	5.338816659	5.527707589	5.739325257	5.915971461	4.965947199	6.683347934	6.086864187	6.237316456
LOC389199	5.921260452	5.605044477	5.702932645	5.91262724	6.077119761	5.705634419	5.65340724	5.781039087	5.818155212	5.94526518	5.857859156	5.329232498	5.739395535	5.847253573	5.597317299	5.816162753	6.022318357	5.819550976	5.818250032	5.584013894	5.685023935	5.988383825	5.915753265	5.797342297	5.577878546	5.995468286	5.786163545	5.644447388	5.765780716	5.711903623	5.565540091	5.902094728	6.278571083	5.818889615	6.092545833	5.80027922	5.768886984	5.702160583	6.160351125	5.676903858	6.030346648	5.793873733
CLDN20	2.413469632	2.351351543	2.353125794	2.543256629	2.518028243	2.45283847	2.234586373	2.387026131	2.412100648	2.448921682	2.490653278	2.476999992	2.554146461	2.545893664	2.347028928	2.630843981	2.585329779	2.361038782	2.358638652	2.353125794	2.308124106	2.593856459	2.062804925	2.346292396	2.431393187	2.391062699	2.284262324	2.426562095	2.412440714	2.424689182	2.315999654	2.618494548	2.398797304	2.437330246	2.356095006	2.509935994	2.441885916	2.302839361	2.418675343	2.490816292	2.285586068	2.427244391
CIDECP1	2.674039587	2.78532619	2.890971146	2.629890613	2.761558553	2.558295845	2.617809263	3.005136065	2.816355209	2.875208147	2.686706402	2.884989331	2.777393101	2.558556623	2.802606114	2.961746035	2.712248638	2.612623461	2.759821385	2.876378497	2.602325964	2.943329007	3.036676783	2.629008873	2.817819843	3.077085552	2.794649936	2.563729631	2.760239872	2.957605266	2.70392365	2.887236765	3.080260718	2.774343565	2.614594825	2.731321316	2.555857085	2.674028024	2.833675558	2.55375	2.689656926	2.823151235
SLC12A1	3.233943345	3.041764894	3.299643789	3.515126792	3.829253476	2.967810632	3.016948032	3.230304328	2.972516192	3.077608113	3.051681858	2.9401864	3.1882962	3.569941491	3.025250864	3.081049433	3.197507785	2.969508967	3.076758208	2.830309548	2.976016063	2.917798844	3.446415102	3.154318115	2.703580344	3.26128773	3.081076417	3.083116314	2.873532157	3.061104754	2.86911301	3.241121284	3.288773641	2.946096863	3.094646242	3.262880774	3.435505422	2.899551601	3.388939653	2.729520703	3.514586843	2.946365866
KIAA1257	4.645593609	4.527347542	4.713125766	4.13290241	5.160376031	4.946328273	4.482890456	4.151119539	6.553460702	5.000409192	4.939017866	5.095621894	3.972656753	5.586673819	4.676457676	4.14279191	4.57474263	4.482604329	5.250556599	3.539278449	5.656072464	4.499815344	4.708204011	5.212894026	4.722441235	4.386333089	4.778055865	4.603090484	5.022555094	4.034883797	4.758249504	4.688587662	4.290054177	5.071705092	5.400321662	4.120560777	6.147286556	6.022429654	4.394414644	4.147781402	5.985826449	4.243148327
PRR16	4.129425732	4.429592857	3.651190037	3.898761828	4.246025678	4.483531408	3.608434558	4.320318782	4.074357293	4.206604387	4.226596686	4.67586214	3.86149014	3.985908837	4.416832777	4.428240325	4.264485129	4.182195645	4.104394152	5.343538655	3.955455101	4.725024126	4.172439171	4.418676722	6.596241726	4.392284723	4.024153005	4.425920966	4.089298931	4.17855325	4.552049508	4.469840887	3.871334721	4.343459423	3.803924594	4.116897816	4.330920133	3.997015989	3.839186023	5.045745084	3.519174936	4.013538648
HMGCLL1	2.568779037	2.785940772	2.809917973	3.559891215	3.283057112	2.881910455	2.742392376	3.077736764	3.351610366	3.16066553	2.995736242	3.02091764	3.248336878	2.813818102	2.859003112	3.130279735	2.943892588	2.638483448	3.058206641	3.034480946	2.817507843	3.023777231	3.069742965	3.140549159	2.843699958	2.963240349	3.034293224	2.949273647	2.744049021	2.892096397	2.55579667	2.842823097	3.386011412	3.140407765	3.162590732	2.808404786	3.015016762	2.97561798	3.409982981	2.966454282	2.812279998	2.977681635
S100Z	2.627196175	2.789806736	2.608744577	2.586163566	2.55639236	2.351302502	2.48834852	2.642237311	2.499328194	2.698970674	2.528563624	2.387338814	2.758277968	2.766831866	2.613465024	2.524111736	2.629941348	2.499328194	2.27650401	2.625247086	2.374195696	2.566765234	2.701185428	2.452473168	2.642549239	2.56855692	2.436496114	2.546952919	2.563729631	2.561091787	2.498153974	2.588123098	2.833607556	2.506936105	2.552266785	2.433934796	2.724025418	2.379402007	2.728192278	2.455195462	2.702220398	2.681394144
MYRF-AS1	4.939400976	4.949449749	4.95472627	4.754533503	5.326814732	4.536410406	4.666427343	4.726205343	4.636635128	4.915752866	4.748096244	4.659310013	4.937305437	4.89060256	4.811562492	5.04228194	5.177999095	4.839897398	4.712638858	4.893662283	4.62585709	4.808292533	4.895059885	4.83014475	4.612824242	5.034867949	4.71281148	4.880981506	4.560180888	5.037426441	4.453114644	4.975796982	4.942239602	4.83607357	4.840779773	4.950018484	4.747326663	5.16609224	4.92802664	4.66566841	4.903055685	4.690359536
EMSLR	2.33954015	2.498907629	2.743940298	2.54851545	2.623088973	3.013531251	2.285187304	2.79828039	2.505289063	2.605733941	2.509676713	2.671750532	2.346610159	2.537843517	2.923055006	2.426466577	2.611054438	2.743940298	2.498320724	2.421573656	2.3673848	2.472657158	2.425092926	2.981730385	2.432126363	2.320635571	2.671750532	2.343986864	2.620349331	2.437736985	2.181333238	2.475130562	2.621857133	2.728531967	2.618031974	2.085791497	2.573892123	2.548042762	2.494191212	2.668156114	2.463882927	2.422865979
LINC01580	3.113685011	3.168810322	3.091115726	3.053293625	3.165520197	2.896717455	2.857287277	3.12500269	3.088244104	3.326630093	3.441645324	3.151279422	3.204673523	2.976337507	3.01942169	3.090721495	3.027378532	2.920926741	3.013804613	3.057420332	2.990655818	3.102039174	3.272483055	3.152739423	2.980517192	3.369570545	2.901728382	2.941232639	3.130264873	3.180790504	2.998901523	3.224862653	3.190496873	3.300802237	3.274255156	3.484050296	3.153625338	3.287493586	3.300818409	3.30620592	3.044194039	3.143576099
PCBD2	5.315483061	5.237625956	6.296035581	5.068394915	5.796003769	5.710839194	5.167673646	5.390110206	6.592293108	5.764700881	6.694787208	6.03188497	5.496340721	5.960585067	5.164130198	5.07052241	6.793701333	5.600834417	6.213720143	5.71562133	5.507652412	6.158802715	5.576793624	5.414398101	5.025256256	5.403080408	5.698705349	6.870681688	6.438973813	6.524069751	4.968305237	5.586265216	5.3094741	4.896834525	4.726868954	5.812743015	4.550868982	5.178883555	4.866334465	5.579011299	6.171005075	5.494045717
RHBDL2	4.863998064	4.002802192	3.629776501	3.728064032	6.120450593	2.852813738	4.305366308	5.47791971	5.729050402	3.816222897	4.736824791	3.852384883	4.623585933	3.322317284	4.45506291	5.193138261	5.367786569	5.160192953	6.177486259	3.220973586	3.369587518	5.241845996	5.449644286	5.046707359	4.09658097	4.247044979	6.663526457	4.037399581	3.715384092	4.273361218	4.769590394	3.562211976	4.6892169	4.775889358	3.905101089	4.261017434	3.751657793	3.36868122	4.499060053	4.160614156	4.898147713	4.193597708
HYDIN	2.20693945	2.392295567	2.400204725	2.304445003	2.374041488	2.357251362	2.103125046	2.253223847	2.189746172	2.489441365	2.415217856	2.349511974	2.149969731	2.655779315	2.209552763	2.439283578	2.379760443	2.209552763	2.326381258	2.257593186	2.167983638	2.309547163	2.553715758	2.287713486	2.200400411	2.306922819	2.086283472	2.350295679	2.272579141	2.306922819	2.261180716	2.485975945	2.305690979	2.131771889	2.179662048	2.287916971	2.428037509	2.413136436	2.249835513	2.208570564	2.357251362	2.375377204
ABCC11	4.043277718	4.193505181	3.845502227	4.480284392	4.538988509	4.178610943	4.045985764	4.118306741	4.277186043	4.022018361	4.405429809	4.126455835	4.349089803	4.050002748	4.382584631	4.175197783	4.701964181	3.824266411	3.932400672	4.144047803	3.85307169	4.383785581	4.261294985	4.263945005	4.072979283	4.557069756	4.001290488	3.843157643	4.218427283	4.009551455	3.960910295	4.037054933	4.564105032	3.858435206	4.318007872	4.418614594	4.007534867	3.949344982	4.432122293	3.977497702	4.123313814	4.078140397
PLA2G4D	2.743268977	3.30341087	2.807565027	3.083031493	3.025801758	2.94351154	3.11755964	3.281306956	2.975878831	2.735363661	2.796339826	2.647023271	3.11770076	2.968436018	2.740370345	2.905128575	3.121957859	2.982276363	2.750303559	2.914384955	2.652621479	2.891803943	3.046382606	2.874018474	2.892194414	2.851929306	2.798754612	2.834607189	2.863079749	2.987985666	2.898745081	2.73084592	2.878484199	2.76032757	3.228379237	2.655514867	2.90118543	2.799154747	3.072804286	2.784453334	3.033782953	2.827360683
ZSWIM2	1.956123369	2.212116227	2.205602141	1.847091151	2.488093573	1.920381173	2.048913202	2.210452914	2.057441949	2.180740425	2.193600859	2.054979045	1.990356194	1.918091061	1.93470746	2.002709937	2.063929974	1.980280605	2.322325133	2.12006591	1.882820815	2.037424573	2.23909844	2.111972891	2.077911265	2.387198898	1.972710729	2.203239686	1.9523279	2.150033561	1.888511511	2.044114883	2.310841351	2.059831457	2.224310049	2.45306165	1.990950927	2.095478552	2.200142788	1.90609636	2.150033561	1.957933507
EXOC3L1	4.551094396	5.067144862	5.349493599	4.734886824	5.354474587	4.422675307	4.994461679	4.738870161	4.819918662	4.734361108	4.893036264	4.959948295	4.858773228	5.071046594	4.994184187	4.860325361	4.910122655	4.492306873	4.88222957	4.827829851	4.880553644	5.143003287	4.649305494	5.099516261	4.692582389	4.90012484	4.983933044	5.035138674	4.587911776	4.546731263	4.757805093	4.982091902	4.5612222	5.01396216	4.711647578	4.871923255	5.174190986	4.954108863	4.622058782	4.622379386	4.707978391	4.912442905
FAM230I	3.147017112	3.250883604	2.910636593	3.174536286	3.534560129	2.94341897	2.89906982	3.416292059	3.427943764	3.369758782	3.453290813	2.883933209	3.257432797	3.264721955	2.950185737	3.42147965	3.101806332	3.119935916	3.303836452	3.144137635	3.030738933	3.420777105	3.750869194	3.265731397	2.80722325	3.245455327	3.131632174	3.109673656	3.302693715	3.24035752	2.988499911	2.978807547	3.243971725	3.061366479	2.97981737	3.286047436	3.130279735	3.052434926	3.248340432	3.007671175	3.690140429	3.253181932
KLHL14	3.957551187	3.992401434	3.995895063	3.921411318	4.359346114	3.713213779	4.040706841	3.918736954	4.224100933	4.070085501	3.993747743	3.875011069	4.063680578	4.39322941	4.073565349	3.983104402	4.312720579	3.864929418	4.027022805	4.243416296	3.922781545	3.929035173	4.600560725	4.239061879	3.921411318	4.037144298	4.045670832	4.171202692	4.002233173	3.980869583	3.714523839	4.024706669	4.227798737	4.494158388	4.264478197	4.250123469	3.95076207	3.839746441	4.246487869	3.875780331	4.049987527	3.958949712
TSPEAR-AS2	4.451504751	4.483276692	4.58084369	4.390717785	4.940726865	4.252900865	4.544345679	4.627335251	4.415709242	4.460977106	4.681357652	4.258801501	4.773217708	5.013918672	4.552778046	4.806128274	4.043283224	4.566992453	4.295967579	4.318946743	4.519357266	4.281312209	4.638967955	4.523496181	4.474212388	4.352789132	4.384967304	4.535250105	4.411487227	4.487823504	4.531236496	4.282704721	4.830044068	4.768805496	4.528091977	4.306398389	4.69388237	4.112159701	4.595618895	4.551053349	4.911401026	4.454474692
CCDC190	2.085432246	2.362811355	2.17146863	2.359938329	2.158269106	2.025564194	2.201439731	2.242749004	2.049028455	2.148887619	2.517737866	2.066295755	2.210415686	2.24313302	2.320187105	2.255725408	2.641497994	2.160622758	2.167497352	2.324662198	2.262082061	2.07597002	2.238853436	2.36632566	2.311118145	2.068630792	2.034623499	2.174599824	2.147908623	1.996205607	2.181697137	2.283941902	2.0974888	1.998547527	2.122234332	1.989475449	2.197024701	2.076046531	2.062031458	2.029213543	2.403791541	2.067009082
PDILT	2.706869696	2.955342414	2.872907004	2.912287126	3.09915528	2.616924122	2.572440454	2.88509739	2.744937308	2.900617006	2.818334426	2.89054908	2.702014962	2.915989527	2.633425355	2.86911301	2.774595368	2.632224263	2.913676131	2.690431978	2.549292252	2.760487914	3.04425809	2.772407001	2.777918518	2.682230415	2.641371552	2.97056498	2.801611084	2.879594574	2.584901205	2.651497193	2.643054407	2.565309319	2.822627634	2.818997705	2.913299552	2.720566741	3.49725787	2.777743991	2.730032198	2.70372802
LINC00051	2.27596737	2.35795139	2.162813058	2.621763041	2.793583716	2.221050058	2.569734386	2.324822132	2.332086293	2.534846456	2.411179136	2.251739057	2.409512355	2.064615369	2.178138984	2.362749996	2.437464146	2.310958802	2.41734177	2.197570969	2.334657639	2.460638544	2.353407623	2.425671346	2.224122542	2.385602438	2.600238504	2.363664819	2.430601082	2.503098675	2.40397805	2.419616465	2.499506716	2.292049039	2.307913271	2.163261655	2.338478492	2.202735226	2.7712822	2.341591992	2.302318894	2.251739057
LKAAEAR1	4.813387741	4.899274913	5.01676532	4.80860893	5.44003327	4.460504192	4.867467274	4.608659797	4.733074865	4.987306448	4.832596746	4.5719655	4.575643606	4.776979227	4.760598548	4.869681529	4.895973197	4.947493613	5.027831027	4.689090474	4.810633631	5.006936932	4.895542963	4.911680648	4.438603793	4.798296294	4.831907402	4.563117036	4.556567107	4.796794021	4.415001226	4.97981198	5.021294439	4.659773691	4.962658069	4.819080705	4.972440433	4.838398701	5.288391281	4.614547691	4.847012472	4.745910644
LINC00317	3.269159448	2.952301819	3.234641537	3.15763299	2.925578871	2.946982304	2.930827559	3.316021149	3.26950171	3.107487083	3.339872314	2.961906053	3.402866109	3.212064993	3.250116858	3.11845254	3.316944724	3.156157203	3.305597896	3.04846183	3.160264583	3.381079564	3.13870928	2.963921078	3.120271275	3.155377839	3.013155241	3.024084774	3.00242745	2.90061456	3.059956545	3.006483774	3.312616185	3.412557892	2.74471489	2.888736715	3.213355133	2.824729531	3.083016908	2.949321603	3.054879838	3.122415102
RASGRF1	3.593779359	4.086742071	3.856237812	3.855800811	4.44736409	3.275430864	3.759196271	3.649634338	3.383132277	3.683221692	3.869444902	3.478499408	4.060039669	3.748329135	3.290608994	3.787894056	3.624803125	3.434868522	3.569809687	3.435322343	3.735213155	3.425191495	4.253694664	3.799276639	3.312995389	3.668176431	3.514774371	3.897198935	3.45132714	3.840740297	3.357716879	3.631001868	4.174500333	3.665870054	3.831080446	3.58890189	4.398198176	3.75430262	3.891955586	3.394778005	4.16860449	3.777374789
LOC403312	2.073669605	2.112980755	2.167000218	2.218371104	2.076004773	1.90585782	2.041388343	2.026693778	2.12215485	2.132763459	1.946038619	2.114667412	2.074451486	2.102984342	2.123816649	2.150360481	1.973870342	2.046253845	2.232332406	1.966182379	2.340582209	2.077320776	2.083232373	1.951297219	1.947130918	2.148047892	2.176117653	2.223208698	1.961690536	2.269495196	2.075618226	1.920581995	2.057841676	2.021528856	2.10661942	2.039753889	2.048822309	2.00753428	2.653336097	1.934497949	2.139044374	1.927917137
WDR66	3.58471363	3.847400662	3.584400257	3.639281602	4.421986004	4.036725325	3.933812442	4.007231864	3.421530471	3.850776242	3.92921167	4.426939105	4.536083966	3.741736722	4.049184065	3.669275486	4.140880169	3.657763327	4.693535769	3.954767539	4.180526949	3.733056914	3.602191822	3.687630167	4.340354917	3.965059611	4.043577546	3.621962401	3.952244033	3.731973253	3.885773068	3.974077486	4.065916399	4.088477459	3.779015817	3.939388045	3.8393193	3.94501483	3.994208624	3.610872678	3.688068344	3.475304521
OR2C3	1.857375348	2.110623769	2.136241812	2.186738686	2.255761869	2.012550494	2.248501714	2.282231971	2.062800857	2.15420375	2.061571344	2.072154088	2.307690889	2.077464917	1.833526769	2.034452866	2.065891213	2.021047995	1.963963193	1.847494845	1.925026183	2.056592556	1.933796588	2.417748409	2.047285841	2.108013868	2.086283472	2.088412578	2.019981785	2.02770542	2.081807471	2.000189397	2.008412614	1.825122423	2.02641348	2.162588702	1.961260011	2.042307054	2.619585482	1.936298393	1.96065321	2.17509314
ARHGAP20	2.984825204	2.875870817	3.847491598	3.621020897	3.911415381	3.193425234	3.274544681	3.687547848	3.468575189	3.537218206	3.224555848	3.418795482	3.435864236	3.375185966	3.18808996	3.52542055	3.363068147	3.196397579	3.03814681	3.588027531	3.223551761	3.449699973	3.682169231	3.280237766	3.184591898	3.330846271	3.626873574	3.134219843	3.345301282	3.482550069	3.301909047	3.272580895	3.330846271	3.267606595	3.752944121	3.697342261	3.283987345	3.443058458	3.366621278	3.550968765	3.553305746	3.155058461
SCARF1	4.080685021	3.991739912	4.018553886	4.121510788	4.444551372	3.744985738	3.885425525	4.044931074	3.91665466	3.74165901	4.164388833	3.957299589	3.992166816	4.127842516	4.22668904	4.128008534	4.344635494	4.165632652	4.034091945	4.258270101	3.983502648	4.207745996	4.29145541	4.097496557	3.87971844	4.170661332	4.054047042	4.020614519	3.930574906	3.975784603	3.860998604	4.197370489	3.952422631	3.994916798	3.904444824	4.22783253	4.658161565	3.852492604	4.207233485	3.916925794	4.030522514	4.05012612
TMEM26	1.933205054	2.027456355	2.062747087	2.038542701	2.295533232	1.820105491	1.930938328	2.026693778	2.108857863	2.071161992	2.065688573	1.852337401	2.3576249	2.003026889	1.98938025	2.095902473	2.107199575	2.304130594	2.133544798	1.924869139	2.219521353	1.98009363	2.216194405	2.010215113	2.069751928	2.35599273	2.010678998	2.049908744	1.981081645	2.087313161	2.164932879	2.134762427	2.079869982	1.887203265	2.292236482	2.029593648	1.975572763	1.99834683	2.198372925	2.091005176	2.221809521	2.090351477
LINC00612	2.197961135	2.194484256	1.983022694	2.342757574	2.637434255	2.268178751	2.26690766	2.269843041	2.27566979	2.367050387	2.322450568	2.204183057	2.318587294	2.207178486	2.254777287	2.513690306	2.548279432	2.078741763	2.270722397	2.268075486	2.260793533	2.340340418	2.37409295	2.365460377	2.080641124	2.252202401	2.0636046	2.162577524	2.094146731	2.183842667	2.15481751	2.259445876	2.199479606	2.338949458	2.557948464	2.454212815	2.330664276	2.310118563	2.322450568	2.197090392	2.25745109	2.375377204
NAGA	7.570934032	7.255033615	7.558306788	7.060456876	7.343145207	6.892795705	6.834066712	7.64678281	7.294385841	7.469163692	7.234951361	7.842702962	7.433150488	7.1559966	7.568039267	7.460160005	7.061418857	7.40450102	7.54971182	7.679923093	7.051751103	7.353348408	7.025260755	7.465625283	7.262631453	7.252099745	7.459821402	7.499955385	6.575807342	7.713457286	7.418192405	7.797060129	7.068744156	7.244298037	6.5458722	6.717531979	7.665462009	7.278666456	7.483420111	7.547943042	7.383418028	6.574661524
LHFPL5	2.617315194	2.532076325	2.715524419	2.560672013	2.904949348	2.396476635	2.541667614	2.600887352	2.456138435	2.653578324	2.820786109	2.603259692	2.798481444	2.678387373	2.407429526	2.803245287	2.732840297	2.499017672	2.589556317	2.691415929	2.430252887	2.58391408	2.841571145	2.590410259	2.617841153	2.931995552	2.503100948	2.589006084	2.548710524	2.704002407	2.541667614	2.890696316	2.776717895	2.423150232	2.822897694	2.548120158	2.468304846	2.552411467	2.788651012	2.572310302	2.786621218	2.745251286
KLHL40	3.36319482	3.038837377	3.536800769	3.045149721	3.529746457	2.791934664	3.15320264	3.165671502	3.077424029	3.478966557	3.365503969	3.281974979	3.017017201	3.341436281	3.081829054	3.62932712	3.346124179	3.214136086	2.974044873	2.751888172	3.233415375	3.295112143	3.662060782	3.632627588	3.048483674	2.900681222	3.111993436	3.034158648	3.250595143	2.953781739	2.930952077	2.869622444	3.195654241	3.596626946	3.105285008	3.264320193	3.42893715	3.190957905	3.422873107	3.373116194	3.225437815	3.164346335
TSPEAR	3.025368704	3.007884765	3.599604575	3.349580118	3.308350783	3.186477683	3.153284832	3.319250209	3.488473185	3.196622165	3.276851386	2.975943595	3.678999968	3.441160072	2.937214975	3.130279735	3.378045406	3.492321937	3.219201949	3.036678083	2.912541222	3.265943722	3.334519187	3.046839844	3.026183716	2.759130234	3.075317985	3.211690867	3.190902508	3.232316439	2.998269216	3.313296574	3.167886822	3.028369986	3.131334853	3.330131336	3.280864231	2.885187043	2.957221656	3.068994799	3.502017005	3.256003816
RPL13AP17	5.754216551	5.749136136	5.590858562	5.513877575	6.20214046	5.761707275	4.943953362	5.694711042	5.522969998	5.878211024	5.830496935	5.399882868	5.657832621	5.456163664	5.586280802	5.651094961	5.899929654	5.686939521	5.348424625	5.585830214	5.626582916	5.653255894	5.640738365	5.592039845	5.084869238	5.410234358	5.639408296	5.40706913	5.398096709	5.403513762	5.376876485	5.657546916	5.894698709	5.632985205	5.451464247	5.690495114	5.42282618	5.593352451	5.177685989	5.470042906	5.304633829	5.526586763
LINC01657	2.480202726	2.438040411	2.648332247	2.81686479	2.696789814	2.398723747	2.490444093	2.726390267	2.497949001	2.864634751	2.634804974	2.599884423	2.591985573	2.743973533	2.678849166	2.59617604	2.712543945	2.764792615	2.512565676	2.772345201	2.61271507	2.760310726	2.685139679	2.589383187	2.489623891	2.572021565	2.512378958	2.537157154	2.500199607	2.62714789	2.3616265	2.440062641	2.625550191	2.442269656	2.691732814	2.580323701	2.579146756	2.615637284	2.821297807	2.219100171	2.550118081	2.271235467
TMEM182	3.53389675	3.827352724	3.74254094	3.495460443	3.518106863	3.822029685	3.442939578	3.666607056	4.148571993	3.031567016	3.527097965	3.886419716	3.540695535	3.26079439	3.883960458	3.756012754	3.446187061	3.693247841	4.075279717	3.655965017	3.795577968	3.607766112	3.465927043	3.845785777	3.450534398	3.184882827	3.337132729	3.531205863	3.264938101	3.442402088	3.713130759	3.942039076	3.221997937	3.335765104	3.622293949	3.592159394	3.0198739	3.238997946	2.96816733	3.313932089	3.613366726	3.171132913
STPG2	2.828893277	2.98216449	3.144945236	3.427937939	3.322931158	3.002610483	2.94778304	3.176661559	3.03000861	2.894595441	3.281031729	2.749980289	3.258572215	3.224438604	2.95168757	3.0821819	3.604953299	3.122034795	2.963297293	3.207266904	2.798370911	3.164672291	3.381988255	3.03163358	3.086378693	2.934428262	2.815785624	3.124010536	3.176945899	3.159179035	2.895454272	3.145662157	3.132193416	3.026040102	3.25052336	3.041146442	3.097579138	3.239138083	3.220579871	2.780783766	3.17448056	3.26551612
MPP4	2.64840833	2.553037947	2.727593296	2.663133652	2.968377761	2.334045952	3.024820589	2.573091044	2.711054414	2.637331384	2.782110615	2.472861382	2.643668318	2.802249975	2.416987676	2.714181757	2.5031396	2.512291952	2.706163608	2.656484748	2.335954282	2.46803217	2.695266639	2.913921797	2.600155573	2.587252854	2.729563582	2.675900547	2.672785498	2.711054414	2.172453473	2.728109551	2.666913294	2.520171359	2.61832669	2.755336901	2.672785498	2.521366272	3.072305314	2.217707469	2.757245556	2.672085786
APLF	2.827197453	2.733912	2.600576156	2.974417483	3.353603288	2.557387414	2.950054379	2.795474989	2.926210146	2.791541087	2.860826833	2.760526913	2.79822197	2.660280144	2.799000603	2.845875214	2.708614344	2.481789103	2.884235788	2.76138497	2.478295901	2.858182054	2.851111984	3.206699862	2.645474702	2.856073259	2.76759414	2.623052229	2.809548839	2.790762454	2.763279958	2.712788242	2.965989082	2.754686487	3.2517911	2.924184198	3.049232082	2.737822965	2.837334873	2.883291807	2.747722439	2.637394896
CCDC181	2.57304645	2.656865744	2.423259731	2.663289917	2.881023489	2.52623533	2.369640721	2.62721922	2.93787908	2.42341007	2.575951052	2.421899801	2.458849761	2.665015391	2.303200017	2.594980757	2.605346517	2.422291812	2.525199048	2.556921346	2.634079345	2.606767074	2.713477191	2.629429215	2.408529109	2.719415046	2.459950818	2.324189479	2.593347864	2.520058392	2.245319922	2.540485213	2.716436413	2.50342795	2.907851309	2.484904078	2.678621668	2.639130864	3.154619316	2.417265804	2.637525236	2.513776056
FAM9A	2.349096505	2.361698956	2.335821223	2.362227791	2.658343967	2.346094614	2.424496616	2.342100294	2.260027621	2.42341007	2.488004337	2.566355511	2.349431633	2.512216265	2.334045952	2.513427092	2.490904714	2.364356366	2.399108162	2.477266374	2.190286992	2.430434538	2.494667068	2.582891282	2.230989602	2.251651416	2.251961611	2.295368161	2.206679381	2.404385043	2.315145605	2.363583641	2.156467558	2.455884012	2.518473634	2.302781815	2.346423793	2.499573173	2.56573275	2.170501642	2.312051395	2.310118563
TDH	2.735765348	2.79005577	2.706305478	2.569096907	3.535048745	2.67733151	2.618605527	2.463532735	2.661041777	2.673198855	2.665271594	2.503426933	2.661041777	2.690962111	2.622842576	2.697182035	3.185564246	2.322767058	2.742706673	2.668107354	2.574601109	2.66610594	2.798576184	2.630574724	2.30099885	2.56855692	2.634698723	2.883222842	2.607004793	2.710610034	2.445296557	2.758059299	2.42895872	2.614008695	2.727221171	2.622842576	2.622011734	2.419934553	2.659421744	2.482852811	2.588129577	2.58559868
TMEM74	2.636169602	2.264093893	2.840332102	2.853353047	2.980298754	2.247198879	2.43205633	2.767098404	2.805490533	2.482191856	2.456994348	2.610325529	2.799063819	2.812868473	2.484342511	2.62617757	2.757081686	2.522757593	2.534367317	2.528469493	2.582097494	2.725604845	2.609342776	2.414630522	2.404492405	2.55073448	2.578155326	2.543740386	2.500199607	2.516806748	2.338245028	2.757869503	2.52062371	2.807656284	2.694558556	2.706626946	2.662727786	2.724628526	2.747788875	2.572699408	2.513596227	2.860451121
CALN1	3.427795031	3.237510628	3.326645574	2.93328715	3.803531161	3.123048137	3.620155555	3.659247751	3.613954644	3.373210005	3.759155622	3.224241128	3.215217986	3.52965932	3.239736352	3.587312771	3.638953918	3.263962161	3.14176842	3.155612808	3.487565728	3.166403174	3.778236351	3.272220015	2.946069594	3.715095288	3.259016449	3.220902715	3.262078682	3.196737795	3.213738493	2.940819618	3.130279735	3.17388723	3.340167492	2.904128284	3.701784779	2.936016364	3.212219321	3.315456862	3.222858571	2.847701009
STX19	5.307206771	5.999371149	4.349557387	6.007972048	7.256705076	3.946319468	6.229110999	6.314871171	7.434132075	7.01208061	6.768715271	5.694306481	5.939454551	5.421844454	6.582793174	6.282029276	7.061961469	5.997278911	6.620642112	5.672953394	5.41402628	6.143474908	6.728695062	5.416483855	5.373273223	5.797234141	6.275457015	7.158011644	6.087651467	7.198679353	5.812107063	6.886067594	6.410764543	5.216709567	5.04795869	6.500082268	4.351978211	5.983588754	6.965688071	5.167157814	7.620959714	5.663421403
IGHV7-81	2.351339405	2.666936724	2.530567503	2.48765111	2.642298204	2.379455228	2.632462438	2.48765111	2.686700463	2.246638952	2.695847665	2.557171368	2.650955469	2.621942969	2.364667061	2.475651782	2.573954978	2.43112548	2.635893275	2.564554251	2.593363629	2.597932932	2.515689235	2.43936106	2.340817604	2.444507467	2.730641138	2.494053337	2.540992669	2.563729631	2.461650495	2.501686748	2.48343773	2.425295659	2.301423932	2.526130101	2.411539367	2.398833425	2.967573457	2.445453409	2.391490324	2.351012359
LOC100132686	3.000563346	2.725629527	2.925863369	3.182563805	3.58646129	3.040064624	2.827898377	3.059749934	2.538775994	2.987097329	3.155489856	2.718873706	2.855936252	3.157950664	2.838051502	3.396495656	3.133594086	3.047614948	3.234660458	2.944958688	2.767133363	3.040915851	3.130279735	3.145507446	2.937709717	3.275189468	3.216275815	3.274741063	3.055006934	2.897908603	2.71314856	3.186793509	2.783110238	2.977150051	3.094289677	2.91311234	2.971133908	2.880659173	2.97142924	2.69766853	3.121287836	2.984647789
ST3GAL3	6.563679915	6.748386537	6.849495651	7.329982193	7.201203526	6.358617016	6.756743715	6.831973596	6.806282287	6.621708383	7.103561755	6.507919434	6.734834819	6.450802611	6.516975135	7.241576809	6.929663205	6.649955288	6.82486566	6.928325103	6.62864848	7.265288516	6.84664471	6.674471654	6.568211951	6.520014746	6.809487812	6.605750899	6.59367391	6.587328032	6.669595704	6.924334527	6.882354908	6.630693837	7.092433492	7.164418421	6.372773831	6.736004569	6.965143691	6.591120082	6.691480847	6.74920605
LINC00508	2.740370345	2.51787641	2.667894795	2.911101938	2.722339402	2.68564559	2.641272371	2.699579306	2.281728323	2.626026778	2.652397741	2.571362525	2.775880858	2.647683892	2.49184745	2.617810641	2.455524137	2.573400683	2.859691111	2.353125794	2.523415456	2.860381018	3.031421829	2.747796036	2.457551048	2.660966079	2.752131306	2.681834003	2.537824199	2.632045936	2.368735048	2.68450338	2.699042305	2.359014706	2.656576785	2.678140846	2.569906827	2.835505399	2.820416602	2.637888259	2.556697533	2.645638165
MTUS2-AS1	3.139628422	3.498563738	3.579405749	3.420970743	3.951668985	3.365048545	3.61463124	3.183396964	3.640452411	3.386411636	3.609589438	3.528366389	3.897238748	3.92832137	3.410006895	3.461534351	3.526759617	3.477577423	3.777869239	3.130279735	3.480980999	3.660156487	3.596111325	3.546994939	3.321058719	3.800862023	3.454858868	3.525581826	3.593718805	3.634631988	3.447281636	3.426041854	3.491552775	3.05374583	3.492695541	3.623404885	3.613531435	3.386411636	3.454858868	3.512859088	3.514349471	3.950584275
LINC00421	3.555044607	3.844188474	4.110032129	3.772498965	3.637443047	3.549163544	3.640240708	3.581723869	3.842525601	3.61038562	3.951044469	3.755474252	3.866993512	3.898363253	3.437660182	3.770902276	3.706861614	3.536222155	3.972061574	3.412496201	3.426416058	3.602233443	3.665870054	3.601698739	3.629407107	3.908222438	3.537021136	3.758348159	3.319342043	3.604564095	3.555823753	3.605382747	3.699062665	3.479814115	3.535048745	3.551243998	4.031771489	3.522690172	3.548220576	3.241214021	3.452666744	3.819121584
OR8B8	3.323412455	3.169351794	3.300785625	3.253457286	3.82226676	2.947359493	3.478499408	3.435542306	3.226917212	3.42486555	3.487570979	3.063815151	3.281950881	3.774914612	3.553018826	3.484523187	3.550232543	3.590217646	3.360658949	3.295799489	3.275895152	3.470982656	3.39394345	3.396075424	3.207609118	3.587895613	3.114741371	3.108999141	3.289491646	3.285713763	3.02657232	3.376866812	3.66142111	3.170238446	3.392390983	3.389592325	3.44315978	3.334976871	3.262172161	3.204289502	3.250162706	3.284723255
CCDC148-AS1	2.227675956	2.179130832	2.455279869	2.192710754	2.29365419	2.256657353	2.20056087	2.20441596	2.338786539	2.299809845	2.25436724	2.156359752	2.2957909	2.305173407	2.511768134	2.333645785	2.363905432	2.292337911	2.213701303	2.212277827	2.353266885	2.149315061	2.298385999	2.219379069	2.391889034	2.273157191	2.288677617	2.27997917	2.307461202	2.256744752	2.212518369	2.423990257	2.152439613	2.45219365	2.266779613	2.126188035	2.539567138	2.06675487	2.343322111	2.30443778	2.428997178	2.376391303
B3GALT5-AS1	3.071600366	2.969967513	3.297824148	3.355830313	4.201583841	2.991790029	3.196374265	3.182399241	3.218677828	3.243084352	2.974292001	2.84661353	3.323956044	3.188262928	3.165559749	3.278841124	3.316620644	3.154083246	3.486064689	2.863276528	3.119618303	3.188262928	3.523457052	3.182230855	2.963377849	3.348174783	2.873992806	3.195814421	3.033755784	3.043154979	3.182951103	3.346822509	3.460950746	3.223052104	3.033755784	3.466173695	3.964528298	3.222418268	3.502101021	2.869582477	3.166804229	3.257333087
IQCF3	2.87869211	2.976825548	3.274053388	2.717906244	3.074459793	2.834373691	3.105988679	2.919328432	2.891260933	3.008542449	3.169654345	3.213938817	2.915191645	3.057253217	3.0831922	3.121905988	2.749305049	2.861459204	3.122848034	2.895588261	2.786159318	3.107312628	3.130279735	2.89998795	3.0198739	3.3027917	3.293389907	2.937641841	2.891260933	3.0198739	2.855688292	3.029531581	3.318627473	3.27086594	3.1036552	2.96445445	3.0198739	3.213636204	3.314892525	2.827115975	3.106848757	3.123562412
PTH2	5.42047064	5.374377389	5.441899602	5.570915594	6.021487052	5.014627151	5.287829306	5.237992415	5.310357144	5.301580187	5.680730221	5.194840476	5.385752666	5.368976713	5.563920938	5.504819499	5.480575052	5.42369841	5.40940835	5.412855232	5.238038846	5.734276291	5.857737385	5.295258654	4.97407666	5.36092829	5.526959189	5.404232493	5.222780423	5.159600766	5.289878672	5.389219092	5.621688045	5.301837457	5.336782885	5.470269365	5.547422133	5.302102892	5.887433062	5.098174526	5.410541449	5.268993606
RP1L1	2.858002893	3.056984383	3.144945236	2.940295685	3.070329795	2.894197581	2.907002698	3.15565359	3.063970171	3.259182563	3.098169961	2.94506422	3.327268264	2.883487001	3.043684433	3.264149795	3.269521724	3.066892937	2.829991766	2.909547434	2.815080183	3.246439637	3.056742204	3.112192432	3.151697115	2.544546141	4.126171281	3.092060191	2.952172948	2.81235125	2.86911301	3.167444914	3.445975113	3.001001967	3.013639971	3.062745511	2.871701	2.908205643	3.039334058	3.098169961	3.020685947	3.329484228
SCN1A	2.436876087	2.30421545	2.143310715	2.585078331	2.591998375	2.201383748	2.039899336	2.440372701	2.359418953	2.434882382	2.584264018	2.420065793	2.149987721	2.228155836	2.459064979	2.374585645	2.380796504	2.434935135	2.254867975	2.314328888	2.31667804	2.655321895	2.789917773	2.202882013	2.33723342	2.60307697	2.147908623	2.139762799	2.2055563	2.47270955	2.285638364	2.769288416	2.848974369	2.360289702	2.596575094	2.57752275	2.285638364	2.338246045	2.625029204	2.225778621	2.494053337	2.08875311
EVC2	3.418176168	3.627322459	3.600884009	3.561606467	3.871880005	3.498613619	3.402549845	3.40444944	3.658830922	3.534691451	3.570606113	3.624147749	3.179165662	3.591086058	3.526678463	3.935466331	3.463644512	3.519082514	3.363953824	3.431565703	3.306472778	3.528997769	3.745137309	3.467244252	3.227516563	3.364636668	3.600338745	3.208787356	3.453362942	3.489661311	3.47885953	3.575287653	3.058938759	3.335086837	3.407601407	3.729314286	3.657277803	3.365062622	3.203124504	3.482079908	3.409170426	3.359542614
GRID1	4.480272649	4.361623037	4.466634732	4.13290241	4.646148933	3.854595182	4.464234753	4.787871803	4.717363963	4.135274781	4.678462481	4.503521905	4.214519847	3.957940584	4.399598099	4.875513203	4.284592986	4.304956652	4.728463359	4.370237569	3.852198151	4.702724494	4.964909725	4.395555902	4.147330846	4.229179871	4.159442989	3.953138109	4.286929362	4.447486928	4.17849041	4.89785777	4.398911579	4.197171176	4.492746969	4.739221542	4.386621295	4.253069408	4.286425695	4.35446722	4.313381553	4.449052545
ANO1	4.525885345	4.707096443	4.238733574	3.975666828	4.579857603	4.749830303	4.683756349	4.547934384	4.549562278	4.620172658	5.022306086	4.694941409	4.447185063	4.626046092	5.936051306	4.743074547	4.544608757	4.764946736	4.890283725	4.920158987	4.71110518	4.749338014	5.246174043	5.78912746	5.726150603	5.085878485	6.124848248	4.517828329	5.977803673	4.587504623	4.493494305	4.701004584	4.244185628	4.660735835	4.69458275	4.425805646	4.646148933	4.481989768	4.414343377	4.562461676	4.399907439	4.160706196
GALNTL6	2.734537952	2.880694412	2.952018368	2.936329254	2.957313098	2.573485547	2.910928962	2.571430763	3.149683639	3.202880361	2.954199513	2.8544533	2.88719089	3.046396526	2.814449519	2.929722921	2.704834103	2.747788875	3.20313328	2.844607582	2.803239471	2.992774772	3.069547678	2.788237714	2.761494208	2.938818844	2.730654908	2.966840327	2.818377338	2.953093551	2.938618318	2.907790192	2.948683572	2.871405157	3.065576166	2.918079642	2.963554229	2.856302139	3.863272194	2.771209857	3.132144495	2.772560375
FBF1	5.298228207	4.750744096	4.646973903	5.542517829	4.840779773	5.206066133	4.580231422	5.218073526	4.679371062	5.420108577	5.129743353	4.985385505	4.393877918	5.125866621	4.771341987	5.083233598	5.144540167	5.11308602	5.39575677	4.896989575	5.113890676	5.239897433	4.810718056	5.152089986	5.122393527	5.43454463	5.208968489	4.788459922	5.213410342	4.934944601	4.948902554	4.666143924	5.413588743	5.893309663	5.36262142	4.971505088	4.698857523	5.315352092	5.507756647	5.042276803	5.19008247	5.31807076
MED12L	2.641285114	2.580996956	2.866460271	2.88489238	2.97434081	2.905650268	2.858190179	2.92740187	3.052871259	2.864300954	3.071775252	2.843216112	2.820915345	2.724402336	2.988787305	3.121842823	3.329950185	2.604444211	2.887537497	2.87792737	2.548120158	2.983347465	3.116076454	2.702923511	2.819813341	2.912350967	2.974428783	2.866515632	2.673332166	2.697182035	2.899148661	3.169943969	2.887347722	3.119203961	2.739904446	2.859495261	2.725634176	2.87219382	2.857637614	2.687614784	2.730882864	2.891909744
KCNH5	2.502908815	2.605435289	2.613062771	2.746684705	2.629902272	2.567922455	2.779075825	2.340401129	2.601979187	2.557504362	2.43221272	2.327974603	2.538377496	2.847532038	2.778378042	2.620067611	2.341664309	2.606134756	2.458175883	2.325246546	2.414394559	2.478292575	2.97698012	2.488256401	2.553553041	2.860895323	2.74092427	2.535278353	2.500199607	2.715145255	2.353841015	2.54605202	2.663657434	2.620462591	2.516321917	2.646199304	3.067951565	2.312672332	2.845868022	2.416868862	2.597967673	2.328296813
PAK6	4.935753816	5.550980634	5.017334712	4.570546042	5.219190795	5.523192288	5.574551397	5.506192724	5.211369926	5.12065115	5.42942507	5.828660406	5.00467744	5.198936021	4.885675976	3.53086902	5.915883211	5.310270688	5.839008356	4.838889298	5.200993168	5.344278389	4.96771604	5.36154948	5.290212759	5.270269139	5.774014891	5.48515466	5.447622551	6.084608467	5.462869343	4.756304137	4.796831226	5.768878574	6.490320339	5.459591155	4.142503391	5.548414433	5.328297785	5.699279343	4.721313336	4.878412603
PP2672	2.792877559	2.725629527	3.053113929	2.957141839	3.470209095	2.847084985	2.768745217	3.299376782	2.945519531	3.111437285	3.094478956	2.680267833	3.48458809	2.835726249	2.680437223	3.26941529	2.780880242	3.282827166	2.934178471	3.035091496	2.874312947	3.159819842	3.226397268	2.972647	2.786508734	3.130279735	2.940623244	2.60742982	2.907100734	3.018553891	2.644047832	2.725481332	2.958932632	2.906072077	3.161791389	3.298100518	2.804190463	3.006732932	2.769054351	2.815507789	2.909858535	2.83851016
ABCB9	4.427402629	4.353216448	4.517134993	4.77646464	4.954349391	4.493690473	3.928683897	4.466648557	4.429303997	4.720821998	4.814390322	4.256063843	4.856268571	4.895755995	4.559562336	4.446747556	4.473612653	4.402216811	4.229560892	4.256342711	4.530108814	4.420579182	4.411964232	4.456445308	4.177505187	5.113328054	4.543218645	4.429339004	4.047326095	4.363349917	4.390979584	4.589150333	5.322854328	4.512262838	4.846487704	4.854676647	4.793102808	4.705428585	5.270325135	4.296030761	4.820894184	4.456733004
TPH2	2.266587615	2.170937241	2.155661712	2.55907644	2.255761869	2.288443143	1.92140015	2.224189682	2.33333565	2.27342706	2.361732665	2.205803407	2.402227706	2.203583338	1.983693484	2.276893734	2.356575669	2.33723342	2.257696817	2.20104374	2.091209838	2.273830962	2.394578226	2.403382772	2.325538559	2.52721888	2.283034427	2.204381606	2.17762492	2.398734009	2.039387663	2.252153671	2.391181954	2.021528856	2.29753239	2.269662892	2.27883881	2.178157351	2.216242525	2.042132745	2.231584495	2.158768725
AQP10	3.035107445	2.876387614	3.186285432	3.008368332	3.445289754	3.007887001	3.116378853	3.254641953	3.084057997	2.968649301	3.092412865	2.916443369	3.229540846	3.135864892	2.791418519	3.319618776	3.06772675	2.953129409	3.35768701	3.041421452	2.875630441	3.029681271	3.293178895	2.926388352	2.852742273	3.03537963	2.954069278	2.703306551	3.034396724	2.682594116	2.910167146	2.818044288	3.257278781	3.085141433	2.960985223	3.342459619	2.892467899	3.039733306	3.094425577	2.868628203	3.201468984	2.963613057
MEGF10	5.368610136	4.642038198	4.898639899	5.095942174	5.120628566	4.832147238	4.72829062	5.244816779	4.935042307	4.944735598	5.127805507	4.819442969	5.053231409	5.266338713	5.001668104	4.915950877	4.797585709	4.794003454	4.847513883	4.902850213	5.18239956	5.02824526	5.292112337	5.173561786	4.908628498	5.26913025	4.69035127	4.679310579	4.764717602	4.823454013	4.631414548	4.956537951	5.332086956	4.971167268	5.111690049	5.014120424	5.232921041	4.900092852	5.147873894	4.474262028	5.314224438	4.93699162
TFAP2E	4.438153956	4.720851123	4.945258849	4.829698815	4.602924974	4.586764766	4.742231158	5.155003388	4.888928543	4.833003649	4.717200281	4.437004756	4.796734601	4.707304589	5.004340574	4.841564959	4.597609025	4.727460698	4.510135531	4.826778039	4.506050358	4.533815346	4.742442882	4.559379673	4.440141446	5.019296612	4.878469163	4.576542248	4.548284031	4.350247221	4.617537883	4.53468789	4.630119803	4.437975882	4.570110414	4.564512444	4.523199335	4.635559706	4.579816751	4.703327133	4.409432366	4.368683672
DDX53	2.04136763	2.137935006	2.031331005	2.085472226	2.200018864	2.899628864	1.990425619	2.034399833	2.016133162	2.187530653	2.24410555	2.056706015	2.211589436	2.237207222	1.938971818	1.997206609	2.102488267	2.09118381	1.960980406	2.164490715	1.997367777	1.89638131	1.976650766	2.108808421	2.076976757	1.90243383	2.087042238	1.993622396	1.941190578	1.95133071	2.088142635	2.075808165	2.026860424	1.919342777	1.875262299	2.027977682	2.105664965	1.955205651	2.07200309	1.828475828	2.185886124	1.916330608
ABCB5	3.803935774	3.699068847	3.735935789	4.383712615	3.814269013	3.356784951	3.681004253	3.859421366	3.798427676	3.944413514	3.932754662	3.677089813	3.885631728	3.745986915	3.598921099	3.716913402	3.962504699	3.600338745	3.863480395	3.916046296	3.284666053	3.990075755	4.046882086	4.120297975	3.588351102	3.629202386	3.821234473	3.726798406	3.762389383	3.651831713	3.735608294	4.008273679	4.187851185	3.833263355	3.992789161	3.857302641	3.564187368	3.990813284	4.198353108	3.710236046	3.952407692	3.84669939
OR4D2	2.864249195	2.923552382	2.664843403	3.255523737	3.655366447	2.847233865	2.721866326	2.916931619	2.818203404	3.038991133	3.315939627	2.762880368	2.931603458	2.839528741	3.024100335	3.175207089	2.625156394	3.035448091	2.817560711	2.896383995	2.835321864	3.077074594	3.427502828	3.196755208	2.643708772	2.979772312	3.141115091	2.711053804	2.834141353	3.14567542	2.780335788	3.0258231	3.210921086	3.130279735	3.142110613	2.762803596	2.849842099	2.997513714	3.274807791	2.850549887	2.91165778	2.874089291
ADAMTS4	3.969402353	3.603073497	3.929103893	3.530455941	3.994830029	3.34214453	3.454297079	3.608237859	3.787478686	3.611384688	3.756625809	3.391362513	3.332947559	3.490247908	3.299339907	3.624421803	3.813696068	3.4957895	3.543561782	3.635773332	3.327360183	3.546248317	3.947353295	3.610269329	3.393136464	3.454852272	3.386109425	3.365872618	3.545225701	3.161074109	3.465419907	3.818431593	3.385499567	3.498223278	3.465779864	3.867882402	3.841090101	3.401312749	3.440313293	3.109747244	3.755864327	3.334456011
EZHIP	2.540783097	2.650433053	2.205087043	2.747453135	3.137029953	2.340241181	2.327312073	2.708784477	2.562264228	2.629179785	2.389064828	2.194838101	2.245814656	2.445811767	2.520559553	2.592329574	2.844607582	2.307718924	2.434445005	2.544532133	2.290873569	2.575454032	2.505123144	2.572063758	2.448585903	2.570011958	2.334689745	2.176733086	2.160210585	2.52458815	2.354911241	2.674400876	2.853636622	2.515911339	2.621133716	2.909791526	2.472777096	2.589283143	3.089968354	2.493111789	2.578852655	2.333594296
LOC645261	2.168707298	2.230455675	2.369900913	2.264514518	2.727408291	2.153222335	2.549161154	2.283237954	2.366176534	2.117667993	2.34427842	2.236684324	2.427818876	2.421338348	2.219595323	2.128595697	2.298924581	2.239120582	2.081280032	2.150588852	1.943282021	2.12004363	2.454725546	2.121195004	2.105795112	2.398546072	2.212037226	2.108013868	2.117667993	1.984526573	2.034650647	2.121143623	2.209874982	2.209874982	2.161407969	2.317206154	2.202283706	2.298066484	2.203727921	2.059652596	2.016742986	2.375377204
SOHLH2	2.668375341	2.738081401	2.475303437	2.973227766	2.771300576	2.570821012	2.49300812	2.978640003	2.447024561	2.775137749	3.005940132	2.51144457	3.002540878	2.666987381	2.445287784	2.770958166	2.573075533	2.827360683	2.456897508	3.001783554	2.513112886	2.921709426	2.97698012	2.820424712	2.414234057	2.839803058	2.507814048	2.279192828	2.523328306	2.697182035	2.817456882	2.80751743	3.052926247	2.793167944	3.067590824	2.832332208	2.873211648	2.948294197	2.468445864	2.555744384	2.783253322	2.967090502
DUOXA1	4.554934272	4.530691282	4.4304837	4.367672535	4.577311751	4.284519923	4.613486564	4.647383666	4.551176942	4.632516502	4.506175255	4.079095585	4.413376968	4.250563179	4.181164353	4.523029155	4.527917567	4.384334775	4.384334775	4.850198432	4.439193153	4.844986266	4.46313117	4.680751431	4.390017425	4.529266371	5.789099426	4.296827701	4.411385662	4.383991548	4.31957147	4.245700733	4.212169385	4.517627515	4.711647578	4.585146864	4.414405038	4.127703803	5.169485362	4.340511713	4.800430504	4.54391514
FBXL21P	2.499110041	2.629574397	2.460093053	2.781781361	2.923412252	2.549213982	2.640705147	2.747788875	2.607173327	2.470749615	2.812937813	2.664253087	2.945241392	2.529152503	2.689015035	2.697541631	2.629106009	2.556692398	2.620550832	2.76595114	2.697541631	2.678563074	3.022979621	2.42815693	2.451376432	2.740846406	2.734510606	2.654529817	2.717792467	2.758320664	2.798930435	2.840223453	2.525284785	2.615464095	2.525802106	2.740262082	2.639178061	2.722205556	2.555744384	2.646966826	2.636205204	2.827360683
TSTD2	2.17094522	2.445179612	2.300744992	2.559243291	2.530551184	2.35931795	2.370662266	2.408442603	2.467648278	2.545068146	2.766868207	2.511366049	2.603466013	2.589788419	2.334045952	2.641974967	2.481997411	2.195383485	2.313245746	2.424263918	2.673649435	2.357109234	2.671873853	2.702923511	2.320587472	2.759698501	2.599241338	2.565191461	2.510208539	2.37760022	2.47464857	2.390310607	2.826314262	2.436087874	2.489764936	2.49601572	2.349943288	2.793477525	2.455081792	2.564188998	2.625835234	2.359229915
CCDC172	2.571433176	2.921627781	2.827932205	2.912227653	3.027571311	2.783083991	2.860950708	2.905580843	2.958422446	2.731376394	3.143665482	2.70352553	2.923573491	2.816210778	2.632201936	3.126749555	2.990674224	2.827360683	3.003289327	3.03453122	2.795164665	3.08749893	3.0626293	2.961869102	2.611565708	2.643066098	2.705495239	2.744313634	2.689129927	2.867256328	2.486341832	3.010595736	2.873180861	2.662618306	3.106593625	2.88787399	2.706172575	2.713641513	2.973368441	2.87973666	2.96609759	2.844815529
TRAPPC10	4.340866465	3.851975204	5.090330441	4.766985614	3.368622557	5.319639089	4.78500268	4.593044949	4.372835139	4.466002601	4.775215876	4.345196499	4.582811451	4.535201971	4.1769979	4.653051713	4.64397739	4.779767906	3.757849659	3.685248794	4.35260523	4.105195503	3.600373343	4.478774442	4.083355215	4.888817299	4.136997667	4.384116754	4.83746742	4.666872405	4.319203688	4.1318824	5.721416114	5.50723541	5.337795882	5.474019271	3.62457206	5.25780678	5.937549243	4.793411146	5.088877622	5.874142702
C17orf82	5.321693073	5.344281967	5.709986523	5.773097972	6.297898092	5.401704795	5.426889324	5.731625127	5.529445918	5.699455187	5.478208627	5.401864213	5.343030657	5.405379526	5.491290185	5.334719256	5.674984944	5.662139425	5.26188313	5.477843265	5.424691107	5.791299983	5.81805772	5.475149399	5.317076292	5.758068501	5.711938857	5.438430403	5.268452952	5.376899395	5.249886646	5.578263173	5.862444644	5.641475334	5.479854887	5.461878622	5.526586763	5.454534138	5.765256904	5.450007288	5.418372267	5.204827002
PRR5L	6.937187311	6.617147175	7.247553951	6.059176185	6.558864329	6.818075994	6.817453902	6.723310977	7.071645619	6.917381177	6.912862368	7.041105443	7.458458068	7.475891125	6.411386369	7.13289761	7.237050603	7.368539184	7.231502216	6.704255345	7.355334	6.669705793	7.007356629	6.776028632	6.899898996	6.045580655	6.809487812	6.499598077	6.306638901	7.166225527	7.427778966	7.012015108	5.857367729	6.891868445	6.721086024	6.484473327	6.147809057	7.143723219	7.355693987	6.68138596	7.055043684	7.992144424
[truncated: 19,394 more rows]
