# Supplementary material for: An immuno-score signature of tumor immune microenvironment predicts clinical outcomes in locally advanced rectal cancer
Source: Front Oncol. 2022 Sep 29;12:993726. doi: 10.3389/fonc.2022.993726 (PMC9558072; doi:10.3389/fonc.2022.993726)
Supplement: Supplementary file 1 [file DataSheet_1.zip › Data Sheet 8.CSV]

	x
1	1
2	0
3	1
4	1
5	0
6	1
7	0
8	1
9	0
10	0
11	1
12	1
13	1
14	1
15	1
16	1
17	0
18	0
19	0
20	1
21	0
22	1
23	0
24	1
25	0
26	0
27	0
28	1
29	1
30	1
31	1
32	0
33	0
34	1
35	0
36	0
37	0
38	0
39	0
40	0
41	0
42	0
