# Supplementary material for: An immuno-score signature of tumor immune microenvironment predicts clinical outcomes in locally advanced rectal cancer
Source: Front Oncol. 2022 Sep 29;12:993726. doi: 10.3389/fonc.2022.993726 (PMC9558072; doi:10.3389/fonc.2022.993726)
Supplement: Supplementary file 1 [file DataSheet_1.zip › Data Sheet 9.CSV]

gene_name	PBMC_CD8T.Eff_1	PBMC_CD8T.Eff_2	PBMC_CD8T.Eff_3	PBMC_CD8T.Eff_4	PBMC_CD8T.Eff_6	PBMC_CD8T.Naive_1	PBMC_CD8T.Naive_3	PBMC_CD8T.Naive_4	PBMC_CD8T.Naive_5	Tumor_CD8T.CD39.n_1	Tumor_CD8T.CD39.n_2	Tumor_CD8T.CD39.n_3	Tumor_CD8T.CD39.n_4	Tumor_CD8T.CD39.n_5	Tumor_CD8T.CD39.n_6	Tumor_CD8T.CD39.n_7	Tumor_CD8T.CD39.p_1	Tumor_CD8T.CD39.p_2	Tumor_CD8T.CD39.p_3	Tumor_CD8T.CD39.p_4	Tumor_CD8T.CD39.p_5	Tumor_CD8T.CD39.p_6	Tumor_CD8T.CD39.p_7	Tumor_CD8T.CD39.p_8
ENSG00000223972.5	-5.652020778	-5.652020778	-5.652020778	-5.652020778	-5.652020778	-5.652020778	-5.652020778	-5.652020778	-5.652020778	-5.652020778	-5.652020778	-5.652020778	-5.652020778	-5.652020778	-5.652020778	-5.652020778	-5.652020778	-5.652020778	-5.652020778	-5.652020778	-5.652020778	-5.652020778	-5.652020778	-5.652020778
ENSG00000227232.5	0.794910895	0.871909268	0.316343304	1.55877771	1.691710749	0.550073032	0.421604465	3.094938158	0.060458291	-1.099070759	-0.768983499	0.62885922	0.547403749	2.439428319	0.685847029	0.669600701	1.454874184	-3.012418414	0.454957278	1.254974934	-0.210109751	0.164570547	2.195428691	0.249742401
ENSG00000278267.1	-0.978763672	-0.978763672	-0.978763672	2.702623208	4.03787852	-0.978763672	1.030634419	3.271393755	-0.978763672	-0.978763672	2.989460511	1.501631011	-0.978763672	3.211531558	-0.978763672	2.307287565	1.205365928	-0.978763672	-0.978763672	-0.978763672	-0.978763672	2.749493704	3.815692538	2.124306124
ENSG00000243485.5	-4.887067982	-4.887067982	-4.887067982	-4.887067982	-4.887067982	-4.887067982	-4.887067982	-4.887067982	-4.887067982	-4.887067982	-4.887067982	-4.887067982	-4.887067982	-2.477272813	-4.887067982	-4.887067982	-4.887067982	-4.887067982	-4.887067982	-4.887067982	-4.887067982	-4.887067982	-4.887067982	-4.887067982
ENSG00000284332.1	-1.999825288	-1.999825288	-1.999825288	-1.999825288	-1.999825288	-1.999825288	-1.999825288	-1.999825288	-1.999825288	-1.999825288	-1.999825288	-1.999825288	-1.999825288	-1.999825288	-1.999825288	-1.999825288	-1.999825288	-1.999825288	-1.999825288	-1.999825288	-1.999825288	-1.999825288	-1.999825288	-1.999825288
ENSG00000237613.2	-5.142783241	-5.142783241	-5.142783241	-5.142783241	-5.142783241	-5.142783241	-5.142783241	-5.142783241	-5.142783241	-5.142783241	-5.142783241	-5.142783241	-5.142783241	-5.142783241	-5.142783241	-5.142783241	-5.142783241	-5.142783241	-5.142783241	-5.142783241	-5.142783241	-5.142783241	-5.142783241	-5.142783241
ENSG00000268020.3	-4.605546348	-4.605546348	-4.605546348	-4.605546348	-4.605546348	-4.605546348	-4.605546348	-4.605546348	-4.605546348	-4.605546348	-4.605546348	-4.605546348	-4.605546348	-4.605546348	-4.605546348	-4.605546348	-4.605546348	-4.605546348	-4.605546348	-4.605546348	-4.605546348	-4.605546348	-4.605546348	-4.605546348
ENSG00000240361.1	-4.767817777	-4.767817777	-4.767817777	-4.767817777	-4.767817777	-4.767817777	-4.767817777	-4.767817777	-4.767817777	-4.767817777	-4.767817777	-4.767817777	-4.767817777	-4.767817777	-4.767817777	-4.767817777	-4.767817777	-4.767817777	-4.767817777	-4.767817777	-4.767817777	-4.767817777	-4.767817777	-4.767817777
ENSG00000186092.4	-4.733651174	-4.733651174	-4.733651174	-4.733651174	-4.733651174	-4.733651174	-4.733651174	-4.733651174	-4.733651174	-4.733651174	-4.733651174	-4.733651174	-4.733651174	-4.733651174	-4.733651174	-4.733651174	-4.733651174	-4.733651174	-4.733651174	-4.733651174	-4.733651174	-4.733651174	-4.733651174	-4.733651174
ENSG00000238009.6	-6.75471279	-4.628867747	-6.75471279	-6.75471279	-6.75471279	-6.75471279	-6.75471279	-6.75471279	-6.75471279	-6.75471279	-6.75471279	-6.75471279	-6.75471279	-6.75471279	-6.75471279	-6.75471279	-6.75471279	-6.75471279	-6.75471279	-6.75471279	-6.75471279	-6.75471279	-6.75471279	-6.75471279
ENSG00000239945.1	-5.25652968	-5.25652968	-5.25652968	-5.25652968	-5.25652968	-5.25652968	-5.25652968	-5.25652968	-5.25652968	-5.25652968	-5.25652968	-5.25652968	-5.25652968	-5.25652968	-5.25652968	-5.25652968	-5.25652968	-5.25652968	-5.25652968	-5.25652968	-5.25652968	-5.25652968	-5.25652968	-5.25652968
ENSG00000233750.3	-6.787633235	-4.661788192	-6.787633235	-6.787633235	-6.787633235	-6.787633235	-6.787633235	-6.787633235	-6.787633235	-6.787633235	-6.787633235	-6.787633235	-6.787633235	-6.787633235	-6.787633235	-4.360779823	-6.787633235	-6.787633235	-6.787633235	-6.787633235	-6.787633235	-6.787633235	-6.787633235	-6.787633235
ENSG00000268903.1	-4.451633665	-4.451633665	2.893813903	-4.451633665	0.350024906	2.475603508	-4.451633665	-4.451633665	0.242911569	1.449123189	-4.451633665	2.008281856	-4.451633665	-4.451633665	-4.451633665	2.016686889	2.937181734	2.094601303	-4.451633665	-4.451633665	-4.451633665	2.085945234	-4.451633665	-4.451633665
ENSG00000269981.1	-3.04104795	-3.04104795	4.429191057	0.110534379	2.734511634	4.401975127	-3.04104795	-3.04104795	-0.461192609	3.760882348	-0.819832257	3.174009683	-3.04104795	-3.04104795	-3.04104795	3.277078771	1.834545487	4.692857062	-3.04104795	-3.04104795	-3.04104795	3.675274996	-3.04104795	-3.04104795
ENSG00000239906.1	-3.226691185	-3.226691185	0.74541467	-3.226691185	-3.226691185	-3.226691185	-3.226691185	-3.226691185	-3.226691185	-3.226691185	-3.226691185	-3.226691185	-3.226691185	-3.226691185	-3.226691185	-0.799837774	-3.226691185	-3.226691185	-3.226691185	-3.226691185	-3.226691185	-3.226691185	-3.226691185	-3.226691185
ENSG00000241860.6	-7.488189398	-4.537875269	-7.488189398	-7.488189398	-7.488189398	-7.488189398	-7.488189398	-5.026831742	-7.488189398	-7.488189398	-1.682305535	-7.488189398	-7.488189398	-3.297894168	-7.488189398	-7.488189398	-7.488189398	-2.331490402	-7.488189398	-4.131373276	-7.488189398	-4.654986103	-7.488189398	-7.488189398
ENSG00000222623.1	-1.591740549	-1.591740549	-1.591740549	-1.591740549	-1.591740549	-1.591740549	-1.591740549	-1.591740549	-1.591740549	-1.591740549	-1.591740549	-1.591740549	-1.591740549	-1.591740549	-1.591740549	-1.591740549	-1.591740549	-1.591740549	-1.591740549	-1.591740549	-1.591740549	-1.591740549	-1.591740549	-1.591740549
ENSG00000241599.1	-3.727351186	-3.727351186	-3.727351186	-3.727351186	-3.727351186	-3.727351186	-3.727351186	-3.727351186	-3.727351186	-3.727351186	-3.727351186	-3.727351186	-3.727351186	-3.727351186	-3.727351186	-3.727351186	-3.727351186	-3.727351186	-3.727351186	-3.727351186	-3.727351186	-3.727351186	-3.727351186	-3.727351186
ENSG00000279928.2	-4.04611894	-4.04611894	-4.04611894	-4.04611894	-4.04611894	-4.04611894	-4.04611894	-4.04611894	-4.04611894	-4.04611894	-4.04611894	-4.04611894	-4.04611894	-4.04611894	-4.04611894	-4.04611894	-4.04611894	-4.04611894	-4.04611894	-4.04611894	-4.04611894	-4.04611894	-4.04611894	-4.04611894
ENSG00000279457.4	1.032246666	1.707367262	1.307061	1.819983408	1.742181473	2.069855998	0.672905347	3.046633812	-0.644871902	0.861587453	1.405053383	1.263326615	1.824795196	2.420134456	1.239676188	3.134502387	1.027326135	-0.747599084	0.170523911	2.335728426	1.944646627	1.745752989	1.996014812	1.986486239
ENSG00000273874.1	-0.978763672	-0.978763672	-0.978763672	-0.978763672	-0.978763672	-0.978763672	-0.978763672	-0.978763672	-0.978763672	-0.978763672	-0.978763672	-0.978763672	-0.978763672	-0.978763672	-0.978763672	-0.978763672	-0.978763672	-0.978763672	-0.978763672	-0.978763672	-0.978763672	-0.978763672	-0.978763672	-0.978763672
ENSG00000228463.9	-6.871083261	-6.871083261	-6.871083261	-6.871083261	-6.871083261	-6.871083261	-6.871083261	-6.871083261	-6.871083261	-6.871083261	-6.871083261	-6.871083261	-6.871083261	-6.871083261	-4.779409736	-6.871083261	-6.871083261	-6.871083261	-6.871083261	-6.871083261	-6.871083261	-6.871083261	-6.871083261	-6.871083261
ENSG00000241670.3	-3.727351186	-3.727351186	-3.727351186	-3.727351186	-3.727351186	-3.727351186	-3.727351186	-3.727351186	-3.727351186	-3.727351186	-3.727351186	-3.727351186	-3.727351186	-3.727351186	-3.727351186	-3.727351186	-3.727351186	-3.727351186	-3.727351186	-3.727351186	-3.727351186	-3.727351186	-3.727351186	-3.727351186
ENSG00000236679.2	-3.480015466	-3.480015466	-3.480015466	-3.480015466	-3.480015466	-3.480015466	-3.480015466	-1.01865781	-0.900160125	-3.480015466	-3.480015466	-3.480015466	-3.480015466	-3.480015466	-1.388341941	-3.480015466	-3.480015466	-3.480015466	-3.480015466	-3.480015466	-3.480015466	-3.480015466	-3.480015466	-3.480015466
ENSG00000236743.1	-4.292180267	-4.292180267	-4.292180267	-4.292180267	-4.292180267	-4.292180267	-4.292180267	-4.292180267	-4.292180267	-4.292180267	-4.292180267	-4.292180267	-4.292180267	-4.292180267	-4.292180267	-4.292180267	-4.292180267	-4.292180267	-4.292180267	-4.292180267	-4.292180267	-4.292180267	-4.292180267	-4.292180267
ENSG00000236601.2	-4.988015985	-4.988015985	-4.988015985	-4.988015985	-4.988015985	-4.988015985	-4.988015985	-4.988015985	-4.988015985	-4.988015985	-4.988015985	-4.988015985	-4.988015985	-4.988015985	-4.988015985	-4.988015985	-4.988015985	-4.988015985	-4.988015985	-4.988015985	-4.988015985	-4.988015985	-4.988015985	-4.988015985
ENSG00000237094.11	-7.117713024	0.421851143	-0.763421579	-7.117713024	-3.265231579	-4.789026168	-4.29962241	-2.867555597	-2.169449304	-7.117713024	-7.117713024	-3.235901265	-7.117713024	-4.707917855	0.152197658	-4.690859612	-7.117713024	-4.839018647	-0.690041903	-7.117713024	-7.117713024	-7.117713024	-2.882456932	-4.855813464
ENSG00000269732.1	-3.395126569	-3.395126569	-3.395126569	-3.395126569	-3.395126569	-3.395126569	-3.395126569	-3.395126569	-3.395126569	-3.395126569	-3.395126569	-3.395126569	-3.395126569	-3.395126569	-3.395126569	-3.395126569	-3.395126569	-3.395126569	-3.395126569	-3.395126569	-3.395126569	-3.395126569	-3.395126569	-3.395126569
ENSG00000278566.1	-4.766282178	-4.766282178	-4.766282178	-4.766282178	-4.766282178	-4.766282178	-4.766282178	-4.766282178	-4.766282178	-4.766282178	-4.766282178	-4.766282178	-4.766282178	-4.766282178	-4.766282178	-4.766282178	-4.766282178	-4.766282178	-4.766282178	-4.766282178	-4.766282178	-4.766282178	-4.766282178	-4.766282178
ENSG00000224813.3	-2.407000669	-2.407000669	-2.407000669	-2.407000669	-2.407000669	-2.407000669	-2.407000669	-2.407000669	-2.407000669	-2.407000669	-2.407000669	-2.407000669	-2.407000669	-2.407000669	-2.407000669	-2.407000669	-2.407000669	-2.407000669	-2.407000669	-2.407000669	-2.407000669	-2.407000669	-2.407000669	-2.407000669
ENSG00000233653.3	-6.165678984	-6.165678984	-6.165678984	-6.165678984	-6.165678984	-6.165678984	-6.165678984	-6.165678984	-6.165678984	-6.165678984	-6.165678984	-6.165678984	-6.165678984	-6.165678984	-6.165678984	-6.165678984	-6.165678984	-6.165678984	-6.165678984	-6.165678984	-6.165678984	-6.165678984	-6.165678984	-6.165678984
ENSG00000250575.1	-5.166261303	-5.166261303	-0.89073127	-5.166261303	-5.166261303	-5.166261303	-5.166261303	-5.166261303	-2.586405962	-5.166261303	-5.166261303	-2.68586662	-5.166261303	-5.166261303	-3.074587778	-5.166261303	-5.166261303	-5.166261303	-5.166261303	-5.166261303	-5.166261303	-5.166261303	-2.717766617	-2.904361744
ENSG00000278757.1	-1.591740549	-1.591740549	-1.591740549	-1.591740549	-1.591740549	-1.591740549	-1.591740549	-1.591740549	0.988114792	-1.591740549	4.011654482	-1.591740549	-1.591740549	-1.591740549	-1.591740549	-1.591740549	-1.591740549	-1.591740549	-1.591740549	-1.591740549	-1.591740549	-1.591740549	-1.591740549	-1.591740549
ENSG00000230021.8	-4.781947057	-7.020261782	-7.020261782	-7.020261782	-7.020261782	-7.020261782	-7.020261782	-7.020261782	-7.020261782	-7.020261782	-7.020261782	-7.020261782	-7.020261782	-7.020261782	-7.020261782	-7.020261782	-7.020261782	-7.020261782	-7.020261782	-7.020261782	-7.020261782	-7.020261782	-7.020261782	-7.020261782
ENSG00000235146.2	-4.201913612	-4.201913612	-4.201913612	-4.201913612	-4.201913612	-4.201913612	-4.201913612	-4.201913612	-4.201913612	-4.201913612	-4.201913612	-4.201913612	-4.201913612	-4.201913612	-4.201913612	-4.201913612	-4.201913612	-4.201913612	-4.201913612	-4.201913612	-4.201913612	-4.201913612	-4.201913612	-4.201913612
ENSG00000225972.1	2.299049033	1.817864694	1.494933671	1.906947612	1.371198929	2.98727576	3.136513849	2.353211008	2.235955397	1.977823351	1.490924081	2.252830119	2.666883185	1.719771405	1.64096937	2.628244403	0.493459766	-0.308653068	2.420604326	2.265708149	1.435237315	1.242315833	1.765978282	0.89010653
ENSG00000225630.1	2.11582257	2.233713178	2.580613474	2.354894412	2.836463926	3.519664836	3.207007577	2.814454833	3.75767194	2.338624483	2.212019954	2.193650012	2.77532537	3.364377879	1.800490182	2.265146754	0.742524362	1.566298612	2.465500415	1.626880897	2.841406394	2.029521876	2.767918846	3.501428482
ENSG00000237973.1	4.904810787	5.572065167	5.654678154	5.364586815	5.375458383	5.874898339	5.477324682	5.510342443	5.82789565	5.243608816	5.55322667	6.021518003	6.430769224	6.230255361	5.396314062	5.650640368	5.030257347	4.383339063	5.864901838	5.391919186	6.06545443	5.904279319	5.732321858	6.044002412
ENSG00000278791.1	-1.367034262	-1.367034262	-1.367034262	-1.367034262	-1.367034262	-1.367034262	-1.367034262	-1.367034262	-1.367034262	-1.367034262	-1.367034262	-1.367034262	-1.367034262	-1.367034262	-1.367034262	-1.367034262	-1.367034262	-1.367034262	-1.367034262	-1.367034262	-1.367034262	-1.367034262	-1.367034262	-1.367034262
ENSG00000229344.1	4.721826443	4.367903129	4.714522826	4.472127517	3.646289344	5.802854891	4.849673471	4.788856012	4.583771146	4.088224006	4.080158951	3.67765169	4.712573298	4.056414762	4.159991063	3.784579997	4.318741728	3.855328815	4.02184871	3.495159338	3.424123432	3.838817588	4.439946832	4.083380757
ENSG00000240409.1	-2.584787788	-2.584787788	-2.584787788	-2.584787788	0.731824413	-2.584787788	-2.584787788	-0.123430132	-2.584787788	-2.584787788	-2.584787788	-2.584787788	-0.33741246	-2.584787788	-0.493114263	-2.584787788	-2.584787788	-2.584787788	-0.248043638	-2.584787788	-2.584787788	-2.584787788	-2.584787788	-2.584787788
ENSG00000248527.1	9.246648088	8.607676206	9.084710008	8.940540992	8.898219081	10.06407646	9.591965517	9.086953208	9.507941497	8.696977951	9.037904101	9.09127269	9.769312217	9.376650658	8.65656944	8.901488699	8.518747064	8.494892193	9.133139903	8.723782113	8.669217928	9.132571649	9.03253896	8.914227115
ENSG00000198744.5	5.040057349	4.732941958	5.053034835	4.890539218	4.880851122	5.899787627	5.495443617	5.317148311	5.781965455	4.506692925	4.671209367	5.081861807	5.243825021	5.212244292	4.53054356	4.170737931	4.034284006	4.114066546	4.867808702	4.249101591	4.67352057	4.465391796	4.831260234	5.207120112
ENSG00000268663.1	-3.619221285	-3.619221285	-3.619221285	-3.619221285	-3.619221285	-3.619221285	-3.619221285	-3.619221285	-3.619221285	-3.619221285	-3.619221285	-3.619221285	-3.619221285	-3.619221285	-3.619221285	-3.619221285	-3.619221285	-3.619221285	-3.619221285	-3.619221285	-3.619221285	-3.619221285	-3.619221285	-3.619221285
ENSG00000273547.1	-4.766282178	-4.766282178	-4.766282178	-4.766282178	-4.766282178	-4.766282178	-4.766282178	-4.766282178	-4.766282178	-4.766282178	-4.766282178	-4.766282178	-4.766282178	-4.766282178	-4.766282178	-4.766282178	-4.766282178	-4.766282178	-4.766282178	-4.766282178	-4.766282178	-4.766282178	-4.766282178	-4.766282178
ENSG00000283574.1	-2.407000669	-2.407000669	-2.407000669	-2.407000669	-2.407000669	-2.407000669	-2.407000669	-2.407000669	-2.407000669	-2.407000669	-2.407000669	-2.407000669	-2.407000669	-2.407000669	-2.407000669	-2.407000669	-2.407000669	-2.407000669	-2.407000669	-2.407000669	-2.407000669	-2.407000669	-2.407000669	-2.407000669
ENSG00000229376.3	-6.15280814	-6.15280814	-6.15280814	-3.00122581	-6.15280814	-3.824121285	-6.15280814	-6.15280814	-6.15280814	-6.15280814	-6.15280814	-6.15280814	-6.15280814	-6.15280814	-6.15280814	-6.15280814	-6.15280814	-6.15280814	-6.15280814	-6.15280814	-6.15280814	-6.15280814	-6.15280814	-6.15280814
ENSG00000228327.3	-5.304037798	0.442601339	2.071317298	-0.79462937	0.120653793	-2.324683196	-0.410983883	-0.360105955	1.775706845	-3.652639722	1.240787902	1.632930402	2.248111686	-0.468386113	1.144376318	-0.447556955	-7.542352522	-1.664956895	1.827054932	0.287350809	-0.302393637	-0.332537196	-1.457502898	0.117286406
ENSG00000223181.1	-1.591740549	-1.591740549	-1.591740549	-1.591740549	-1.591740549	-1.591740549	-1.591740549	-1.591740549	-1.591740549	-1.591740549	-1.591740549	-1.591740549	3.36177886	-1.591740549	-1.591740549	-1.591740549	-1.591740549	-1.591740549	-1.591740549	-1.591740549	-1.591740549	-1.591740549	-1.591740549	-1.591740549
ENSG00000229905.1	-3.724190845	-3.724190845	-3.724190845	-3.724190845	-3.724190845	-3.724190845	-3.724190845	-3.724190845	-3.724190845	-3.724190845	-3.724190845	-3.724190845	-3.724190845	-3.724190845	-3.724190845	-1.297337433	-3.724190845	-3.724190845	-3.724190845	-3.724190845	-3.724190845	-3.724190845	-3.724190845	-3.724190845
ENSG00000237491.8	-4.244254183	0.683018657	-7.320969096	0.751212244	-7.320969096	-4.992282241	-7.320969096	0.144895649	-3.867109822	0.451864807	-7.320969096	0.130728683	-3.321624839	-2.57229682	1.73641302	-7.320969096	-7.320969096	-7.320969096	-7.320969096	-7.320969096	-7.320969096	1.228697722	0.456875809	-7.320969096
ENSG00000230092.7	-2.421170431	-4.659485156	-4.659485156	1.428688736	-4.659485156	0.393097339	-4.659485156	0.150139469	1.265222132	-4.659485156	0.830903423	0.574863222	-4.659485156	0.303892838	-4.659485156	0.109395811	-4.659485156	-4.659485156	-4.659485156	-4.659485156	-4.659485156	-4.659485156	-4.659485156	-4.659485156
ENSG00000177757.2	-5.818337999	-5.818337999	-5.818337999	-1.445682407	-5.818337999	-5.818337999	-5.818337999	2.313290315	-5.818337999	-5.818337999	-5.818337999	-5.818337999	-5.818337999	-5.818337999	-5.818337999	-5.818337999	-5.818337999	-5.818337999	-5.818337999	-5.818337999	0.339287651	-5.818337999	-5.818337999	-5.818337999
ENSG00000228794.8	-8.100449541	-5.974604499	2.875416568	1.744654033	1.737570192	-4.923016757	2.561316108	-8.100449541	2.515475412	-8.100449541	-0.825813288	0.054323364	2.031029993	-8.100449541	1.050976718	0.012058755	-5.084479161	1.205136494	0.965136046	-4.206392402	1.039383985	-8.100449541	-1.026266537	-8.100449541
ENSG00000225880.5	-5.254340461	-5.254340461	-1.282234606	-5.254340461	2.670513378	-5.254340461	2.791552203	0.271524065	1.9779742	0.804336995	-5.254340461	-5.254340461	-5.254340461	2.033866684	-5.254340461	-5.254340461	-3.070210861	3.833616771	3.054116085	-5.254340461	3.389046097	-5.254340461	2.081091487	-5.254340461
ENSG00000230368.2	-5.836012892	-5.836012892	-5.836012892	-5.836012892	-3.381413094	-5.836012892	-5.836012892	-5.836012892	-5.836012892	-5.836012892	-5.836012892	-5.836012892	-5.836012892	-5.836012892	-5.836012892	-5.836012892	-5.836012892	-5.836012892	-5.836012892	-5.836012892	-5.836012892	-5.836012892	-5.836012892	-5.836012892
ENSG00000234711.1	-4.938424743	-4.938424743	-4.938424743	-4.938424743	-4.938424743	-4.938424743	-4.938424743	-4.938424743	-4.938424743	-4.938424743	-4.938424743	-4.938424743	-4.938424743	-4.938424743	-4.938424743	-4.938424743	-4.938424743	-4.938424743	-4.938424743	-4.938424743	-4.938424743	-4.938424743	-4.938424743	-4.938424743
ENSG00000283040.1	-4.600384643	-4.600384643	-4.600384643	-4.600384643	-4.600384643	-4.600384643	-4.600384643	-4.600384643	-4.600384643	-4.600384643	-4.600384643	-4.600384643	-4.600384643	-4.600384643	-4.600384643	-4.600384643	-4.600384643	-4.600384643	-4.600384643	-4.600384643	-4.600384643	-4.600384643	-4.600384643	-4.600384643
ENSG00000272438.1	-3.346628051	-3.346628051	-3.346628051	-3.346628051	-3.346628051	-3.346628051	-3.346628051	-3.346628051	-3.346628051	-3.346628051	-3.346628051	-3.346628051	-3.346628051	-3.346628051	-3.346628051	-3.346628051	-3.346628051	-3.346628051	-3.346628051	-3.346628051	-3.346628051	-3.346628051	-3.346628051	-3.346628051
ENSG00000230699.2	-6.462579449	-6.462579449	-6.462579449	-6.462579449	-6.462579449	-6.462579449	-6.462579449	-6.462579449	-6.462579449	-6.462579449	-6.462579449	-6.462579449	-6.462579449	-6.462579449	-6.462579449	-6.462579449	-6.462579449	-6.462579449	-6.462579449	-6.462579449	3.82965068	-6.462579449	2.740810335	-6.462579449
ENSG00000241180.1	-3.682463719	-3.682463719	-3.682463719	-3.682463719	-3.682463719	-3.682463719	-3.682463719	-3.682463719	-3.682463719	-3.682463719	-3.682463719	-3.682463719	-3.682463719	-3.682463719	-3.682463719	-3.682463719	-3.682463719	-3.682463719	-3.682463719	-3.682463719	-3.682463719	-3.682463719	-3.682463719	-3.682463719
ENSG00000223764.2	-6.910891559	-6.910891559	-6.910891559	-6.910891559	-6.910891559	-6.910891559	-6.910891559	-6.910891559	-6.910891559	-6.910891559	-6.910891559	-6.910891559	-6.910891559	-6.910891559	-6.910891559	-6.910891559	-6.910891559	-6.910891559	-6.910891559	-6.910891559	-6.910891559	-6.910891559	-6.910891559	-6.910891559
ENSG00000187634.11	-6.915747955	-6.915747955	-6.915747955	-6.915747955	-6.915747955	-6.915747955	-6.915747955	-6.915747955	-6.915747955	-6.915747955	-6.915747955	-6.915747955	0.698265989	-6.915747955	-6.915747955	-6.915747955	-6.915747955	-6.915747955	-6.915747955	-6.915747955	-6.915747955	-6.915747955	-6.915747955	-6.915747955
ENSG00000188976.10	4.268898855	2.964029646	5.353950549	5.135700966	4.968164289	0.048004051	4.228350662	4.311587103	4.620629093	2.7535837	3.535720459	2.378318969	3.616387051	3.031338923	3.889614358	4.529902774	3.385438393	1.621964454	2.709968219	1.152761491	4.177964725	3.740247375	4.603344656	3.763423981
ENSG00000187961.13	-6.62049669	-6.62049669	-6.62049669	-6.62049669	3.516346064	-6.62049669	-6.62049669	-6.62049669	-6.62049669	3.040593365	1.486535377	-4.140102007	-0.237483489	1.721796499	-6.62049669	-6.62049669	-6.62049669	-6.62049669	-6.62049669	-6.62049669	-6.62049669	-6.62049669	-1.826040479	0.175095548
ENSG00000187583.10	-6.359415717	-6.359415717	-6.359415717	-6.359415717	-6.359415717	-6.359415717	-6.359415717	-3.898058061	2.281927266	-6.359415717	-4.138200023	2.977873144	3.667100368	-3.949620548	0.007965077	2.114503806	3.539151362	-6.359415717	3.095765721	-6.359415717	-2.982962506	-6.359415717	3.798394074	2.862189382
ENSG00000187642.9	-6.632767817	-6.632767817	-6.632767817	-6.632767817	-6.632767817	-6.632767817	-6.632767817	-6.632767817	-6.632767817	-6.632767817	-6.632767817	-6.632767817	0.094459768	-6.632767817	-6.632767817	-6.632767817	-6.632767817	-6.632767817	-6.632767817	-6.632767817	-6.632767817	-6.632767817	-1.838311607	-1.496657184
ENSG00000272512.1	-5.917824273	-5.917824273	-5.917824273	-5.917824273	-5.917824273	-5.917824273	-5.917824273	-5.917824273	-5.917824273	-5.917824273	-5.917824273	-5.917824273	-5.917824273	-5.917824273	-5.917824273	-5.917824273	-5.917824273	-5.917824273	-5.917824273	-5.917824273	-5.917824273	-5.917824273	-5.917824273	-5.917824273
ENSG00000188290.10	-5.018005304	-5.018005304	-5.018005304	-5.018005304	-5.018005304	-5.018005304	-5.018005304	-5.018005304	-5.018005304	-5.018005304	-5.018005304	-5.018005304	-5.018005304	-5.018005304	-5.018005304	-5.018005304	-5.018005304	-5.018005304	-5.018005304	-5.018005304	-5.018005304	-5.018005304	-5.018005304	-5.018005304
ENSG00000187608.8	5.743191858	6.043741545	5.583069657	4.903717311	4.67133294	4.135387241	4.988132964	4.854433578	3.636631101	5.702068223	5.982506469	5.600636479	5.426555098	4.917316998	5.762581651	4.692084702	7.217454792	4.306823753	4.949762959	6.667092606	4.484229921	4.504731297	5.21997081	4.336209336
ENSG00000231702.2	-2.158087371	-2.158087371	-2.158087371	-2.158087371	-2.158087371	-2.158087371	-2.158087371	-2.158087371	-2.158087371	-2.158087371	-2.158087371	-2.158087371	-2.158087371	-2.158087371	-2.158087371	-2.158087371	-2.158087371	-2.158087371	-2.158087371	-2.158087371	-2.158087371	-2.158087371	-2.158087371	-2.158087371
ENSG00000224969.1	-3.77088408	-3.77088408	-3.77088408	-3.77088408	-3.77088408	-3.77088408	-3.77088408	-3.77088408	-3.77088408	-3.77088408	-3.77088408	-3.77088408	-3.77088408	-3.77088408	-3.77088408	-3.77088408	-3.77088408	-3.77088408	-3.77088408	-3.77088408	-3.77088408	-3.77088408	-3.77088408	-3.77088408
ENSG00000188157.14	-8.284423104	-8.284423104	-8.284423104	-8.284423104	-8.284423104	-8.284423104	-3.813040869	-8.284423104	-8.284423104	-8.284423104	-8.284423104	-8.284423104	-8.284423104	-8.284423104	-3.524235263	-8.284423104	-3.408829667	-8.284423104	-8.284423104	-8.284423104	-8.284423104	-3.61164763	-8.284423104	-2.092065405
ENSG00000242590.1	-3.542352522	-3.542352522	-3.542352522	-3.542352522	-3.542352522	-3.542352522	-3.542352522	-3.542352522	-3.542352522	-3.542352522	-3.542352522	-3.542352522	-3.542352522	-3.542352522	-3.542352522	-3.542352522	-3.542352522	-3.542352522	-3.542352522	-3.542352522	-3.542352522	-3.542352522	-3.542352522	-3.542352522
ENSG00000217801.9	2.508257033	-5.975444841	-5.975444841	0.604030432	-5.975444841	-5.975444841	-5.975444841	-5.975444841	-0.309029802	-5.975444841	-5.975444841	-5.975444841	1.225984264	-5.975444841	-5.975444841	-5.975444841	-5.975444841	-5.975444841	3.622343489	-5.975444841	2.409009144	-5.975444841	-5.975444841	-5.975444841
ENSG00000273443.1	-4.586529122	-4.586529122	-4.586529122	-4.586529122	-4.586529122	-4.586529122	-4.586529122	-4.586529122	-4.586529122	-4.586529122	-4.586529122	-4.586529122	-4.586529122	-1.319296357	-4.586529122	-4.586529122	-4.586529122	-4.586529122	-4.586529122	-4.586529122	-4.586529122	-4.586529122	-4.586529122	-4.586529122
ENSG00000237330.2	-5.784602362	-5.784602362	-5.784602362	-5.784602362	-5.784602362	-5.784602362	-5.784602362	-5.784602362	-5.784602362	-5.784602362	-5.784602362	-5.784602362	-5.784602362	-5.784602362	-5.784602362	-5.784602362	-5.784602362	-5.784602362	-5.784602362	-5.784602362	-5.784602362	-5.784602362	-5.784602362	-5.784602362
ENSG00000131591.17	-5.279151426	1.782148767	-7.517466151	3.378518541	-7.517466151	-7.517466151	3.527779661	3.652618265	2.299777106	-7.517466151	2.17742585	-7.517466151	2.456249665	2.307393385	1.110990671	-7.517466151	1.549223996	3.002915962	2.018674581	3.071487086	-2.90494084	-4.684262856	-7.517466151	1.317153704
ENSG00000223823.1	-5.553078929	-5.553078929	-5.553078929	-5.553078929	-5.553078929	-5.553078929	-5.553078929	-5.553078929	-5.553078929	-5.553078929	-5.553078929	-5.553078929	-5.553078929	-5.553078929	-5.553078929	-5.553078929	-5.553078929	-5.553078929	-5.553078929	-5.553078929	-5.553078929	-5.553078929	-5.553078929	-5.553078929
ENSG00000207730.3	-1.461156439	-1.461156439	-1.461156439	-1.461156439	-1.461156439	-1.461156439	-1.461156439	-1.461156439	-1.461156439	-1.461156439	-1.461156439	-1.461156439	-1.461156439	-1.461156439	-1.461156439	-1.461156439	-1.461156439	-1.461156439	-1.461156439	-1.461156439	-1.461156439	-1.461156439	-1.461156439	-1.461156439
ENSG00000207607.3	-1.383153927	-1.383153927	-1.383153927	-1.383153927	-1.383153927	-1.383153927	-1.383153927	-1.383153927	-1.383153927	-1.383153927	-1.383153927	-1.383153927	-1.383153927	-1.383153927	-1.383153927	-1.383153927	-1.383153927	-1.383153927	-1.383153927	-1.383153927	-1.383153927	-1.383153927	-1.383153927	-1.383153927
ENSG00000198976.1	-1.266340262	-1.266340262	-1.266340262	-1.266340262	-1.266340262	-1.266340262	-1.266340262	-1.266340262	-1.266340262	-1.266340262	-1.266340262	-1.266340262	-1.266340262	-1.266340262	-1.266340262	-1.266340262	-1.266340262	-1.266340262	-1.266340262	-1.266340262	-1.266340262	-1.266340262	-1.266340262	-1.266340262
ENSG00000272141.1	-4.838207105	-4.838207105	-4.838207105	-4.838207105	-4.838207105	-4.838207105	-4.838207105	-4.838207105	-4.838207105	-4.838207105	-4.838207105	-4.838207105	-4.838207105	-4.838207105	-4.838207105	-4.838207105	-4.838207105	-4.838207105	-4.838207105	-4.838207105	-4.838207105	-4.838207105	-4.838207105	-4.838207105
ENSG00000205231.1	-6.677570458	-6.677570458	-6.677570458	-6.677570458	-6.677570458	-6.677570458	-6.677570458	-6.677570458	-6.677570458	-6.677570458	-6.677570458	-6.677570458	-6.677570458	-6.677570458	-6.677570458	-6.677570458	-6.677570458	-6.677570458	-6.677570458	-6.677570458	-6.677570458	-6.677570458	-6.677570458	-6.677570458
ENSG00000162571.13	-6.836378826	-6.836378826	-6.836378826	-6.836378826	-6.836378826	-6.836378826	-6.836378826	-6.836378826	-6.836378826	-6.836378826	-6.836378826	-6.836378826	-6.836378826	-6.836378826	-6.836378826	-6.836378826	-6.836378826	-6.836378826	-6.836378826	-6.836378826	-6.836378826	-6.836378826	-6.836378826	-6.836378826
ENSG00000186891.13	-2.234546095	-2.36094688	-2.250036466	2.507381618	-2.856661211	4.350017021	-3.301862918	-2.849903353	-5.311261009	3.480939254	3.293341731	5.431980802	3.213562229	4.485884425	2.40157565	4.984800062	7.675641023	6.686053189	-1.593739286	-2.820078368	7.186158248	6.202152303	5.959611467	7.410369173
ENSG00000186827.10	2.507394862	-5.640332213	3.579057604	-3.334901993	-5.640332213	-5.640332213	-5.640332213	-5.640332213	-5.640332213	2.752820553	-3.419116519	1.609080297	0.198184326	-5.640332213	3.091376786	0.754845061	1.947665509	-5.640332213	2.87396832	-5.640332213	3.625818954	3.107385191	2.946236607	2.811920425
ENSG00000078808.16	3.757176024	2.560583241	-1.598063136	5.279431796	4.585679308	3.557081002	3.083650204	3.425053282	4.705496136	4.019016722	4.950732323	5.048762845	4.816875406	4.136058997	4.353735419	1.655569483	2.853491016	4.681794908	5.489422178	5.304988335	4.564588901	3.015729168	4.870145875	4.558726714
ENSG00000176022.4	-6.330612293	-6.330612293	-6.330612293	-6.330612293	-6.330612293	1.590685625	-4.321214202	3.110529868	-6.330612293	-6.330612293	0.462319255	-6.330612293	-4.083236964	-6.330612293	-0.786067812	-0.846089498	-6.330612293	-6.330612293	-2.225734519	-6.330612293	-3.821528106	0.618116411	3.027805976	-6.330612293
ENSG00000184163.3	-5.700265006	-5.700265006	-5.700265006	-5.700265006	-5.700265006	-5.700265006	-5.700265006	-5.700265006	-5.700265006	-5.700265006	-5.700265006	-5.700265006	-5.700265006	-5.700265006	-5.700265006	-5.700265006	-5.700265006	-5.700265006	-5.700265006	-5.700265006	-5.700265006	-5.700265006	-5.700265006	-5.700265006
ENSG00000260179.1	-5.496780349	-5.496780349	-5.496780349	-5.496780349	-5.496780349	-5.496780349	-5.496780349	-5.496780349	-5.496780349	-5.496780349	-5.496780349	-5.496780349	-5.496780349	-5.496780349	-5.496780349	-5.496780349	-5.496780349	-5.496780349	-5.496780349	-5.496780349	-5.496780349	-5.496780349	-5.496780349	-5.496780349
ENSG00000160087.20	3.186144336	2.229115263	3.959297874	3.661545501	4.205591595	3.055841174	3.384650168	3.214418976	2.867676977	3.830686624	1.701661346	3.195991187	4.020431922	3.352023101	3.468342051	2.772837715	3.859600179	4.845633483	4.135126487	4.535628993	2.817937571	4.519289846	4.418966719	3.606795582
ENSG00000230415.1	-3.894115846	-3.894115846	-3.894115846	-3.894115846	-3.894115846	-3.894115846	-3.894115846	-3.894115846	-3.894115846	-3.894115846	-3.894115846	-3.894115846	-3.894115846	-3.894115846	-3.894115846	-3.894115846	-3.894115846	-3.894115846	-3.894115846	-3.894115846	-3.894115846	-3.894115846	-3.894115846	-3.894115846
ENSG00000162572.20	-6.866073899	-6.866073899	-6.866073899	-0.016183399	0.889596854	-6.866073899	-6.866073899	-6.866073899	-6.866073899	-3.882172069	1.940859581	-6.866073899	-6.866073899	2.584861374	1.785974914	0.228721669	-6.866073899	2.403945223	-6.866073899	-6.866073899	3.140499512	2.227377247	-6.866073899	-4.604174339
ENSG00000131584.18	-1.089286043	-7.996063369	-7.996063369	-4.314676489	2.088146722	-0.93240072	-0.052859879	1.785186127	1.550483145	-5.012161539	0.01180673	1.740293252	1.917249215	-2.397523196	-2.262742755	-0.94822175	0.930529034	-2.434473456	-7.996063369	-7.996063369	-4.619610158	-7.996063369	1.174216463	-5.734163809
ENSG00000278073.1	-0.822038168	-0.822038168	-0.822038168	-0.822038168	-0.822038168	-0.822038168	-0.822038168	-0.822038168	-0.822038168	-0.822038168	-0.822038168	-0.822038168	-0.822038168	-0.822038168	-0.822038168	-0.822038168	-0.822038168	-0.822038168	-0.822038168	-0.822038168	-0.822038168	-0.822038168	-0.822038168	-0.822038168
ENSG00000169972.11	-3.934336621	-6.172651346	3.481045461	2.728580487	-6.172651346	3.247290794	2.170744058	2.213399602	-6.172651346	-6.172651346	-6.172651346	3.682623971	-6.172651346	3.965557803	-6.172651346	-6.172651346	-6.172651346	-6.172651346	3.187891421	-6.172651346	-6.172651346	-0.361721781	3.824511127	3.521840982
ENSG00000127054.20	3.669612255	5.113535486	4.046003437	3.674186016	4.309758273	4.474436222	4.883234875	3.988963636	4.338736374	4.717907643	3.798956921	3.161046026	1.983043843	4.464555625	2.756060567	3.693682397	0.851592041	2.308139987	4.439964553	4.449682667	4.458556453	3.68510593	4.435528402	5.025001765
ENSG00000283712.1	-0.913668644	-0.913668644	-0.913668644	-0.913668644	-0.913668644	-0.913668644	-0.913668644	-0.913668644	-0.913668644	-0.913668644	-0.913668644	-0.913668644	-0.913668644	-0.913668644	-0.913668644	-0.913668644	-0.913668644	-0.913668644	-0.913668644	-0.913668644	-0.913668644	-0.913668644	-0.913668644	-0.913668644
ENSG00000240731.1	2.752143618	-0.533443739	-3.483757868	-3.483757868	-3.483757868	-3.483757868	-3.483757868	3.1624285	-3.483757868	-3.483757868	-3.483757868	2.817619783	-3.483757868	-3.483757868	-3.483757868	-3.483757868	-3.483757868	-3.483757868	-3.483757868	-3.483757868	-3.483757868	-3.483757868	3.271171099	0.836808304
ENSG00000224051.6	-3.972658227	-6.210972952	-6.210972952	-6.210972952	-6.210972952	-0.094126998	2.367565434	3.606761431	2.551094699	1.584477953	0.842822931	1.081229381	0.036264297	2.516167746	-6.210972952	-6.210972952	2.939089203	3.643229528	-6.210972952	-6.210972952	-6.210972952	-6.210972952	0.051946211	-6.210972952
ENSG00000169962.4	-6.636554973	-6.636554973	-6.636554973	3.652285781	-3.319942772	-6.636554973	-6.636554973	-6.636554973	-6.636554973	-3.129795199	-6.636554973	-6.636554973	-6.636554973	-6.636554973	-6.636554973	-6.636554973	-6.636554973	-6.636554973	-6.636554973	-6.636554973	-6.636554973	3.6520985	-6.636554973	0.619408606
ENSG00000107404.19	-3.711675046	-3.316713435	-6.788389959	2.088847112	0.385652197	3.613437754	-4.778991868	-6.788389959	2.130304421	-0.078707341	2.453288677	-1.388381176	-6.788389959	0.499817186	0.099710346	-6.788389959	-4.604260359	-0.12786572	1.043805965	-6.788389959	-6.788389959	-3.060132583	1.971401306	-6.788389959
ENSG00000284372.1	-0.77394388	-0.77394388	-0.77394388	-0.77394388	-0.77394388	-0.77394388	-0.77394388	-0.77394388	-0.77394388	-0.77394388	-0.77394388	-0.77394388	-0.77394388	-0.77394388	-0.77394388	-0.77394388	-0.77394388	-0.77394388	-0.77394388	-0.77394388	-0.77394388	-0.77394388	-0.77394388	-0.77394388
ENSG00000162576.16	-6.713871662	-6.713871662	-4.489397941	-6.713871662	-6.713871662	4.303696558	-6.713871662	2.98370749	3.920246359	-6.713871662	-6.713871662	-6.713871662	-6.713871662	-6.713871662	1.949830034	-6.713871662	-6.713871662	-6.713871662	-2.303933247	-6.713871662	-4.204787475	-6.713871662	-6.713871662	-4.451972102
ENSG00000175756.13	5.474231248	5.234637374	5.35591838	5.020822548	4.930870077	4.708136681	4.564913763	3.399218347	4.521926982	4.81963861	4.87410938	3.689213275	4.811030825	4.771433651	5.252763987	3.884685906	-1.369358144	4.535844956	6.135378694	3.648372394	4.397281439	5.437546092	4.407373528	4.730500069
ENSG00000223663.2	-3.410937084	-3.410937084	-3.410937084	-3.410937084	-3.410937084	-3.410937084	-3.410937084	-3.410937084	-3.410937084	-3.410937084	-3.410937084	-3.410937084	-3.410937084	-3.410937084	-3.410937084	-3.410937084	-3.410937084	-3.410937084	-3.410937084	-3.410937084	-3.410937084	-3.410937084	-3.410937084	-3.410937084
ENSG00000221978.11	6.726384051	5.456698972	4.857047688	4.786253174	6.284973703	7.113399154	5.450789043	5.914792567	5.656449677	6.341957003	6.03633818	5.999661821	5.799142644	5.515596685	5.736893458	6.441612756	4.901730252	5.383529134	5.89223311	5.727236817	5.568890742	4.297404352	5.270899292	5.445095526
ENSG00000224870.6	3.295800947	3.530311653	4.405778574	4.535022974	-3.738768705	-2.48513302	3.167857767	5.571781779	4.813128245	3.641548442	5.453192069	3.446889444	4.173347308	-6.193368503	-6.193368503	2.893489565	4.160803539	5.117086652	1.93880373	-6.193368503	3.75272347	-6.193368503	4.828058202	4.638879392
ENSG00000242485.5	4.426497163	2.993785664	3.671486828	3.037525934	3.169537327	3.853272844	4.104552684	4.725381379	2.358008045	4.317708377	4.322183322	3.287284551	4.425574922	2.005977513	3.651819838	2.883574804	3.99024656	2.906440751	3.987087881	2.793762588	3.539460093	3.357317448	4.213510816	3.606524958
ENSG00000264293.2	-3.086057685	-3.086057685	-3.086057685	-3.086057685	-3.086057685	-3.086057685	-3.086057685	-3.086057685	-3.086057685	-3.086057685	-3.086057685	-3.086057685	-3.086057685	-3.086057685	-3.086057685	-3.086057685	-3.086057685	-3.086057685	-3.086057685	-3.086057685	-3.086057685	-3.086057685	-3.086057685	-3.086057685
ENSG00000272455.1	-5.464001057	-5.464001057	-5.464001057	2.354641569	-5.464001057	-5.464001057	-5.464001057	-5.464001057	-5.464001057	-5.464001057	-5.464001057	-5.464001057	-5.464001057	-5.464001057	-5.464001057	-5.464001057	-5.464001057	-0.658362761	-5.464001057	-5.464001057	-5.464001057	-5.464001057	-5.464001057	-5.464001057
ENSG00000235098.8	-6.259807292	-6.259807292	-6.259807292	-6.259807292	-6.259807292	-6.259807292	-6.259807292	-6.259807292	-6.259807292	-6.259807292	-6.259807292	-6.259807292	-6.259807292	-6.259807292	-6.259807292	-6.259807292	-6.259807292	-6.259807292	-6.259807292	-6.259807292	-6.259807292	-6.259807292	-6.259807292	-6.259807292
ENSG00000225905.1	-3.976109219	-3.976109219	-3.976109219	-3.976109219	-3.976109219	-3.976109219	-3.976109219	-3.976109219	-3.976109219	-3.976109219	-3.976109219	-3.976109219	-3.976109219	-3.976109219	-3.976109219	-3.976109219	-3.976109219	-3.976109219	-3.976109219	-3.976109219	-3.976109219	-3.976109219	-3.976109219	-3.976109219
ENSG00000205116.3	-3.833815336	-3.833815336	-3.833815336	-3.833815336	-3.833815336	-3.833815336	-3.833815336	-3.833815336	-3.833815336	-3.833815336	-3.833815336	-3.833815336	-3.833815336	-3.833815336	-3.833815336	-3.833815336	-3.833815336	-3.833815336	-3.833815336	-3.833815336	-3.833815336	-3.833815336	-3.833815336	-3.833815336
ENSG00000225285.1	-4.624316152	-4.624316152	-4.624316152	-4.624316152	-4.624316152	-4.624316152	-4.624316152	-4.624316152	-4.624316152	-4.624316152	-4.624316152	-4.624316152	-4.624316152	-4.624316152	-4.624316152	-4.624316152	-4.624316152	-4.624316152	-4.624316152	-4.624316152	-4.624316152	-4.624316152	-4.624316152	-4.624316152
ENSG00000179403.11	-7.197647384	-7.197647384	-7.197647384	-7.197647384	-7.197647384	-7.197647384	-7.197647384	-7.197647384	-7.197647384	-7.197647384	-7.197647384	-7.197647384	-7.197647384	-7.197647384	-7.197647384	-7.197647384	-7.197647384	-7.197647384	-7.197647384	-7.197647384	-7.197647384	-7.197647384	-7.197647384	-7.197647384
ENSG00000215915.9	-6.848402872	-4.72255783	-6.848402872	-6.848402872	-6.848402872	-3.670970088	-6.848402872	-6.848402872	-6.848402872	-6.848402872	-6.848402872	-6.848402872	-6.848402872	0.178614703	-6.848402872	0.420272695	-0.420987661	-6.848402872	-4.511658722	-6.848402872	-6.848402872	-6.848402872	-6.848402872	-6.848402872
ENSG00000160072.19	-4.19504556	3.142420812	2.614884033	1.882978586	1.356667384	0.705708141	1.515426596	2.650868159	2.111187895	2.833634828	1.850988656	2.997662745	1.760589419	1.055044379	2.326521414	2.589903655	1.77711007	-2.992928783	1.689545233	-7.798567079	-1.844286577	-2.55980757	2.160329487	0.653685559
ENSG00000197785.13	-4.236539037	-4.349008719	-4.25038004	3.818527291	-6.474853761	2.634236758	-4.465455671	-6.474853761	3.209020883	0.877532966	-4.253638068	2.989482001	-0.838914548	-6.474853761	2.256855237	0.873486342	1.814788115	-6.474853761	3.830185703	-3.98367112	2.652928424	-6.474853761	3.230316405	2.285931819
ENSG00000205090.8	-5.321753382	-5.321753382	-5.321753382	-5.321753382	-5.321753382	-5.321753382	-5.321753382	-5.321753382	-5.321753382	-5.321753382	-5.321753382	-5.321753382	-5.321753382	-5.321753382	-5.321753382	-5.321753382	-5.321753382	-5.321753382	-5.321753382	-5.321753382	-5.321753382	-5.321753382	-5.321753382	-5.321753382
ENSG00000160075.11	5.282162709	3.583929117	1.852262388	4.300919447	5.185086545	3.996619342	5.176996701	1.613193937	5.441026989	2.629045591	3.610523138	3.816243325	4.135751832	4.414656612	3.577282943	3.708069332	3.882812989	4.79496395	3.555084263	3.975937385	2.863242994	4.056719513	4.364421706	4.184454617
ENSG00000215014.4	-3.689846553	-5.928161277	-5.928161277	3.301519304	-1.126502707	-3.599474422	-5.928161277	-5.928161277	-5.928161277	-3.772536864	-5.928161277	-5.928161277	-5.928161277	-5.928161277	-5.928161277	-5.928161277	-3.744031677	-5.928161277	-5.928161277	-5.928161277	-3.419077091	-5.928161277	-5.928161277	-5.928161277
ENSG00000274481.1	-3.535157021	-3.535157021	-3.535157021	-3.535157021	-3.535157021	-3.535157021	-3.535157021	-3.535157021	-3.535157021	-3.535157021	-3.535157021	-3.535157021	-3.535157021	-3.535157021	-3.535157021	-3.535157021	-3.535157021	-3.535157021	-3.535157021	-3.535157021	-3.535157021	-3.535157021	-3.535157021	-3.535157021
ENSG00000228594.3	-5.917132499	-5.917132499	-5.917132499	-5.917132499	-5.917132499	-5.917132499	-5.917132499	-5.917132499	-5.917132499	-5.917132499	-5.917132499	-5.917132499	-5.917132499	-5.917132499	-5.917132499	-5.917132499	-5.917132499	-5.917132499	-0.284301355	-5.917132499	-5.917132499	-1.244357024	-5.917132499	-5.917132499
ENSG00000272106.1	-5.884239167	-5.884239167	-5.884239167	-5.884239167	-5.884239167	-5.884239167	1.18346679	-5.884239167	0.04046812	-5.884239167	-5.884239167	-3.403844484	-5.884239167	-2.082877037	-2.97257739	1.575911517	-5.884239167	-5.884239167	3.750782681	-5.884239167	-5.884239167	-5.884239167	-5.884239167	-5.884239167
ENSG00000197530.12	1.492517006	-0.836248358	0.856871954	1.476037965	-1.226837489	-0.166981075	-2.767534645	0.993320254	-0.052759648	-0.577021035	-1.14935086	-2.305878603	-0.681524389	0.03230761	-2.784141694	-0.602587112	-7.989168363	-7.989168363	0.647666791	0.17869113	-0.4655213	0.245413527	0.05549513	0.262068133
ENSG00000189409.13	-6.0416828	-6.0416828	-6.0416828	-6.0416828	0.387106105	-6.0416828	-6.0416828	-6.0416828	-6.0416828	-6.0416828	-6.0416828	-6.0416828	-6.0416828	-6.0416828	-6.0416828	-6.0416828	-6.0416828	-6.0416828	-6.0416828	-6.0416828	-6.0416828	-6.0416828	-6.0416828	-6.0416828
ENSG00000248333.8	2.271600049	4.293795771	2.33939615	3.615648336	1.678921208	2.88227673	2.708364145	3.327996594	3.881282646	2.462964799	4.034536238	2.307091307	3.951532283	4.225087632	1.694729958	3.019176952	-0.173846897	2.564805655	2.907808632	3.653575059	2.998949134	4.209026411	1.524398669	3.008322379
ENSG00000272004.1	-3.535157021	-3.535157021	-3.535157021	-3.535157021	-3.535157021	-3.535157021	-3.535157021	-3.535157021	-3.535157021	-3.535157021	-3.535157021	-3.535157021	-3.535157021	-3.535157021	-3.535157021	-3.535157021	-3.535157021	-3.535157021	-3.535157021	-3.535157021	-3.535157021	-3.535157021	-3.535157021	-3.535157021
ENSG00000189339.11	4.149574499	0.893099411	4.404052819	3.72029407	3.481106899	4.080768969	3.521567553	4.189968086	2.509164916	3.295472799	3.846125152	2.733306353	4.12966159	3.286302689	3.593600547	2.785451633	0.426956305	2.649438898	3.867074462	-2.679481922	3.118231983	2.541226912	3.336426556	3.722913335
ENSG00000269737.2	0.365793026	-5.720230658	-5.720230658	2.689630192	-5.720230658	-5.720230658	-5.720230658	-2.396184064	-5.720230658	-3.564606245	-3.499014965	-5.720230658	3.853191224	-5.720230658	3.158705552	-5.720230658	-5.720230658	-5.720230658	-5.720230658	-5.720230658	1.688592395	-5.720230658	-1.178448631	2.164648029
ENSG00000215914.4	-4.881404795	-4.881404795	-4.881404795	-4.881404795	-4.881404795	-4.881404795	-4.881404795	-4.881404795	-4.881404795	-4.881404795	-4.881404795	-4.881404795	-4.881404795	-4.881404795	-4.881404795	-4.881404795	-4.881404795	1.087565573	-4.881404795	-4.881404795	-4.881404795	-4.881404795	-4.881404795	-4.881404795
ENSG00000008128.22	1.437921066	0.369038666	-0.072474507	0.802270856	1.00996944	2.542261538	1.629793752	1.064577477	-0.43791125	-0.584702077	-2.567923505	0.993424227	1.246871799	-1.05201547	-4.998379271	0.928171989	-2.214459358	-7.090052796	-1.049471338	0.336449327	0.469924123	-4.256849501	-2.548270768	-1.436106147
ENSG00000268575.1	-7.201629589	-7.201629589	0.437630141	-0.812645953	-7.201629589	0.856630705	-7.201629589	1.646209046	-7.201629589	0.821687243	1.275309373	-0.986571957	0.754775798	-1.366669313	-4.289967813	-2.432748623	-4.18565921	-7.201629589	-7.201629589	-7.201629589	-3.287279567	-7.201629589	-4.753134904	1.370587724
ENSG00000227775.3	2.291408833	-2.16556767	2.78732154	0.134084563	0.852811584	3.325638293	0.7135586	-3.859872916	-0.803665826	2.101279277	-0.953458327	-1.086882195	1.856737224	1.287057469	0.207775483	2.56671169	-6.321230572	0.100876191	1.348226098	-6.321230572	0.873232461	-6.321230572	0.433698395	1.893601449
ENSG00000215790.6	1.639660945	-6.563726173	2.966395654	1.037779238	-1.762067602	2.342545148	-0.936753468	1.107500951	-1.212155092	1.705632861	1.543305894	0.849720176	1.392679214	1.07610999	-3.652064396	0.620627409	2.630653148	-1.259074157	-0.436971677	-4.072543532	-6.563726173	-0.752796608	1.059587325	1.495541492
ENSG00000008130.15	3.907050688	2.63627354	3.243738579	2.90316858	2.830511729	-3.239351399	1.76519472	2.587197064	1.937566144	3.420798865	-7.334762443	-1.11970481	1.922516288	1.301452377	3.843479005	3.560872826	3.948789718	2.394050849	-0.218368098	0.922990795	4.132144703	2.797297878	0.996196157	-4.231692647
ENSG00000078369.17	4.295693697	3.597948392	4.454831164	3.186050349	3.825252858	-1.263863383	3.244189892	3.207781638	4.018083439	4.103719009	3.416862757	4.156802202	3.535294418	3.625949222	4.096671322	3.872322658	2.472881684	2.176669403	4.933036909	1.330952187	4.330220703	4.295653739	3.968996873	3.847600083
ENSG00000231050.1	-4.714668071	-4.714668071	-4.714668071	-4.714668071	-4.714668071	4.104328328	-4.714668071	-4.714668071	3.890241675	-4.714668071	-4.714668071	-4.714668071	-4.714668071	-4.714668071	-4.714668071	-4.714668071	-4.714668071	-4.714668071	-4.714668071	-4.714668071	-4.714668071	-4.714668071	-4.714668071	-4.714668071
ENSG00000169885.9	-6.071831638	-6.071831638	-6.071831638	-6.071831638	-6.071831638	-6.071831638	-6.071831638	-2.747785044	-6.071831638	-6.071831638	-6.071831638	-6.071831638	-6.071831638	-6.071831638	-6.071831638	-6.071831638	-6.071831638	-6.071831638	-6.071831638	0.064355605	-6.071831638	-6.071831638	-6.071831638	-6.071831638
ENSG00000178821.12	-5.529736745	-5.529736745	-5.529736745	-5.529736745	-5.529736745	-5.529736745	-5.529736745	-5.529736745	-5.529736745	-5.529736745	-5.529736745	-5.529736745	-5.529736745	-5.529736745	-5.529736745	-5.529736745	-5.529736745	-5.529736745	-5.529736745	-5.529736745	-5.529736745	-5.529736745	-5.529736745	-5.529736745
ENSG00000142609.17	-8.23864537	-8.23864537	-8.23864537	-8.23864537	-8.23864537	-8.23864537	-8.23864537	-8.23864537	-8.23864537	-8.23864537	-8.23864537	-8.23864537	-8.23864537	-8.23864537	-8.23864537	-8.23864537	-8.23864537	-8.23864537	-8.23864537	-8.23864537	-8.23864537	-8.23864537	-8.23864537	-8.23864537
ENSG00000233542.1	-5.823515583	-5.823515583	-5.823515583	-5.823515583	-5.823515583	-5.823515583	-5.823515583	-5.823515583	-5.823515583	-5.823515583	-5.823515583	-5.823515583	-5.823515583	-5.823515583	-5.823515583	-5.823515583	-5.823515583	-5.823515583	-5.823515583	-5.823515583	-5.823515583	-5.823515583	-5.823515583	-5.823515583
ENSG00000187730.8	-7.331131715	-7.331131715	-7.331131715	-7.331131715	-7.331131715	-7.331131715	-7.331131715	-7.331131715	-7.331131715	-7.331131715	-7.331131715	-7.331131715	-7.331131715	-7.331131715	-7.331131715	-7.331131715	-7.331131715	-7.331131715	-7.331131715	-7.331131715	-7.331131715	-7.331131715	-7.331131715	-7.331131715
ENSG00000226969.1	-3.962763193	-3.962763193	1.531679508	-3.962763193	-3.962763193	-3.962763193	-3.962763193	-3.962763193	-3.962763193	-3.962763193	-3.962763193	-3.962763193	-3.962763193	-3.962763193	-3.962763193	-3.962763193	-3.962763193	-3.962763193	-3.962763193	-3.962763193	-3.962763193	-3.962763193	-3.962763193	-3.962763193
ENSG00000067606.16	2.188381324	1.869203183	-5.565428497	-0.553030422	-0.40775735	-7.789902218	0.730375414	0.634509388	1.373902685	-5.634277805	-3.821678035	0.579896117	1.484941997	-0.181614177	-7.789902218	-7.789902218	-1.622172872	-5.511207842	3.023811822	-4.433086096	-7.789902218	-0.308749635	-2.279426762	2.295863077
ENSG00000271806.1	-6.926099793	-6.926099793	-6.926099793	-6.926099793	-6.926099793	-6.926099793	-3.592901314	-6.926099793	-6.926099793	-6.926099793	-6.926099793	-6.926099793	2.383246519	-6.926099793	-6.926099793	-6.926099793	-6.926099793	-6.926099793	1.505970656	-6.926099793	-6.926099793	-6.926099793	-6.926099793	-6.926099793
ENSG00000182873.5	-5.651189014	-5.651189014	4.431830365	0.056471859	-5.651189014	2.571545275	-5.651189014	-5.651189014	-5.651189014	-5.651189014	-5.651189014	2.990875674	-5.651189014	-5.651189014	2.364122101	-5.651189014	1.27378805	4.090665113	-5.651189014	-5.651189014	3.167355643	2.825920589	-3.202694328	-0.367183656
ENSG00000162585.16	-2.300647275	0.760549002	0.067870309	0.087579425	-1.667449882	0.739143581	-1.174088871	-1.168694232	0.102057671	-0.381280322	0.524882986	-1.453551988	-0.393264741	-0.283981536	-0.615231779	0.634843405	-8.30545751	-1.440385145	-1.747999912	-3.713782122	1.856922475	-2.209701394	0.622238779	0.599401188
ENSG00000234396.3	-3.240028985	-3.240028985	-3.240028985	-3.240028985	-3.240028985	-3.240028985	-3.240028985	-3.240028985	-3.240028985	-3.240028985	-3.240028985	-3.240028985	-3.240028985	-3.240028985	-3.240028985	-3.240028985	-3.240028985	-3.240028985	-3.240028985	-3.240028985	-3.240028985	-3.240028985	-3.240028985	-3.240028985
ENSG00000157933.9	-7.461156439	-3.056013605	-7.461156439	2.156653582	-7.461156439	-0.354742294	-7.461156439	3.394895407	-7.461156439	-0.572524073	-1.47773749	-4.11618563	-7.461156439	0.802315593	0.642359405	-7.461156439	0.478847262	-5.182462063	-7.461156439	-7.461156439	0.632498746	-1.365400323	-3.225900347	-2.325045806
ENSG00000116151.13	0.592848057	-8.360052135	-8.360052135	0.91624515	-5.905452337	1.034241196	-8.360052135	-5.898694479	-1.638204486	-1.203410861	-3.837922844	-8.360052135	1.269061223	-5.950256966	-1.93676006	-8.360052135	-8.360052135	-3.768234082	-8.360052135	-5.868869494	-8.360052135	-8.360052135	-8.360052135	1.28741282
ENSG00000272161.1	-3.836744667	-3.836744667	-3.836744667	-3.836744667	-3.836744667	-3.836744667	-3.836744667	-3.836744667	-3.836744667	-3.836744667	-3.836744667	-3.836744667	-3.836744667	-3.836744667	-3.836744667	-3.836744667	-3.836744667	-3.836744667	-3.836744667	-3.836744667	-3.836744667	-3.836744667	-3.836744667	-3.836744667
ENSG00000269896.2	-6.124321257	-6.124321257	-6.124321257	-6.124321257	-6.124321257	-6.124321257	-6.124321257	-6.124321257	-6.124321257	-3.968696844	-6.124321257	-6.124321257	-6.124321257	-6.124321257	-6.124321257	-6.124321257	-6.124321257	-6.124321257	-6.124321257	-6.124321257	-6.124321257	-6.124321257	-6.124321257	-6.124321257
ENSG00000272420.1	-4.04104795	-4.04104795	-4.04104795	-4.04104795	-4.04104795	2.075798004	-4.04104795	-4.04104795	-4.04104795	-4.04104795	-4.04104795	-4.04104795	-4.04104795	-4.04104795	-4.04104795	-4.04104795	-4.04104795	-4.04104795	-4.04104795	-4.04104795	-4.04104795	-4.04104795	-4.04104795	1.993164186
ENSG00000157916.19	4.062789477	4.777298424	4.529929086	4.560857634	4.518020585	5.471009923	2.692497807	4.967922802	4.401655042	5.535803048	3.878486258	3.116149518	4.452215457	3.712589262	4.783437378	4.678965535	3.049596571	4.485762498	3.227310598	2.827097296	4.382704652	3.8498266	4.340032911	4.466084895
ENSG00000157911.9	-6.778902255	2.164285517	-4.554428534	-6.778902255	2.102423103	-6.778902255	-1.066185	-6.778902255	0.073000938	-6.778902255	-6.778902255	0.672795524	-4.531526927	-6.778902255	-6.778902255	1.924424785	-6.778902255	-6.778902255	-6.778902255	-6.778902255	-6.778902255	3.551538438	1.935671236	-0.830777752
ENSG00000149527.17	-8.287504213	-8.287504213	-8.287504213	0.997938345	-2.918229901	-8.287504213	-0.39852307	1.59366427	0.120010968	-8.287504213	-1.047406144	0.7181656	-8.287504213	1.861708193	-5.375842436	-4.077366755	-4.060793287	-2.507892355	0.821070901	0.624571356	-8.287504213	-4.559246837	-1.656892284	-5.184434417
ENSG00000224387.1	-3.721023566	-3.721023566	-3.721023566	-3.721023566	-3.721023566	-3.721023566	-3.721023566	-3.721023566	-3.721023566	-3.721023566	-3.721023566	-3.721023566	-3.721023566	-3.721023566	-3.721023566	-3.721023566	-3.721023566	-3.721023566	-3.721023566	-3.721023566	-3.721023566	-3.721023566	-3.721023566	-3.721023566
ENSG00000229393.1	-3.89692538	-3.89692538	-3.89692538	-3.89692538	-3.89692538	-3.89692538	-3.89692538	-3.89692538	-3.89692538	-3.89692538	-3.89692538	-3.89692538	-3.89692538	-3.89692538	-3.89692538	-3.89692538	-3.89692538	-3.89692538	-3.89692538	-3.89692538	-3.89692538	-3.89692538	-3.89692538	-3.89692538
ENSG00000157881.13	-2.666638676	4.259053701	1.577716077	3.542113301	3.662585124	3.358253852	3.923836304	3.821388173	-4.629705834	3.594208879	2.498026608	3.450360619	4.756335103	0.738206412	1.747216253	4.390551629	1.958391538	5.391059488	0.98379733	3.430433667	-4.700476988	4.177541322	2.662770743	2.659063138
ENSG00000197921.5	-5.242240012	-5.242240012	-5.242240012	-5.242240012	-5.242240012	-5.242240012	-5.242240012	-5.242240012	-5.242240012	-5.242240012	-5.242240012	-5.242240012	-5.242240012	-5.242240012	-5.242240012	-5.242240012	-5.242240012	-5.242240012	-5.242240012	-5.242240012	-5.242240012	-5.242240012	-5.242240012	-5.242240012
ENSG00000272449.1	-4.851302763	-4.851302763	-4.851302763	2.459091314	3.151241089	-4.851302763	-4.851302763	-4.851302763	-4.851302763	-4.851302763	-4.851302763	1.531520446	-0.851958506	3.018786903	2.56355967	3.117364229	-4.851302763	-4.851302763	3.238587694	-4.851302763	2.091296619	2.167259027	-2.402808077	-1.748232966
ENSG00000238164.6	-7.474618699	-4.52430457	-7.474618699	-7.474618699	1.015344967	-7.474618699	2.253845704	2.599865417	-7.474618699	-7.474618699	-7.474618699	-7.474618699	2.546703474	-7.474618699	-1.355452051	-5.047765287	0.334699868	-7.474618699	-7.474618699	2.997130341	1.513495869	-2.23585919	2.781140209	2.376322664
ENSG00000157873.17	5.123119115	4.898078629	4.830714323	5.250662124	3.589777706	4.686163534	4.996505581	5.799540526	5.01580239	4.43637406	2.352315474	4.936816502	5.60179506	5.625944877	3.998946147	4.941420652	0.728979477	5.665246563	4.557114466	4.391208709	4.192380563	4.393150551	4.595324523	5.166576948
ENSG00000225931.3	-5.232263595	-5.232263595	-5.232263595	-5.232263595	-5.232263595	-5.232263595	-5.232263595	-1.908217	-5.232263595	-5.232263595	-5.232263595	-5.232263595	-5.232263595	1.974024233	-5.232263595	-5.232263595	-5.232263595	-5.232263595	2.722795745	-2.741080954	-5.232263595	-5.232263595	-2.783768909	-5.232263595
ENSG00000228037.1	-4.181319678	-4.181319678	-4.181319678	4.228541173	-4.181319678	-1.852632822	-4.181319678	3.926933991	-1.601464337	-4.181319678	-4.181319678	-4.181319678	-4.181319678	-4.181319678	-4.181319678	-4.181319678	-4.181319678	-4.181319678	-4.181319678	-4.181319678	-4.181319678	-4.181319678	3.863343816	-4.181319678
ENSG00000157870.14	1.593125375	2.821737785	-4.385788022	3.247159284	0.563780414	0.692748897	1.861651701	4.714864212	2.857321883	-3.626359913	-6.610261743	-2.338088876	3.41106043	-4.200466574	2.04178707	-6.610261743	4.635884925	0.206327719	-6.610261743	-6.610261743	-4.101177556	0.820553119	1.700582077	2.665361807
ENSG00000142606.15	-6.799693452	-6.799693452	-6.799693452	-6.799693452	-6.799693452	-6.799693452	1.294926832	-2.242850982	-6.799693452	-6.799693452	-6.799693452	-6.799693452	-6.799693452	-6.799693452	-6.799693452	-6.799693452	-6.799693452	-6.799693452	-6.799693452	-6.799693452	-6.799693452	-6.799693452	-6.799693452	-6.799693452
ENSG00000237058.1	-3.434332651	-3.434332651	-3.434332651	-3.434332651	-3.434332651	-3.434332651	-3.434332651	-3.434332651	-3.434332651	-3.434332651	-3.434332651	-3.434332651	-3.434332651	-3.434332651	-3.434332651	-3.434332651	-3.434332651	-3.434332651	-3.434332651	-3.434332651	-3.434332651	-3.434332651	-3.434332651	-3.434332651
ENSG00000215912.12	-7.996882012	1.738234676	-7.996882012	-7.996882012	-7.996882012	-7.996882012	-7.996882012	-7.996882012	-7.996882012	-7.996882012	-7.996882012	-7.996882012	-7.996882012	-7.996882012	-7.996882012	-7.996882012	-7.996882012	-7.996882012	-7.996882012	-7.996882012	-7.996882012	-7.996882012	-7.996882012	-7.996882012
ENSG00000283259.1	-5.503247773	-5.503247773	-5.503247773	-5.503247773	-5.503247773	-5.503247773	-5.503247773	-5.503247773	-5.503247773	-5.503247773	-5.503247773	-5.503247773	-5.503247773	-5.503247773	-5.503247773	-5.503247773	-5.503247773	-5.503247773	-5.503247773	-5.503247773	-5.503247773	-5.503247773	-5.503247773	-5.503247773
ENSG00000233234.1	-4.136853537	-4.136853537	-0.549463145	-4.136853537	-4.136853537	-4.136853537	-4.136853537	-4.136853537	-4.136853537	-4.136853537	-4.136853537	-4.136853537	-4.136853537	-4.136853537	-4.136853537	-4.136853537	-4.136853537	-4.136853537	-4.136853537	-4.136853537	-4.136853537	-4.136853537	-4.136853537	-4.136853537
ENSG00000231630.1	-3.636134668	-3.636134668	-3.636134668	-3.636134668	-3.636134668	-3.636134668	-3.636134668	-3.636134668	-3.636134668	-3.636134668	-3.636134668	-3.636134668	-3.636134668	-3.636134668	-3.636134668	-3.636134668	-3.636134668	-3.636134668	-3.636134668	-3.636134668	-3.636134668	-3.636134668	-3.636134668	-3.636134668
ENSG00000169717.6	-5.36399167	-5.36399167	-5.36399167	-5.36399167	-5.36399167	-5.36399167	-5.36399167	-5.36399167	-5.36399167	-5.36399167	-5.36399167	-5.36399167	-5.36399167	-5.36399167	-5.36399167	-5.36399167	-5.36399167	-5.36399167	-5.36399167	-5.36399167	-5.36399167	-5.36399167	-5.36399167	-5.36399167
ENSG00000177133.10	-7.342511943	-7.342511943	-7.342511943	-7.342511943	-7.342511943	-7.342511943	-7.342511943	-7.342511943	-7.342511943	-7.342511943	-7.342511943	-7.342511943	-7.342511943	-7.342511943	-7.342511943	-7.342511943	-7.342511943	-7.342511943	-7.342511943	-7.342511943	-7.342511943	-7.342511943	-7.342511943	-7.342511943
ENSG00000142611.16	-8.145000612	-8.145000612	-8.145000612	-8.145000612	-8.145000612	-8.145000612	-8.145000612	-8.145000612	-8.145000612	-8.145000612	-8.145000612	-8.145000612	-8.145000612	-8.145000612	-8.145000612	-8.145000612	-8.145000612	-8.145000612	-8.145000612	-8.145000612	-8.145000612	-8.145000612	-8.145000612	-8.145000612
ENSG00000283572.1	-0.822038168	-0.822038168	-0.822038168	-0.822038168	-0.822038168	-0.822038168	-0.822038168	-0.822038168	-0.822038168	-0.822038168	-0.822038168	-0.822038168	-0.822038168	-0.822038168	-0.822038168	-0.822038168	-0.822038168	-0.822038168	-0.822038168	-0.822038168	-0.822038168	-0.822038168	-0.822038168	-0.822038168
ENSG00000226286.1	-3.764744943	-3.764744943	-3.764744943	-3.764744943	-3.764744943	-3.764744943	-3.764744943	-3.764744943	-3.764744943	-3.764744943	-3.764744943	-3.764744943	-3.764744943	-3.764744943	-3.764744943	-3.764744943	-3.764744943	-3.764744943	-3.764744943	-3.764744943	-3.764744943	-3.764744943	-3.764744943	-3.764744943
ENSG00000279839.1	-6.277702254	-6.277702254	-6.277702254	-6.277702254	-6.277702254	-6.277702254	-6.277702254	-6.277702254	-6.277702254	-6.277702254	-6.277702254	-6.277702254	-6.277702254	-6.277702254	-6.277702254	-6.277702254	-6.277702254	-6.277702254	-6.277702254	-6.277702254	-6.277702254	-6.277702254	-6.277702254	-6.277702254
ENSG00000272235.1	-6.648274057	-6.648274057	-6.648274057	-6.648274057	-6.648274057	-6.648274057	-6.648274057	-6.648274057	-6.648274057	-6.648274057	-6.648274057	-6.648274057	-6.648274057	-6.648274057	-6.648274057	-6.648274057	-6.648274057	-6.648274057	-6.648274057	-6.648274057	-6.648274057	-6.648274057	-6.648274057	-6.648274057
ENSG00000130762.14	-7.332948221	-7.332948221	-7.332948221	-7.332948221	-7.332948221	-7.332948221	-7.332948221	-7.332948221	-7.332948221	-7.332948221	-7.332948221	-7.332948221	-7.332948221	-7.332948221	-7.332948221	-7.332948221	-7.332948221	-7.332948221	-7.332948221	-7.332948221	-7.332948221	-7.332948221	-4.023055326	-7.332948221
ENSG00000272088.1	-3.468729659	-3.468729659	-3.468729659	-3.468729659	-3.468729659	-3.468729659	-3.468729659	-3.468729659	-3.468729659	-3.468729659	-3.468729659	-3.468729659	-3.468729659	-3.468729659	-3.468729659	-3.468729659	-3.468729659	-3.468729659	-3.468729659	-3.468729659	-3.468729659	-3.468729659	-3.468729659	-3.468729659
ENSG00000162591.15	-5.434140877	-0.420675915	2.375949963	-7.672455601	-5.217855803	2.497112444	-7.672455601	2.63024879	1.993846505	-5.516831188	1.533876906	0.593832355	2.042807751	1.381797636	-7.672455601	1.515309046	-7.672455601	-7.672455601	1.169367484	2.210136789	-7.672455601	-7.672455601	-7.672455601	0.505029494
ENSG00000207776.1	-1.476263331	-1.476263331	-1.476263331	-1.476263331	-1.476263331	-1.476263331	-1.476263331	-1.476263331	-1.476263331	-1.476263331	-1.476263331	-1.476263331	-1.476263331	-1.476263331	-1.476263331	-1.476263331	-1.476263331	-1.476263331	-1.476263331	-1.476263331	-1.476263331	-1.476263331	-1.476263331	-1.476263331
ENSG00000238260.1	-4.172071601	-4.172071601	-4.172071601	4.643372278	-4.172071601	-1.843384746	-4.172071601	-4.172071601	-4.172071601	-4.172071601	-4.172071601	-1.691676918	-4.172071601	-4.172071601	4.716827564	-4.172071601	-4.172071601	-4.172071601	-4.172071601	-4.172071601	-4.172071601	-4.172071601	-4.172071601	-4.172071601
ENSG00000158109.14	-6.128510792	-6.128510792	-1.852980758	4.845907876	3.876115294	-2.951078007	3.107987273	3.975816436	1.365238274	3.66767961	3.353809259	2.797883416	-0.862405549	-0.812875783	4.485244322	-0.272931727	4.37403348	-6.128510792	4.076084089	2.45892202	1.501491347	-6.128510792	-6.128510792	-6.128510792
ENSG00000116213.15	2.167600173	3.227028231	4.146211692	3.603310868	4.197514063	3.932387846	-4.965753034	0.915471908	4.614370013	4.150125638	2.682604718	3.592113828	3.946139496	2.511202865	3.005064588	1.969886457	2.203042558	3.122662421	2.571145115	2.308759204	2.470089339	2.714871131	3.538173245	4.285716055
ENSG00000078900.14	-7.614748469	-7.614748469	-7.614748469	-4.46316614	-5.160148671	-7.614748469	-5.605350379	-5.153390813	-7.614748469	-2.206465477	-5.393532776	1.502220881	1.922741934	-0.105468089	-7.614748469	-7.614748469	3.949412738	3.189791736	-7.614748469	2.119146649	-1.457122819	3.11491783	2.909100313	2.96181405
ENSG00000227589.1	-4.449721544	-4.449721544	-4.449721544	-4.449721544	-4.449721544	-4.449721544	-4.449721544	-4.449721544	-4.449721544	-4.449721544	-4.449721544	-4.449721544	-4.449721544	-4.449721544	-4.449721544	1.700738566	-4.449721544	3.926643569	-4.449721544	2.295984914	-4.449721544	-4.449721544	-4.449721544	3.708721169
ENSG00000235131.1	-3.346628051	-3.346628051	-3.346628051	-3.346628051	-3.346628051	-3.346628051	-3.346628051	-3.346628051	-3.346628051	-3.346628051	-3.346628051	-3.346628051	-3.346628051	-3.346628051	-3.346628051	-3.346628051	-3.346628051	-3.346628051	-3.346628051	-3.346628051	-3.346628051	-3.346628051	-3.346628051	-3.346628051
ENSG00000227372.11	-7.706884265	-7.706884265	-7.706884265	-3.082848285	-5.252284467	-7.706884265	3.882585552	3.113650834	2.621263015	-7.706884265	-0.125918621	-7.706884265	2.605583291	-5.297089096	3.452960596	-7.706884265	-7.706884265	-7.706884265	-7.706884265	-7.706884265	-2.841187308	2.797926506	0.75753304	-7.706884265
ENSG00000276189.1	-2.222217709	-2.222217709	-2.222217709	-2.222217709	-2.222217709	-2.222217709	-2.222217709	-2.222217709	-2.222217709	-2.222217709	-2.222217709	-2.222217709	-2.222217709	-2.222217709	-2.222217709	-2.222217709	-2.222217709	-2.222217709	-2.222217709	-2.222217709	-2.222217709	-2.222217709	-2.222217709	-2.222217709
ENSG00000162592.9	-6.95638032	-6.95638032	-6.95638032	-6.95638032	-6.95638032	-6.95638032	-6.95638032	-6.95638032	-6.95638032	-6.95638032	-6.95638032	-6.95638032	-6.95638032	-6.95638032	-6.95638032	-6.95638032	-6.95638032	-6.95638032	-6.95638032	-6.95638032	-6.95638032	-6.95638032	-6.95638032	-6.95638032
ENSG00000235169.7	-4.789146287	-4.789146287	-4.789146287	-4.789146287	-4.789146287	-4.789146287	-1.455947807	-2.327788631	0.159117433	-4.789146287	-4.789146287	-4.789146287	-4.789146287	-4.789146287	-4.789146287	-4.789146287	-4.789146287	-4.789146287	-4.789146287	-4.789146287	-4.789146287	-4.789146287	-4.789146287	-4.789146287
ENSG00000130764.9	3.063564349	3.370416626	-4.807656881	3.475685601	4.302370413	2.842037161	3.098018514	2.085262504	-3.037877429	2.892722974	2.147112148	0.841962779	1.145837194	3.561641423	0.539398258	2.239762593	-4.848001002	-4.753436225	2.076444513	3.18334578	3.333772593	2.243484776	3.359110049	3.593788151
ENSG00000266075.2	-3.105619952	-3.105619952	-3.105619952	-3.105619952	-3.105619952	-3.105619952	-3.105619952	-3.105619952	-3.105619952	-3.105619952	-3.105619952	-3.105619952	-3.105619952	-3.105619952	-3.105619952	-3.105619952	-3.105619952	-3.105619952	-3.105619952	-3.105619952	-3.105619952	-3.105619952	-3.105619952	-3.105619952
ENSG00000272153.1	-3.943868882	-3.943868882	-3.943868882	-3.943868882	1.831690702	-3.943868882	-3.943868882	-3.943868882	-3.943868882	-0.959967052	-3.943868882	-3.943868882	-3.943868882	-3.943868882	-3.943868882	-3.943868882	-3.943868882	-3.943868882	-3.943868882	-3.943868882	-3.943868882	-3.943868882	-3.943868882	-3.943868882
ENSG00000116198.12	2.580848353	1.842457052	-0.77663728	2.280527558	-0.66050607	3.420038597	1.546456612	2.178331296	2.835281797	2.679894549	-0.096820987	1.901808395	2.519828584	2.14626735	1.955175214	1.919181878	1.315513928	-0.02437251	2.73948375	1.063617227	3.427089823	-0.403733365	2.926456057	0.570014723
ENSG00000169598.15	1.499233088	3.151911859	3.52824577	-0.807382887	0.572726186	-3.631985897	-6.809418682	-6.809418682	-4.229563341	-6.809418682	-6.809418682	2.77167584	-3.195351195	2.568560209	1.587312357	2.311865089	2.831762778	-6.809418682	3.802456962	4.158163068	-6.809418682	-6.809418682	3.533114549	-1.268563491
ENSG00000198912.10	3.787519712	4.422088021	3.334677002	4.215722239	2.744917501	3.952218612	3.638409496	2.250105901	0.334175632	3.085033356	2.591565109	4.072809829	3.497747691	2.628004725	4.053600114	2.060942132	4.669860567	-0.17405918	4.175680569	3.598304596	0.800849923	2.433881539	3.155855781	2.629238842
ENSG00000236423.5	-6.879985518	-6.879985518	-6.879985518	-6.879985518	-6.879985518	-6.879985518	-6.879985518	-6.879985518	-6.879985518	-6.879985518	-6.879985518	-6.879985518	-6.879985518	-6.879985518	-6.879985518	-6.879985518	-6.879985518	-6.879985518	-6.879985518	-6.879985518	-6.879985518	-6.879985518	-6.879985518	-6.879985518
ENSG00000233304.6	-6.818337999	-6.818337999	-6.818337999	-6.818337999	-6.818337999	-6.818337999	-6.818337999	-6.818337999	-6.818337999	-6.818337999	-6.818337999	-6.818337999	-6.818337999	-6.818337999	-6.818337999	-6.818337999	-6.818337999	-6.818337999	-6.818337999	-6.818337999	-6.818337999	-6.818337999	-6.818337999	-6.818337999
ENSG00000226374.2	-5.746169214	-5.746169214	-5.746169214	-5.746169214	-5.746169214	-5.746169214	-5.746169214	-5.746169214	-5.746169214	-5.746169214	-5.746169214	-5.746169214	-5.746169214	-5.746169214	-5.746169214	-5.746169214	-5.746169214	-5.746169214	-5.746169214	-5.746169214	-5.746169214	-5.746169214	-5.746169214	-5.746169214
ENSG00000229280.1	-3.430459642	-3.430459642	-3.430459642	-3.430459642	-3.430459642	-3.430459642	-3.430459642	-3.430459642	-3.430459642	-3.430459642	-3.430459642	-3.430459642	-3.430459642	-3.430459642	-3.430459642	-3.430459642	-3.430459642	-3.430459642	-3.430459642	-3.430459642	-3.430459642	-3.430459642	-3.430459642	-3.430459642
ENSG00000235054.3	-5.93021982	-5.93021982	-5.93021982	-5.93021982	-5.93021982	-5.93021982	-5.93021982	-5.93021982	-5.93021982	-5.93021982	-5.93021982	-5.93021982	-5.93021982	-5.93021982	-5.93021982	-5.93021982	-5.93021982	-5.93021982	-5.93021982	-5.93021982	-5.93021982	-5.93021982	-5.93021982	-5.93021982
ENSG00000227169.2	-3.367034262	-3.367034262	-3.367034262	-3.367034262	-3.367034262	-3.367034262	-3.367034262	-3.367034262	-3.367034262	-3.367034262	-3.367034262	-3.367034262	-3.367034262	-3.367034262	-3.367034262	-3.367034262	-3.367034262	-3.367034262	-3.367034262	-3.367034262	-3.367034262	-3.367034262	-3.367034262	-3.367034262
ENSG00000232596.2	-5.852750525	-5.852750525	-5.852750525	-5.852750525	-5.852750525	-5.852750525	-5.852750525	-5.852750525	-5.852750525	-5.852750525	-5.852750525	-5.852750525	-5.852750525	-5.852750525	-5.852750525	-5.852750525	-5.852750525	-5.852750525	-5.852750525	-5.852750525	-5.852750525	-5.852750525	-5.852750525	-5.852750525
ENSG00000196581.10	-8.489934946	-8.489934946	-8.489934946	-8.489934946	-8.489934946	-8.489934946	-1.523321916	-8.489934946	-8.489934946	-8.489934946	-8.489934946	-8.489934946	-8.489934946	-8.489934946	-8.489934946	-8.489934946	-8.489934946	-8.489934946	-8.489934946	-8.489934946	-8.489934946	-8.489934946	-8.489934946	-8.489934946
ENSG00000231510.1	-3.701872466	-3.701872466	-3.701872466	-3.701872466	-3.701872466	-3.701872466	-3.701872466	-3.701872466	-3.701872466	-3.701872466	-3.701872466	-3.701872466	-3.701872466	-3.701872466	-3.701872466	-3.701872466	-3.701872466	-3.701872466	-3.701872466	-3.701872466	-3.701872466	-3.701872466	-3.701872466	-3.701872466
ENSG00000260972.1	-5.62007168	-5.62007168	-5.62007168	-5.62007168	-5.62007168	-5.62007168	-5.62007168	-5.62007168	-5.62007168	-5.62007168	-5.62007168	-5.62007168	-5.62007168	-5.62007168	-5.62007168	-5.62007168	-5.62007168	-5.62007168	-5.62007168	-5.62007168	-5.62007168	-5.62007168	-5.62007168	-5.62007168
ENSG00000283356.1	-1.968116428	-1.968116428	-1.968116428	-1.968116428	-1.968116428	-1.968116428	-1.968116428	-1.968116428	-1.968116428	-1.968116428	-1.968116428	-1.968116428	-1.968116428	-1.968116428	-1.968116428	-1.968116428	-1.968116428	-1.968116428	-1.968116428	-1.968116428	-1.968116428	-1.968116428	-1.968116428	-1.968116428
ENSG00000236948.2	-4.988015985	-4.988015985	-4.988015985	0.036356324	1.104194757	1.128829969	-4.988015985	-4.988015985	-4.988015985	-4.988015985	-4.988015985	-4.988015985	-4.988015985	-4.988015985	-4.988015985	-4.988015985	-4.988015985	-4.988015985	-4.988015985	-4.988015985	-4.988015985	-4.988015985	-4.988015985	-4.988015985
ENSG00000264341.1	-1.08112539	-1.08112539	-1.08112539	-1.08112539	-1.08112539	-1.08112539	-1.08112539	-1.08112539	-1.08112539	-1.08112539	-1.08112539	-1.08112539	-1.08112539	-1.08112539	-1.08112539	-1.08112539	-1.08112539	-1.08112539	-1.08112539	-1.08112539	-1.08112539	-1.08112539	-1.08112539	-1.08112539
ENSG00000264101.1	-1.020583848	-1.020583848	-1.020583848	-1.020583848	-1.020583848	-1.020583848	-1.020583848	-1.020583848	-1.020583848	-1.020583848	-1.020583848	-1.020583848	-1.020583848	-1.020583848	-1.020583848	-1.020583848	-1.020583848	-1.020583848	-1.020583848	-1.020583848	-1.020583848	-1.020583848	-1.020583848	-1.020583848
ENSG00000131697.17	-8.575939886	-8.575939886	-8.575939886	-0.462091536	-8.575939886	-6.247253031	-8.575939886	-2.065817393	1.522533683	-8.575939886	-8.575939886	-8.575939886	-8.575939886	0.754493745	1.79642835	-0.015841539	-8.575939886	-8.575939886	-8.575939886	-8.575939886	1.278054897	1.230570932	-6.127445201	-8.575939886
ENSG00000069424.14	4.281659053	5.109546812	4.073322661	5.583535673	5.056119224	4.154778621	3.279013866	4.431951215	3.648990358	4.108484999	4.934777564	3.676334211	4.077104531	4.232753077	4.42732672	4.856070096	3.101896354	5.467335422	4.310538953	5.013018003	4.435607312	4.401487004	3.936984809	3.828787
ENSG00000116254.17	-8.163055636	-8.163055636	-8.163055636	-8.163055636	-8.163055636	-8.163055636	-8.163055636	-3.912898209	-8.163055636	-8.163055636	-8.163055636	-8.163055636	-8.163055636	-8.163055636	-8.163055636	-8.163055636	-8.163055636	-8.163055636	-8.163055636	-8.163055636	-8.163055636	-8.163055636	-8.163055636	-8.163055636
ENSG00000116251.9	4.0400751	4.271744702	3.53869673	3.426616001	3.134248951	5.762645628	5.16642865	4.542484092	5.03814492	3.804709498	5.251825189	3.635171074	4.230571267	3.110079727	4.038494447	2.682162759	3.78237257	2.313630275	4.655302384	2.364525821	3.098511159	1.959674601	3.37834415	1.766372897
ENSG00000226944.1	-3.453543255	-3.453543255	-3.453543255	-3.453543255	-3.453543255	-3.453543255	-3.453543255	-3.453543255	-3.453543255	-3.453543255	-3.453543255	-3.453543255	-3.453543255	-3.453543255	-3.453543255	-3.453543255	-3.453543255	-3.453543255	-3.453543255	-3.453543255	-3.453543255	-3.453543255	-3.453543255	-3.453543255
ENSG00000158286.12	-7.576268556	-7.576268556	-7.576268556	-7.576268556	-7.576268556	-5.247581701	-7.576268556	-7.576268556	-7.576268556	-7.576268556	-5.355052862	-7.576268556	-7.576268556	-5.166473387	0.474974127	-7.576268556	-5.392138956	-7.576268556	3.035607088	-7.576268556	-7.576268556	0.687363881	-7.576268556	1.469969767
ENSG00000116237.15	0.14342105	-2.997145238	3.358293513	5.268709579	1.742163293	3.836484815	4.224933217	0.116316826	-3.698948866	4.071365554	3.029744149	2.419632867	-4.065962461	3.534518283	3.402717264	3.033719028	4.35451837	1.172488562	3.628059735	4.062061406	3.181980395	4.51799113	3.439301342	2.733285006
ENSG00000225077.2	-5.609833707	-5.609833707	-5.609833707	-5.609833707	-5.609833707	-5.609833707	-5.609833707	-5.609833707	-5.609833707	-5.609833707	-5.609833707	-5.609833707	-5.609833707	-5.609833707	-5.609833707	-5.609833707	-5.609833707	-5.609833707	-5.609833707	-5.609833707	-5.609833707	-5.609833707	-5.609833707	-5.609833707
ENSG00000173673.7	-4.336315677	-4.336315677	-4.336315677	-4.336315677	-4.336315677	-4.336315677	-4.336315677	-4.336315677	-4.336315677	-4.336315677	-4.336315677	-4.336315677	-4.336315677	-4.336315677	-4.336315677	-4.336315677	-4.336315677	-4.336315677	-4.336315677	-4.336315677	-4.336315677	-4.336315677	-4.336315677	-4.336315677
ENSG00000158292.6	-6.886361298	-6.886361298	-6.886361298	-6.886361298	-6.886361298	-6.886361298	-6.886361298	-6.886361298	-6.886361298	-6.886361298	2.802140668	-6.886361298	-6.886361298	-6.886361298	-2.772651519	-6.886361298	-6.886361298	-6.886361298	-6.886361298	-6.886361298	-6.886361298	-6.886361298	-6.886361298	-6.886361298
ENSG00000097021.19	2.750256693	2.269657716	3.573192309	-6.901129448	-6.901129448	-3.192893965	-4.891731357	2.015604506	-6.901129448	4.442956753	1.515229629	4.294991032	-2.133618919	4.025617906	4.356150367	3.125078689	3.322275025	3.416441253	4.623668232	-6.901129448	4.098143036	4.462685198	5.349790598	3.524331655
ENSG00000271746.1	-4.600384643	-4.600384643	-4.600384643	-4.600384643	-4.600384643	-4.600384643	-4.600384643	-4.600384643	-4.600384643	-4.600384643	-4.600384643	-4.600384643	-4.600384643	-4.600384643	-4.600384643	-4.600384643	-4.600384643	-4.600384643	-4.600384643	-4.600384643	-4.600384643	-4.600384643	-4.600384643	-4.600384643
ENSG00000069812.11	-7.291913472	-7.291913472	-7.291913472	-7.291913472	-7.291913472	-7.291913472	-7.291913472	-7.291913472	-7.291913472	-7.291913472	-7.291913472	-7.291913472	-7.291913472	-7.291913472	-7.291913472	-7.291913472	-7.291913472	-7.291913472	-7.291913472	-7.291913472	-7.291913472	-7.291913472	-7.291913472	-3.660963226
ENSG00000187017.15	-7.652644287	-7.652644287	-7.652644287	-7.652644287	-5.198044489	-7.652644287	-7.652644287	-7.652644287	-7.652644287	-7.652644287	-7.652644287	-7.652644287	-7.652644287	-3.462349057	-7.652644287	-7.652644287	-7.652644287	-7.652644287	-7.652644287	-7.652644287	-7.652644287	-7.652644287	-7.652644287	-2.681339592
ENSG00000265392.1	-0.868580754	-0.868580754	-0.868580754	-0.868580754	-0.868580754	-0.868580754	-0.868580754	-0.868580754	-0.868580754	-0.868580754	-0.868580754	-0.868580754	-0.868580754	-0.868580754	-0.868580754	-0.868580754	-0.868580754	-0.868580754	-0.868580754	-0.868580754	-0.868580754	-0.868580754	-0.868580754	-0.868580754
ENSG00000231868.1	-3.346628051	-3.346628051	-3.346628051	-3.346628051	-3.346628051	-3.346628051	-3.346628051	-3.346628051	-3.346628051	-3.346628051	-3.346628051	-3.346628051	-3.346628051	-3.346628051	-3.346628051	-3.346628051	-3.346628051	-3.346628051	-3.346628051	-3.346628051	-3.346628051	-3.346628051	-3.346628051	-3.346628051
ENSG00000215788.9	6.085192577	3.705560683	5.681339675	4.892353965	4.972030646	6.335583539	5.571444328	5.79754587	5.952324394	5.598626607	5.138886568	5.214135296	5.049478206	5.253696501	5.545237126	5.945964011	3.434194017	4.534839795	5.32475316	4.506115934	5.742154448	5.647659997	4.770678508	6.766807949
ENSG00000171680.21	-7.675322155	-7.675322155	-7.675322155	-7.675322155	-7.675322155	-7.675322155	-7.675322155	-7.675322155	-7.675322155	-7.675322155	-7.675322155	-7.675322155	0.50264564	-7.675322155	-7.675322155	-7.675322155	-7.675322155	-7.675322155	-7.675322155	-7.675322155	-7.675322155	-7.675322155	-5.22682747	-7.675322155
ENSG00000162408.10	4.468330618	2.519875467	2.630356228	3.338574427	3.029970267	3.964763318	4.292083193	-3.863425018	3.211322457	2.996937372	3.164155897	-1.600355176	2.711113349	2.094383252	2.514922163	3.571889698	-4.183374804	2.913059279	-0.112739283	2.695547804	3.245597765	2.092750135	3.191919161	-0.432240251
ENSG00000253022.1	-1.685716697	4.543504106	-1.685716697	-1.685716697	-1.685716697	-1.685716697	-1.685716697	-1.685716697	-1.685716697	-1.685716697	-1.685716697	-1.685716697	-1.685716697	-1.685716697	-1.685716697	-1.685716697	-1.685716697	-1.685716697	4.808306637	-1.685716697	-1.685716697	-1.685716697	-1.685716697	-1.685716697
ENSG00000229519.2	-3.538759257	-3.538759257	-3.538759257	-3.538759257	-3.538759257	-3.538759257	-3.538759257	-3.538759257	-3.538759257	-3.538759257	-3.538759257	-3.538759257	-3.538759257	-3.538759257	3.761330312	-3.538759257	-3.538759257	-3.538759257	-3.538759257	-3.538759257	-3.538759257	-3.538759257	-3.538759257	-3.538759257
ENSG00000173662.20	-6.389152668	-6.389152668	-6.389152668	-6.389152668	-6.389152668	-6.389152668	-6.389152668	-6.389152668	-6.389152668	-6.389152668	-6.389152668	-6.389152668	-6.389152668	-6.389152668	-6.389152668	-6.389152668	-6.389152668	-6.389152668	-6.389152668	-6.389152668	-6.389152668	-6.389152668	-6.389152668	-6.389152668
ENSG00000204859.12	-1.10922069	3.86787332	1.783098868	2.328618225	-3.175490148	4.516230464	1.98170073	2.846284831	3.999323575	2.377809026	3.392946911	1.528921783	3.334642932	4.928471224	3.138659303	3.086330326	3.353291776	3.852237031	4.417307042	-7.027971593	1.697676672	3.488954427	4.240295443	4.502561471
ENSG00000162413.16	4.029331948	2.937203564	0.923535489	2.828326516	3.164787445	-5.315203693	-7.643890548	-5.182532892	-3.257411358	0.764015431	-0.369254295	2.896879601	-2.121012853	2.569635238	3.375631076	0.535494981	4.022923589	-0.018388477	-7.643890548	3.317015389	3.983553496	2.572309877	3.064265212	3.998802931
ENSG00000116273.5	3.175826188	3.332002579	4.669896564	-4.431752645	-6.737182865	-6.737182865	3.65902933	-4.275825209	-6.737182865	2.077335143	2.722800888	3.781234604	-6.737182865	-4.327387696	2.563507157	3.289025272	5.061794281	-4.458488489	3.737654886	-6.737182865	3.269390545	2.184649866	-6.737182865	1.730622337
ENSG00000041988.15	2.048262527	3.083368746	-6.882822677	3.004939597	2.249551869	3.946592877	0.744340811	-6.882822677	2.094052275	-6.882822677	0.829932157	2.806284608	3.96666507	-4.473027508	1.647207931	1.805274426	2.514765978	3.183217204	2.957427414	-6.882822677	-2.270297366	2.092672478	1.428021143	1.786757445
ENSG00000007923.15	4.303459048	4.106653233	3.416736491	0.911083004	3.561994176	3.181797223	1.567946317	4.134977795	-1.851194265	1.262689549	4.242476073	2.708484669	3.745815117	3.948550652	3.039645023	3.12803382	2.525395894	-4.080958772	4.248788189	4.077914936	2.783927985	3.106933026	3.513059768	4.167360419
ENSG00000228750.6	-5.986697854	-5.986697854	-5.986697854	-5.986697854	-5.986697854	-5.986697854	-5.986697854	-5.986697854	-5.986697854	-5.986697854	-5.986697854	-5.986697854	-5.986697854	-5.986697854	-5.986697854	-5.986697854	-5.986697854	-5.986697854	-5.986697854	-5.986697854	-5.986697854	-5.986697854	-5.986697854	-5.986697854
ENSG00000237436.1	-3.588268357	-3.588268357	-3.588268357	-3.588268357	-3.588268357	-3.588268357	-3.588268357	-3.588268357	-3.588268357	-3.588268357	-3.588268357	-3.588268357	-3.588268357	1.160403919	-3.588268357	-3.588268357	-3.588268357	-3.588268357	-3.588268357	-3.588268357	-3.588268357	-3.588268357	0.257260635	-3.588268357
ENSG00000171735.18	1.096962947	-0.618345366	1.008702169	-0.704457454	1.374483285	1.484662735	0.867646261	0.499820114	-0.338121393	-0.831379538	0.841723228	-1.119459659	2.360016255	0.338576106	-0.688445056	1.046675797	-0.543568944	-2.87911425	-0.870766164	-2.250877726	-0.815342652	0.479265633	-0.770802032	0.204543251
ENSG00000227950.1	-3.051172168	-3.051172168	-3.051172168	-3.051172168	-3.051172168	-3.051172168	-3.051172168	-3.051172168	-3.051172168	-3.051172168	-3.051172168	-3.051172168	-3.051172168	-3.051172168	-3.051172168	-3.051172168	-3.051172168	-3.051172168	-3.051172168	-3.051172168	-3.051172168	2.759757397	3.513018732	-3.051172168
ENSG00000237365.1	-3.338384057	-3.338384057	-3.338384057	-3.338384057	-3.338384057	-3.338384057	-3.338384057	-3.338384057	-3.338384057	-3.338384057	-3.338384057	-3.338384057	-3.338384057	-3.338384057	-3.338384057	-3.338384057	-3.338384057	-3.338384057	-3.338384057	-3.338384057	-3.338384057	-3.338384057	-3.338384057	-3.338384057
ENSG00000207056.1	-2.257623045	-2.257623045	-2.257623045	-2.257623045	-2.257623045	-2.257623045	-2.257623045	-2.257623045	-2.257623045	-2.257623045	-2.257623045	-2.257623045	-2.257623045	-2.257623045	-2.257623045	-2.257623045	-2.257623045	-2.257623045	-2.257623045	-2.257623045	-2.257623045	-2.257623045	-2.257623045	-2.257623045
ENSG00000237402.1	-3.403053485	-3.403053485	-3.403053485	-3.403053485	-3.403053485	-3.403053485	-3.403053485	-3.403053485	-3.403053485	-3.403053485	-3.403053485	-3.403053485	-3.403053485	-3.403053485	-3.403053485	-3.403053485	-3.403053485	-3.403053485	-3.403053485	-3.403053485	-3.403053485	-3.403053485	-3.403053485	-3.403053485
ENSG00000237728.2	-4.430459642	-4.430459642	-4.430459642	-4.430459642	-4.430459642	-4.430459642	-4.430459642	-4.430459642	-4.430459642	-4.430459642	-4.430459642	-4.430459642	-4.430459642	-4.430459642	-4.430459642	-4.430459642	-4.430459642	-4.430459642	-4.430459642	-4.430459642	-4.430459642	-4.430459642	-4.430459642	-4.430459642
ENSG00000225126.1	-3.387155858	-3.387155858	-3.387155858	-3.387155858	-3.387155858	-3.387155858	-3.387155858	-3.387155858	-3.387155858	-3.387155858	-3.387155858	-3.387155858	-3.387155858	-3.387155858	0.425310441	-3.387155858	-3.387155858	-3.387155858	-3.387155858	-3.387155858	-3.387155858	-3.387155858	-3.387155858	-3.387155858
ENSG00000270171.1	-5.640332213	-5.640332213	-5.640332213	-5.640332213	-5.640332213	-5.640332213	-5.640332213	-5.640332213	-5.640332213	-5.640332213	-5.640332213	-5.640332213	-5.640332213	-5.640332213	-5.640332213	-5.640332213	-5.640332213	-5.640332213	-5.640332213	-5.640332213	-5.640332213	-5.640332213	-5.640332213	-5.640332213
ENSG00000270035.1	-4.04611894	-4.04611894	-4.04611894	-4.04611894	-4.04611894	-4.04611894	-4.04611894	-4.04611894	-4.04611894	-4.04611894	-4.04611894	-4.04611894	-4.04611894	-4.04611894	-4.04611894	-4.04611894	-4.04611894	-4.04611894	-4.04611894	-4.04611894	-4.04611894	-4.04611894	-4.04611894	-4.04611894
ENSG00000269978.1	-2.951996762	-2.951996762	-2.951996762	-2.951996762	-2.951996762	-2.951996762	-2.951996762	-2.951996762	-2.951996762	-2.951996762	-2.951996762	-2.951996762	-2.951996762	-2.951996762	-2.951996762	-2.951996762	-2.951996762	-2.951996762	-2.951996762	-2.951996762	-2.951996762	-2.951996762	-2.951996762	-2.951996762
ENSG00000049245.12	-1.066836043	3.678013222	-6.321753382	4.66112267	3.714003626	5.44532734	-3.503662769	4.819830842	5.531652292	4.082963381	-1.235744286	3.695324001	4.870456666	1.221290161	3.457295498	1.400065553	4.602613669	-0.352783015	-0.688922239	4.453761837	5.406906813	2.722321213	2.408050715	-2.305176576
ENSG00000269925.1	-3.509686333	-3.509686333	-3.509686333	-3.509686333	-3.509686333	-3.509686333	-3.509686333	-3.509686333	-3.509686333	-3.509686333	-3.509686333	-3.509686333	-3.509686333	-3.509686333	0.85310149	-3.509686333	-3.509686333	-3.509686333	-3.509686333	-3.509686333	-3.509686333	-3.509686333	-3.509686333	-3.509686333
ENSG00000049246.14	-0.115470475	-4.020998211	-7.874828902	-2.685465461	-7.874828902	-0.609052571	-2.653195184	-7.874828902	-7.874828902	-7.874828902	-7.874828902	2.917679932	0.462095693	-0.365548522	-7.874828902	1.188613687	-7.874828902	-7.874828902	2.334711008	-7.874828902	-2.440758707	-0.856267112	1.94152994	0.480413879
ENSG00000236266.1	3.441250186	-4.588268357	-4.588268357	-4.588268357	-4.588268357	2.786446348	-4.588268357	-4.588268357	-4.588268357	-4.588268357	-4.588268357	-4.588268357	0.677836886	-4.588268357	-4.588268357	-0.378130899	-4.588268357	-4.588268357	-4.588268357	-4.588268357	-4.588268357	-4.588268357	-4.588268357	-4.588268357
ENSG00000049247.13	5.501247602	4.380343498	-3.473376732	6.273378762	-3.243250655	4.248693806	3.320267081	1.343404349	-5.697850453	3.640217144	4.321170187	-5.697850453	-3.450475124	4.769743181	-5.697850453	5.091182816	-5.697850453	5.161567969	4.683671639	4.332346774	3.276870151	-2.864647158	1.788691028	5.489428988
ENSG00000049249.8	-0.484489114	1.787778621	3.116728965	2.209723084	0.934022166	-3.119158527	-5.51012042	-4.195471916	-4.93966317	5.172016992	2.027807578	3.550102457	1.247967948	3.144981897	4.490555578	-0.424722944	4.795201472	3.389880125	2.122836102	4.111639061	4.418591518	4.151280759	4.547257239	5.170966025
ENSG00000270330.1	-3.362976045	-3.362976045	-3.362976045	-3.362976045	-3.362976045	-3.362976045	-3.362976045	-3.362976045	-3.362976045	-3.362976045	-3.362976045	-3.362976045	-3.362976045	-3.362976045	-3.362976045	-3.362976045	-3.362976045	-3.362976045	-3.362976045	-3.362976045	-3.362976045	-3.362976045	-3.362976045	-3.362976045
ENSG00000116288.12	6.309980022	5.287282194	6.381103498	6.273871239	6.053042292	6.198750276	5.953205682	5.877684156	6.31278722	6.728814787	6.276524628	6.518286164	5.711599933	6.177108653	6.510440718	5.964764962	7.186694984	6.558976617	6.671874554	6.936766316	5.901949161	6.694176502	6.68409172	6.68909508
ENSG00000200344.1	2.410776302	-1.577801358	-1.577801358	-1.577801358	-1.577801358	-1.577801358	-1.577801358	-1.577801358	5.747022915	-1.577801358	5.01067956	-1.577801358	-1.577801358	4.257158919	5.424838932	4.740325364	6.185185488	6.694552669	5.495839305	-1.577801358	-1.577801358	-1.577801358	-1.577801358	-1.577801358
ENSG00000116285.12	-6.922657427	0.963167461	-6.922657427	-4.617227207	-6.922657427	-6.922657427	-6.922657427	-6.922657427	3.270889377	3.335069279	0.73881716	-4.442262744	-6.922657427	2.286836042	-1.595362861	-6.922657427	-6.922657427	-4.643963051	-6.922657427	-3.565841305	-6.922657427	-4.089454132	-6.922657427	1.177101973
ENSG00000238290.1	-5.888480312	-5.888480312	-5.888480312	-5.888480312	-5.888480312	-5.888480312	-5.888480312	-5.888480312	-5.888480312	-5.888480312	-5.888480312	-5.888480312	-5.888480312	-5.888480312	-5.888480312	-5.888480312	-5.888480312	-5.888480312	-5.888480312	-5.888480312	-5.888480312	-5.888480312	-5.888480312	-5.888480312
ENSG00000232848.1	-4.535157021	-4.535157021	-4.535157021	-4.535157021	-4.535157021	-4.535157021	-4.535157021	-4.535157021	-4.535157021	-4.535157021	-4.535157021	-4.535157021	-4.535157021	-4.535157021	-4.535157021	-4.535157021	-4.535157021	-4.535157021	-4.535157021	-4.535157021	-4.535157021	-4.535157021	-4.535157021	-4.535157021
ENSG00000229305.1	-4.961421775	-4.961421775	-4.961421775	-4.961421775	-4.961421775	-4.961421775	-4.961421775	-4.961421775	-4.961421775	-4.961421775	-4.961421775	-4.961421775	-4.961421775	-4.961421775	-4.961421775	-4.961421775	-4.961421775	-4.961421775	-4.961421775	-4.961421775	-4.961421775	-4.961421775	-4.961421775	-4.961421775
ENSG00000227634.2	-4.783084534	-4.783084534	-4.783084534	-4.783084534	-4.783084534	-4.783084534	-4.783084534	-4.783084534	-4.783084534	-4.783084534	-4.783084534	-4.783084534	-4.783084534	-4.783084534	-4.783084534	-4.783084534	-4.783084534	-4.783084534	-4.783084534	-4.783084534	-4.783084534	-4.783084534	-4.783084534	-4.783084534
ENSG00000200975.1	-2.248852835	-2.248852835	-2.248852835	-2.248852835	-2.248852835	-2.248852835	-2.248852835	-2.248852835	-2.248852835	-2.248852835	-2.248852835	-2.248852835	-2.248852835	-2.248852835	-2.248852835	-2.248852835	-2.248852835	-2.248852835	-2.248852835	-2.248852835	-2.248852835	-2.248852835	-2.248852835	-2.248852835
ENSG00000233645.1	-3.789146287	-3.789146287	-3.789146287	-3.789146287	-3.789146287	-3.789146287	-3.789146287	-3.789146287	-3.789146287	-3.789146287	-3.789146287	-3.789146287	-3.789146287	-3.789146287	-3.789146287	-3.789146287	-3.789146287	-3.789146287	-3.789146287	-3.789146287	-3.789146287	-3.789146287	-3.789146287	-3.789146287
ENSG00000251977.1	-1.632767817	-1.632767817	-1.632767817	-1.632767817	-1.632767817	-1.632767817	-1.632767817	-1.632767817	-1.632767817	-1.632767817	-1.632767817	-1.632767817	-1.632767817	-1.632767817	-1.632767817	-1.632767817	-1.632767817	-1.632767817	-1.632767817	-1.632767817	-1.632767817	-1.632767817	-1.632767817	-1.632767817
ENSG00000162426.14	-4.148841133	-6.387155858	-6.387155858	-6.387155858	-6.387155858	-6.387155858	-6.387155858	-6.387155858	-6.387155858	-6.387155858	-6.387155858	-6.387155858	-6.387155858	-6.387155858	1.681722498	2.954528965	-6.387155858	-6.387155858	-6.387155858	-6.387155858	-6.387155858	-6.387155858	-6.387155858	-6.387155858
ENSG00000252254.1	-1.711479793	-1.711479793	-1.711479793	-1.711479793	-1.711479793	-1.711479793	-1.711479793	-1.711479793	-1.711479793	-1.711479793	-1.711479793	-1.711479793	-1.711479793	-1.711479793	-1.711479793	-1.711479793	-1.711479793	-1.711479793	-1.711479793	-1.711479793	-1.711479793	-1.711479793	-1.711479793	-1.711479793
ENSG00000142599.17	2.462832571	2.190533212	2.200939237	0.396032899	1.252416994	3.45753685	3.016272943	2.579881853	2.89245891	0.244466495	1.339149438	-0.072435979	-1.508272768	-1.402534007	2.510555115	0.337374502	-6.196893778	2.008748186	-2.748192234	-8.381023378	-0.312366522	1.312609747	0.896790112	-6.119123818
ENSG00000232912.5	4.011909276	4.840905887	-4.346628051	-4.346628051	-4.346628051	4.510420142	-4.346628051	-4.346628051	3.065129627	-2.191003638	-2.125412357	-4.346628051	-4.346628051	2.027816553	-4.346628051	3.250281142	-4.346628051	1.530767576	4.135340675	-4.346628051	3.213348868	3.484249977	-4.346628051	2.448964187
ENSG00000221083.1	-1.857085115	-1.857085115	-1.857085115	-1.857085115	-1.857085115	-1.857085115	-1.857085115	2.699757354	-1.857085115	-1.857085115	0.364130578	-1.857085115	4.708276837	-1.857085115	-1.857085115	-1.857085115	-1.857085115	-1.857085115	-1.857085115	-1.857085115	-1.857085115	-1.857085115	-1.857085115	-1.857085115
ENSG00000270282.1	-3.418777837	-3.418777837	-3.418777837	-3.418777837	-3.418777837	-3.418777837	-3.418777837	-3.418777837	-3.418777837	-3.418777837	-3.418777837	-3.418777837	-3.418777837	-3.418777837	-3.418777837	-3.418777837	-3.418777837	-3.418777837	-3.418777837	-3.418777837	-3.418777837	-3.418777837	-3.418777837	-3.418777837
ENSG00000234619.1	-4.253244605	-4.253244605	-4.253244605	-4.253244605	-4.253244605	-4.253244605	-4.253244605	-1.791886949	0.133234586	-2.097620191	-4.253244605	-4.253244605	-4.253244605	-4.253244605	-4.253244605	-4.253244605	-4.253244605	-4.253244605	-4.253244605	-4.253244605	-1.744160418	-4.253244605	-4.253244605	-4.253244605
ENSG00000224315.2	-4.34868171	-4.34868171	-4.34868171	-4.34868171	-4.34868171	-4.34868171	-4.34868171	-4.34868171	-4.34868171	-4.34868171	-4.34868171	-4.34868171	-4.34868171	-4.34868171	-4.34868171	-4.34868171	-4.34868171	-4.34868171	-4.34868171	-4.34868171	5.351042944	-4.34868171	-4.34868171	-4.34868171
ENSG00000222511.2	-1.577801358	-1.577801358	-1.577801358	-1.577801358	-1.577801358	-1.577801358	-1.577801358	-1.577801358	-1.577801358	-1.577801358	-1.577801358	-1.577801358	-1.577801358	-1.577801358	-1.577801358	-1.577801358	-1.577801358	-1.577801358	-1.577801358	-1.577801358	-1.577801358	-1.577801358	-1.577801358	-1.577801358
ENSG00000226545.1	-3.588268357	-3.588268357	-3.588268357	-3.588268357	-3.588268357	-3.588268357	-3.588268357	-3.588268357	-3.588268357	-3.588268357	-3.588268357	-3.588268357	-3.588268357	-3.588268357	-3.588268357	-3.588268357	-3.588268357	-3.588268357	-3.588268357	-3.588268357	-3.588268357	-3.588268357	-3.588268357	-3.588268357
ENSG00000228423.2	3.016838598	-1.228980162	-3.354825204	6.420585811	-3.354825204	2.268156331	-3.354825204	5.178903597	4.581583511	4.274312999	-3.354825204	2.946552447	4.440518083	-3.354825204	-3.354825204	-3.354825204	3.186777252	-3.354825204	-3.354825204	-3.354825204	3.06246275	-3.354825204	-3.354825204	-3.354825204
ENSG00000229716.2	-3.418777837	-3.418777837	-3.418777837	-3.418777837	-3.418777837	-3.418777837	-3.418777837	-3.418777837	-3.418777837	-3.418777837	-3.418777837	-3.418777837	-3.418777837	-3.418777837	-3.418777837	-3.418777837	-3.418777837	-3.418777837	-3.418777837	-3.418777837	-3.418777837	-3.418777837	-3.418777837	-3.418777837
ENSG00000074800.13	6.987005357	7.784187011	7.583907468	7.622126302	7.350143595	7.737213021	7.791509845	7.857219953	7.25415261	8.167658773	7.792306956	8.293635252	7.781211033	8.048572896	7.580543297	7.733740769	8.33277942	8.451691294	8.369124667	8.276714816	8.449089518	8.185565943	7.952270943	8.400017561
ENSG00000274258.1	-1.367034262	-1.367034262	-1.367034262	2.314352618	-1.367034262	-1.367034262	-1.367034262	-1.367034262	-1.367034262	-1.367034262	-1.367034262	-1.367034262	-1.367034262	-1.367034262	-1.367034262	-1.367034262	-1.367034262	-1.367034262	-1.367034262	-1.367034262	-1.367034262	-1.367034262	-1.367034262	-1.367034262
ENSG00000236269.1	-4.430459642	-4.430459642	-4.430459642	-0.36242575	-4.430459642	-4.430459642	-4.430459642	-4.430459642	-0.976600368	-4.430459642	2.623336241	-4.430459642	-4.430459642	-4.430459642	-4.430459642	-4.430459642	-4.430459642	0.16135841	-4.430459642	-4.430459642	-4.430459642	-4.430459642	-1.981964956	-0.10989347
ENSG00000230679.1	-3.724190845	-3.724190845	-3.724190845	-3.724190845	3.449851311	-3.724190845	-3.724190845	-3.724190845	-3.724190845	-3.724190845	-3.724190845	-3.724190845	-3.724190845	-1.314395676	-3.724190845	-3.724190845	-3.724190845	-3.724190845	-3.724190845	2.748708623	-3.724190845	-3.724190845	0.121338147	-3.724190845
ENSG00000201725.1	-1.632767817	-1.632767817	-1.632767817	-1.632767817	-1.632767817	5.195780155	-1.632767817	4.369549132	-1.632767817	-1.632767817	-1.632767817	-1.632767817	-1.632767817	-1.632767817	-1.632767817	-1.632767817	-1.632767817	-1.632767817	-1.632767817	-1.632767817	-1.632767817	-1.632767817	-1.632767817	-1.632767817
ENSG00000238249.2	-0.136305991	-0.023376397	-1.367294688	-0.747132351	-1.11190703	0.22344368	-0.416781153	-4.428519231	-1.84866389	-0.2364772	0.307004739	-1.948124549	-0.814451745	-2.018724063	-1.516857455	-1.142467994	0.611528351	0.377119065	-1.242141299	-0.143890643	-1.052066021	0.244256243	0.365936979	-0.107953059
ENSG00000232208.2	-3.350732449	-3.350732449	-3.350732449	-1.045302229	-3.350732449	6.630682474	6.303820877	7.770561262	5.695716407	-3.350732449	-3.350732449	4.062713899	-3.350732449	-3.350732449	4.511173186	-3.350732449	-3.350732449	-3.350732449	-3.350732449	-3.350732449	-3.350732449	-3.350732449	4.456127321	-0.247662653
ENSG00000232663.2	-2.240028985	-2.240028985	-2.240028985	-2.240028985	-2.240028985	0.08865787	-2.240028985	5.82030761	-2.240028985	-2.240028985	-2.240028985	-2.240028985	-2.240028985	-2.240028985	-2.240028985	-2.240028985	-2.240028985	-2.240028985	-2.240028985	-2.240028985	-2.240028985	-2.240028985	-2.240028985	-2.240028985
ENSG00000131686.14	1.48976274	-6.269595687	-6.269595687	1.30231713	-6.269595687	4.358145431	5.635461084	5.56663573	4.35999553	-4.113971273	-6.269595687	-6.269595687	-6.269595687	-6.269595687	-6.269595687	-6.269595687	0.325880861	-6.269595687	-6.269595687	-6.269595687	-6.269595687	-6.269595687	-6.269595687	-4.007696127
ENSG00000265141.2	-3.115302505	-3.115302505	-3.115302505	-3.115302505	-3.115302505	-3.115302505	-3.115302505	-3.115302505	-3.115302505	-3.115302505	-3.115302505	-3.115302505	-3.115302505	-3.115302505	-3.115302505	-3.115302505	-3.115302505	-3.115302505	-3.115302505	-3.115302505	-3.115302505	-3.115302505	-3.115302505	-3.115302505
ENSG00000197241.3	-5.479078347	-5.479078347	-5.479078347	-5.479078347	-5.479078347	-5.479078347	-5.479078347	-5.479078347	-5.479078347	-5.479078347	-5.479078347	-5.479078347	-5.479078347	-5.479078347	-5.479078347	-5.479078347	-5.479078347	-5.479078347	-5.479078347	-5.479078347	-5.479078347	-5.479078347	-5.479078347	-5.479078347
ENSG00000142583.17	-7.59973813	-7.59973813	-7.59973813	-7.59973813	-7.59973813	-7.59973813	-7.59973813	-7.59973813	-7.59973813	-7.59973813	-7.59973813	-7.59973813	-7.59973813	-7.59973813	-7.59973813	-7.59973813	-7.59973813	-7.59973813	-7.59973813	-7.59973813	-7.59973813	-7.59973813	-7.59973813	-7.59973813
ENSG00000252404.1	-2.414862787	-2.414862787	-2.414862787	-2.414862787	-2.414862787	-2.414862787	-2.414862787	-2.414862787	-2.414862787	-2.414862787	-2.414862787	-2.414862787	-2.414862787	-2.414862787	-2.414862787	-2.414862787	-2.414862787	-2.414862787	-2.414862787	-2.414862787	-2.414862787	-2.414862787	-2.414862787	-2.414862787
ENSG00000180758.11	0.476814006	-7.28254442	-7.28254442	-7.28254442	-7.28254442	0.860295454	-7.28254442	-7.28254442	-7.28254442	-7.28254442	-7.28254442	-4.802149737	-7.28254442	2.464782146	-7.28254442	-7.28254442	-7.28254442	-7.28254442	-7.28254442	-7.28254442	-4.773460233	1.675284116	-1.400879441	-7.28254442
ENSG00000228526.6	-7.049594934	-7.049594934	-7.049594934	-7.049594934	-7.049594934	-7.049594934	-7.049594934	-4.588237278	-7.049594934	-7.049594934	-7.049594934	1.641258975	-7.049594934	-7.049594934	-7.049594934	-7.049594934	-7.049594934	3.057337564	-7.049594934	-7.049594934	-7.049594934	-0.953838819	-7.049594934	-7.049594934
ENSG00000284357.1	-1.672660544	-1.672660544	-1.672660544	-1.672660544	-1.672660544	-1.672660544	-1.672660544	-1.672660544	-1.672660544	-1.672660544	-1.672660544	-1.672660544	-1.672660544	-1.672660544	-1.672660544	-1.672660544	-1.672660544	-1.672660544	-1.672660544	-1.672660544	-1.672660544	-1.672660544	-1.672660544	-1.672660544
ENSG00000234546.3	-5.590005498	-5.590005498	-5.590005498	-5.590005498	-5.590005498	-5.590005498	-5.590005498	-5.590005498	-5.590005498	-5.590005498	-5.590005498	-5.590005498	-5.590005498	-5.590005498	-5.590005498	-5.590005498	-5.590005498	-5.590005498	-5.590005498	-5.590005498	-5.590005498	-5.590005498	-5.590005498	-5.590005498
ENSG00000281937.1	-5.675935676	-5.675935676	-5.675935676	-5.675935676	-5.675935676	-5.675935676	-5.675935676	-5.675935676	-5.675935676	-5.675935676	-5.675935676	-5.675935676	-5.675935676	-5.675935676	-5.675935676	-5.675935676	-5.675935676	-5.675935676	-5.675935676	-5.675935676	-5.675935676	-5.675935676	-5.675935676	-5.675935676
ENSG00000049239.12	-2.688587832	2.027316944	-4.105464003	3.178492555	2.282302504	-3.982158813	-1.655808322	0.207864642	-0.798259021	-0.69499342	2.006184838	2.870210238	3.400879612	1.434309463	3.250986569	1.960699582	2.22084386	-8.077569858	4.071814731	0.928292984	1.670192202	-0.099211512	2.977500154	2.133615685
ENSG00000171621.13	-6.623892267	-6.623892267	-6.623892267	0.410894564	-3.307280066	-4.295205411	-6.623892267	-6.623892267	-6.623892267	2.134170381	-6.623892267	-6.623892267	-6.623892267	-6.623892267	1.968437045	-6.623892267	-6.623892267	1.666326062	2.763082807	-6.623892267	2.337308858	-3.790688972	2.249978071	2.686651666
ENSG00000252956.1	-1.672660544	-1.672660544	-1.672660544	-1.672660544	-1.672660544	-1.672660544	-1.672660544	-1.672660544	-1.672660544	-1.672660544	-1.672660544	-1.672660544	-1.672660544	-1.672660544	-1.672660544	-1.672660544	-1.672660544	-1.672660544	-1.672660544	-1.672660544	-1.672660544	-1.672660544	-1.672660544	-1.672660544
ENSG00000235263.1	-4.358906381	-4.358906381	-4.358906381	-4.358906381	-4.358906381	-4.358906381	-4.358906381	-4.358906381	-4.358906381	-4.358906381	-4.358906381	-4.358906381	-4.358906381	-4.358906381	-4.358906381	-4.358906381	-4.358906381	-4.358906381	-4.358906381	-4.358906381	-4.358906381	-4.358906381	-4.358906381	-4.358906381
ENSG00000171612.6	-6.803441687	-6.803441687	-6.803441687	3.016706929	-6.803441687	-6.803441687	-6.803441687	-6.803441687	2.229358218	-6.803441687	-6.803441687	3.128251328	-6.803441687	-6.803441687	-2.990975388	0.656708997	-6.803441687	-6.803441687	2.39741745	-3.446625565	-6.803441687	-3.970238392	-1.441457079	-0.946869601
ENSG00000231181.1	-4.018005304	-4.018005304	-4.018005304	-4.018005304	-4.018005304	-4.018005304	-4.018005304	-4.018005304	-4.018005304	-4.018005304	-4.018005304	-4.018005304	-4.018005304	2.85823776	-4.018005304	-4.018005304	-4.018005304	-4.018005304	-4.018005304	-4.018005304	-4.018005304	-4.018005304	-4.018005304	-4.018005304
ENSG00000188807.12	-7.657415588	-1.428194785	-2.917900816	-7.657415588	-3.415084296	-5.328728733	-7.657415588	-4.333368994	-7.657415588	-2.652890357	-7.657415588	-7.657415588	-7.657415588	-7.657415588	2.13761566	-7.657415588	-7.657415588	-7.657415588	-0.381651454	-7.657415588	1.984165885	-7.657415588	2.180188453	-7.657415588
ENSG00000171608.15	5.533105406	5.96763325	5.451628489	5.923766297	4.114366657	6.403175167	6.547459229	6.664885151	6.102796713	6.317440741	4.896520712	4.325407434	5.697776885	5.992944159	5.417602277	5.643840061	5.964183462	5.378936148	6.208371027	4.608077164	5.836833488	4.302740608	5.457955524	5.889774898
ENSG00000179840.5	3.539975573	-5.723399677	-5.723399677	-1.099363697	-5.723399677	-5.723399677	-5.723399677	-5.723399677	3.660647671	-5.723399677	-5.723399677	-5.723399677	-5.723399677	2.747247306	-5.723399677	-5.723399677	-5.723399677	-5.723399677	-5.723399677	1.197632528	-5.723399677	-5.723399677	-5.723399677	1.881023915
ENSG00000233268.3	-3.608977254	-3.608977254	-3.608977254	0.763678339	-3.608977254	-3.608977254	-3.608977254	-3.608977254	-1.029121913	4.375497361	-3.608977254	-3.608977254	-3.608977254	-3.608977254	-3.608977254	-3.608977254	-3.608977254	-3.608977254	-3.608977254	-3.608977254	-3.608977254	-3.608977254	-3.608977254	-3.608977254
ENSG00000231789.2	-4.766282178	-4.766282178	-4.766282178	0.828200113	2.989388575	-4.766282178	-0.110407366	2.460057461	-4.766282178	-4.766282178	-4.766282178	-0.187192222	3.354554381	-1.499049413	0.778262302	-4.766282178	-4.766282178	2.399009641	-4.766282178	-4.766282178	-4.766282178	0.689401159	0.744193278	0.774573012
ENSG00000171603.16	3.725861321	4.121206141	4.180512006	4.018677492	4.409956865	3.432250302	2.910616793	3.846615332	4.004035772	3.68414079	3.513388745	3.722254587	4.034258884	4.234968419	3.823814179	3.070624973	3.109429712	-7.331910498	3.997759347	2.394131761	2.830469487	4.0878215	3.443844481	2.915770495
ENSG00000271264.1	-2.833815336	-2.833815336	-2.833815336	-2.833815336	-2.833815336	-2.833815336	-2.833815336	-2.833815336	-2.833815336	-2.833815336	-2.833815336	-2.833815336	-2.833815336	-2.833815336	-2.833815336	-2.833815336	-0.649685736	-2.833815336	-2.833815336	-2.833815336	-2.833815336	-2.833815336	-2.833815336	-2.833815336
ENSG00000280113.2	-5.844769793	-5.844769793	-5.844769793	-5.844769793	-5.844769793	-5.844769793	-5.844769793	-5.844769793	-5.844769793	-5.844769793	-5.844769793	-5.844769793	-5.844769793	-5.844769793	-5.844769793	-5.844769793	-5.844769793	-5.844769793	-5.844769793	-5.844769793	-5.844769793	-5.844769793	-5.844769793	-5.844769793
ENSG00000178585.14	0.264860227	-6.596501209	-2.070405894	1.034001973	1.12893792	-6.596501209	-0.336220461	-4.135143553	-6.596501209	-0.037290999	2.840794983	-1.549333316	1.600018398	1.646573788	0.898820001	2.166186995	-6.596501209	-4.317806833	-1.720657673	-6.596501209	0.10722096	-6.596501209	0.853720651	-6.596501209
ENSG00000223989.1	-3.619221285	-3.619221285	-3.619221285	-3.619221285	-3.619221285	-3.619221285	-3.619221285	-3.619221285	-3.619221285	-3.619221285	-3.619221285	-3.619221285	-3.619221285	-3.619221285	-3.619221285	-3.619221285	-3.619221285	-3.619221285	-3.619221285	-3.619221285	-3.619221285	-3.619221285	-3.619221285	-3.619221285
ENSG00000162441.11	-0.034038122	4.480588702	-6.339417136	3.307068	1.291329472	2.965929201	3.677308426	3.192363932	3.966205248	-6.339417136	3.471798842	2.383069737	-6.339417136	2.96171858	4.44148806	2.815489978	2.119637378	2.847217902	2.938792563	-3.848234495	3.00171663	3.208323362	3.462602414	1.449667115
ENSG00000228150.1	-3.672660544	2.348089369	-3.672660544	-3.672660544	-1.218060746	-3.672660544	-3.672660544	3.156220919	3.354678591	-3.672660544	-3.672660544	-3.672660544	-3.672660544	-3.672660544	1.532366125	-3.672660544	-3.672660544	-3.672660544	-3.672660544	-3.672660544	-3.672660544	-3.672660544	-3.672660544	-3.672660544
ENSG00000173614.13	-0.756472852	-7.061851866	-7.061851866	-4.756421646	-7.061851866	-7.061851866	0.520455377	3.271416883	-7.061851866	-7.061851866	-7.061851866	-4.581457183	3.712441972	-2.098473873	-1.517307385	-7.061851866	-4.877722266	3.242593773	-7.061851866	-7.061851866	-7.061851866	-7.061851866	-0.640446924	-7.061851866
ENSG00000202415.1	-3.208713445	-3.208713445	-3.208713445	-3.208713445	-3.208713445	-3.208713445	-3.208713445	-3.208713445	-3.208713445	-3.208713445	-3.208713445	-3.208713445	-3.208713445	-3.208713445	-3.208713445	-3.208713445	-3.208713445	-3.208713445	-3.208713445	-3.208713445	-3.208713445	-3.208713445	-3.208713445	-3.208713445
ENSG00000283611.1	-3.577801358	-3.577801358	-3.577801358	-3.577801358	-3.577801358	4.644932931	-3.577801358	-3.577801358	-3.577801358	-3.577801358	-3.577801358	-3.577801358	-3.577801358	-3.577801358	-3.577801358	-3.577801358	-3.577801358	-3.577801358	-3.577801358	-3.577801358	-3.577801358	-3.577801358	-3.577801358	-3.577801358
ENSG00000265521.1	-1.17670305	-1.17670305	-1.17670305	-1.17670305	-1.17670305	5.929711095	-1.17670305	-1.17670305	-1.17670305	-1.17670305	1.88087264	-1.17670305	-1.17670305	-1.17670305	-1.17670305	-1.17670305	-1.17670305	-1.17670305	-1.17670305	-1.17670305	-1.17670305	-1.17670305	-1.17670305	-1.17670305
ENSG00000241326.1	-3.659485156	-3.659485156	-3.659485156	-3.659485156	-3.659485156	-3.659485156	-3.659485156	-3.659485156	-3.659485156	-3.659485156	-3.659485156	-3.659485156	-3.659485156	-3.659485156	-3.659485156	-3.659485156	-3.659485156	-3.659485156	-3.659485156	-3.659485156	-3.659485156	-3.659485156	-3.659485156	-3.659485156
ENSG00000162444.11	-4.641170258	-4.641170258	-4.641170258	-4.641170258	-4.641170258	-4.641170258	-4.641170258	-4.641170258	-4.641170258	-4.641170258	-4.641170258	-4.641170258	-4.641170258	-4.641170258	-4.641170258	-4.641170258	-4.641170258	-4.641170258	-4.641170258	-4.641170258	-4.641170258	-4.641170258	-4.641170258	-4.641170258
ENSG00000130939.18	2.875968701	1.512313272	3.163497739	1.011487334	1.404097633	2.505052419	2.169693907	0.486344894	1.777799316	1.825247156	0.915943439	3.220169218	3.47951604	1.00686933	2.492419082	-2.086670416	2.05098816	3.20274161	0.916519067	2.296790605	-1.630095953	1.31135644	-2.850945983	2.227075305
ENSG00000224340.1	-3.287905612	-3.287905612	-3.287905612	-3.287905612	-3.287905612	-3.287905612	-3.287905612	-3.287905612	-3.287905612	-3.287905612	-3.287905612	-3.287905612	-3.287905612	-3.287905612	-3.287905612	-3.287905612	-3.287905612	-3.287905612	-3.287905612	-3.287905612	-3.287905612	-3.287905612	-3.287905612	-3.287905612
ENSG00000233623.2	-4.300691767	-4.300691767	-4.300691767	-4.300691767	-4.300691767	-4.300691767	-4.300691767	-4.300691767	-4.300691767	-4.300691767	-4.300691767	-4.300691767	-4.300691767	-4.300691767	-4.300691767	-4.300691767	-4.300691767	-4.300691767	-4.300691767	-4.300691767	-4.300691767	-4.300691767	-4.300691767	-4.300691767
ENSG00000201746.1	-1.632767817	-1.632767817	-1.632767817	-1.632767817	-1.632767817	-1.632767817	-1.632767817	-1.632767817	-1.632767817	5.592115833	-1.632767817	-1.632767817	-1.632767817	-1.632767817	-1.632767817	-1.632767817	-1.632767817	-1.632767817	-1.632767817	-1.632767817	-1.632767817	-1.632767817	-1.632767817	-1.632767817
ENSG00000054523.17	0.640308018	-0.926684506	0.482068674	2.393343514	1.999531914	-5.82695903	0.336780962	-1.466775419	0.134146519	-9.004391814	1.274882341	-0.447498438	-9.004391814	-0.643048293	0.219666011	1.634314209	-2.16613574	0.891243127	-5.818013882	0.813176084	1.947818916	1.463450538	-6.555897129	-2.970179678
ENSG00000264881.1	-1.317565585	-1.317565585	-1.317565585	-1.317565585	-1.317565585	-1.317565585	-1.317565585	-1.317565585	-1.317565585	-1.317565585	-1.317565585	-1.317565585	-1.317565585	-1.317565585	-1.317565585	-1.317565585	6.0088966	-1.317565585	-1.317565585	-1.317565585	-1.317565585	-1.317565585	-1.317565585	-1.317565585
ENSG00000199562.1	-1.632767817	1.838908707	-1.632767817	-1.632767817	5.00523981	-1.632767817	-1.632767817	-1.632767817	-1.632767817	-1.632767817	-1.632767817	-1.632767817	-1.632767817	4.088819885	-1.632767817	-1.632767817	-1.632767817	-1.632767817	-1.632767817	-1.632767817	4.207973159	-1.632767817	-1.632767817	-1.632767817
ENSG00000264501.2	-3.086057685	-3.086057685	-3.086057685	-3.086057685	-3.086057685	-3.086057685	-3.086057685	-3.086057685	-3.086057685	-3.086057685	-3.086057685	-3.086057685	-3.086057685	-3.086057685	-3.086057685	-3.086057685	-3.086057685	-3.086057685	-3.086057685	-3.086057685	-3.086057685	-3.086057685	-3.086057685	-3.086057685
ENSG00000142657.20	3.258756897	4.606285555	3.883104292	3.826390896	5.185957876	-2.025243729	5.93120703	-2.175446286	4.274765217	-6.425603713	4.106553666	1.503752707	5.616638796	4.068123905	2.734075665	4.659263138	4.715777094	0.340816711	5.966026275	3.923691895	5.355936127	3.40051414	5.715680481	4.41263964
ENSG00000271989.1	-4.529736745	-4.529736745	-4.529736745	-4.529736745	-4.529736745	-4.529736745	-4.529736745	-4.529736745	-4.529736745	-4.529736745	-4.529736745	-4.529736745	-4.529736745	-4.529736745	-4.529736745	-4.529736745	0.510310838	-4.529736745	-4.529736745	-4.529736745	-4.529736745	-4.529736745	-4.529736745	-4.529736745
ENSG00000251503.8	-6.023157791	-6.023157791	-6.023157791	-6.023157791	-6.023157791	-6.023157791	-6.023157791	-6.023157791	-6.023157791	-6.023157791	-6.023157791	-6.023157791	-6.023157791	-6.023157791	-6.023157791	-6.023157791	-6.023157791	-6.023157791	-6.023157791	-6.023157791	-6.023157791	-6.023157791	-6.023157791	-6.023157791
ENSG00000175279.21	-5.655343048	-5.655343048	-5.655343048	-0.817296963	-5.655343048	-5.655343048	-5.655343048	-5.655343048	-5.655343048	-0.650817817	-5.655343048	-5.655343048	-5.655343048	-0.691965055	-5.655343048	-5.655343048	-3.471213448	-5.655343048	-5.655343048	-5.655343048	0.761944906	-5.655343048	-5.655343048	-5.655343048
ENSG00000241563.3	-5.033407888	-5.033407888	-5.033407888	-5.033407888	-5.033407888	-2.704721033	-5.033407888	3.90998863	-5.033407888	-5.033407888	-5.033407888	-5.033407888	-5.033407888	-5.033407888	-5.033407888	-5.033407888	-5.033407888	-5.033407888	-5.033407888	-5.033407888	-5.033407888	-5.033407888	-5.033407888	-5.033407888
ENSG00000160049.11	3.635137112	1.027749884	3.785163864	1.673478836	4.441098125	-2.718217951	3.778547075	3.665334781	3.470215917	-0.973220983	3.532442961	2.683786079	4.31090248	3.789656556	2.646354532	2.379988941	-5.400222526	-5.30565775	3.16290431	2.839655395	2.796860319	-4.751148831	2.35502402	2.069925609
ENSG00000203469.2	-3.75857957	-3.75857957	-3.75857957	-3.75857957	-3.75857957	-3.75857957	-3.75857957	-3.75857957	-3.75857957	-3.75857957	-3.75857957	-3.75857957	-3.75857957	-3.75857957	-3.75857957	-3.75857957	-3.75857957	-3.75857957	-3.75857957	-3.75857957	-3.75857957	-3.75857957	-3.75857957	-3.75857957
ENSG00000142655.12	2.908488875	-0.418891205	-6.439641118	2.243660345	0.778492393	-2.344230074	1.982230393	2.394014659	1.131689111	2.407719232	-2.85605156	2.09959755	2.400438861	1.200195045	2.064696713	-6.439641118	-4.255511518	0.274802614	2.350302711	-6.439641118	1.224138968	3.010387321	1.744242706	1.88175922
ENSG00000243267.3	-3.020583848	-3.020583848	-3.020583848	-3.020583848	-3.020583848	-3.020583848	-3.020583848	-3.020583848	-3.020583848	-3.020583848	0.947640335	4.392862501	-3.020583848	-3.020583848	-3.020583848	-3.020583848	-3.020583848	-3.020583848	-3.020583848	-3.020583848	-3.020583848	-3.020583848	-3.020583848	-3.020583848
ENSG00000130940.14	-0.436896874	-1.350328067	1.927738244	0.337148965	0.828934323	-6.031238018	-8.359924874	-0.182653632	-2.026129788	-6.204300461	0.791709697	-0.27644785	-1.794562921	-8.359924874	0.338181161	-8.359924874	1.268391499	-6.081230498	-8.359924874	-1.677737811	-0.729922735	0.092164776	-0.154089914	1.38011015
ENSG00000272078.1	-7.843131918	-7.843131918	-7.843131918	-7.843131918	-7.843131918	-7.843131918	-7.843131918	-7.843131918	-7.843131918	-0.521580175	-7.843131918	-7.843131918	-7.843131918	-7.843131918	-4.931470141	-7.843131918	-7.843131918	-7.843131918	-7.843131918	-7.843131918	-7.843131918	-3.566661897	-7.843131918	-3.057917226
ENSG00000225158.2	-2.786118594	-2.786118594	-2.786118594	-2.786118594	-2.786118594	-2.786118594	-2.786118594	-2.786118594	-2.786118594	-2.786118594	-2.786118594	-2.786118594	-2.786118594	-2.786118594	-2.786118594	-2.786118594	-2.786118594	-2.786118594	-2.786118594	-2.786118594	-2.786118594	-2.786118594	-2.786118594	-2.786118594
ENSG00000175262.14	-6.694221029	-6.694221029	-6.694221029	-6.694221029	-6.694221029	-6.694221029	-6.694221029	-6.694221029	-6.694221029	-6.694221029	-6.694221029	-6.694221029	-6.694221029	-6.694221029	-6.694221029	-6.694221029	-6.694221029	-6.694221029	-6.694221029	-6.694221029	-6.694221029	-6.694221029	-6.694221029	-6.694221029
ENSG00000215785.2	-3.839668062	-3.839668062	-3.839668062	-3.839668062	-3.839668062	-3.839668062	-3.839668062	-3.839668062	-3.839668062	-3.839668062	-3.839668062	-3.839668062	-3.839668062	-3.839668062	-3.839668062	-3.839668062	-3.839668062	-3.839668062	-3.839668062	-3.839668062	-3.839668062	-3.839668062	-3.839668062	-3.839668062
ENSG00000120948.16	4.859082715	3.68006713	5.204590236	4.61474111	4.242649552	4.567970139	3.255663148	3.455474044	4.066720797	5.006135192	4.652682764	4.240745665	5.05752014	4.421875173	5.162285679	4.910858022	4.867695882	4.656983094	3.540321641	4.731494581	3.506795036	4.081351932	4.524431865	4.901491119
ENSG00000277726.4	-5.997863771	-5.997863771	-5.997863771	-2.316476891	-5.997863771	-5.997863771	-5.997863771	-5.997863771	-3.41800843	-5.997863771	-5.997863771	-5.997863771	-5.997863771	-5.997863771	-5.997863771	-5.997863771	-5.997863771	-5.997863771	-5.997863771	0.684323291	-5.997863771	-5.997863771	-5.997863771	-5.997863771
ENSG00000009724.16	-6.944887374	-6.944887374	-6.944887374	-6.944887374	-6.944887374	-2.292924463	-6.944887374	-6.944887374	2.512514936	-6.944887374	-6.944887374	-6.944887374	-6.944887374	-6.944887374	-1.504882355	-6.944887374	-6.944887374	-6.944887374	-6.944887374	-6.944887374	-6.944887374	-6.944887374	-6.944887374	-6.944887374
ENSG00000271895.2	5.515906539	3.439390867	4.383560267	2.193718078	3.851663611	5.005105608	4.211186275	-4.656172422	4.650589429	3.930942028	-4.656172422	-4.656172422	3.823920268	2.783114513	3.205733214	2.940736772	4.371858539	-4.656172422	2.984282521	2.84584842	4.305028703	3.174705607	3.150687349	2.408493834
ENSG00000116649.9	-5.781565108	-1.927734416	-5.781565108	0.387892371	-1.539233815	3.90106037	1.11348955	-2.457518513	-5.781565108	2.279575537	2.48840495	-5.781565108	-5.781565108	-3.371769939	-1.969098809	0.686755446	-5.781565108	-3.502870732	4.058684983	3.144287738	-3.272480921	0.848152254	-5.781565108	2.257022382
ENSG00000171824.13	5.438679114	5.474637759	6.228468981	3.72949733	3.649687284	6.195144532	5.312898025	5.589993136	4.322591679	5.431174087	4.683190756	4.776793544	3.161317053	3.106008909	4.788995534	4.784253529	4.879959063	4.41775671	2.56012795	3.521478922	4.921030362	2.51360835	4.091474598	4.570934168
ENSG00000226849.1	0.981293277	-1.165783003	-0.134825436	-1.442348268	-6.280394353	-6.280394353	-6.280394353	-6.280394353	0.571508841	-0.556993684	-6.280394353	-6.280394353	1.414137845	-2.090099123	-6.280394353	-6.280394353	-6.280394353	-6.280394353	-6.280394353	-6.280394353	-6.280394353	-6.280394353	-6.280394353	-6.280394353
ENSG00000230337.1	-3.957390021	-3.957390021	-3.957390021	-3.957390021	-3.957390021	-3.957390021	-3.957390021	-3.957390021	-3.957390021	-3.957390021	-3.957390021	-3.957390021	-3.957390021	-3.957390021	-3.957390021	-3.957390021	-3.957390021	-3.957390021	-3.957390021	-3.957390021	-3.957390021	-3.957390021	-3.957390021	4.72557781
ENSG00000198793.12	1.994040022	2.339351413	-8.45628387	1.552371271	1.785740752	2.471763537	1.47806145	2.959696894	1.423288233	2.564574087	2.182464185	2.941880045	2.215663415	3.1003008	-2.337117222	2.851710993	2.6760131	2.444419608	3.16814909	3.341473953	1.345572135	3.656967898	1.65576297	3.780329198
ENSG00000225602.5	-4.466840078	-4.466840078	-4.466840078	2.807261162	3.930281675	-4.466840078	-4.466840078	-4.466840078	-4.466840078	-4.466840078	-4.466840078	-4.466840078	-4.466840078	-4.466840078	-4.466840078	1.591863967	-4.466840078	-4.466840078	-4.466840078	-4.466840078	-4.466840078	0.98884326	-4.466840078	-4.466840078
ENSG00000253086.1	-1.577801358	-1.577801358	-1.577801358	-1.577801358	-1.577801358	6.625370278	-1.577801358	-1.577801358	6.298736959	-1.577801358	-1.577801358	-1.577801358	-1.577801358	-1.577801358	-1.577801358	-1.577801358	-1.577801358	-1.577801358	-1.577801358	-1.577801358	-1.577801358	-1.577801358	-1.577801358	-1.577801358
ENSG00000171819.4	-6.019295152	-6.019295152	-6.019295152	-6.019295152	-6.019295152	-6.019295152	-6.019295152	-6.019295152	-6.019295152	-6.019295152	-6.019295152	-6.019295152	-6.019295152	-6.019295152	-6.019295152	-6.019295152	-6.019295152	-6.019295152	-6.019295152	-6.019295152	-6.019295152	-6.019295152	-0.822857228	0.564248651
ENSG00000207451.1	-1.632767817	-1.632767817	-1.632767817	-1.632767817	-1.632767817	-1.632767817	-1.632767817	-1.632767817	-1.632767817	-1.632767817	-1.632767817	-1.632767817	-1.632767817	0.777027352	2.942360285	-1.632767817	-1.632767817	-1.632767817	-1.632767817	-1.632767817	-1.632767817	-1.632767817	-1.632767817	-1.632767817
ENSG00000238173.1	-2.120119521	-2.120119521	-2.120119521	-2.120119521	-2.120119521	-2.120119521	-2.120119521	-2.120119521	-2.120119521	-2.120119521	-2.120119521	-2.120119521	-2.120119521	2.376211391	-2.120119521	-2.120119521	-2.120119521	-2.120119521	-2.120119521	-2.120119521	-2.120119521	-2.120119521	-2.120119521	-2.120119521
ENSG00000120942.13	5.00880785	3.148965346	3.400078053	4.5553603	2.731195992	-4.025048706	3.934797695	3.691654671	4.328122702	2.495089891	4.138651565	2.827294731	-2.434970961	3.43882594	3.581096321	4.015593284	-1.880922119	4.127535649	3.363861155	3.338042255	4.059156559	3.506212232	4.223715881	2.654378303
ENSG00000238199.1	-3.6627903	-3.6627903	-1.438316579	-3.6627903	-3.6627903	-3.6627903	-1.65339221	-1.201432644	-3.6627903	-1.507165887	-3.6627903	-3.6627903	-3.6627903	-3.6627903	-3.6627903	-3.6627903	-3.6627903	-3.6627903	-3.6627903	-3.6627903	-3.6627903	-3.6627903	-3.6627903	-3.6627903
ENSG00000224338.2	-4.033407888	-4.033407888	-4.033407888	-4.033407888	-4.033407888	-4.033407888	-4.033407888	-4.033407888	-4.033407888	-4.033407888	-4.033407888	-4.033407888	-4.033407888	-4.033407888	-4.033407888	-4.033407888	-4.033407888	-4.033407888	-4.033407888	-4.033407888	-4.033407888	-4.033407888	-4.033407888	-4.033407888
ENSG00000204624.7	-7.475793628	-7.475793628	-7.475793628	-7.475793628	-7.475793628	-7.475793628	-7.475793628	-7.475793628	-7.475793628	-7.475793628	-7.475793628	-7.475793628	-7.475793628	-7.475793628	-7.475793628	-7.475793628	-7.475793628	-7.475793628	-7.475793628	-7.475793628	-7.475793628	-7.475793628	-7.475793628	-7.475793628
ENSG00000235643.1	-5.218853475	-5.218853475	-5.218853475	-5.218853475	-5.218853475	-5.218853475	-5.218853475	-5.218853475	-5.218853475	-5.218853475	-5.218853475	-5.218853475	-5.218853475	-5.218853475	-5.218853475	-5.218853475	-5.218853475	-5.218853475	-5.218853475	-5.218853475	-5.218853475	-5.218853475	-5.218853475	-5.218853475
ENSG00000116661.9	-6.079271423	-6.079271423	-6.079271423	1.713950221	-3.624671625	-6.079271423	-6.079271423	-6.079271423	-6.079271423	-6.079271423	-6.079271423	-1.247241876	-6.079271423	-6.079271423	-6.079271423	2.3946481	-6.079271423	-6.079271423	-6.079271423	-6.079271423	-6.079271423	3.108135088	0.84409757	-6.079271423
ENSG00000132879.13	3.842213061	2.325648336	4.739337724	2.920396659	4.938099658	3.974060149	3.704395857	4.352311534	-0.637170252	3.98158804	1.372829693	4.052211219	4.746890004	4.344083899	3.649927132	4.189962606	4.549412289	-4.396832315	2.929785614	5.334360972	3.948088637	1.155351337	5.442793864	3.58560554
ENSG00000116663.10	3.722075111	5.728819544	4.407715438	5.124245648	-5.713871662	2.566007635	-1.702133583	1.714733116	0.087462202	5.311777003	4.530976495	2.843021715	-5.713871662	1.313145914	4.717630769	-5.713871662	5.148669441	4.608047659	4.10712054	-2.35705554	3.884695823	5.23285061	3.159998676	4.56058755
ENSG00000116670.14	3.960296487	3.847964695	3.338441855	3.373781504	3.932544862	4.449790591	3.303612478	4.370899733	4.886169667	4.740593682	5.071313846	4.688229988	4.88084349	3.814702307	3.709540251	-6.590005498	6.529795323	4.974608718	4.029321199	3.046710618	4.733697804	4.75694177	5.675358371	4.36319413
ENSG00000162490.6	-7.734044012	-7.734044012	-7.734044012	1.817083974	-7.734044012	-7.734044012	-7.734044012	-7.734044012	-7.734044012	-7.734044012	-7.734044012	-7.734044012	-7.734044012	-7.734044012	0.730875811	-5.3071906	3.697550324	-7.734044012	-7.734044012	-7.734044012	-2.15131159	-7.734044012	2.76779354	0.283562549
ENSG00000177674.15	5.700995967	5.589986463	5.561502323	4.138710177	6.151292327	5.732007451	3.272371344	3.676727495	4.868977152	5.890263251	4.497741167	4.447753071	5.149464621	2.739264684	5.893955396	5.058391219	5.121884287	5.489949033	3.19261024	-0.728175282	4.766084831	4.546404875	5.035753523	5.393224147
ENSG00000215910.7	-7.557302863	-7.557302863	-7.557302863	-7.557302863	-7.557302863	-7.557302863	-7.557302863	-7.557302863	-7.557302863	-7.557302863	-7.557302863	-7.557302863	-7.557302863	-7.557302863	-7.557302863	-7.557302863	-7.557302863	-7.557302863	-7.557302863	-7.557302863	-7.557302863	-7.557302863	-7.557302863	-7.557302863
ENSG00000177553.6	-5.75857957	-5.75857957	-5.75857957	-5.75857957	-5.75857957	-5.75857957	-5.75857957	-5.75857957	-5.75857957	-5.75857957	-5.75857957	-5.75857957	-5.75857957	-5.75857957	-5.75857957	-5.75857957	-5.75857957	-5.75857957	-5.75857957	-5.75857957	-5.75857957	-5.75857957	-5.75857957	-5.75857957
ENSG00000177000.10	0.029774341	2.27319571	2.234646271	1.02956403	1.950071362	-8.209561174	1.977870959	-5.748203519	1.307878364	-8.209561174	0.875522328	1.187757642	1.479738174	-8.209561174	1.226387226	0.415955623	0.190164934	-8.209561174	1.504141364	-5.718378534	-1.873742768	-4.481303798	0.903788679	-1.318591714
ENSG00000011021.21	-7.651604956	2.357612768	3.928156654	1.89192002	1.335437239	-3.943369473	-0.684991926	2.1443494	0.877556216	1.035659173	-7.651604956	-0.238158607	-5.404229628	2.598154213	1.314613824	2.863091997	2.345325041	2.429905804	2.517891836	1.314807473	0.792380243	1.860264563	-1.883379547	0.137479296
ENSG00000242349.5	-5.37007045	-5.37007045	-3.145596729	-5.37007045	-5.37007045	-5.37007045	-5.37007045	0.730280996	-5.37007045	-5.37007045	0.233324581	-5.37007045	-0.103965207	-5.37007045	-5.37007045	-5.37007045	-5.37007045	2.710304921	1.746323895	-5.37007045	0.470670526	2.949964952	-5.37007045	-5.37007045
ENSG00000276470.1	-2.325929058	-2.325929058	-2.325929058	-2.325929058	-2.325929058	-2.325929058	-2.325929058	-2.325929058	-2.325929058	-2.325929058	-2.325929058	-2.325929058	-2.325929058	-2.325929058	-2.325929058	-2.325929058	-2.325929058	-2.325929058	-2.325929058	-2.325929058	-2.325929058	-2.325929058	-2.325929058	-2.325929058
ENSG00000278852.1	-2.110469351	-2.110469351	-2.110469351	-2.110469351	-2.110469351	-2.110469351	-2.110469351	-2.110469351	-2.110469351	-2.110469351	-2.110469351	-2.110469351	-2.110469351	-2.110469351	-2.110469351	-2.110469351	-2.110469351	-2.110469351	-2.110469351	-2.110469351	-2.110469351	-2.110469351	-2.110469351	-2.110469351
ENSG00000175206.10	-5.020583848	-5.020583848	-5.020583848	-5.020583848	-5.020583848	-5.020583848	-5.020583848	2.830382586	-5.020583848	-5.020583848	2.033212035	-5.020583848	1.706643737	2.587704193	-5.020583848	-5.020583848	-5.020583848	-5.020583848	-5.020583848	-5.020583848	-1.644130637	-5.020583848	-5.020583848	-5.020583848
ENSG00000275915.1	-1.646188333	-1.646188333	-1.646188333	-1.646188333	-1.646188333	-1.646188333	-1.646188333	-1.646188333	-1.646188333	-1.646188333	-1.646188333	-1.646188333	-1.646188333	-1.646188333	-1.646188333	-1.646188333	-1.646188333	-1.646188333	-1.646188333	-1.646188333	-1.646188333	-1.646188333	-1.646188333	-1.646188333
ENSG00000120937.8	-4.330092683	-4.330092683	-4.330092683	-4.330092683	-4.330092683	-4.330092683	-4.330092683	-4.330092683	-4.330092683	-4.330092683	-4.330092683	-4.330092683	-4.330092683	-4.330092683	-4.330092683	-4.330092683	-4.330092683	-4.330092683	-4.330092683	-4.330092683	-4.330092683	-4.330092683	-4.330092683	-4.330092683
ENSG00000224904.1	-6.255982687	-6.255982687	-6.255982687	-6.255982687	-6.255982687	-6.255982687	-6.255982687	-6.255982687	-6.255982687	-6.255982687	-6.255982687	-6.255982687	-6.255982687	-6.255982687	-6.255982687	-6.255982687	-6.255982687	-6.255982687	-6.255982687	-6.255982687	-6.255982687	-6.255982687	-6.255982687	-6.255982687
ENSG00000199347.1	-1.798191426	-1.798191426	-1.798191426	-1.798191426	-1.798191426	4.399961316	-1.798191426	-1.798191426	-1.798191426	-1.798191426	-1.798191426	4.934505498	1.288654253	3.517443582	4.251623269	-1.798191426	-1.798191426	-1.798191426	-1.798191426	-1.798191426	-1.798191426	-1.798191426	0.650303259	4.394166273
ENSG00000201801.1	-1.798191426	-1.798191426	-1.798191426	-1.798191426	-1.798191426	-1.798191426	-1.798191426	0.66316623	-1.798191426	-1.798191426	-1.798191426	-1.798191426	-1.798191426	-1.798191426	-1.798191426	-1.798191426	-1.798191426	-1.798191426	-1.798191426	-1.798191426	0.71089276	-1.798191426	0.650303259	2.522374745
ENSG00000116685.15	2.683398645	2.591119601	-2.983830317	0.463566122	5.343039796	-4.242533854	3.589762124	-6.571220709	3.300705968	3.039746665	0.560006072	2.569357659	-4.323845381	3.131990456	2.809314259	2.750865766	-4.387091109	-6.571220709	-6.571220709	1.398072974	5.045484363	4.022067632	2.696193006	4.209034028
ENSG00000083444.16	3.317129271	4.029385524	3.036012154	3.827839691	4.799723715	-7.268511361	-7.268511361	-4.807153705	3.99331745	-4.284609531	2.153459123	3.804181013	-5.021136033	-7.268511361	3.477191626	-0.084157779	-4.252540981	-7.268511361	3.608733259	3.131019579	3.359388612	3.341839507	3.404618658	3.932791652
ENSG00000116688.16	-0.01839639	3.81355952	5.507844342	3.950900939	4.337606771	4.000258936	5.406653756	3.131502845	4.213913565	3.785884771	3.636265644	2.477313686	3.854622761	3.015874529	4.861515833	2.300687742	-0.685563288	-4.89250717	4.40618776	3.835799086	4.794252067	4.648842932	5.510106168	2.325218635
ENSG00000270914.1	-1.430459642	-1.430459642	-1.430459642	-1.430459642	-1.430459642	-1.430459642	-1.430459642	-1.430459642	-1.430459642	-1.430459642	-1.430459642	-1.430459642	-1.430459642	-1.430459642	-1.430459642	-1.430459642	-1.430459642	-1.430459642	-1.430459642	-1.430459642	2.48389038	-1.430459642	-1.430459642	-1.430459642
ENSG00000116691.10	5.490171633	5.41575112	5.069315837	3.75148832	4.250444722	5.565417502	3.942303801	5.565873805	4.271758383	3.896267689	4.791779735	5.081139774	5.153308113	4.203771766	4.847120403	2.918601413	4.984610748	4.4910909	4.049974639	4.441121184	4.567833599	4.676100813	4.698751962	4.557865315
ENSG00000202461.1	-1.711479793	-1.711479793	-1.711479793	-1.711479793	-1.711479793	-1.711479793	-1.711479793	-1.711479793	-1.711479793	-1.711479793	-1.711479793	-1.711479793	-1.711479793	-1.711479793	-1.711479793	-1.711479793	-1.711479793	-1.711479793	-1.711479793	-1.711479793	-1.711479793	-1.711479793	-1.711479793	-1.711479793
ENSG00000276869.1	-0.913668644	-0.913668644	-0.913668644	-0.913668644	-0.913668644	-0.913668644	-0.913668644	-0.913668644	-0.913668644	-0.913668644	-0.913668644	-0.913668644	-0.913668644	-0.913668644	-0.913668644	-0.913668644	-0.913668644	-0.913668644	-0.913668644	-0.913668644	-0.913668644	-0.913668644	-0.913668644	-0.913668644
ENSG00000243539.3	-2.994588639	-2.994588639	-2.994588639	-2.994588639	-2.994588639	-2.994588639	-2.994588639	-2.994588639	-2.994588639	-2.994588639	-2.994588639	-2.994588639	-2.994588639	-2.994588639	-2.994588639	-2.994588639	-2.994588639	-2.994588639	-2.994588639	-2.994588639	-2.994588639	-2.994588639	-2.994588639	-2.994588639
ENSG00000120949.14	-6.759351685	-6.759351685	-6.759351685	-6.759351685	-6.759351685	-6.759351685	-6.759351685	-6.759351685	-6.759351685	-6.759351685	-0.409155716	-6.759351685	-6.759351685	-6.759351685	-6.759351685	-6.759351685	-6.759351685	-6.759351685	-6.759351685	-6.759351685	3.889782693	-6.759351685	-6.759351685	-6.759351685
ENSG00000201135.1	-1.591740549	-1.591740549	-1.591740549	-1.591740549	-1.591740549	-1.591740549	-1.591740549	-1.591740549	-1.591740549	-1.591740549	-1.591740549	-1.591740549	-1.591740549	-1.591740549	-1.591740549	-1.591740549	-1.591740549	-1.591740549	-1.591740549	-1.591740549	-1.591740549	-1.591740549	-1.591740549	-1.591740549
ENSG00000227875.2	-2.885654268	-2.885654268	-2.885654268	-2.885654268	-2.885654268	-2.885654268	-2.885654268	-2.885654268	-2.885654268	-2.885654268	-2.885654268	-2.885654268	-2.885654268	-2.885654268	-2.885654268	-2.885654268	-2.885654268	-2.885654268	-2.885654268	-2.885654268	-2.885654268	-2.885654268	-2.885654268	-2.885654268
ENSG00000283789.1	-1.476263331	-1.476263331	-1.476263331	-1.476263331	-1.476263331	-1.476263331	-1.476263331	-1.476263331	-1.476263331	-1.476263331	-1.476263331	-1.476263331	-1.476263331	-1.476263331	-1.476263331	-1.476263331	-1.476263331	-1.476263331	-1.476263331	-1.476263331	-1.476263331	-1.476263331	-1.476263331	-1.476263331
ENSG00000028137.18	6.908921286	7.319965583	5.57182308	7.364760823	6.770688249	4.178634712	4.652845889	5.896237982	5.822037285	7.680444043	6.730055542	8.195683342	6.943535324	6.829871365	7.42625177	6.947772668	7.796368593	6.698343039	8.137548896	7.805720562	7.928434222	8.047129949	7.748981475	8.220244689
ENSG00000263676.1	-0.822038168	-0.822038168	-0.822038168	-0.822038168	-0.822038168	-0.822038168	-0.822038168	-0.822038168	-0.822038168	-0.822038168	-0.822038168	4.984440916	-0.822038168	-0.822038168	2.99042813	-0.822038168	-0.822038168	-0.822038168	-0.822038168	-0.822038168	-0.822038168	-0.822038168	3.972418042	-0.822038168
ENSG00000225196.2	-3.195081579	-3.195081579	-3.195081579	-3.195081579	-3.195081579	-3.195081579	-3.195081579	-3.195081579	-3.195081579	4.644566645	-3.195081579	-3.195081579	-3.195081579	-3.195081579	-3.195081579	-3.195081579	-3.195081579	-3.195081579	-3.195081579	-3.195081579	-3.195081579	-3.195081579	-3.195081579	-3.195081579
ENSG00000252969.1	-1.845497141	-1.845497141	-1.845497141	-1.845497141	-1.845497141	-1.845497141	-1.845497141	-1.845497141	-1.845497141	5.084607485	-1.845497141	-1.845497141	-1.845497141	-1.845497141	-1.845497141	-1.845497141	-1.845497141	-1.845497141	-1.845497141	-1.845497141	-1.845497141	-1.845497141	-1.845497141	-1.845497141
ENSG00000048707.13	1.86192122	3.076856044	2.329935916	2.285016156	1.6741231	1.421157832	2.387389507	2.111123976	2.536433997	0.997533918	3.099857714	1.305858862	2.558831767	2.543487392	2.543898726	1.76384827	-5.256751949	-0.042531712	-2.972602161	4.052563503	2.672153756	2.462759952	3.259223011	2.850147749
ENSG00000239149.1	-2.139228344	-2.139228344	-2.139228344	4.895558487	-2.139228344	-2.139228344	4.641358868	-2.139228344	-2.139228344	-2.139228344	-2.139228344	-2.139228344	-2.139228344	3.990545512	-2.139228344	-2.139228344	-2.139228344	-2.139228344	-2.139228344	-2.139228344	2.941774695	-2.139228344	4.93495466	3.278910421
ENSG00000229484.1	-3.66608789	-3.66608789	-3.66608789	-3.66608789	-3.66608789	-3.66608789	-3.66608789	-3.66608789	-3.66608789	-3.66608789	-3.66608789	-3.66608789	2.350031733	-3.66608789	-3.66608789	-3.66608789	-3.66608789	-3.66608789	-3.66608789	-3.66608789	-3.66608789	-3.66608789	-3.66608789	-3.66608789
ENSG00000162496.8	4.542059114	4.16553047	5.194741404	2.610241688	4.887708652	5.591185918	5.775146878	4.372025325	5.646401453	3.705981766	3.486640216	6.090738516	5.348203592	5.712124443	4.142433112	5.73040261	3.764147567	4.1021603	3.406276902	4.090193985	4.17717437	5.31357664	2.94734423	4.077305298
ENSG00000221340.1	-1.549512314	-1.549512314	-1.549512314	-1.549512314	5.088495314	-1.549512314	5.417100716	-1.549512314	-1.549512314	-1.549512314	-1.549512314	-1.549512314	-1.549512314	-1.549512314	-1.549512314	-1.549512314	-1.549512314	-1.549512314	-1.549512314	-1.549512314	-1.549512314	-1.549512314	-1.549512314	-1.549512314
ENSG00000276830.1	-0.957390021	-0.957390021	-0.957390021	-0.957390021	-0.957390021	-0.957390021	-0.957390021	-0.957390021	-0.957390021	-0.957390021	-0.957390021	-0.957390021	-0.957390021	-0.957390021	-0.957390021	-0.957390021	-0.957390021	-0.957390021	-0.957390021	-0.957390021	-0.957390021	-0.957390021	-0.957390021	-0.957390021
ENSG00000272482.1	-3.321753382	-3.321753382	-3.321753382	-3.321753382	-3.321753382	-3.321753382	3.418566723	-3.321753382	-3.321753382	-3.321753382	-3.321753382	-3.321753382	-3.321753382	-3.321753382	-3.321753382	-3.321753382	-3.321753382	-3.321753382	-3.321753382	-3.321753382	-3.321753382	-3.321753382	-3.321753382	-3.321753382
ENSG00000204518.2	-5.512436944	-5.512436944	-5.512436944	-5.512436944	-5.512436944	-5.512436944	-5.512436944	-5.512436944	-5.512436944	-5.512436944	-5.512436944	-5.512436944	-5.512436944	-5.512436944	-5.512436944	-5.512436944	-5.512436944	-5.512436944	-5.512436944	-5.512436944	-5.512436944	-5.512436944	-5.512436944	-5.512436944
ENSG00000226166.2	-1.698655753	-1.698655753	-1.698655753	-1.698655753	-1.698655753	-1.698655753	-1.698655753	-1.698655753	-1.698655753	-1.698655753	-1.698655753	-1.698655753	-1.698655753	-1.698655753	-1.698655753	-1.698655753	-1.698655753	-1.698655753	-1.698655753	-1.698655753	-1.698655753	-1.698655753	-1.698655753	-1.698655753
ENSG00000188984.11	-6.874650758	-6.874650758	-6.874650758	-6.874650758	-6.874650758	-6.874650758	-6.874650758	-6.874650758	-6.874650758	-6.874650758	-6.874650758	-6.874650758	-6.874650758	-6.874650758	-6.874650758	-6.874650758	-6.874650758	-6.874650758	-6.874650758	-6.874650758	-6.874650758	-6.874650758	-6.874650758	-6.874650758
ENSG00000157330.9	-6.899028945	-6.899028945	-6.899028945	-6.899028945	-6.899028945	-6.899028945	-6.899028945	-6.899028945	-6.899028945	-6.899028945	-6.899028945	-6.899028945	-6.899028945	-6.899028945	-6.899028945	-6.899028945	-6.899028945	-6.899028945	-6.899028945	-6.899028945	-6.899028945	-6.899028945	-6.899028945	-6.899028945
ENSG00000116726.4	-5.693817196	-5.693817196	-5.693817196	-5.693817196	-5.693817196	-5.693817196	-5.693817196	-5.693817196	-5.693817196	-5.693817196	-5.693817196	-5.693817196	-5.693817196	-5.693817196	-5.693817196	-5.693817196	-5.693817196	-5.693817196	-5.693817196	-5.693817196	-5.693817196	-5.693817196	-5.693817196	-5.693817196
ENSG00000116721.9	-6.143374874	-6.143374874	-6.143374874	-6.143374874	-6.143374874	-6.143374874	-6.143374874	-6.143374874	-6.143374874	-6.143374874	-6.143374874	-6.143374874	-6.143374874	-6.143374874	-6.143374874	-6.143374874	-6.143374874	-6.143374874	-6.143374874	-6.143374874	-6.143374874	-6.143374874	-6.143374874	-6.143374874
ENSG00000228338.1	-3.453543255	-3.453543255	-3.453543255	-3.453543255	-3.453543255	-3.453543255	-3.453543255	-3.453543255	-3.453543255	-3.453543255	-3.453543255	-3.453543255	-3.453543255	-3.453543255	-3.453543255	-3.453543255	-3.453543255	-3.453543255	-3.453543255	-3.453543255	-3.453543255	-3.453543255	-3.453543255	-3.453543255
ENSG00000239810.3	-5.740705932	-5.740705932	-5.740705932	-5.740705932	-5.740705932	-5.740705932	-5.740705932	-5.740705932	-5.740705932	-5.740705932	-5.740705932	-5.740705932	-5.740705932	-5.740705932	-5.740705932	-5.740705932	-5.740705932	-5.740705932	-5.740705932	-5.740705932	-5.740705932	-5.740705932	-5.740705932	-5.740705932
ENSG00000231103.2	-5.359924874	-5.359924874	-5.359924874	-5.359924874	-5.359924874	-5.359924874	-5.359924874	-5.359924874	-5.359924874	-5.359924874	-5.359924874	-5.359924874	-5.359924874	-5.359924874	-5.359924874	-5.359924874	-5.359924874	-5.359924874	-5.359924874	-5.359924874	-5.359924874	-5.359924874	-5.359924874	-5.359924874
ENSG00000179172.9	-2.766728273	-2.879197955	-2.780569276	-2.699612777	-2.550443199	-2.676356141	-5.005042997	-1.680996402	-2.425187656	-2.849418584	-1.947467307	-2.524648314	-5.005042997	-5.005042997	-1.192576698	-5.005042997	-2.820913397	-1.883236423	-1.818665064	-1.110985858	-5.005042997	-1.276785621	-5.005042997	-2.743143438
ENSG00000120952.4	-5.572539243	-5.572539243	-5.572539243	-5.572539243	-5.572539243	-5.572539243	-5.572539243	-5.572539243	-5.572539243	-5.572539243	-5.572539243	-5.572539243	-5.572539243	-5.572539243	-5.572539243	-5.572539243	-5.572539243	-5.572539243	-5.572539243	-5.572539243	-5.572539243	-5.572539243	-5.572539243	-5.572539243
ENSG00000243073.3	-5.727351186	-5.727351186	-5.727351186	-5.727351186	-5.727351186	-5.727351186	-5.727351186	-5.727351186	-5.727351186	-5.727351186	-5.727351186	-5.727351186	-5.727351186	-5.727351186	-5.727351186	-5.727351186	-5.727351186	-5.727351186	-5.727351186	-5.727351186	-5.727351186	-5.727351186	-5.727351186	-5.727351186
ENSG00000187545.5	-5.465894358	-5.465894358	-5.465894358	-5.465894358	-5.465894358	-5.465894358	-5.465894358	-5.465894358	-5.465894358	-5.465894358	-5.465894358	-5.465894358	-5.465894358	-5.465894358	-5.465894358	-5.465894358	-5.465894358	-5.465894358	-5.465894358	-5.465894358	-5.465894358	-5.465894358	-5.465894358	-5.465894358
ENSG00000204510.5	-5.588268357	-5.588268357	-5.588268357	-5.588268357	-5.588268357	-5.588268357	-5.588268357	-5.588268357	-5.588268357	-5.588268357	-5.588268357	-5.588268357	-5.588268357	-5.588268357	-5.588268357	-5.588268357	-5.588268357	-5.588268357	-5.588268357	-5.588268357	-5.588268357	-5.588268357	-5.588268357	-5.588268357
ENSG00000207434.1	-1.632767817	-1.632767817	-1.632767817	-1.632767817	-1.632767817	-1.632767817	-1.632767817	-1.632767817	-1.632767817	-1.632767817	-1.632767817	-1.632767817	-1.632767817	-1.632767817	-1.632767817	-1.632767817	-1.632767817	-1.632767817	-1.632767817	-1.632767817	-1.632767817	-1.632767817	-1.632767817	-1.632767817
ENSG00000234064.1	-5.044852862	-5.044852862	-5.044852862	-5.044852862	-5.044852862	-5.044852862	-5.044852862	-5.044852862	-5.044852862	-5.044852862	-5.044852862	-5.044852862	-5.044852862	-5.044852862	-5.044852862	-5.044852862	-5.044852862	-5.044852862	-5.044852862	-5.044852862	-5.044852862	-5.044852862	-5.044852862	-5.044852862
ENSG00000232423.6	-5.692200731	-5.692200731	-5.692200731	-5.692200731	-5.692200731	-5.692200731	-5.692200731	-5.692200731	-5.692200731	-5.692200731	-5.692200731	-5.692200731	-5.692200731	-5.692200731	-5.692200731	-5.692200731	-5.692200731	-5.692200731	-5.692200731	-5.692200731	-5.692200731	-5.692200731	-5.692200731	-5.692200731
ENSG00000274178.2	-5.393138016	-5.393138016	-5.393138016	-5.393138016	-5.393138016	-5.393138016	-5.393138016	-5.393138016	-5.393138016	-5.393138016	-5.393138016	-5.393138016	-5.393138016	-5.393138016	-5.393138016	-5.393138016	-5.393138016	-5.393138016	-5.393138016	-5.393138016	-5.393138016	-5.393138016	-5.393138016	-5.393138016
ENSG00000274764.5	-5.75471279	-5.75471279	-5.75471279	-5.75471279	-5.75471279	-5.75471279	-5.75471279	-5.75471279	-5.75471279	-5.75471279	-5.75471279	-5.75471279	-5.75471279	-5.75471279	-5.75471279	-5.75471279	-5.75471279	-5.75471279	-5.75471279	-5.75471279	-5.75471279	-5.75471279	-5.75471279	-5.75471279
ENSG00000277058.2	-5.056207757	-5.056207757	-5.056207757	-5.056207757	-5.056207757	-5.056207757	-5.056207757	-5.056207757	-5.056207757	-5.056207757	-5.056207757	-5.056207757	-5.056207757	-5.056207757	-5.056207757	-5.056207757	-5.056207757	-5.056207757	-5.056207757	-5.056207757	-5.056207757	-5.056207757	-5.056207757	-5.056207757
ENSG00000229571.7	-5.796687836	-5.796687836	-5.796687836	-5.796687836	-5.796687836	-5.796687836	-5.796687836	-5.796687836	-5.796687836	-5.796687836	-5.796687836	-5.796687836	-5.796687836	-5.796687836	-5.796687836	-5.796687836	-5.796687836	-5.796687836	-5.796687836	-5.796687836	-5.796687836	-5.796687836	-5.796687836	-5.796687836
ENSG00000277862.1	-5.390150037	-5.390150037	-5.390150037	-5.390150037	-5.390150037	-5.390150037	-5.390150037	-5.390150037	-5.390150037	-5.390150037	-5.390150037	-5.390150037	-5.390150037	-5.390150037	-5.390150037	-5.390150037	-5.390150037	-5.390150037	-5.390150037	-5.390150037	-5.390150037	-5.390150037	-5.390150037	-5.390150037
ENSG00000236179.1	-4.690582452	-4.690582452	-4.690582452	-4.690582452	-4.690582452	-4.690582452	-4.690582452	-4.690582452	-4.690582452	-4.690582452	-4.690582452	-4.690582452	-4.690582452	-4.690582452	-4.690582452	-4.690582452	-4.690582452	-4.690582452	-4.690582452	-4.690582452	-4.690582452	-4.690582452	-4.690582452	-4.690582452
ENSG00000275774.2	-5.056207757	-5.056207757	-5.056207757	-5.056207757	-5.056207757	-5.056207757	-5.056207757	-5.056207757	-5.056207757	-5.056207757	-5.056207757	-5.056207757	-5.056207757	-5.056207757	-5.056207757	-5.056207757	-5.056207757	-5.056207757	-5.056207757	-5.056207757	-5.056207757	-5.056207757	-5.056207757	-5.056207757
ENSG00000229978.1	-5.395126569	-5.395126569	-5.395126569	-5.395126569	-5.395126569	-5.395126569	-5.395126569	-5.395126569	-5.395126569	-5.395126569	-5.395126569	-5.395126569	-5.395126569	-5.395126569	-5.395126569	-5.395126569	-5.395126569	-5.395126569	-5.395126569	-5.395126569	-5.395126569	-5.395126569	-5.395126569	-5.395126569
ENSG00000233336.1	-3.476263331	-3.476263331	-3.476263331	-3.476263331	-3.476263331	-3.476263331	-3.476263331	-3.476263331	-3.476263331	-3.476263331	-3.476263331	-3.476263331	-3.476263331	-3.476263331	-3.476263331	-3.476263331	-3.476263331	-3.476263331	-3.476263331	-3.476263331	-3.476263331	-3.476263331	-3.476263331	-3.476263331
ENSG00000280267.4	-5.75471279	-5.75471279	-5.75471279	-5.75471279	-5.75471279	-5.75471279	-5.75471279	-5.75471279	-5.75471279	-5.75471279	-5.75471279	-5.75471279	-5.75471279	-5.75471279	-5.75471279	-5.75471279	-5.75471279	-5.75471279	-5.75471279	-5.75471279	-5.75471279	-5.75471279	-5.75471279	-5.75471279
ENSG00000179412.10	-4.675935676	-4.675935676	-4.675935676	-4.675935676	-4.675935676	-4.675935676	-4.675935676	-4.675935676	-4.675935676	-4.675935676	-4.675935676	-4.675935676	-4.675935676	-4.675935676	-4.675935676	-4.675935676	-4.675935676	-4.675935676	-4.675935676	-4.675935676	-4.675935676	-4.675935676	-4.675935676	-4.675935676
ENSG00000204505.4	-5.75471279	-5.75471279	-5.75471279	-5.75471279	-5.75471279	-5.75471279	-5.75471279	-5.75471279	-5.75471279	-5.75471279	-5.75471279	-5.75471279	-5.75471279	-5.75471279	-5.75471279	-5.75471279	-5.75471279	-5.75471279	-5.75471279	-5.75471279	-5.75471279	-5.75471279	-5.75471279	-5.75471279
ENSG00000279169.2	-6.058718977	-6.058718977	-6.058718977	-6.058718977	-6.058718977	-6.058718977	-6.058718977	-6.058718977	-6.058718977	-6.058718977	-6.058718977	-6.058718977	-6.058718977	-6.058718977	-6.058718977	-6.058718977	-6.058718977	-6.058718977	-6.058718977	-6.058718977	-6.058718977	-6.058718977	-6.058718977	-6.058718977
ENSG00000279804.2	-5.904623504	-5.904623504	-5.904623504	-5.904623504	-5.904623504	-5.904623504	-5.904623504	-5.904623504	-5.904623504	-5.904623504	-5.904623504	-5.904623504	-5.904623504	-5.904623504	-5.904623504	-5.904623504	-5.904623504	-5.904623504	-5.904623504	-5.904623504	-5.904623504	-5.904623504	-5.904623504	-5.904623504
ENSG00000250894.1	-5.312313687	-5.312313687	-5.312313687	-5.312313687	-5.312313687	-5.312313687	-5.312313687	-5.312313687	-5.312313687	-5.312313687	-5.312313687	-5.312313687	-5.312313687	-5.312313687	-5.312313687	-5.312313687	-5.312313687	-5.312313687	-5.312313687	-5.312313687	-5.312313687	-5.312313687	-5.312313687	-5.312313687
ENSG00000270601.4	-5.63949368	-5.63949368	-5.63949368	-5.63949368	-5.63949368	-5.63949368	-5.63949368	-5.63949368	-5.63949368	-5.63949368	-5.63949368	-5.63949368	-5.63949368	-5.63949368	-5.63949368	-5.63949368	-5.63949368	-5.63949368	-5.63949368	-5.63949368	-5.63949368	-5.63949368	-5.63949368	-5.63949368
ENSG00000231219.1	-4.951996762	-4.951996762	-4.951996762	-4.951996762	-4.951996762	-4.951996762	-4.951996762	-4.951996762	-4.951996762	-4.951996762	-4.951996762	-4.951996762	-4.951996762	-4.951996762	-4.951996762	-4.951996762	-4.951996762	-4.951996762	-4.951996762	-4.951996762	-4.951996762	-4.951996762	-4.951996762	-4.951996762
ENSG00000207511.1	-1.632767817	-1.632767817	-1.632767817	-1.632767817	-1.632767817	-1.632767817	-1.632767817	-1.632767817	-1.632767817	-1.632767817	-1.632767817	-1.632767817	-1.632767817	-1.632767817	-1.632767817	-1.632767817	-1.632767817	-1.632767817	-1.632767817	-1.632767817	-1.632767817	-1.632767817	-1.632767817	-1.632767817
ENSG00000182330.10	-5.810909069	-5.810909069	-5.810909069	-5.810909069	-5.810909069	-5.810909069	-5.810909069	-5.810909069	-5.810909069	-5.810909069	-5.810909069	-5.810909069	-5.810909069	-5.810909069	-5.810909069	-5.810909069	-5.810909069	-5.810909069	-5.810909069	-5.810909069	-5.810909069	-5.810909069	-5.810909069	-5.810909069
ENSG00000237700.2	-5.459256906	-5.459256906	-5.459256906	-5.459256906	-5.459256906	-5.459256906	-5.459256906	-5.459256906	-5.459256906	-5.459256906	-5.459256906	-5.459256906	-5.459256906	-5.459256906	-5.459256906	-5.459256906	-5.459256906	-5.459256906	-5.459256906	-5.459256906	-5.459256906	-5.459256906	-5.459256906	-5.459256906
ENSG00000204501.7	-5.756260746	-5.756260746	-5.756260746	-5.756260746	-5.756260746	-5.756260746	-5.756260746	-5.756260746	-5.756260746	-5.756260746	-5.756260746	-5.756260746	-5.756260746	-5.756260746	-5.756260746	-5.756260746	-5.756260746	-5.756260746	-5.756260746	-5.756260746	-5.756260746	-5.756260746	-5.756260746	-5.756260746
ENSG00000228229.2	-3.476263331	-3.476263331	-3.476263331	-3.476263331	-3.476263331	-3.476263331	-3.476263331	-3.476263331	-3.476263331	-3.476263331	-3.476263331	-3.476263331	-3.476263331	-3.476263331	-3.476263331	-3.476263331	-3.476263331	-3.476263331	-3.476263331	-3.476263331	-3.476263331	-3.476263331	-3.476263331	-3.476263331
ENSG00000204481.7	-6.059346099	-6.059346099	-6.059346099	-6.059346099	-6.059346099	-6.059346099	-6.059346099	-6.059346099	-6.059346099	-6.059346099	-6.059346099	-6.059346099	-6.059346099	-6.059346099	-6.059346099	-6.059346099	-6.059346099	-6.059346099	-6.059346099	-6.059346099	-6.059346099	-6.059346099	-6.059346099	-6.059346099
ENSG00000204480.7	-5.159257915	-5.159257915	-5.159257915	-5.159257915	-5.159257915	-5.159257915	-5.159257915	-5.159257915	-5.159257915	-5.159257915	-5.159257915	-5.159257915	-5.159257915	-5.159257915	-5.159257915	-5.159257915	-5.159257915	-5.159257915	-5.159257915	-5.159257915	-5.159257915	-5.159257915	-5.159257915	-5.159257915
ENSG00000204479.4	-5.515182321	-5.515182321	-5.515182321	-5.515182321	-5.515182321	-5.515182321	-5.515182321	-5.515182321	-5.515182321	-5.515182321	-5.515182321	-5.515182321	-5.515182321	-5.515182321	-5.515182321	-5.515182321	-5.515182321	-5.515182321	-5.515182321	-5.515182321	-5.515182321	-5.515182321	-5.515182321	-5.515182321
ENSG00000204478.9	-5.532449428	-5.532449428	-5.532449428	-5.532449428	-5.532449428	-5.532449428	-5.532449428	-5.532449428	-5.532449428	-5.532449428	-5.532449428	-5.532449428	-5.532449428	-5.532449428	-5.532449428	-5.532449428	-5.532449428	-5.532449428	-5.532449428	-5.532449428	-5.532449428	-5.532449428	-5.532449428	-5.532449428
ENSG00000162494.5	-6.000478534	-6.000478534	-6.000478534	-6.000478534	-6.000478534	-6.000478534	-6.000478534	-6.000478534	-6.000478534	-6.000478534	-6.000478534	-6.000478534	-6.000478534	-6.000478534	-6.000478534	-6.000478534	-6.000478534	-6.000478534	-6.000478534	-6.000478534	-6.000478534	-6.000478534	-6.000478534	-6.000478534
ENSG00000259961.1	-3.789146287	-3.789146287	-3.789146287	-3.789146287	-3.789146287	-3.789146287	-3.789146287	-3.789146287	-3.789146287	-3.789146287	-3.789146287	-3.789146287	-3.789146287	-3.789146287	-3.789146287	-3.789146287	-3.789146287	-3.789146287	-3.789146287	-3.789146287	-3.789146287	-3.789146287	-3.789146287	-3.789146287
ENSG00000215909.3	-3.426576207	-3.426576207	-3.426576207	-3.426576207	-3.426576207	-3.426576207	-3.426576207	-3.426576207	-3.426576207	-3.426576207	-3.426576207	-3.426576207	-3.426576207	-3.426576207	-3.426576207	-3.426576207	-3.426576207	-3.426576207	-3.426576207	-3.426576207	-3.426576207	-3.426576207	-3.426576207	-3.426576207
ENSG00000162493.16	-6.747337231	-6.747337231	-6.747337231	-6.747337231	-6.747337231	-6.747337231	-6.747337231	-6.747337231	-6.747337231	-6.747337231	-6.747337231	-6.747337231	-6.747337231	-6.747337231	-6.747337231	-6.747337231	-6.747337231	-6.747337231	-6.747337231	-6.747337231	-6.747337231	-6.747337231	-6.747337231	-3.644267434
ENSG00000222952.1	-1.549512314	-1.549512314	-1.549512314	-1.549512314	-1.549512314	-1.549512314	-1.549512314	-1.549512314	-1.549512314	-1.549512314	-1.549512314	-1.549512314	-1.549512314	-1.549512314	-1.549512314	-1.549512314	-1.549512314	-1.549512314	-1.549512314	-1.549512314	-1.549512314	-1.549512314	-1.549512314	-1.549512314
ENSG00000237445.2	-3.457354869	-3.457354869	-3.457354869	-3.457354869	-3.457354869	-3.457354869	-3.457354869	-3.457354869	-3.457354869	-3.457354869	-3.457354869	-3.457354869	-3.457354869	-3.457354869	-3.457354869	-3.457354869	-3.457354869	-3.457354869	-3.457354869	-3.457354869	-3.457354869	-3.457354869	-3.457354869	-3.457354869
ENSG00000253085.1	-1.913668644	-1.913668644	-1.913668644	-1.913668644	-1.913668644	-1.913668644	-1.913668644	-1.913668644	-1.913668644	-1.913668644	-1.913668644	-1.913668644	-1.913668644	-1.913668644	-1.913668644	-1.913668644	-1.913668644	-1.913668644	-1.913668644	-1.913668644	-1.913668644	-1.913668644	-1.913668644	-1.913668644
ENSG00000116731.22	4.05416195	2.617217387	4.224719712	3.328055547	2.982332989	1.586222768	3.111803613	3.490183447	3.431902079	2.665672673	2.970182636	3.258105969	3.8022593	3.129590352	3.136481434	2.989104851	3.145434031	3.545147436	2.168455394	2.017124028	2.843499141	0.983424058	2.655018726	1.299516157
ENSG00000189337.16	-8.647961391	-8.647961391	-8.647961391	-8.647961391	-8.647961391	-8.647961391	-8.647961391	-8.647961391	-8.647961391	-8.647961391	-8.647961391	-8.647961391	0.489612181	-8.647961391	-8.647961391	-8.647961391	-8.647961391	-8.647961391	-8.647961391	-8.647961391	-8.647961391	-2.837031826	-8.647961391	-8.647961391
ENSG00000252151.1	-1.577801358	-1.577801358	-1.577801358	-1.577801358	-1.577801358	-1.577801358	-1.577801358	-1.577801358	-1.577801358	-1.577801358	-1.577801358	-1.577801358	-1.577801358	-1.577801358	-1.577801358	-1.577801358	-1.577801358	-1.577801358	-1.577801358	-1.577801358	-1.577801358	-1.577801358	-1.577801358	-1.577801358
ENSG00000231606.1	-3.030852183	-3.030852183	-3.030852183	-3.030852183	-3.030852183	-3.030852183	-3.030852183	-3.030852183	-3.030852183	-3.030852183	-3.030852183	-3.030852183	-3.030852183	-3.030852183	-3.030852183	-3.030852183	-3.030852183	-3.030852183	-3.030852183	-3.030852183	-3.030852183	-3.030852183	-3.030852183	-3.030852183
ENSG00000234593.2	-4.468729659	-4.468729659	-4.468729659	-4.468729659	-4.468729659	-4.468729659	-4.468729659	-4.468729659	-4.468729659	-4.468729659	-4.468729659	-4.468729659	-4.468729659	-4.468729659	-4.468729659	-4.468729659	-4.468729659	-4.468729659	-4.468729659	-4.468729659	-4.468729659	-4.468729659	-4.468729659	-4.468729659
ENSG00000235829.1	-3.240028985	-3.240028985	-3.240028985	-3.240028985	-3.240028985	-3.240028985	-3.240028985	-3.240028985	-3.240028985	-3.240028985	-3.240028985	-3.240028985	-3.240028985	-3.240028985	-3.240028985	-3.240028985	-3.240028985	-3.240028985	-3.240028985	-3.240028985	-3.240028985	-3.240028985	-3.240028985	-3.240028985
ENSG00000175147.11	-7.68490414	-7.68490414	-7.68490414	-7.68490414	-7.68490414	-7.68490414	-7.68490414	-7.68490414	-7.68490414	-7.68490414	-7.68490414	-7.68490414	-7.68490414	-7.68490414	-7.68490414	-7.68490414	-7.68490414	-7.68490414	-7.68490414	-7.68490414	-7.68490414	-7.68490414	-7.68490414	-7.68490414
ENSG00000171729.13	-6.020583848	-6.020583848	-6.020583848	-6.020583848	-6.020583848	-6.020583848	-6.020583848	-6.020583848	-6.020583848	-6.020583848	-6.020583848	-6.020583848	-6.020583848	-6.020583848	-6.020583848	-6.020583848	-6.020583848	-6.020583848	-6.020583848	-6.020583848	2.605772148	-6.020583848	-6.020583848	-6.020583848
ENSG00000204464.7	-4.018005304	-4.018005304	-4.018005304	-4.018005304	-4.018005304	-4.018005304	-4.018005304	-4.018005304	-4.018005304	-4.018005304	-4.018005304	-4.018005304	-4.018005304	-4.018005304	-4.018005304	-4.018005304	-4.018005304	-4.018005304	-4.018005304	-4.018005304	-4.018005304	-4.018005304	-4.018005304	-4.018005304
ENSG00000215720.4	-4.362976045	-4.362976045	-4.362976045	-4.362976045	-4.362976045	-4.362976045	-4.362976045	-4.362976045	-4.362976045	-4.362976045	-4.362976045	-4.362976045	-4.362976045	-4.362976045	-4.362976045	-4.362976045	-4.362976045	-4.362976045	-4.362976045	-4.362976045	-4.362976045	-4.362976045	-4.362976045	-4.362976045
ENSG00000278480.1	-4.80718021	-4.80718021	-4.80718021	-4.80718021	-4.80718021	-4.80718021	-4.80718021	-4.80718021	-4.80718021	-4.80718021	-4.80718021	-4.80718021	-4.80718021	-4.80718021	-4.80718021	-4.80718021	-4.80718021	-4.80718021	-4.80718021	-4.80718021	-4.80718021	-4.80718021	-4.80718021	-4.80718021
ENSG00000142621.19	-8.535720463	-8.535720463	-8.535720463	-8.535720463	-8.535720463	-8.535720463	-8.535720463	-8.535720463	-8.535720463	-8.535720463	-8.535720463	-8.535720463	-8.535720463	-8.535720463	-8.535720463	-8.535720463	-8.535720463	-8.535720463	-8.535720463	-8.535720463	-8.535720463	-8.535720463	-8.535720463	-0.16384958
ENSG00000233485.1	-6.491678384	-6.491678384	-6.491678384	-6.491678384	-6.491678384	-6.491678384	-6.491678384	-6.491678384	-6.491678384	-6.491678384	-6.491678384	-6.491678384	-6.491678384	-6.491678384	-6.491678384	-6.491678384	-6.491678384	-6.491678384	-6.491678384	-6.491678384	-6.491678384	-6.491678384	-6.491678384	-6.491678384
ENSG00000236045.1	-4.397112385	-4.397112385	-4.397112385	-4.397112385	-4.397112385	-4.397112385	-4.397112385	-4.397112385	-4.397112385	-4.397112385	-4.397112385	-4.397112385	-4.397112385	-4.397112385	-4.397112385	-4.397112385	-4.397112385	-4.397112385	-4.397112385	-4.397112385	-4.397112385	-4.397112385	-4.397112385	-4.397112385
ENSG00000228140.1	-7.229480081	3.706561117	-7.229480081	1.292955513	-7.229480081	-7.229480081	1.977772737	-7.229480081	-7.229480081	-7.229480081	-7.229480081	-7.229480081	-7.229480081	-7.229480081	-7.229480081	1.17158675	-7.229480081	-7.229480081	-7.229480081	-7.229480081	-3.85302687	-7.229480081	-4.780985395	-7.229480081
ENSG00000142634.12	3.770814874	4.999266576	3.998968152	4.760561067	5.186933163	-3.868105767	3.273087759	3.865579225	4.891157108	3.216319175	2.525089632	3.954178593	2.399631143	-0.361832346	4.804475648	4.058515735	2.333147878	4.098836165	3.15483065	1.376989724	4.153637122	3.496840502	1.581052282	3.933631977
ENSG00000162438.11	-6.658657685	-0.137546618	-6.658657685	-6.658657685	-6.658657685	-6.658657685	-6.658657685	-6.658657685	-6.658657685	-6.658657685	-6.658657685	-6.658657685	-6.658657685	-6.658657685	-0.60884299	-6.658657685	-6.658657685	-6.658657685	-6.658657685	-6.658657685	-6.658657685	1.210527733	-6.658657685	-6.658657685
ENSG00000142615.7	-5.460206985	-5.460206985	-5.460206985	-5.460206985	-5.460206985	-5.460206985	-5.460206985	-5.460206985	-5.460206985	-5.460206985	-5.460206985	-5.460206985	-5.460206985	-5.460206985	-5.460206985	-5.460206985	-5.460206985	-5.460206985	-5.460206985	-5.460206985	-5.460206985	-5.460206985	-5.460206985	-5.460206985
ENSG00000215704.9	-5.400085993	-5.400085993	-5.400085993	-5.400085993	-5.400085993	-5.400085993	-5.400085993	-5.400085993	-5.400085993	-5.400085993	-5.400085993	-5.400085993	-5.400085993	-5.400085993	-5.400085993	-5.400085993	-5.400085993	-5.400085993	-5.400085993	-5.400085993	-5.400085993	-5.400085993	-5.400085993	-5.400085993
ENSG00000132906.17	2.889292453	4.073804958	3.780537812	2.186242665	-4.800014497	-1.315571463	-7.254614295	-4.793256639	2.617312382	-5.098989882	-7.254614295	0.037588038	2.595655143	-0.135178853	-0.406808014	-7.254614295	3.047854421	-7.254614295	-7.254614295	-7.254614295	2.751959115	3.068945374	-4.80611961	-7.254614295
ENSG00000116138.12	-4.351679921	0.775906849	1.431867027	1.938553255	2.265307934	3.450378759	3.735471945	1.619849394	-0.771465567	-3.763159409	2.726003688	1.461584834	1.816826838	2.043974592	3.683409395	1.996441354	2.571808782	2.546135398	3.337665709	3.083844994	3.020732057	-1.859445325	1.997217621	-1.371657638
ENSG00000251866.1	-2.020583848	-2.020583848	-2.020583848	-2.020583848	-2.020583848	-2.020583848	-2.020583848	-2.020583848	-2.020583848	-2.020583848	-2.020583848	-2.020583848	-2.020583848	-2.020583848	-2.020583848	-2.020583848	-2.020583848	-2.020583848	-2.020583848	-2.020583848	-2.020583848	-2.020583848	-2.020583848	-2.020583848
ENSG00000272510.1	-3.325929058	-3.325929058	-3.325929058	-3.325929058	-3.325929058	-3.325929058	-3.325929058	-3.325929058	-3.325929058	-3.325929058	-3.325929058	-3.325929058	-3.325929058	-3.325929058	3.097363016	-3.325929058	2.977478298	-3.325929058	-3.325929058	-3.325929058	-3.325929058	-3.325929058	-3.325929058	-3.325929058
ENSG00000116771.5	-6.17901321	-6.17901321	-6.17901321	1.828320489	-3.724413412	-6.17901321	4.538264793	3.587379999	2.754447752	-4.023388797	-6.17901321	-3.698618528	-6.17901321	-6.17901321	-6.17901321	-6.17901321	-6.17901321	-6.17901321	-6.17901321	-6.17901321	-6.17901321	-1.90254319	1.411303574	-6.17901321
ENSG00000237301.1	-6.365513768	-6.365513768	-6.365513768	-6.365513768	-6.365513768	-6.365513768	-6.365513768	-6.365513768	-6.365513768	-6.365513768	-6.365513768	1.123447388	-6.365513768	-6.365513768	-6.365513768	-6.365513768	1.488694772	-6.365513768	-6.365513768	-6.365513768	-6.365513768	-6.365513768	-6.365513768	-6.365513768
ENSG00000235084.3	-1.457117128	-0.745117723	-3.695431852	0.372602039	-1.240832054	0.012803631	-1.686033761	-3.695431852	0.691047339	-1.539807439	-1.474216158	-3.695431852	-1.448056523	0.105930278	0.117034447	-1.26857844	-3.695431852	-1.416737476	0.409445921	-1.204249211	0.21891817	0.032825524	-1.246937166	-0.064481606
ENSG00000252417.1	-0.978763672	-0.978763672	-0.978763672	-0.978763672	-0.978763672	-0.978763672	-0.978763672	-0.978763672	-0.978763672	-0.978763672	-0.978763672	-0.978763672	-0.978763672	-0.978763672	-0.978763672	-0.978763672	-0.978763672	-0.978763672	-0.978763672	-0.978763672	-0.978763672	-0.978763672	-0.978763672	-0.978763672
ENSG00000236500.1	-2.705082022	-2.705082022	-2.705082022	-2.705082022	-2.705082022	-2.705082022	-2.705082022	-2.705082022	-2.705082022	-2.705082022	-2.705082022	-2.705082022	-2.705082022	-2.705082022	-2.705082022	-2.705082022	-2.705082022	-2.705082022	-2.705082022	-2.705082022	-2.705082022	-2.705082022	-2.705082022	-2.705082022
ENSG00000197312.11	0.393719153	-1.786763709	2.803103431	2.118176665	1.329396019	2.815162835	2.356720418	1.939044264	2.420499931	2.259271061	1.923541395	2.583373839	-4.844238715	2.487498155	-2.339139553	2.200069927	2.891401087	1.769420564	1.659521273	2.519231702	2.376493457	0.940266942	2.078589906	1.560408115
ENSG00000215695.1	-5.747726359	-5.747726359	-5.747726359	-5.747726359	-5.747726359	-5.747726359	-5.747726359	-5.747726359	-5.747726359	-5.747726359	-5.747726359	-5.747726359	-5.747726359	-5.747726359	-5.747726359	-5.747726359	-5.747726359	-5.747726359	-5.747726359	-5.747726359	-5.747726359	-5.747726359	-5.747726359	-5.747726359
ENSG00000271742.1	-2.891300831	-2.891300831	-2.891300831	-2.891300831	-2.891300831	-2.891300831	-2.891300831	-2.891300831	-2.891300831	-2.891300831	-2.891300831	-2.891300831	-2.891300831	-2.891300831	-2.891300831	-2.891300831	-2.891300831	-2.891300831	-2.891300831	-2.891300831	-2.891300831	-2.891300831	-2.891300831	-2.891300831
ENSG00000116786.11	1.490431504	3.439827614	-3.839205077	2.835498758	0.442427092	3.385294511	-6.90042962	1.159906974	-2.51395043	-1.748402613	1.731071532	3.123011155	2.293628958	2.787771458	3.716326067	3.72634431	3.445907676	2.669274269	-6.90042962	2.872101143	-1.819426581	1.887836537	2.543591715	0.390927638
ENSG00000237938.5	1.822786377	-5.473442812	-5.473442812	-5.473442812	-5.473442812	-5.473442812	-5.473442812	3.788650311	-5.473442812	-5.473442812	-5.473442812	0.333036272	-5.473442812	-5.473442812	-1.359733034	-5.473442812	-5.473442812	-5.473442812	-5.473442812	-5.473442812	-5.473442812	0.486917688	-3.024948127	1.982922968
ENSG00000162461.7	-6.532901047	-6.532901047	-6.532901047	-6.532901047	-0.440690304	-6.532901047	-6.532901047	-6.532901047	-3.953045706	-6.532901047	-6.532901047	-6.532901047	-6.532901047	-6.532901047	-6.532901047	-6.532901047	-6.532901047	-6.532901047	-6.532901047	-6.532901047	-6.532901047	-6.532901047	0.588242272	-6.532901047
ENSG00000224459.1	-4.210972952	-4.210972952	-4.210972952	-4.210972952	-4.210972952	-4.210972952	-4.210972952	-4.210972952	-4.210972952	-4.210972952	-4.210972952	-4.210972952	-4.210972952	-4.210972952	-4.210972952	-4.210972952	-4.210972952	-4.210972952	-4.210972952	-4.210972952	-4.210972952	-4.210972952	-4.210972952	-4.210972952
ENSG00000162460.6	-5.461156439	-5.461156439	-5.461156439	-5.461156439	-5.461156439	-5.461156439	-5.461156439	-5.461156439	-5.461156439	-5.461156439	-5.461156439	-5.461156439	-5.461156439	-5.461156439	-5.461156439	-5.461156439	-5.461156439	-5.461156439	-5.461156439	-5.461156439	-5.461156439	-5.461156439	-5.461156439	-5.461156439
ENSG00000162458.12	-7.094648834	-7.094648834	-7.094648834	-7.094648834	-7.094648834	-7.094648834	-7.094648834	-7.094648834	-7.094648834	-7.094648834	-7.094648834	-7.094648834	-7.094648834	-7.094648834	-7.094648834	-7.094648834	-7.094648834	-7.094648834	-7.094648834	-7.094648834	-7.094648834	-7.094648834	-7.094648834	-7.094648834
ENSG00000224321.1	-3.82793877	-3.82793877	-3.82793877	-1.522508549	-3.82793877	-1.499251914	-0.49474029	-3.82793877	-0.374079496	-3.82793877	-3.82793877	-3.82793877	-3.82793877	-3.82793877	0.534849053	-3.82793877	-1.64380917	-1.549244394	-3.82793877	-1.336756129	-3.82793877	-3.82793877	-3.82793877	-1.56603921
ENSG00000233954.6	-2.377891731	-1.363638327	-2.920188707	-0.386930959	-0.777707657	-1.581053266	-1.015101799	-0.956764105	-5.98141325	-3.825788837	-1.709815064	-3.501018568	-1.678296548	-2.180051121	-3.889739725	-3.554559839	-3.79728365	-3.702718874	-3.6446691	-0.921508339	-2.60496004	-2.253155874	-3.532918565	-0.222599479
ENSG00000178715.8	-0.589372977	-0.715773762	-3.66608789	-0.514505561	1.851694993	0.985875021	2.046629365	1.358561255	2.258619397	-0.682186061	-3.66608789	0.215723868	-1.418712562	0.524207339	-0.754426114	-3.66608789	-3.66608789	-1.387393514	-1.32934374	0.227969248	-1.157003704	0.062169486	-0.356194996	0.350488916
ENSG00000179743.4	0.830185379	-6.163347355	-6.163347355	1.250749111	-0.794073043	-6.163347355	-1.34392038	0.115100401	1.858451416	-0.537533243	1.361336124	0.798664034	-0.066004529	2.925606685	-4.07167383	-1.179653469	-3.979217755	-6.163347355	-2.445825633	-2.269290216	0.664751856	2.156688047	-6.163347355	-3.060277559
ENSG00000065526.10	2.663058392	3.224436586	0.419414638	3.304323766	2.001429021	2.463728113	2.07197718	0.640177248	2.848062514	3.376933832	0.144555274	0.267043554	2.901866249	2.093758609	2.458910947	2.682908012	2.744157578	-0.116409323	3.390514748	4.778226552	3.861230731	2.361405016	2.609030904	2.757395956
ENSG00000270620.1	-2.612400019	-2.612400019	-2.612400019	-2.612400019	-2.612400019	-2.612400019	-2.612400019	-2.612400019	-2.612400019	-2.612400019	-2.612400019	-2.612400019	-2.612400019	-2.612400019	-2.612400019	-2.612400019	-2.612400019	-2.612400019	-2.612400019	-2.612400019	-2.612400019	-2.612400019	-2.612400019	-2.612400019
ENSG00000116809.11	-1.022398477	-6.94114938	-2.665619347	2.878999235	4.109244655	-6.94114938	4.534887812	3.335580571	-1.423584634	4.11759607	4.038445079	4.355591996	3.836228678	2.904151853	3.837078239	2.55717518	5.521323305	-3.819342806	4.575691292	4.460314763	4.138523498	4.270722996	3.920076308	5.638288162
ENSG00000234607.2	-4.028291943	-0.174461251	-4.028291943	-4.028291943	-4.028291943	-4.028291943	-4.028291943	-4.028291943	-4.028291943	-4.028291943	3.176420773	-4.028291943	-4.028291943	-4.028291943	2.395000132	-4.028291943	-4.028291943	-4.028291943	-4.028291943	-4.028291943	-4.028291943	-4.028291943	-1.579797257	-4.028291943
ENSG00000231353.1	-2.913668644	-2.913668644	-2.913668644	-2.913668644	-2.913668644	-2.913668644	-2.913668644	-2.913668644	-2.913668644	-2.913668644	-2.913668644	-2.913668644	-2.913668644	-2.913668644	-2.913668644	-2.913668644	-2.913668644	-2.913668644	-2.913668644	-2.913668644	-2.913668644	-2.913668644	-2.913668644	-2.913668644
ENSG00000275503.1	-2.77394388	-2.77394388	-2.77394388	-2.77394388	-2.77394388	-2.77394388	-2.77394388	-2.77394388	-2.77394388	-2.77394388	-2.77394388	-2.77394388	-2.77394388	-2.77394388	-2.77394388	-2.77394388	-2.77394388	-2.77394388	-2.77394388	-2.77394388	-2.77394388	-2.77394388	-2.77394388	-2.77394388
ENSG00000224966.4	-4.801193915	-4.801193915	-4.801193915	-4.801193915	-4.801193915	-4.801193915	-4.801193915	-4.801193915	-4.801193915	-4.801193915	-4.801193915	-4.801193915	-4.801193915	-4.801193915	-4.801193915	-4.801193915	-4.801193915	-4.801193915	-4.801193915	-4.801193915	-4.801193915	-4.801193915	-4.801193915	-4.801193915
ENSG00000183888.4	-6.46068179	-6.46068179	-6.46068179	-6.46068179	-6.46068179	-6.46068179	-6.46068179	-6.46068179	-6.46068179	-6.46068179	-6.46068179	-6.46068179	-6.46068179	-6.46068179	-6.46068179	-6.46068179	-6.46068179	-6.46068179	-6.46068179	-6.46068179	-6.46068179	-6.46068179	-6.46068179	-6.46068179
ENSG00000233078.1	-3.755486975	-3.755486975	-3.755486975	-3.755486975	-3.755486975	-3.755486975	-3.755486975	-3.755486975	-3.755486975	-3.755486975	-3.755486975	-3.755486975	-3.755486975	-3.755486975	-3.755486975	-3.755486975	-3.755486975	-3.755486975	-3.755486975	-3.755486975	-3.755486975	-3.755486975	-3.755486975	-3.755486975
ENSG00000173641.17	-6.824253723	-6.824253723	-6.824253723	-6.824253723	-6.824253723	-6.824253723	-6.824253723	-6.824253723	-6.824253723	-6.824253723	-6.824253723	-6.824253723	-6.824253723	-6.824253723	-6.824253723	-6.824253723	-6.824253723	-6.824253723	-6.824253723	-6.824253723	-6.824253723	-6.824253723	-6.824253723	-6.824253723
ENSG00000186510.11	-6.654513198	-6.654513198	-6.654513198	-6.654513198	-6.654513198	-6.654513198	-6.654513198	-6.654513198	-6.654513198	-6.654513198	-6.654513198	-6.654513198	-6.654513198	-6.654513198	-6.654513198	-6.654513198	-6.654513198	-6.654513198	-6.654513198	-6.654513198	-6.654513198	-6.654513198	-6.654513198	-6.654513198
ENSG00000232456.1	-4.350732449	-4.350732449	-4.350732449	-4.350732449	-4.350732449	-4.350732449	-4.350732449	-4.350732449	-4.350732449	-4.350732449	-4.350732449	-4.350732449	-4.350732449	-4.350732449	-4.350732449	-4.350732449	-4.350732449	-4.350732449	-4.350732449	-4.350732449	-4.350732449	-4.350732449	-4.350732449	-4.350732449
ENSG00000184908.17	-6.412410474	-6.412410474	-6.412410474	-6.412410474	-6.412410474	-6.412410474	-6.412410474	-6.412410474	-6.412410474	-6.412410474	-6.412410474	-6.412410474	-6.412410474	-6.412410474	-6.412410474	-6.412410474	-6.412410474	-6.412410474	-6.412410474	-6.412410474	-6.412410474	-6.412410474	-6.412410474	-4.150510915
ENSG00000185519.8	-5.623468256	-5.623468256	-5.623468256	-5.623468256	-5.623468256	-5.623468256	-5.623468256	-5.623468256	-5.623468256	-5.623468256	-5.623468256	-5.623468256	-5.623468256	-5.623468256	-5.623468256	-5.623468256	-5.623468256	-5.623468256	-5.623468256	-5.623468256	-5.623468256	-5.623468256	-5.623468256	-5.623468256
ENSG00000142627.12	-6.9133218	-6.9133218	-6.9133218	-6.9133218	-6.9133218	-6.9133218	-4.90392371	-6.9133218	-6.9133218	-6.9133218	-6.9133218	-6.9133218	-6.9133218	-6.9133218	-6.9133218	-6.9133218	-6.9133218	-6.9133218	-6.9133218	-6.9133218	-6.9133218	-6.9133218	-6.9133218	-6.9133218
ENSG00000227959.1	-4.711479793	-4.711479793	-4.711479793	-4.711479793	-4.711479793	-4.711479793	-4.711479793	-4.711479793	-4.711479793	-4.711479793	-4.711479793	-4.711479793	-4.711479793	-4.711479793	-4.711479793	-4.711479793	-4.711479793	-4.711479793	-4.711479793	-4.711479793	-4.711479793	-4.711479793	-4.711479793	-4.711479793
ENSG00000224621.1	-3.978763672	-3.978763672	-3.978763672	-3.978763672	-3.978763672	-3.978763672	-3.978763672	-3.978763672	-3.978763672	-3.978763672	-3.978763672	-3.978763672	-3.978763672	-3.978763672	-3.978763672	-3.978763672	-3.978763672	-3.978763672	-3.978763672	-3.978763672	-3.978763672	-3.978763672	-3.978763672	-3.978763672
ENSG00000234166.1	-3.66937796	-3.66937796	-3.66937796	-3.66937796	-3.66937796	-3.66937796	-3.66937796	-3.66937796	-3.66937796	-3.66937796	-3.66937796	-3.66937796	-3.66937796	-3.66937796	-3.66937796	-3.66937796	-3.66937796	-3.66937796	-3.66937796	-3.66937796	-3.66937796	-3.66937796	-3.66937796	-3.66937796
ENSG00000142632.16	3.117178995	3.093224655	-6.762050834	2.773830853	-6.762050834	-4.433363979	2.961257959	-6.762050834	4.305962713	-6.762050834	1.947261356	3.107423072	-6.762050834	2.715319169	3.178980779	-0.443924113	-4.577921234	-6.762050834	3.486450716	-6.762050834	-6.762050834	-6.762050834	3.81750336	2.878569015
ENSG00000237276.8	-5.849853546	-5.849853546	-5.849853546	-5.849853546	-5.849853546	-5.849853546	-5.849853546	-5.849853546	-5.849853546	2.284083786	-5.849853546	-5.849853546	-5.849853546	2.046596208	-5.849853546	-5.849853546	-5.849853546	-5.849853546	-5.849853546	-5.849853546	-5.849853546	1.90121617	-5.849853546	-5.849853546
ENSG00000132881.11	1.972831855	-5.484691954	-5.484691954	-5.484691954	-1.242360661	4.669676276	-5.484691954	-5.484691954	-5.484691954	-5.484691954	-5.484691954	4.096402568	-5.484691954	4.269857789	-5.484691954	-5.484691954	-5.484691954	2.940995486	-3.147947803	-2.127875831	-5.484691954	-5.484691954	-5.484691954	3.671223855
ENSG00000233929.1	4.964693165	-2.430459642	-2.430459642	-2.430459642	5.57208421	-2.430459642	-2.430459642	-2.430459642	-2.430459642	-2.430459642	3.375424221	0.049935041	-2.430459642	-2.430459642	-2.430459642	-2.430459642	-2.430459642	-2.430459642	0.755918291	0.060722999	-2.430459642	-2.430459642	-2.430459642	-2.430459642
ENSG00000037637.10	3.346538745	2.511593077	-4.9632185	-1.505712579	2.97632879	4.71468164	-0.717384447	3.779416281	2.98901988	3.755013656	3.328860053	2.886057641	2.072890208	2.886228897	2.874549027	0.299895637	2.949071974	1.123526969	3.614725579	3.557530601	2.406657833	-0.699900348	1.473949359	2.096176053
ENSG00000055070.16	3.5530473	4.882697822	4.247274381	4.67493904	5.027463892	3.796880738	3.725392781	4.233641976	3.336855697	4.216786644	3.060146805	4.218672086	3.051283054	4.425369546	3.521618981	1.947489608	4.6905642	3.230785916	4.092429648	3.556639321	4.459913951	4.683808667	4.386102119	3.781229465
ENSG00000226457.1	-3.464948018	-3.464948018	-3.464948018	-3.464948018	-3.464948018	-3.464948018	-3.464948018	-3.464948018	-3.464948018	-3.464948018	-3.464948018	3.827254315	-3.464948018	-3.464948018	-3.464948018	4.371822346	-3.464948018	-3.464948018	-3.464948018	-3.464948018	-3.464948018	-3.464948018	-3.464948018	-3.464948018
ENSG00000187144.11	0.085672563	1.724842889	-7.028932429	1.021955266	-7.028932429	-7.028932429	1.231471319	-2.47208996	-0.990575989	-7.028932429	0.804573991	-7.028932429	-7.028932429	0.336791352	1.937286351	-7.028932429	-7.028932429	-3.378494285	-7.028932429	2.147984487	-7.028932429	-7.028932429	-1.383833478	-7.028932429
ENSG00000157191.19	4.899599636	3.686001253	5.047315042	5.030335575	4.183538819	3.53217564	4.768729564	5.884230679	3.460433988	5.195368455	3.634539136	4.140227271	5.652609457	4.412343557	4.86418848	4.726212007	5.442255123	3.925044254	4.513526511	2.975898131	2.522084286	4.055191999	3.992616634	4.218845101
ENSG00000226029.1	-6.555303594	-6.555303594	-6.555303594	-6.555303594	3.036848785	-6.555303594	-6.555303594	-6.555303594	-3.975448253	-6.555303594	-6.555303594	-6.555303594	-6.555303594	-2.058972681	-6.555303594	-6.555303594	-6.555303594	-6.555303594	-6.555303594	-6.555303594	-6.555303594	-1.882528119	-6.555303594	-6.555303594
ENSG00000080947.14	-7.625375322	0.843377417	-7.625375322	2.755934184	0.917554634	2.554237689	-4.292176843	0.52925495	-3.63112215	-5.469750909	0.866319324	0.7838335	2.567451166	-7.625375322	1.484061935	0.509771599	-7.625375322	2.611591832	-2.563041813	-7.625375322	-5.116291135	0.69466008	0.181484449	0.494211592
ENSG00000206652.1	-2.248852835	-2.248852835	-2.248852835	2.940510606	-2.248852835	-2.248852835	-2.248852835	-2.248852835	-2.248852835	-2.248852835	-2.248852835	-2.248852835	-2.248852835	-2.248852835	-2.248852835	-2.248852835	-2.248852835	-2.248852835	-2.248852835	1.107963287	0.260231351	-2.248852835	-2.248852835	1.38209741
ENSG00000261135.1	-5.007644792	-5.007644792	-5.007644792	-5.007644792	-5.007644792	-5.007644792	-5.007644792	-5.007644792	-5.007644792	-5.007644792	-0.272120822	-5.007644792	-5.007644792	-5.007644792	-5.007644792	-5.007644792	-5.007644792	-5.007644792	-5.007644792	-5.007644792	-5.007644792	-5.007644792	-5.007644792	-5.007644792
ENSG00000224174.2	-3.244447656	-3.244447656	-3.244447656	-3.244447656	-3.244447656	-3.244447656	-3.244447656	-3.244447656	-3.244447656	-3.244447656	-3.244447656	-3.244447656	-3.244447656	-3.244447656	-3.244447656	-3.244447656	-3.244447656	-3.244447656	-3.244447656	-3.244447656	-3.244447656	-3.244447656	-3.244447656	-3.244447656
ENSG00000233421.4	-5.905321301	-5.905321301	-5.905321301	1.75360827	-5.905321301	-5.905321301	-5.905321301	-5.905321301	-5.905321301	-5.905321301	-5.905321301	-5.905321301	-5.905321301	-5.905321301	-5.905321301	-5.905321301	-5.905321301	-5.905321301	-5.905321301	-5.905321301	-5.905321301	-5.905321301	-5.905321301	-5.905321301
ENSG00000277344.1	-2.061225832	-2.061225832	-2.061225832	-2.061225832	-2.061225832	-2.061225832	-2.061225832	-2.061225832	-2.061225832	-2.061225832	-2.061225832	-2.061225832	-2.061225832	-2.061225832	-2.061225832	-2.061225832	-2.061225832	-2.061225832	-2.061225832	-2.061225832	-2.061225832	-2.061225832	-2.061225832	-2.061225832
ENSG00000268991.2	-3.885654268	-3.885654268	-3.885654268	-3.885654268	-3.885654268	-3.885654268	-3.885654268	-3.885654268	-3.885654268	-3.885654268	-3.885654268	-3.885654268	-3.885654268	-3.885654268	-3.885654268	-3.885654268	-3.885654268	-3.885654268	-3.885654268	-3.885654268	-3.885654268	-3.885654268	-3.885654268	-3.885654268
ENSG00000225710.1	-4.675935676	-4.675935676	-4.675935676	-4.675935676	-4.675935676	-4.675935676	-4.675935676	-4.675935676	-4.675935676	-4.675935676	-4.675935676	-4.675935676	-4.675935676	-4.675935676	-4.675935676	-4.675935676	-4.675935676	-4.675935676	-4.675935676	-4.675935676	-4.675935676	-4.675935676	-4.675935676	-4.675935676
ENSG00000219481.10	0.589972788	0.70347446	-8.467312705	1.275271607	0.208032368	-4.759077222	0.189029559	-1.37751346	1.040292531	1.058297925	-8.467312705	-0.3125398	0.197325465	-2.251288453	-0.777086973	-1.680326454	-5.451342325	-8.467312705	-6.130568554	0.732465359	-2.309687055	-4.190842684	-0.096946834	-8.467312705
ENSG00000271732.1	-3.296442294	-3.296442294	-1.071968573	-0.991012074	-3.296442294	-0.967755439	-3.296442294	-3.296442294	-3.296442294	-3.296442294	-3.296442294	-3.296442294	-3.296442294	-3.296442294	-3.296442294	-3.296442294	-3.296442294	-3.296442294	-3.296442294	-3.296442294	-3.296442294	-3.296442294	-3.296442294	-3.296442294
ENSG00000215908.10	4.396558391	-2.22944551	2.917940348	4.036711718	1.46703213	3.449834353	3.411604495	5.35689264	3.347652432	3.707660061	3.743896489	1.554913634	3.402178214	-1.880045818	3.073748124	3.229839624	2.022880998	4.247821366	-7.34405686	-2.752381472	2.31437743	3.481266102	3.843775193	3.544166316
ENSG00000283773.1	-2.266340262	-2.266340262	-2.266340262	-2.266340262	-2.266340262	-2.266340262	-2.266340262	-2.266340262	-2.266340262	-2.266340262	-2.266340262	-2.266340262	-2.266340262	-2.266340262	-2.266340262	-2.266340262	-2.266340262	-2.266340262	-2.266340262	-2.266340262	-2.266340262	-2.266340262	-2.266340262	-2.266340262
ENSG00000186301.8	1.099742583	-3.927217532	3.732581038	-6.053062574	-3.598462776	-6.053062574	2.61405976	-6.053062574	-6.053062574	-6.053062574	-3.83184688	-6.053062574	4.420197814	1.817027092	-6.053062574	-6.053062574	-6.053062574	-6.053062574	-6.053062574	-6.053062574	-6.053062574	-6.053062574	1.200432579	-6.053062574
ENSG00000282143.1	-4.565493099	-4.565493099	-4.565493099	-4.565493099	-4.565493099	-4.565493099	-4.565493099	-4.565493099	-4.565493099	-4.565493099	-4.565493099	-4.565493099	-4.565493099	-4.565493099	-4.565493099	-4.565493099	-4.565493099	-4.565493099	-4.565493099	-4.565493099	-2.056408912	-4.565493099	-4.565493099	-0.934542853
ENSG00000207513.1	-2.248852835	-2.248852835	-2.248852835	-2.248852835	-2.248852835	-2.248852835	-2.248852835	-2.248852835	-2.248852835	-2.248852835	-2.248852835	-2.248852835	-2.248852835	-2.248852835	-2.248852835	-2.248852835	-0.064723235	-2.248852835	-2.248852835	1.645204303	-2.248852835	-2.248852835	-2.248852835	-2.248852835
ENSG00000237847.2	-3.885654268	-3.885654268	-3.885654268	-3.885654268	-3.885654268	-3.885654268	-3.885654268	-3.885654268	-3.885654268	-3.885654268	-3.885654268	-3.885654268	-3.885654268	-3.885654268	-3.885654268	-3.885654268	-3.885654268	-3.885654268	-3.885654268	-3.885654268	-3.885654268	-3.885654268	-3.885654268	-3.885654268
ENSG00000280114.1	-5.29111279	-5.29111279	-5.29111279	-5.29111279	-5.29111279	0.445092324	-5.29111279	-5.29111279	-5.29111279	-5.29111279	-5.29111279	-5.29111279	-5.29111279	-5.29111279	-5.29111279	-5.29111279	-5.29111279	-5.29111279	-5.29111279	-5.29111279	-5.29111279	-5.29111279	-5.29111279	-5.29111279
ENSG00000236698.1	1.100273905	0.499490481	-3.656172422	2.254253877	0.892760558	2.952097141	0.603616223	1.368476724	-0.202313148	-0.672270592	1.079351549	-1.175777739	0.343171835	0.840158491	1.268013017	0.164678528	-0.115949716	1.149465875	0.753765993	0.935502966	0.649093653	1.327174053	1.138283789	-3.656172422
ENSG00000268869.5	-6.52520424	-6.52520424	-6.52520424	-6.52520424	-6.52520424	-6.52520424	-6.52520424	-6.52520424	-6.52520424	-6.52520424	-6.52520424	-6.52520424	-6.52520424	-6.52520424	-6.52520424	-6.52520424	-6.52520424	-6.52520424	-6.52520424	-6.52520424	-6.52520424	-6.52520424	-6.52520424	-6.52520424
ENSG00000279151.1	-3.556636748	-3.556636748	-3.556636748	-3.556636748	-3.556636748	-3.556636748	-3.556636748	-3.556636748	-3.556636748	-3.556636748	-3.556636748	-3.556636748	-3.556636748	-3.556636748	-3.556636748	-3.556636748	-3.556636748	-3.556636748	-3.556636748	-3.556636748	-3.556636748	-3.556636748	-3.556636748	-3.556636748
ENSG00000279132.2	-3.885654268	-3.885654268	-3.885654268	-3.885654268	-3.885654268	-3.885654268	-3.885654268	-3.885654268	-3.885654268	-3.885654268	-3.885654268	-3.885654268	-3.885654268	-3.885654268	-3.885654268	-1.458800856	-3.885654268	-3.885654268	-1.548910117	-3.885654268	-3.885654268	-3.885654268	-3.885654268	-3.885654268
ENSG00000282740.1	-4.569020472	-4.569020472	-4.569020472	-4.569020472	-4.569020472	-4.569020472	-4.569020472	-2.107662816	-4.569020472	-4.569020472	-1.511444783	-4.569020472	-4.569020472	-4.569020472	-4.569020472	-4.569020472	-4.569020472	-4.569020472	-4.569020472	-4.569020472	-4.569020472	-4.569020472	-4.569020472	-4.569020472
ENSG00000058453.16	1.212872631	0.141660468	1.692851372	1.213991862	3.14715362	0.78687741	0.22546207	2.867305766	1.080455769	-1.160249305	-0.913151116	-4.66121105	2.186644628	0.660982707	0.769147209	3.016301749	0.523758641	-4.355743716	-3.596243445	-5.514999219	-1.670363453	1.269433518	-0.980539325	-4.375231614
ENSG00000227684.2	-4.464948018	-4.464948018	-4.464948018	-4.464948018	-4.464948018	-4.464948018	-4.464948018	-4.464948018	-4.464948018	-4.464948018	-4.464948018	-4.464948018	1.981443757	-4.464948018	-4.464948018	-4.464948018	-4.464948018	-4.464948018	-4.464948018	-4.464948018	-4.464948018	-4.464948018	-4.464948018	-4.464948018
ENSG00000207389.1	-2.248852835	-2.248852835	-2.248852835	-2.248852835	-2.248852835	-2.248852835	-2.248852835	-2.248852835	-2.248852835	-2.248852835	-2.248852835	-2.248852835	-2.248852835	-2.248852835	-2.248852835	-2.248852835	-2.248852835	-2.248852835	-2.248852835	2.811052076	-2.248852835	-2.248852835	-2.248852835	-2.248852835
ENSG00000186715.10	0.165115593	-5.104192171	2.417065074	-7.230037213	-7.230037213	-7.230037213	0.621629382	-7.230037213	-7.230037213	-7.230037213	-7.230037213	-4.749642531	-3.230692957	-0.782461742	-5.138363688	-7.230037213	-7.230037213	-7.230037213	-7.230037213	-7.230037213	-7.230037213	-7.230037213	-2.03359929	-7.230037213
ENSG00000223643.6	-4.600384643	-4.600384643	-4.600384643	-4.600384643	-4.600384643	-4.600384643	-4.600384643	-4.600384643	-4.600384643	-4.600384643	-4.600384643	-4.600384643	-4.600384643	-4.600384643	-4.600384643	-4.600384643	-4.600384643	-4.600384643	-4.600384643	-4.600384643	-4.600384643	-4.600384643	-4.600384643	-4.600384643
ENSG00000230239.1	-4.675935676	-4.675935676	-4.675935676	-4.675935676	-4.675935676	-4.675935676	-4.675935676	-4.675935676	-4.675935676	-4.675935676	-4.675935676	-4.675935676	-4.675935676	-4.675935676	-4.675935676	-4.675935676	-4.675935676	-4.675935676	-4.675935676	-4.675935676	-4.675935676	-4.675935676	-4.675935676	-4.675935676
ENSG00000263811.1	-1.08112539	-1.08112539	-1.08112539	-1.08112539	-1.08112539	-1.08112539	-1.08112539	-1.08112539	-1.08112539	-1.08112539	-1.08112539	-1.08112539	-1.08112539	-1.08112539	-1.08112539	-1.08112539	-1.08112539	-1.08112539	-1.08112539	-1.08112539	-1.08112539	-1.08112539	-1.08112539	-1.08112539
ENSG00000228549.3	-6.424143742	-6.424143742	-6.424143742	0.694903134	-6.424143742	-6.424143742	-6.424143742	-6.424143742	-6.424143742	-6.424143742	-6.424143742	-3.943749059	-6.424143742	-6.424143742	-6.424143742	-6.424143742	-6.424143742	-6.424143742	-6.424143742	-6.424143742	-6.424143742	-6.424143742	-6.424143742	-6.424143742
ENSG00000277234.1	-2.061225832	-2.061225832	-2.061225832	-2.061225832	-2.061225832	-2.061225832	-2.061225832	-2.061225832	-2.061225832	-2.061225832	-2.061225832	-2.061225832	-2.061225832	-2.061225832	-2.061225832	-2.061225832	-2.061225832	-2.061225832	-2.061225832	-2.061225832	-2.061225832	-2.061225832	-2.061225832	-2.061225832
ENSG00000238142.1	-3.879985518	0.525157317	-3.879985518	0.188048374	-3.879985518	-1.551298662	4.1985744	2.829704806	-0.426126244	-0.373225743	-0.296395959	-3.879985518	0.673933636	1.083392476	2.794349288	-3.879985518	3.508829881	-3.879985518	-3.879985518	-3.879985518	-3.879985518	-3.879985518	-0.570092623	0.136591289
ENSG00000235241.1	-3.879985518	-3.879985518	-3.879985518	-3.879985518	-3.879985518	-3.879985518	3.251383122	2.699772381	-3.879985518	-3.879985518	-3.879985518	-3.879985518	-3.879985518	1.270245529	2.020243728	-3.879985518	3.277674798	-3.879985518	-3.879985518	-3.879985518	-3.879985518	-3.879985518	-3.879985518	-3.879985518
ENSG00000207005.1	-2.248852835	-2.248852835	-2.248852835	1.819181056	-2.248852835	-2.248852835	-2.248852835	-2.248852835	5.35975759	4.200549442	4.919584753	0.231541847	2.305066318	1.552509294	-2.248852835	-2.248852835	4.717605145	-2.248852835	-2.248852835	3.16397877	-2.248852835	-2.248852835	-2.248852835	1.38209741
ENSG00000272426.1	-3.66608789	-3.66608789	-3.66608789	-3.66608789	-3.66608789	-3.66608789	-3.66608789	-3.66608789	-3.66608789	-3.66608789	-3.66608789	3.185817632	-3.66608789	3.622119254	-3.66608789	2.729089383	2.700655381	-3.66608789	3.571453697	-3.66608789	0.248262132	-3.66608789	3.628957274	-3.66608789
ENSG00000117122.13	-6.400580999	-6.400580999	-6.400580999	2.464507359	-6.400580999	-6.400580999	-6.400580999	-6.400580999	-6.400580999	-6.400580999	-6.400580999	-6.400580999	-6.400580999	-6.400580999	-6.400580999	-6.400580999	-6.400580999	-6.400580999	-6.400580999	-6.400580999	-6.400580999	-6.400580999	-6.400580999	-0.982442234
ENSG00000226526.1	-4.204183786	-4.204183786	-4.204183786	-4.204183786	-4.204183786	-4.204183786	-4.204183786	-4.204183786	-4.204183786	-4.204183786	-4.204183786	-4.204183786	-4.204183786	-4.204183786	-4.204183786	-4.204183786	-4.204183786	-4.204183786	-4.204183786	-4.204183786	-4.204183786	-4.204183786	-4.204183786	-4.204183786
ENSG00000159363.17	2.440639318	-7.2502267	-5.025752979	-4.94479648	3.438227	4.765592503	-7.2502267	1.352033778	-1.448892836	4.02311433	1.568457758	3.531061234	-7.2502267	-4.840431531	2.346324762	3.581011284	1.961505207	-4.971532324	-4.913482549	-7.2502267	-2.944960625	1.497490704	2.439449151	3.829823761
ENSG00000117118.9	4.925805077	5.316828299	4.275834644	5.054261959	4.047243844	5.097670946	3.89313645	4.479793641	3.48261946	5.299651374	4.316983037	4.859465187	4.777918423	5.383043672	3.993241323	3.85712927	5.120468997	3.872366736	5.565911003	4.925831468	5.525117561	4.395757161	4.034287994	4.330897358
ENSG00000117115.12	-2.495791292	-7.438195291	-7.438195291	-7.438195291	-7.438195291	-7.438195291	-7.438195291	-7.438195291	-7.438195291	-7.438195291	-7.438195291	-7.438195291	-7.438195291	-7.438195291	-7.438195291	-7.438195291	-7.438195291	-7.438195291	-7.438195291	-7.438195291	-7.438195291	-7.438195291	-7.438195291	-7.438195291
ENSG00000204362.6	-7.082360045	-7.082360045	-7.082360045	-7.082360045	-7.082360045	-7.082360045	-7.082360045	-7.082360045	-7.082360045	-7.082360045	-7.082360045	-7.082360045	-7.082360045	-7.082360045	-7.082360045	-7.082360045	-7.082360045	-7.082360045	-7.082360045	-7.082360045	-7.082360045	-7.082360045	-7.082360045	-7.082360045
ENSG00000282843.1	-5.153395676	-5.153395676	-5.153395676	-5.153395676	-5.153395676	-5.153395676	-5.153395676	-5.153395676	-5.153395676	-5.153395676	-5.153395676	-5.153395676	-5.153395676	-5.153395676	-5.153395676	-5.153395676	-5.153395676	-5.153395676	-5.153395676	-5.153395676	-5.153395676	-5.153395676	-5.153395676	-5.153395676
ENSG00000142623.9	-7.150749877	-7.150749877	-7.150749877	-7.150749877	-7.150749877	-7.150749877	-7.150749877	-7.150749877	-7.150749877	-7.150749877	-7.150749877	-7.150749877	-7.150749877	-7.150749877	-7.150749877	-7.150749877	-7.150749877	-7.150749877	-7.150749877	-7.150749877	-7.150749877	-7.150749877	-7.150749877	-7.150749877
ENSG00000142619.4	-6.530189213	-6.530189213	-6.530189213	-6.530189213	-6.530189213	-6.530189213	-6.530189213	-6.530189213	-6.530189213	-6.530189213	-6.530189213	-6.530189213	-6.530189213	-6.530189213	-6.530189213	-6.530189213	-6.530189213	-6.530189213	-6.530189213	-6.530189213	-6.530189213	-6.530189213	-6.530189213	-6.530189213
ENSG00000266634.1	-1.334244327	-1.334244327	-1.334244327	-1.334244327	-1.334244327	-1.334244327	-1.334244327	-1.334244327	-1.334244327	-1.334244327	-1.334244327	-1.334244327	-1.334244327	-1.334244327	-1.334244327	-1.334244327	-1.334244327	-1.334244327	-1.334244327	-1.334244327	-1.334244327	-1.334244327	-1.334244327	-1.334244327
ENSG00000159339.13	-4.189718996	-4.302188678	4.776124906	-4.1226035	-6.428033721	3.482776111	4.450983048	-6.428033721	3.118512793	-6.428033721	-6.428033721	-6.428033721	-6.428033721	-6.428033721	-6.428033721	-6.428033721	-6.428033721	-6.428033721	-6.428033721	-6.428033721	-6.428033721	-6.428033721	-6.428033721	-6.428033721
ENSG00000276747.1	-6.117713024	3.623088112	-6.117713024	-6.117713024	3.286839268	-6.117713024	-4.108314933	-6.117713024	-6.117713024	-6.117713024	-6.117713024	-6.117713024	-6.117713024	-6.117713024	-6.117713024	-6.117713024	-6.117713024	-6.117713024	-6.117713024	-6.117713024	-6.117713024	-6.117713024	-6.117713024	-6.117713024
ENSG00000227751.1	-3.172071601	-3.172071601	-3.172071601	-3.172071601	-3.172071601	-3.172071601	-3.172071601	-3.172071601	-3.172071601	-3.172071601	-3.172071601	-3.172071601	-3.172071601	-3.172071601	-3.172071601	-3.172071601	-3.172071601	-3.172071601	-3.172071601	-3.172071601	-3.172071601	-3.172071601	-3.172071601	-3.172071601
ENSG00000179051.13	1.984611041	4.623876817	3.468232218	3.218367267	4.435173616	2.84300664	3.355041856	3.178673392	4.695204953	3.571123367	4.577127402	3.277914466	4.982023912	3.337670361	4.651652006	3.832650634	5.174396035	4.266137678	3.247221648	2.478899778	3.071457168	3.566013416	3.920850108	3.262399425
ENSG00000074964.16	-7.823700153	-7.823700153	-7.823700153	-7.823700153	-7.823700153	-7.823700153	-7.823700153	-7.823700153	-7.823700153	-7.823700153	-7.823700153	-7.823700153	-7.823700153	-7.823700153	-7.823700153	-7.823700153	-7.823700153	-7.823700153	-7.823700153	-7.823700153	-7.823700153	-7.823700153	-7.823700153	-7.823700153
ENSG00000236648.1	-4.143966263	-4.143966263	-4.143966263	-4.143966263	-4.143966263	-4.143966263	-4.143966263	-4.143966263	-4.143966263	-4.143966263	-4.143966263	-4.143966263	-4.143966263	-4.143966263	-4.143966263	-4.143966263	-4.143966263	-4.143966263	-4.143966263	-4.143966263	-4.143966263	-4.143966263	-4.143966263	-4.143966263
ENSG00000117148.7	-5.755486975	-5.755486975	-5.755486975	-5.755486975	-5.755486975	-5.755486975	-5.755486975	-5.755486975	-5.755486975	-5.755486975	-5.755486975	-5.755486975	-5.755486975	-5.755486975	-5.755486975	-5.755486975	-5.755486975	-5.755486975	-5.755486975	-5.755486975	-5.755486975	-5.755486975	-5.755486975	-5.755486975
ENSG00000261781.1	-6.162180126	-6.162180126	-6.162180126	-6.162180126	-6.162180126	-6.162180126	-6.162180126	-6.162180126	-6.162180126	-6.162180126	-6.162180126	-6.162180126	-6.162180126	-6.162180126	-6.162180126	-6.162180126	-6.162180126	-6.162180126	-6.162180126	-6.162180126	-6.162180126	-6.162180126	-6.162180126	-6.162180126
ENSG00000117154.11	-6.482355605	-6.482355605	-6.482355605	-6.482355605	-6.482355605	-6.482355605	-6.482355605	-6.482355605	-6.482355605	-6.482355605	-6.482355605	-6.482355605	-6.482355605	-6.482355605	-6.482355605	-6.482355605	-6.482355605	-6.482355605	-6.482355605	-6.482355605	-6.482355605	-6.482355605	-6.482355605	-6.482355605
ENSG00000280222.1	-7.551519619	-7.551519619	-7.551519619	-7.551519619	-7.551519619	-7.551519619	-7.551519619	-7.551519619	-7.551519619	-7.551519619	-7.551519619	-7.551519619	-7.551519619	-7.551519619	-7.551519619	-7.551519619	-7.551519619	-7.551519619	-7.551519619	-7.551519619	-7.551519619	-7.551519619	-7.551519619	-7.551519619
ENSG00000230035.2	-3.63949368	-3.63949368	-3.63949368	-3.63949368	-3.63949368	-3.63949368	-3.63949368	-3.63949368	-3.63949368	-3.63949368	-3.63949368	-3.63949368	-3.63949368	-3.63949368	-3.63949368	-3.63949368	-3.63949368	-3.63949368	-3.63949368	-3.63949368	-3.63949368	-3.63949368	-3.63949368	-3.63949368
ENSG00000225387.1	-3.830880045	-3.830880045	-3.830880045	-3.830880045	-3.830880045	-3.830880045	-3.830880045	-3.830880045	-3.830880045	-3.830880045	-3.830880045	-3.830880045	-3.830880045	-3.830880045	-3.830880045	-3.830880045	-3.830880045	-3.830880045	-3.830880045	-3.830880045	-3.830880045	-3.830880045	-3.830880045	-3.830880045
ENSG00000179023.8	-7.220256193	-7.220256193	-7.220256193	-7.220256193	-7.220256193	-7.220256193	-7.220256193	-7.220256193	-7.220256193	-7.220256193	-7.220256193	-7.220256193	-7.220256193	-7.220256193	-7.220256193	-7.220256193	-7.220256193	-7.220256193	-7.220256193	-7.220256193	-7.220256193	-7.220256193	-7.220256193	-7.220256193
ENSG00000235282.3	-2.946583266	-2.946583266	-2.946583266	-2.946583266	-2.946583266	-2.946583266	-2.946583266	-2.946583266	-2.946583266	-2.946583266	-2.946583266	-2.946583266	-2.946583266	-2.946583266	-2.946583266	-2.946583266	-2.946583266	-2.946583266	-2.946583266	-2.946583266	-2.946583266	-2.946583266	-2.946583266	-2.946583266
ENSG00000225478.2	-2.692200731	-2.692200731	-2.692200731	-2.692200731	-2.692200731	-2.692200731	-2.692200731	-2.692200731	-2.692200731	-2.692200731	-2.692200731	-2.692200731	-2.692200731	-2.692200731	-2.692200731	-2.692200731	-2.692200731	-2.692200731	-2.692200731	-2.692200731	-2.692200731	-2.692200731	-2.692200731	-2.692200731
ENSG00000009709.11	-7.515410867	-7.515410867	-7.515410867	-7.515410867	-7.515410867	-7.515410867	-7.515410867	-7.515410867	-7.515410867	-7.515410867	-7.515410867	-7.515410867	-7.515410867	-7.515410867	-7.515410867	-7.515410867	-7.515410867	-7.515410867	-7.515410867	-7.515410867	-7.515410867	-7.515410867	-7.515410867	-7.515410867
ENSG00000179002.5	-6.203049146	-6.203049146	-6.203049146	-6.203049146	-6.203049146	-6.203049146	-6.203049146	-6.203049146	-6.203049146	-6.203049146	-6.203049146	-6.203049146	-6.203049146	-6.203049146	-6.203049146	-6.203049146	-6.203049146	-6.203049146	-6.203049146	-6.203049146	-6.203049146	-6.203049146	-6.203049146	-6.203049146
ENSG00000255275.3	-6.984388221	-6.984388221	-6.984388221	-6.984388221	-6.984388221	-6.984388221	-6.984388221	-6.984388221	-6.984388221	-6.984388221	-6.984388221	-6.984388221	-6.984388221	-6.984388221	-6.984388221	-6.984388221	-6.984388221	-6.984388221	-6.984388221	-6.984388221	-6.984388221	-6.984388221	-6.984388221	-6.984388221
ENSG00000159423.16	-6.740314904	-6.740314904	-6.740314904	-6.740314904	-6.740314904	-6.740314904	-6.740314904	-6.740314904	2.222233387	-6.740314904	2.666165317	-6.740314904	-6.740314904	-6.740314904	-6.740314904	-0.422188183	-6.740314904	-6.740314904	-6.740314904	-6.740314904	-6.740314904	-6.740314904	-2.894785913	-6.740314904
ENSG00000265606.1	-1.100754196	-1.100754196	-1.100754196	-1.100754196	-1.100754196	-1.100754196	-1.100754196	-1.100754196	-1.100754196	-1.100754196	-1.100754196	-1.100754196	-1.100754196	-1.100754196	-1.100754196	-1.100754196	-1.100754196	-1.100754196	-1.100754196	-1.100754196	-1.100754196	-1.100754196	-1.100754196	-1.100754196
ENSG00000221662.1	-1.17670305	-1.17670305	-1.17670305	-1.17670305	-1.17670305	-1.17670305	-1.17670305	-1.17670305	-1.17670305	-1.17670305	-1.17670305	-1.17670305	-1.17670305	-1.17670305	-1.17670305	-1.17670305	-1.17670305	-1.17670305	-1.17670305	-1.17670305	-1.17670305	-1.17670305	-1.17670305	-1.17670305
ENSG00000169991.10	0.96685566	-0.594646635	-7.486558312	-1.673955414	1.767286849	-5.157871457	-1.616274982	-0.096201371	1.136683058	1.504893609	-1.345076972	-7.486558312	0.962924465	0.55867338	0.853201763	-2.970166907	-7.486558312	-5.207863936	1.985182521	-7.486558312	-7.486558312	-7.486558312	-7.486558312	-7.486558312
ENSG00000272084.1	-6.623468256	-6.623468256	-6.623468256	-6.623468256	0.594665255	-6.623468256	-6.623468256	-6.623468256	-6.623468256	-6.623468256	-6.623468256	-6.623468256	-6.623468256	-6.623468256	-6.623468256	-6.623468256	-6.623468256	-6.623468256	-6.623468256	-6.623468256	-6.623468256	-6.623468256	-6.623468256	-6.623468256
ENSG00000127481.14	3.710283884	2.653470422	3.996487155	3.625442508	3.556338376	2.0046413	1.615920661	3.19028232	3.048297048	1.781171806	4.046113573	3.287295993	3.293927381	3.515117712	3.61421394	2.874630182	3.14788777	-0.116270081	3.125378959	2.551877423	3.348430819	1.348122745	2.383953406	1.968538852
ENSG00000230424.1	2.428236247	-3.877142768	4.676245368	0.495512825	-3.877142768	2.67036903	-3.877142768	4.108195208	3.655918309	-3.877142768	3.176653115	0.954886779	-3.877142768	1.438492241	-3.877142768	2.181561277	3.129636713	-3.877142768	-3.877142768	-3.877142768	-3.877142768	-0.148885392	-0.031613776	2.816317631
ENSG00000127463.13	4.035573296	2.441425348	0.993305001	0.558149428	0.779519163	-5.092433856	2.241491184	3.546668287	1.898933592	2.56152678	1.723461837	2.06118556	1.359246717	3.203797803	2.883793522	3.643511823	3.050145642	0.460645889	-8.269866641	2.517016905	3.31853714	-0.438988613	1.078718896	2.677797602
ENSG00000053372.4	-1.810880605	-6.353803103	3.622779152	2.229224721	3.586470379	1.868931186	4.640988572	-6.353803103	3.347432613	-6.353803103	3.65499551	-6.353803103	-0.830925408	-3.944007935	3.040786036	-1.017707482	2.805232062	3.125353566	2.711782483	3.169679382	-2.977349893	3.869808574	5.136400181	2.30226391
ENSG00000211454.13	3.155756311	-6.325929058	-6.325929058	-6.325929058	-6.325929058	-6.325929058	-6.325929058	-6.325929058	-6.325929058	-6.325929058	-6.325929058	-6.325929058	-6.325929058	-6.325929058	-6.325929058	-6.325929058	-6.325929058	-6.325929058	-6.325929058	-6.325929058	-6.325929058	-6.325929058	-6.325929058	-6.325929058
ENSG00000162482.4	-5.631081441	-5.631081441	-5.631081441	-5.631081441	-1.778599996	-5.631081441	-5.631081441	-5.631081441	-5.631081441	-5.631081441	-5.631081441	-5.631081441	-5.631081441	-5.631081441	-5.631081441	-5.631081441	-5.631081441	-5.631081441	-5.631081441	-5.631081441	-2.25462823	-5.631081441	-5.631081441	-5.631081441
ENSG00000270728.1	-3.927474443	-3.927474443	-3.927474443	-3.927474443	-0.610862242	-3.927474443	-3.927474443	-3.927474443	-3.927474443	-3.927474443	-3.927474443	-3.927474443	-3.927474443	-3.927474443	2.920331838	-3.927474443	-3.927474443	-3.927474443	-3.927474443	-3.927474443	-3.927474443	-3.927474443	2.766634641	-3.927474443
ENSG00000053371.12	3.464852359	6.578618508	5.47568552	5.591651288	4.815087834	4.745977613	5.078459545	-5.689772632	3.343027273	2.426306989	4.838811711	5.068808237	5.288596116	5.966591256	1.725089801	2.801799409	4.427138436	6.071778583	5.263142434	4.50309196	6.330491554	5.322605008	6.450086994	4.050262391
ENSG00000200403.1	-1.632767817	-1.632767817	-1.632767817	-1.632767817	-1.632767817	-1.632767817	-1.632767817	-1.632767817	-1.632767817	-1.632767817	-1.632767817	-1.632767817	-1.632767817	3.115904459	4.344192001	-1.632767817	-1.632767817	-1.632767817	-1.632767817	-1.632767817	-1.632767817	-1.632767817	-1.632767817	-1.632767817
ENSG00000040487.12	4.031145642	-6.28254442	-6.28254442	1.431610861	-6.28254442	2.898312012	-4.27314633	3.570774881	2.843192727	2.355513724	-6.28254442	-3.802149737	-4.035169092	1.875930238	-6.28254442	4.201616175	3.866247475	-4.003850044	-6.28254442	4.15113863	-6.28254442	-6.28254442	-2.972651526	-6.28254442
ENSG00000077549.17	6.640159078	7.206773885	7.414470021	7.364994789	6.994033338	7.134524787	6.499760817	7.270344395	6.806773837	6.793398836	7.411316786	7.691537969	6.503284492	6.566825099	7.083866816	6.424271019	7.146572374	6.5835491	6.952261775	7.018512157	6.928027401	7.217807552	7.501153914	7.259698616
ENSG00000240490.3	-3.061225832	-3.061225832	-3.061225832	-3.061225832	-3.061225832	-3.061225832	-3.061225832	-3.061225832	-3.061225832	4.542507406	-3.061225832	4.567850591	-3.061225832	3.068548024	-3.061225832	-3.061225832	-3.061225832	-3.061225832	-3.061225832	-3.061225832	-3.061225832	-3.061225832	-3.061225832	4.598413095
ENSG00000201609.1	-2.030852183	-2.030852183	-2.030852183	-2.030852183	-2.030852183	-2.030852183	-2.030852183	-2.030852183	-2.030852183	-2.030852183	-2.030852183	-2.030852183	-2.030852183	-2.030852183	-2.030852183	-2.030852183	-2.030852183	-2.030852183	-2.030852183	-2.030852183	-2.030852183	-2.030852183	-2.030852183	-2.030852183
ENSG00000235185.1	-2.584787788	-2.584787788	-2.584787788	-2.584787788	-2.584787788	-2.584787788	-2.584787788	-2.584787788	-2.584787788	-2.584787788	-2.584787788	-2.584787788	-2.584787788	4.393701583	-2.584787788	-2.584787788	-2.584787788	-2.584787788	-2.584787788	-2.584787788	-2.584787788	-2.584787788	4.170141179	-2.584787788
ENSG00000173436.13	0.465901862	0.491431099	-4.181843732	2.961504548	0.177323138	1.855472212	1.557323319	-4.781710619	1.775952315	1.708661923	1.263232662	1.710238067	0.877768285	0.487472835	-0.168827106	-0.924941553	-4.227097895	-3.206604964	-7.243068275	-7.243068275	2.189077185	0.025250868	-3.93317538	1.371682973
ENSG00000270136.5	-6.174967998	-6.174967998	-6.174967998	-6.174967998	-6.174967998	-6.174967998	-6.174967998	-6.174967998	-6.174967998	-6.174967998	-6.174967998	-6.174967998	-6.174967998	-6.174967998	-6.174967998	-6.174967998	-6.174967998	-6.174967998	-6.174967998	-6.174967998	-6.174967998	-6.174967998	-6.174967998	-6.174967998
ENSG00000226396.1	3.766702883	0.434639336	-0.133633174	-0.039636686	4.49225706	5.611587362	2.539257182	1.80484096	2.203683722	-0.737121736	0.801105725	0.160788193	-1.473648237	0.080338564	-0.289766098	-1.294170154	5.446929146	-3.721023566	-0.534645633	-0.364207444	-0.344570355	4.653292413	3.691940668	-0.617953769
ENSG00000158747.13	-6.649940468	-6.649940468	-6.649940468	-6.649940468	-6.649940468	-6.649940468	-0.779657138	-6.649940468	-6.649940468	0.238691899	-6.649940468	-0.526698134	-6.649940468	-6.649940468	-6.649940468	-0.181619914	0.611351388	1.52961519	-0.701008029	-0.830562528	-0.590407714	-1.19425713	0.104988499	1.280551157
ENSG00000158748.3	-5.845497141	-5.845497141	-5.845497141	-5.845497141	-5.845497141	-5.845497141	-5.845497141	-5.845497141	-5.845497141	-5.845497141	-5.845497141	-5.845497141	-5.845497141	-5.845497141	-5.845497141	-5.845497141	-5.845497141	-5.845497141	-5.845497141	-5.845497141	-5.845497141	-5.845497141	-5.845497141	-5.845497141
ENSG00000162542.13	3.705714262	-4.750586162	-6.876431204	2.19306739	4.136907105	0.426579435	2.4444054	4.031308271	-4.296575863	4.122669493	3.718572324	4.46173865	-4.629055876	-3.075069075	2.7561435	1.63257997	3.2358674	1.702455568	4.402389239	-3.519615082	2.977563579	3.405138526	3.984794484	4.172936791
ENSG00000178828.6	-5.17901321	-5.17901321	-5.17901321	-5.17901321	-5.17901321	-5.17901321	-5.17901321	-5.17901321	-5.17901321	-5.17901321	-5.17901321	-5.17901321	-5.17901321	-5.17901321	-5.17901321	-5.17901321	-5.17901321	-5.17901321	-5.17901321	-5.17901321	-5.17901321	-5.17901321	-5.17901321	-5.17901321
ENSG00000235434.1	-3.695431852	-3.695431852	-3.695431852	-3.695431852	-3.695431852	-3.695431852	-3.695431852	-3.695431852	-3.695431852	-3.695431852	-3.695431852	-3.695431852	-3.695431852	-3.695431852	-3.695431852	-3.695431852	-3.695431852	-3.695431852	-3.695431852	-3.695431852	-3.695431852	-3.695431852	-3.695431852	-3.695431852
ENSG00000169914.5	1.917675002	-7.615601504	3.107859603	0.81088933	3.111509536	2.588822132	-7.615601504	0.023364995	-7.615601504	-5.459977091	-0.410888788	-3.343428637	-0.029457547	1.913227782	-7.615601504	-7.615601504	2.4966971	-7.615601504	-5.278857353	2.686936352	0.20613504	-7.615601504	0.611855597	-3.984651258
ENSG00000188784.4	-4.507849675	-4.507849675	-4.507849675	-4.507849675	-4.507849675	-4.507849675	-4.507849675	-4.507849675	-4.507849675	-4.507849675	-4.507849675	-4.507849675	-4.507849675	-4.507849675	-4.507849675	-4.507849675	-4.507849675	-4.507849675	-4.507849675	-4.507849675	-4.507849675	-4.507849675	-4.507849675	-4.507849675
ENSG00000242688.3	-3.124920508	-3.124920508	-3.124920508	-3.124920508	-3.124920508	-3.124920508	-3.124920508	-3.124920508	-3.124920508	-3.124920508	-3.124920508	-3.124920508	-3.124920508	-3.124920508	-3.124920508	-3.124920508	-3.124920508	-3.124920508	-3.124920508	-3.124920508	-3.124920508	-3.124920508	-3.124920508	-3.124920508
ENSG00000188257.10	-5.609833707	-5.609833707	-5.609833707	-5.609833707	-5.609833707	-5.609833707	-5.609833707	-5.609833707	-5.609833707	-5.609833707	-5.609833707	-5.609833707	-5.609833707	-5.609833707	-3.518160182	3.123479203	-5.609833707	-5.609833707	-5.609833707	-5.609833707	-5.609833707	2.564830998	-5.609833707	-5.609833707
ENSG00000127472.10	-6.239475698	-6.239475698	-6.239475698	-6.239475698	-6.239475698	-6.239475698	-6.239475698	-6.239475698	-6.239475698	-6.239475698	-6.239475698	-6.239475698	-6.239475698	-6.239475698	-6.239475698	-6.239475698	-6.239475698	-6.239475698	-6.239475698	-6.239475698	-6.239475698	-6.239475698	-6.239475698	-6.239475698
ENSG00000117215.14	-6.279856335	-6.279856335	-6.279856335	-6.279856335	-6.279856335	-6.279856335	-6.279856335	-6.279856335	-6.279856335	-6.279856335	-6.279856335	-6.279856335	-6.279856335	-6.279856335	-6.279856335	-6.279856335	-6.279856335	-6.279856335	-6.279856335	-6.279856335	-6.279856335	-6.279856335	-6.279856335	-6.279856335
ENSG00000158786.4	-7.544145804	-7.544145804	-7.544145804	-7.544145804	-7.544145804	-7.544145804	-7.544145804	-7.544145804	-7.544145804	-7.544145804	-7.544145804	-7.544145804	-7.544145804	-7.544145804	-7.544145804	-7.544145804	-7.544145804	-7.544145804	-7.544145804	-7.544145804	-7.544145804	-7.544145804	-7.544145804	-7.544145804
ENSG00000227066.1	-6.257076466	-6.257076466	-6.257076466	-6.257076466	-6.257076466	-6.257076466	-6.257076466	-6.257076466	-6.257076466	-6.257076466	-6.257076466	-6.257076466	-6.257076466	-6.257076466	-6.257076466	-6.257076466	-6.257076466	-6.257076466	-3.920332315	-6.257076466	-6.257076466	-6.257076466	-6.257076466	-6.257076466
ENSG00000187980.6	-6.578676514	-6.578676514	-6.578676514	-6.578676514	-6.578676514	-6.578676514	-6.578676514	-6.578676514	-6.578676514	-6.578676514	-6.578676514	-6.578676514	-6.578676514	-6.578676514	-6.578676514	-6.578676514	-6.578676514	-6.578676514	-6.578676514	-6.578676514	2.813726353	-6.578676514	-6.578676514	-6.578676514
ENSG00000225986.1	-3.885654268	-3.885654268	-3.885654268	-3.885654268	-3.885654268	-3.885654268	-3.885654268	3.383470698	-3.885654268	-3.885654268	-3.885654268	-3.885654268	-3.885654268	-3.885654268	-3.885654268	1.284973824	-3.885654268	-3.885654268	-3.885654268	-3.885654268	-3.885654268	1.097692207	-3.885654268	-3.885654268
ENSG00000162543.5	-7.335021431	-7.335021431	4.391144936	2.466123543	-7.335021431	-7.335021431	-5.325623341	-7.335021431	-7.335021431	-7.335021431	-7.335021431	-7.335021431	-7.335021431	-7.335021431	-7.335021431	-7.335021431	-7.335021431	-7.335021431	-7.335021431	-7.335021431	-7.335021431	2.063551712	-7.335021431	-7.335021431
ENSG00000228105.1	-3.798191426	-3.798191426	-3.798191426	-3.798191426	-3.798191426	-3.798191426	-3.798191426	-3.798191426	-3.798191426	-3.798191426	-3.798191426	-3.798191426	-3.798191426	-3.798191426	-3.798191426	-3.798191426	-3.798191426	-3.798191426	-3.798191426	-3.798191426	-3.798191426	-3.798191426	-3.798191426	-3.798191426
ENSG00000158816.15	-7.529962997	-7.529962997	-7.529962997	-7.529962997	-7.529962997	-7.529962997	-7.529962997	-7.529962997	-7.529962997	-7.529962997	-7.529962997	-7.529962997	-7.529962997	-7.529962997	-7.529962997	-0.992029207	-7.529962997	-7.529962997	-7.529962997	-7.529962997	-7.529962997	-7.529962997	-7.529962997	-7.529962997
ENSG00000226664.1	-2.730504619	-2.730504619	-2.730504619	-2.730504619	-2.730504619	-2.730504619	-2.730504619	-2.730504619	-2.730504619	0.253397211	-2.730504619	-2.730504619	-2.730504619	-2.730504619	-2.730504619	2.440123473	-2.730504619	-2.730504619	-2.730504619	-2.730504619	-2.730504619	2.913708705	-2.730504619	-2.730504619
ENSG00000236963.6	-6.62007168	-6.62007168	-6.62007168	-6.62007168	-6.62007168	-6.62007168	-6.62007168	-6.62007168	-6.62007168	-6.62007168	-6.62007168	-6.62007168	-6.62007168	-6.62007168	-6.62007168	-6.62007168	-6.62007168	-6.62007168	-6.62007168	-6.62007168	-6.62007168	-6.62007168	-6.62007168	-6.62007168
ENSG00000226487.1	-3.445889682	-3.445889682	-3.445889682	-3.445889682	-3.445889682	-3.445889682	-3.445889682	-3.445889682	-3.445889682	-3.445889682	-3.445889682	-3.445889682	-3.445889682	-3.445889682	-3.445889682	-3.445889682	-3.445889682	-3.445889682	-3.445889682	-3.445889682	-3.445889682	-3.445889682	-3.445889682	-3.445889682
ENSG00000162545.5	2.114641265	-6.243896062	-6.243896062	0.555814973	-6.243896062	-6.243896062	-6.243896062	-2.383723571	-6.243896062	1.659608645	-6.243896062	-6.243896062	-6.243896062	-3.834100893	-6.243896062	-1.727504657	-4.059766462	-6.243896062	-6.243896062	-6.243896062	-6.243896062	-6.243896062	-6.243896062	-6.243896062
ENSG00000090432.6	4.477351078	-3.192469113	-1.616687926	5.147753614	4.284377046	4.680238065	5.243138253	3.298358919	4.145711634	4.000582036	3.552108759	3.631799119	5.464310155	-0.202714187	4.941035651	4.065258747	3.491980015	-3.864088865	-6.142783241	-2.785967119	-6.142783241	5.289796688	3.736395053	5.640172995
ENSG00000215520.3	-4.466840078	-4.466840078	-4.466840078	-4.466840078	-4.466840078	-4.466840078	-4.466840078	-4.466840078	-4.466840078	-4.466840078	-4.466840078	-4.466840078	-4.466840078	-4.466840078	-4.466840078	-4.466840078	-4.466840078	-4.466840078	-4.466840078	-4.466840078	-4.466840078	-4.466840078	-4.466840078	-4.466840078
ENSG00000183114.7	-6.219975758	-6.219975758	-6.219975758	-6.219975758	-6.219975758	-6.219975758	-6.219975758	-6.219975758	-6.219975758	-6.219975758	-6.219975758	-6.219975758	-6.219975758	-6.219975758	-6.219975758	-6.219975758	-6.219975758	-6.219975758	-6.219975758	-6.219975758	-6.219975758	-6.219975758	-6.219975758	-6.219975758
ENSG00000158825.5	-4.802692819	-4.802692819	-4.802692819	-4.802692819	-4.802692819	-4.802692819	-4.802692819	-4.802692819	-4.802692819	-4.802692819	-4.802692819	-4.802692819	-4.802692819	-4.802692819	-4.802692819	-4.802692819	-4.802692819	-4.802692819	-4.802692819	-4.802692819	-4.802692819	-4.802692819	-4.802692819	-4.802692819
ENSG00000158828.7	2.863251564	-7.13089936	-4.906425639	0.179494717	1.227345501	2.192680501	-1.909265642	-0.771022339	-4.551044019	-7.13089936	-4.909683666	-4.650504677	-7.13089936	-7.13089936	-7.13089936	-7.13089936	1.142307386	-4.852204984	0.418879171	-7.13089936	-7.13089936	-7.13089936	-7.13089936	2.502842752
ENSG00000284005.1	-1.672660544	-1.672660544	-1.672660544	-1.672660544	-1.672660544	-1.672660544	-1.672660544	-1.672660544	-1.672660544	-1.672660544	-1.672660544	-1.672660544	-1.672660544	-1.672660544	-1.672660544	-1.672660544	-1.672660544	-1.672660544	-1.672660544	-1.672660544	-1.672660544	-1.672660544	-1.672660544	-1.672660544
ENSG00000117242.7	-7.008619257	-7.008619257	-7.008619257	0.859559764	-0.824621366	-7.008619257	-7.008619257	-1.983970111	-4.428763916	-2.004094026	-7.008619257	-4.528224574	-7.008619257	1.513723115	-1.937190245	-7.008619257	-7.008619257	-7.008619257	-7.008619257	-1.447175029	-7.008619257	-7.008619257	-7.008619257	0.966087274
ENSG00000244038.9	6.764826506	7.698705069	6.650219065	7.591110154	6.80547324	6.787538364	7.21337999	6.32969071	7.263214957	6.804165452	6.749338819	6.736019354	6.916301184	6.835175453	7.103993073	6.098177867	7.267640472	6.426102743	6.151117232	5.065309269	5.984732475	6.050530163	6.724319851	7.093628093
ENSG00000117245.12	-7.017359947	-7.017359947	-7.017359947	-7.017359947	-7.017359947	-7.017359947	-7.017359947	-7.017359947	-7.017359947	-4.861735534	-7.017359947	-7.017359947	-7.017359947	-7.017359947	-7.017359947	-7.017359947	-7.017359947	2.935473378	-4.680615796	-7.017359947	-7.017359947	-7.017359947	-7.017359947	-7.017359947
ENSG00000235432.1	-3.795182677	-3.795182677	-3.795182677	-3.795182677	-3.795182677	-3.795182677	-3.795182677	-3.795182677	-3.795182677	-3.795182677	-3.795182677	-3.795182677	-3.795182677	-3.795182677	-3.795182677	-3.795182677	-3.795182677	-3.795182677	-3.795182677	-3.795182677	-3.795182677	-3.795182677	-3.795182677	-3.795182677
ENSG00000189410.11	-7.002110358	-7.002110358	-7.002110358	-7.002110358	-7.002110358	-7.002110358	-7.002110358	-7.002110358	-7.002110358	-7.002110358	-7.002110358	-7.002110358	-7.002110358	-7.002110358	-7.002110358	-7.002110358	-7.002110358	-7.002110358	-7.002110358	-7.002110358	-7.002110358	-7.002110358	-7.002110358	-7.002110358
ENSG00000233069.1	-3.115302505	-3.115302505	-3.115302505	-3.115302505	-3.115302505	-3.115302505	-3.115302505	-3.115302505	-3.115302505	-3.115302505	-3.115302505	-3.115302505	-3.115302505	-3.115302505	-3.115302505	-3.115302505	-3.115302505	-3.115302505	-3.115302505	-3.115302505	-3.115302505	-3.115302505	-3.115302505	-3.115302505
ENSG00000127483.17	5.426329343	5.468463741	6.183440452	4.386763624	4.681797698	5.738601246	5.585467582	5.36510933	5.252321729	5.385055	5.174985275	4.55415036	5.056745277	5.26481351	4.930667283	5.491121577	5.763374619	4.866515217	4.909799633	5.336376774	4.257676761	4.526147196	5.295724834	5.268020113
ENSG00000075151.20	3.307090934	1.917686906	1.306592401	1.737902753	0.828782213	1.031017398	-0.470439051	0.186608729	2.541466283	2.799452354	3.466449402	3.63482555	2.494952517	2.63058698	2.721638222	2.546651413	2.471881115	4.323346983	1.558951319	0.974405264	2.134414714	3.498829966	3.496919249	3.853893197
ENSG00000251914.1	-0.845497141	-0.845497141	-0.845497141	-0.845497141	-0.845497141	-0.845497141	-0.845497141	-0.845497141	-0.845497141	-0.845497141	-0.845497141	-0.845497141	-0.845497141	-0.845497141	-0.845497141	-0.845497141	-0.845497141	-0.845497141	-0.845497141	-0.845497141	-0.845497141	-0.845497141	-0.845497141	-0.845497141
ENSG00000221808.1	-1.786118594	-1.786118594	-1.786118594	-1.786118594	-1.786118594	-1.786118594	-1.786118594	-1.786118594	-1.786118594	-1.786118594	-1.786118594	-1.786118594	-1.786118594	-1.786118594	-1.786118594	-1.786118594	-1.786118594	-1.786118594	-1.786118594	-1.786118594	-1.786118594	-1.786118594	-1.786118594	-1.786118594
ENSG00000233072.1	2.95502097	5.796304273	-3.480015466	-1.174585246	-3.480015466	-3.480015466	-3.480015466	-3.480015466	-3.480015466	-3.480015466	-3.480015466	-3.480015466	1.073903687	-3.480015466	-3.480015466	-3.480015466	-3.480015466	-3.480015466	-3.480015466	-3.480015466	-3.480015466	-3.480015466	-3.480015466	4.258675646
ENSG00000236073.2	-1.736790882	-1.736790882	-1.736790882	4.781939583	-1.736790882	-1.736790882	-1.736790882	-1.736790882	-1.736790882	3.415236125	-1.736790882	-1.736790882	-1.736790882	5.290226694	-1.736790882	1.549260356	-1.736790882	-1.736790882	-1.736790882	-1.736790882	-1.736790882	-1.736790882	-1.736790882	-1.736790882
ENSG00000235112.1	-3.100754196	-3.100754196	-3.100754196	1.523281783	4.797244607	5.08258587	-3.100754196	-3.100754196	3.687586254	-3.100754196	-3.100754196	2.299254586	-3.100754196	-3.100754196	-3.100754196	-3.100754196	-3.100754196	-3.100754196	-3.100754196	-3.100754196	-3.100754196	2.354929141	-3.100754196	-0.838854637
ENSG00000117298.14	1.579828993	1.477787073	4.613648806	2.317957342	3.320099662	3.370543022	3.809179113	3.897634087	3.149268709	4.323901965	4.122543067	4.573142428	3.257638082	3.123080188	2.452672181	-0.331466662	5.300011252	3.153287285	3.11181297	5.316515777	1.871760708	2.038246828	3.118767542	4.767102357
ENSG00000236936.1	-4.389152668	-4.389152668	-4.389152668	-4.389152668	0.980121644	-4.389152668	-4.389152668	-4.389152668	-4.389152668	-4.389152668	-4.389152668	-4.389152668	-4.389152668	-4.389152668	-4.389152668	-4.389152668	-4.389152668	-4.389152668	-4.389152668	-4.389152668	-4.389152668	-4.389152668	-4.389152668	-4.389152668
ENSG00000231105.1	-6.166843387	-6.166843387	-6.166843387	-6.166843387	-6.166843387	-3.838156531	-6.166843387	2.010427855	-6.166843387	-6.166843387	-6.166843387	-6.166843387	-6.166843387	-6.166843387	2.215854433	-6.166843387	3.677127975	-6.166843387	2.499065624	-6.166843387	-6.166843387	-6.166843387	-6.166843387	3.329576795
ENSG00000236216.5	-3.445889682	-3.445889682	-3.445889682	-3.445889682	-3.445889682	-1.117202827	-3.445889682	-3.445889682	-3.445889682	-3.445889682	-3.445889682	-3.445889682	-3.445889682	-3.445889682	-3.445889682	-3.445889682	-3.445889682	-3.445889682	-3.445889682	-3.445889682	-3.445889682	-3.445889682	-3.445889682	-3.445889682
ENSG00000228823.1	-4.233375499	-4.233375499	-4.233375499	-4.233375499	-4.233375499	-4.233375499	-4.233375499	-4.233375499	-4.233375499	-4.233375499	-4.233375499	-4.233375499	-4.233375499	-4.233375499	-4.233375499	-4.233375499	-4.233375499	-4.233375499	-4.233375499	-4.233375499	-4.233375499	-4.233375499	-4.233375499	-4.233375499
ENSG00000236009.1	-4.463053474	-4.463053474	-4.463053474	-4.463053474	-4.463053474	-4.463053474	-4.463053474	-4.463053474	-4.463053474	-4.463053474	-4.463053474	-4.463053474	-4.463053474	-4.463053474	-4.463053474	-4.463053474	-4.463053474	-4.463053474	-4.463053474	-4.463053474	-4.463053474	-4.463053474	-4.463053474	-4.463053474
ENSG00000227001.3	-4.259807292	-4.259807292	-4.259807292	-4.259807292	-4.259807292	-4.259807292	2.211999925	-4.259807292	-4.259807292	-4.259807292	2.833223452	1.14020149	2.056914624	-4.259807292	2.705654326	0.910820799	-1.243836912	-4.259807292	3.409649378	-4.259807292	-4.259807292	-4.259807292	2.304383608	-4.259807292
ENSG00000187952.9	-5.16042751	-5.16042751	-5.16042751	-5.16042751	-5.16042751	-5.16042751	-5.16042751	-5.16042751	-5.16042751	-5.16042751	-5.16042751	-5.16042751	-5.16042751	-5.16042751	-5.16042751	-5.16042751	-5.16042751	-5.16042751	-5.16042751	-5.16042751	-5.16042751	-5.16042751	-5.16042751	-5.16042751
ENSG00000186543.7	-4.588268357	-4.588268357	-4.588268357	-4.588268357	-4.588268357	-4.588268357	-4.588268357	-4.588268357	-4.588268357	-4.588268357	-4.588268357	-4.588268357	-4.588268357	-4.588268357	-4.588268357	-4.588268357	-4.588268357	-4.588268357	-4.588268357	-4.588268357	-4.588268357	-4.588268357	-4.588268357	-4.588268357
ENSG00000142794.18	-7.62516355	0.923539403	2.080231559	-5.31973333	0.037842764	-3.916928067	2.497173057	-5.163805895	0.64949621	-7.62516355	2.383635063	-0.955980488	1.701129244	-1.107986087	2.624996877	1.315137365	3.591204288	-5.346469174	3.18204081	-7.62516355	0.838131737	-7.62516355	2.346601421	-7.62516355
ENSG00000176378.8	-3.244447656	-3.244447656	-3.244447656	-3.244447656	-3.244447656	-3.244447656	-3.244447656	-3.244447656	-3.244447656	-3.244447656	-3.244447656	-3.244447656	-3.244447656	-3.244447656	-3.244447656	-3.244447656	-3.244447656	-3.244447656	-3.244447656	-3.244447656	-3.244447656	-3.244447656	-3.244447656	-3.244447656
ENSG00000162551.13	-6.445409983	-6.445409983	-6.445409983	-6.445409983	-6.445409983	-6.445409983	-6.445409983	-6.445409983	-6.445409983	-6.445409983	-6.445409983	-6.445409983	-6.445409983	-6.445409983	-6.445409983	-6.445409983	-6.445409983	-6.445409983	-6.445409983	-6.445409983	-6.445409983	-6.445409983	-6.445409983	-6.445409983
ENSG00000233431.1	-4.572539243	-4.572539243	-4.572539243	-4.572539243	-4.572539243	-4.572539243	-4.572539243	-4.572539243	-4.572539243	-4.572539243	-4.572539243	-4.572539243	-4.572539243	-4.572539243	-4.572539243	-4.572539243	-4.572539243	-4.572539243	-4.572539243	-4.572539243	-4.572539243	-4.572539243	-4.572539243	-4.572539243
ENSG00000076864.19	-7.381901044	-7.381901044	-7.381901044	-7.381901044	-7.381901044	-7.381901044	-7.381901044	-7.381901044	-7.381901044	-7.381901044	-7.381901044	-7.381901044	-7.381901044	-7.381901044	-7.381901044	-7.381901044	-7.381901044	-7.381901044	-7.381901044	-7.381901044	-7.381901044	-7.381901044	-7.381901044	-7.381901044
ENSG00000090686.15	5.299559833	1.355281617	3.186764235	2.764305968	4.113688958	-1.62047462	2.993426987	4.321831333	3.535872893	4.048836693	3.622149628	4.263648892	3.649109363	4.228746704	4.266994751	3.334308022	4.535042748	4.420756052	4.646316193	3.518166433	4.259242177	4.417653166	3.266853144	3.687694382
ENSG00000231978.2	-3.153395676	-3.153395676	-3.153395676	-3.153395676	-3.153395676	-3.153395676	-3.153395676	-3.153395676	-3.153395676	-3.153395676	-3.153395676	-3.153395676	-3.153395676	-3.153395676	-3.153395676	-3.153395676	-3.153395676	-3.153395676	-3.153395676	-3.153395676	-3.153395676	-3.153395676	-3.153395676	-3.153395676
ENSG00000187942.11	-7.02380056	-7.02380056	-7.02380056	-7.02380056	-7.02380056	-7.02380056	-7.02380056	-7.02380056	-7.02380056	-7.02380056	-7.02380056	-7.02380056	-7.02380056	-7.02380056	-7.02380056	-7.02380056	-7.02380056	-7.02380056	-7.02380056	-7.02380056	-7.02380056	-7.02380056	-7.02380056	-7.02380056
ENSG00000142798.17	-9.00145785	-9.00145785	-9.00145785	-9.00145785	-9.00145785	-9.00145785	-9.00145785	-9.00145785	-9.00145785	-9.00145785	-9.00145785	-9.00145785	-9.00145785	-9.00145785	-9.00145785	-9.00145785	-9.00145785	-9.00145785	-9.00145785	-9.00145785	-9.00145785	-9.00145785	-9.00145785	-9.00145785
ENSG00000232037.3	-1.568865485	-3.80718021	-1.582706489	-0.125793329	-1.352580412	-0.629747425	-0.47398173	-1.345822554	-0.353320936	-3.80718021	-3.80718021	-3.80718021	-3.80718021	-3.80718021	-3.80718021	-3.80718021	-1.62305061	-1.528485834	-1.470436059	-3.80718021	-3.80718021	-3.80718021	-3.80718021	-3.80718021
ENSG00000283234.1	-5.073695184	-5.073695184	-5.073695184	-5.073695184	-5.073695184	-5.073695184	-5.073695184	-5.073695184	-5.073695184	-5.073695184	-5.073695184	-5.073695184	-5.073695184	-5.073695184	-5.073695184	-5.073695184	-5.073695184	-5.073695184	-5.073695184	-5.073695184	-5.073695184	-5.073695184	-5.073695184	-5.073695184
ENSG00000219073.7	-5.480951977	-5.480951977	-5.480951977	-5.480951977	-5.480951977	-5.480951977	-5.480951977	-5.480951977	-5.480951977	-5.480951977	-5.480951977	-5.480951977	-5.480951977	-5.480951977	-5.480951977	-5.480951977	-5.480951977	-5.480951977	-5.480951977	-5.480951977	-5.480951977	-5.480951977	-5.480951977	-5.480951977
ENSG00000273610.1	-3.105619952	-3.105619952	-3.105619952	-3.105619952	-3.105619952	-3.105619952	1.55025486	-3.105619952	-3.105619952	-3.105619952	-3.105619952	-3.105619952	-3.105619952	-3.105619952	-3.105619952	-3.105619952	-3.105619952	-3.105619952	-3.105619952	-3.105619952	-3.105619952	-3.105619952	-3.105619952	-3.105619952
ENSG00000201919.1	-1.591740549	-1.591740549	-1.591740549	-1.591740549	-1.591740549	-1.591740549	1.226350064	-1.591740549	-1.591740549	-1.591740549	-1.591740549	-1.591740549	-1.591740549	-1.591740549	-1.591740549	-1.591740549	-1.591740549	-1.591740549	-1.591740549	-1.591740549	-1.591740549	-1.591740549	-1.591740549	-1.591740549
ENSG00000142789.19	-5.148688673	-5.148688673	-5.148688673	-5.148688673	-5.148688673	-5.148688673	-5.148688673	-5.148688673	-5.148688673	-5.148688673	-5.148688673	-5.148688673	-5.148688673	-5.148688673	-5.148688673	-5.148688673	-5.148688673	-5.148688673	-5.148688673	-5.148688673	-5.148688673	-5.148688673	-5.148688673	-5.148688673
ENSG00000278124.1	-3.105619952	-3.105619952	-3.105619952	-3.105619952	-3.105619952	-3.105619952	2.688030374	-3.105619952	-3.105619952	-3.105619952	-3.105619952	-3.105619952	-3.105619952	-3.105619952	-3.105619952	-3.105619952	-3.105619952	-3.105619952	-3.105619952	-3.105619952	-3.105619952	-3.105619952	-3.105619952	-3.105619952
ENSG00000201273.1	-1.591740549	-1.591740549	-1.591740549	-1.591740549	-1.591740549	-1.591740549	4.975232942	-1.591740549	-1.591740549	-1.591740549	-1.591740549	-1.591740549	-1.591740549	-1.591740549	-1.591740549	-1.591740549	-1.591740549	-1.591740549	-1.591740549	-1.591740549	-1.591740549	-1.591740549	-1.591740549	-1.591740549
ENSG00000228397.2	-5.028291943	-5.028291943	-5.028291943	-5.028291943	-5.028291943	-5.028291943	-5.028291943	-5.028291943	-5.028291943	-5.028291943	-5.028291943	-5.028291943	-5.028291943	-5.028291943	-5.028291943	-5.028291943	-5.028291943	-5.028291943	3.593783573	-5.028291943	-5.028291943	-5.028291943	-5.028291943	-5.028291943
ENSG00000218510.6	1.302953579	3.505047959	3.820949663	-2.972139428	-2.807109557	2.574699343	2.477477737	3.106243959	-3.543866417	3.03407078	3.274950513	-2.778750949	-3.876346429	1.746367908	-6.123721758	-2.302870808	4.125121591	-6.123721758	-6.123721758	3.737519792	-2.747268547	-6.123721758	-3.675227072	-3.861822199
ENSG00000070831.15	7.694564142	7.776469929	8.376073902	7.522773818	7.365959809	7.443154434	7.315351064	7.24205316	7.629787062	7.077702737	6.703612952	6.937387437	7.50004982	6.691433738	6.785605396	6.328273194	7.911514409	7.154084321	7.14641262	6.4796441	6.396631831	6.908088647	6.827970329	7.342227988
ENSG00000230068.2	-4.325929058	2.826990947	-4.325929058	-4.325929058	2.656894481	-4.325929058	2.924910373	-4.325929058	-0.872069785	-4.325929058	2.68753505	-4.325929058	4.027622991	3.544160608	-0.21221928	-4.325929058	3.314268264	-4.325929058	-4.325929058	-4.325929058	-4.325929058	-1.492725764	-4.325929058	-4.325929058
ENSG00000271428.1	-3.822038168	-3.822038168	-3.822038168	-3.822038168	-3.822038168	-3.822038168	-3.822038168	-3.822038168	-3.822038168	-3.822038168	-3.822038168	-3.822038168	-3.822038168	-3.822038168	-3.822038168	-3.822038168	-3.822038168	-3.822038168	-3.822038168	-3.822038168	-3.822038168	-3.822038168	-3.822038168	-3.822038168
ENSG00000271840.1	-2.199880566	-4.438195291	-4.438195291	-4.438195291	-4.438195291	-4.438195291	-4.438195291	-4.438195291	-4.438195291	-4.438195291	-4.438195291	-4.438195291	-4.438195291	-4.438195291	-4.438195291	4.749569357	-4.438195291	-4.438195291	-4.438195291	-4.438195291	-1.06174208	-4.438195291	-4.438195291	-4.438195291
ENSG00000162552.14	-7.035640422	-7.035640422	-7.035640422	-7.035640422	-7.035640422	-7.035640422	-7.035640422	-7.035640422	-7.035640422	-7.035640422	-7.035640422	-7.035640422	-7.035640422	-7.035640422	-7.035640422	-7.035640422	-7.035640422	-7.035640422	-7.035640422	-7.035640422	-7.035640422	-7.035640422	-7.035640422	-7.035640422
ENSG00000266564.1	-0.845497141	-0.845497141	-0.845497141	-0.845497141	-0.845497141	-0.845497141	-0.845497141	-0.845497141	-0.845497141	-0.845497141	-0.845497141	-0.845497141	-0.845497141	-0.845497141	-0.845497141	-0.845497141	-0.845497141	-0.845497141	-0.845497141	-0.845497141	-0.845497141	-0.845497141	-0.845497141	-0.845497141
ENSG00000234397.3	-3.833815336	-3.833815336	-3.833815336	-3.833815336	-3.833815336	-3.833815336	-3.833815336	-3.833815336	-3.833815336	-3.833815336	-3.833815336	-3.833815336	-3.833815336	-3.833815336	-3.833815336	-3.833815336	-3.833815336	-3.833815336	-3.833815336	-3.833815336	-3.833815336	-3.833815336	-3.833815336	-3.833815336
ENSG00000279625.1	-5.746947997	-5.746947997	-5.746947997	-5.746947997	-5.746947997	-5.746947997	-5.746947997	-5.746947997	-5.746947997	-5.746947997	-5.746947997	-5.746947997	-5.746947997	-5.746947997	-5.746947997	-5.746947997	-5.746947997	-5.746947997	-5.746947997	-5.746947997	-5.746947997	-5.746947997	-5.746947997	-5.746947997
ENSG00000184677.16	2.715309635	4.07817675	-1.049641588	1.584824144	4.06787863	3.707653995	3.417760739	4.329221327	4.29737902	4.023298884	3.537718881	0.616337537	4.942690132	3.676185419	3.00733451	0.779932078	-4.101807743	4.349703471	1.028907871	2.206478493	2.775320478	-0.194849123	2.932444433	-5.763827592
ENSG00000237200.1	-2.984057972	-2.984057972	-2.984057972	-2.984057972	-2.984057972	-2.984057972	2.728659284	-2.984057972	-2.984057972	-2.984057972	4.357268901	-2.984057972	-2.984057972	-2.984057972	-2.984057972	-2.984057972	-2.984057972	-2.984057972	-2.984057972	-2.984057972	-2.984057972	-2.984057972	-2.984057972	-2.984057972
ENSG00000070886.11	-7.278779697	-7.278779697	-7.278779697	-7.278779697	-7.278779697	-7.278779697	-7.278779697	-7.278779697	-7.278779697	-7.278779697	-7.278779697	-7.278779697	-7.278779697	-7.278779697	-7.278779697	-7.278779697	-7.278779697	-7.278779697	-7.278779697	-7.278779697	-7.278779697	-7.278779697	-7.278779697	-7.278779697
ENSG00000276835.2	-1.659485156	-1.659485156	-1.659485156	-1.659485156	-1.659485156	-1.659485156	-1.659485156	-1.659485156	-1.659485156	-1.659485156	-1.659485156	-1.659485156	-1.659485156	-1.659485156	-1.659485156	-1.659485156	-1.659485156	-1.659485156	-1.659485156	-1.659485156	-1.659485156	-1.659485156	-1.659485156	-1.659485156
ENSG00000173372.16	-5.204183786	-5.204183786	-5.204183786	-5.204183786	-5.204183786	-2.875496931	-5.204183786	-2.74282613	-5.204183786	2.964819213	-5.204183786	2.927213131	-5.204183786	-5.204183786	-5.204183786	-5.204183786	-5.204183786	5.087016287	-5.204183786	4.930550457	2.28219488	3.143247174	1.426428143	5.056948445
ENSG00000159189.11	-5.273924857	-5.273924857	-5.273924857	-5.273924857	-5.273924857	-5.273924857	-5.273924857	-5.273924857	-5.273924857	-5.273924857	-5.273924857	4.218206087	-3.026549529	-5.273924857	-5.273924857	-5.273924857	-5.273924857	-5.273924857	-5.273924857	-5.273924857	4.196897673	1.935890468	4.778798208	5.628674685
ENSG00000173369.15	-5.536058423	-5.536058423	-5.536058423	-5.536058423	-5.536058423	-5.536058423	-5.536058423	-5.536058423	-5.536058423	-5.536058423	-0.168286178	2.126019224	-5.536058423	-5.536058423	-5.536058423	-5.536058423	-5.536058423	4.132566864	3.040809957	-5.536058423	2.372765813	3.696126571	2.381355335	4.869351749
ENSG00000133216.16	-8.502786774	-8.502786774	-8.502786774	-8.502786774	-8.502786774	-8.502786774	-8.502786774	-8.502786774	-8.502786774	-8.502786774	-8.502786774	-8.502786774	-8.502786774	-8.502786774	-8.502786774	-8.502786774	-8.502786774	0.147001697	-8.502786774	-8.502786774	-8.502786774	-8.502786774	-8.502786774	-8.502786774
ENSG00000265422.1	-1.248852835	-1.248852835	-1.248852835	-1.248852835	-1.248852835	-1.248852835	-1.248852835	-1.248852835	-1.248852835	-1.248852835	-1.248852835	-1.248852835	-1.248852835	-1.248852835	-1.248852835	-1.248852835	-1.248852835	-1.248852835	-1.248852835	-1.248852835	-1.248852835	-1.248852835	-1.248852835	-1.248852835
ENSG00000225952.1	-3.798191426	-3.798191426	-3.798191426	-3.798191426	-3.798191426	-3.798191426	-3.798191426	-3.798191426	-3.798191426	-3.798191426	-3.798191426	-3.798191426	-3.798191426	-3.798191426	-3.798191426	-3.798191426	-3.798191426	-3.798191426	-3.798191426	-3.798191426	-3.798191426	-3.798191426	-3.798191426	-3.798191426
ENSG00000264014.1	-0.978763672	-0.978763672	-0.978763672	-0.978763672	-0.978763672	-0.978763672	-0.978763672	-0.978763672	-0.978763672	-0.978763672	-0.978763672	-0.978763672	-0.978763672	-0.978763672	-0.978763672	-0.978763672	-0.978763672	-0.978763672	-0.978763672	-0.978763672	-0.978763672	-0.978763672	-0.978763672	-0.978763672
ENSG00000215906.8	-5.571660354	-5.571660354	-5.571660354	-5.571660354	-5.571660354	-5.571660354	-5.571660354	-5.571660354	-5.571660354	-5.571660354	-5.571660354	-5.571660354	-5.571660354	-5.571660354	-5.571660354	-5.571660354	-5.571660354	-5.571660354	-5.571660354	-5.571660354	-5.571660354	-5.571660354	-5.571660354	-5.571660354
ENSG00000227868.5	-4.253244605	-4.253244605	-4.253244605	-4.253244605	-4.253244605	-4.253244605	-4.253244605	-4.253244605	-4.253244605	-4.253244605	-4.253244605	-4.253244605	-4.253244605	-4.253244605	-4.253244605	-4.253244605	-4.253244605	-4.253244605	-4.253244605	-4.253244605	-4.253244605	-4.253244605	-4.253244605	-4.253244605
ENSG00000004487.15	3.084258751	4.108020244	4.479029939	-4.99393493	3.227573996	1.139506513	4.184314825	-4.838007495	2.875661633	-5.143740738	1.249887811	1.909807072	3.262416787	1.367799416	2.931341507	-1.557188505	2.17211713	4.389975496	2.290859759	-4.80818251	3.970521401	3.366446005	3.18910264	3.410696973
ENSG00000240553.1	-4.270679198	-4.270679198	-4.270679198	-4.270679198	-4.270679198	-4.270679198	-4.270679198	-4.270679198	-4.270679198	-4.270679198	-4.270679198	-4.270679198	-4.270679198	-4.270679198	-4.270679198	-4.270679198	-4.270679198	-4.270679198	-4.270679198	-4.270679198	-4.270679198	-4.270679198	-4.270679198	-4.270679198
ENSG00000263793.1	-0.978763672	-0.978763672	-0.978763672	-0.978763672	-0.978763672	-0.978763672	-0.978763672	-0.978763672	3.407715519	-0.978763672	-0.978763672	-0.978763672	-0.978763672	-0.978763672	-0.978763672	-0.978763672	-0.978763672	-0.978763672	-0.978763672	-0.978763672	-0.978763672	-0.978763672	-0.978763672	-0.978763672
ENSG00000266802.1	-1.158087371	-1.158087371	-1.158087371	-1.158087371	-1.158087371	-1.158087371	-1.158087371	-1.158087371	4.005877516	-1.158087371	-1.158087371	-1.158087371	-1.158087371	-1.158087371	-1.158087371	-1.158087371	-1.158087371	-1.158087371	-1.158087371	-1.158087371	-1.158087371	-1.158087371	-1.158087371	-1.158087371
ENSG00000169641.13	1.283712367	2.9776253	3.445748575	-2.791402325	2.288928166	-5.800122724	2.152824232	0.616690023	0.494431791	2.176972779	1.155867685	2.555412972	3.102162445	3.165662667	2.375788877	3.499504246	3.023846179	2.432607627	3.450491223	3.00824703	2.997037116	2.400130799	2.228509316	2.3854576
ENSG00000229010.1	-4.567257864	-4.567257864	-4.567257864	-4.567257864	-4.567257864	-4.567257864	-4.567257864	-4.567257864	-4.567257864	-4.567257864	-4.567257864	-4.567257864	-4.567257864	-4.567257864	-4.567257864	-4.567257864	-4.567257864	-4.567257864	-4.567257864	-4.567257864	3.896037424	-4.567257864	-4.567257864	4.468583618
ENSG00000206935.1	-1.632767817	0.493077225	-1.632767817	-1.632767817	-1.632767817	-1.632767817	-1.632767817	-1.632767817	4.29193947	-1.632767817	5.16016373	5.616644693	-1.632767817	2.557527413	4.486398831	-1.632767817	6.327910516	-1.632767817	-1.632767817	-1.632767817	3.635542609	5.577047508	-1.632767817	0.629131742
ENSG00000252578.1	-1.549512314	-1.549512314	-1.549512314	-1.549512314	-1.549512314	-1.549512314	-1.549512314	-1.549512314	-1.549512314	-1.549512314	-1.549512314	4.256966771	-1.549512314	-1.549512314	-1.549512314	-1.549512314	-1.549512314	6.379452081	-1.549512314	-1.549512314	-1.549512314	-1.549512314	-1.549512314	-1.549512314
ENSG00000179546.4	-6.360433851	-6.360433851	-6.360433851	-6.360433851	-6.360433851	-6.360433851	-6.360433851	-6.360433851	-6.360433851	-6.360433851	-6.360433851	-6.360433851	-6.360433851	-6.360433851	-6.360433851	-6.360433851	-6.360433851	-6.360433851	-6.360433851	-6.360433851	-6.360433851	-6.360433851	-6.360433851	-6.360433851
ENSG00000215381.3	-3.736790882	-3.736790882	-3.736790882	-3.736790882	-3.736790882	-3.736790882	-3.736790882	-3.736790882	-3.736790882	-3.736790882	-3.736790882	-3.736790882	-3.736790882	-3.736790882	-3.736790882	-3.736790882	-3.736790882	-3.736790882	-3.736790882	-3.736790882	-3.736790882	-3.736790882	-3.736790882	-0.633721085
ENSG00000261326.2	-7.301752182	-7.301752182	-7.301752182	-3.620365302	-7.301752182	2.741482269	-7.301752182	-7.301752182	-7.301752182	-7.301752182	2.38033132	-7.301752182	-7.301752182	-4.891957014	-7.301752182	-0.983625461	-7.301752182	-7.301752182	-7.301752182	-4.810569541	-7.301752182	-7.301752182	-7.301752182	-7.301752182
ENSG00000125944.18	5.440356766	5.434658271	5.568459185	4.302439856	5.021385988	5.59668934	5.735585908	5.20394375	5.349551002	5.106739913	4.065361966	4.864541463	4.933671898	4.941643574	4.541039011	3.841040065	6.327028847	5.64814947	5.211326875	5.050079225	4.087912704	5.71788371	5.054509068	5.14782915
ENSG00000125945.14	-6.99196317	-4.866118127	-6.99196317	-4.686532949	-6.99196317	-4.663276314	-4.982565079	1.488142196	-6.99196317	-6.99196317	3.25723343	-4.511568487	2.025538888	3.013281455	-6.99196317	-6.99196317	4.641438366	-6.99196317	-6.99196317	-6.99196317	-6.99196317	-6.99196317	2.907561446	0.772144529
ENSG00000249087.6	3.267479529	-6.265796976	-6.265796976	-3.960366756	-6.265796976	-6.265796976	3.609344226	-6.265796976	3.346465578	-6.265796976	-6.265796976	-6.265796976	-6.265796976	-6.265796976	-6.265796976	2.674503939	-6.265796976	-6.265796976	-6.265796976	-6.265796976	-6.265796976	-6.265796976	-6.265796976	-6.265796976
ENSG00000201405.1	-1.430459642	-1.430459642	-1.430459642	-1.430459642	-1.430459642	-1.430459642	-1.430459642	-1.430459642	-1.430459642	-1.430459642	-1.430459642	-1.430459642	-1.430459642	-1.430459642	-1.430459642	-1.430459642	-1.430459642	-1.430459642	-1.430459642	-1.430459642	-1.430459642	-1.430459642	-1.430459642	-1.430459642
ENSG00000271420.1	-4.235596739	-4.235596739	-4.235596739	-4.235596739	-4.235596739	-4.235596739	-4.235596739	-4.235596739	-4.235596739	-4.235596739	-4.235596739	-4.235596739	-4.235596739	-4.235596739	-4.235596739	-4.235596739	-4.235596739	-4.235596739	-4.235596739	-4.235596739	-4.235596739	-4.235596739	-4.235596739	-4.235596739
ENSG00000204219.9	-3.593894892	-6.670609805	-6.670609805	-6.670609805	-6.670609805	-6.670609805	3.259266618	3.057959275	3.565247653	-6.670609805	-6.670609805	-6.670609805	-4.423234476	-6.670609805	2.038784406	-6.670609805	-6.670609805	-6.670609805	-6.670609805	-4.179427164	-6.670609805	-6.670609805	-6.670609805	-4.408710245
ENSG00000232482.2	-3.626010451	-3.626010451	-3.626010451	-3.626010451	-3.626010451	-3.626010451	-3.626010451	-3.626010451	-3.626010451	-3.626010451	-3.626010451	-3.626010451	-3.626010451	-3.626010451	-3.626010451	-3.626010451	-3.626010451	-3.626010451	-3.626010451	-3.626010451	-3.626010451	-3.626010451	-3.626010451	-3.626010451
ENSG00000088280.18	-7.175546581	-7.175546581	-7.175546581	-4.87011636	-7.175546581	-7.175546581	-7.175546581	-7.175546581	-7.175546581	2.681041859	-7.175546581	-7.175546581	-7.175546581	-7.175546581	-7.175546581	-7.175546581	-7.175546581	-7.175546581	-7.175546581	-7.175546581	-7.175546581	-7.175546581	-7.175546581	-7.175546581
ENSG00000007968.6	-3.701671639	-7.305193159	-7.305193159	-7.305193159	-7.305193159	-7.305193159	-7.305193159	-3.981146565	-7.305193159	-2.863332127	-7.305193159	-7.305193159	2.062614891	-7.305193159	-7.305193159	-7.305193159	-1.001785802	3.828553464	-4.968449008	1.461350107	-7.305193159	1.335867188	-0.051698006	3.443578544
ENSG00000235052.1	-3.724190845	-3.724190845	-3.724190845	-3.724190845	-3.724190845	-3.724190845	2.069459481	1.085433779	-3.724190845	-3.724190845	-3.724190845	-3.724190845	-3.724190845	-3.724190845	-3.724190845	-3.724190845	-3.724190845	-3.724190845	-3.724190845	-3.724190845	-3.724190845	-3.724190845	-3.724190845	-3.724190845
ENSG00000117318.8	1.248131529	-2.752361396	-5.702675524	-3.397245304	-3.248075726	-3.373988669	-5.702675524	2.14829091	-3.122820183	2.705230455	2.460738804	1.822610718	-5.702675524	3.164327573	-5.702675524	5.313723687	4.934394752	-3.423981148	3.329805814	4.478748868	3.174634999	2.79902751	3.694416915	3.564084242
ENSG00000197880.8	2.907544755	-5.956043596	-5.956043596	-5.956043596	-5.956043596	2.548231625	5.406855605	4.148283632	3.900469596	-5.956043596	-5.956043596	-5.956043596	-5.956043596	-5.956043596	-5.956043596	-5.956043596	-5.956043596	-5.956043596	-5.956043596	-5.956043596	-5.956043596	-5.956043596	0.538520076	1.928835091
ENSG00000229239.2	-5.103189125	-5.103189125	-5.103189125	-5.103189125	-5.103189125	-5.103189125	-5.103189125	-5.103189125	-5.103189125	-5.103189125	-5.103189125	-5.103189125	-5.103189125	-5.103189125	-5.103189125	-5.103189125	-5.103189125	-5.103189125	-5.103189125	-5.103189125	-5.103189125	-5.103189125	-5.103189125	-5.103189125
ENSG00000142676.12	6.25680757	6.618111371	6.813480047	7.048486209	7.029059086	7.055014784	8.051679127	7.8560913	8.105288975	6.425372584	6.46540873	6.74038021	6.903429188	6.868890092	6.413149389	6.231029992	5.833223297	5.183573247	6.690698222	6.513519996	6.021527814	6.027524638	5.774893371	6.817734931
ENSG00000011007.12	3.958598729	4.421774862	4.631511222	3.632034167	2.820201724	5.041886363	4.582856844	4.626481532	3.938654691	2.462981892	4.030913103	4.281207462	2.93717181	3.833259599	4.158603232	2.344033864	2.183844255	3.870633992	5.025762615	1.651861773	4.221689614	2.979659012	3.428187089	3.60058515
ENSG00000236810.5	2.613918098	1.759949432	4.243286861	-5.286834966	-1.970222765	-5.286834966	2.383832049	-5.286834966	2.166500795	-5.286834966	1.726629142	-5.286834966	1.02988695	0.75120236	4.093700002	0.771869078	-5.286834966	-5.286834966	-5.286834966	-2.795652325	-5.286834966	2.335579426	3.248644169	-5.286834966
ENSG00000057757.9	4.789731781	3.931450966	-3.760904795	4.352636535	5.741306899	6.220587084	4.242661233	5.518313987	6.08062475	6.148180783	-1.249854546	4.325005703	4.510526652	5.328781743	5.002046565	4.48993736	5.336632562	5.77937066	5.047826947	3.385311667	5.046593741	5.252345117	4.183648741	4.718129814
ENSG00000011009.10	4.450671845	5.384717634	5.393488373	6.171334781	5.161372309	5.199491725	5.803139284	1.049291632	4.840325497	6.082715819	5.581921171	5.468496923	6.346004248	5.43499593	4.669067958	4.910286512	4.83160503	5.487624201	6.35099152	4.601313188	4.473060737	2.087884689	6.156422844	5.956721983
ENSG00000117308.14	2.405490963	-4.723283349	3.96542836	1.223052949	2.871188997	-6.849128392	2.152048993	3.052579765	-4.269273051	-6.849128392	-4.627912698	1.690110276	0.352300714	-6.849128392	1.629050795	0.646446358	1.595321179	-6.849128392	3.187550481	3.437480613	-6.849128392	3.243001635	-6.849128392	2.632046283
ENSG00000117305.14	3.042220413	1.575915224	-5.132903571	3.122826951	3.115994125	4.223289971	3.853579678	2.919352659	2.443853722	3.614677738	4.32177789	2.633962082	5.07752852	2.604841148	4.358823709	4.238661414	4.261464224	2.454167564	2.662509389	3.383485369	2.744683873	2.388661029	3.122107992	1.243334851
ENSG00000179163.11	4.276825412	5.983045582	6.140418109	5.579108527	-2.573984017	5.527765444	4.003021758	2.957242417	2.016187846	-5.890596218	4.697558081	4.935060994	5.754137806	4.649847757	-5.890596218	-3.463742806	1.697401504	6.269790436	-5.890596218	-5.890596218	4.346607297	5.607619915	4.847995326	3.893587706
ENSG00000188822.7	-5.012186592	-7.250501316	-1.756058614	3.197485415	-7.250501316	-4.921814461	-7.250501316	-7.250501316	-7.250501316	-7.250501316	-7.250501316	2.508912071	-7.250501316	-7.250501316	3.181001115	2.546463493	-7.250501316	-7.250501316	-7.250501316	-7.250501316	-7.250501316	-7.250501316	-4.80200663	-4.988601757
ENSG00000229106.1	-5.19850164	-5.19850164	-5.19850164	-5.19850164	-5.19850164	-5.19850164	-5.19850164	-5.19850164	-5.19850164	-5.19850164	-5.19850164	-5.19850164	-5.19850164	-5.19850164	-5.19850164	-5.19850164	-5.19850164	-5.19850164	-2.861757489	-5.19850164	-5.19850164	-5.19850164	-5.19850164	-5.19850164
ENSG00000232557.3	-2.605546348	-2.605546348	-2.605546348	-2.605546348	-2.605546348	-2.605546348	-2.605546348	-2.605546348	-2.605546348	-2.605546348	-2.605546348	-2.605546348	-2.605546348	-2.605546348	-2.605546348	-2.605546348	-2.605546348	-2.605546348	-2.605546348	-2.605546348	-2.605546348	-2.605546348	-2.605546348	-2.605546348
ENSG00000264926.1	-1.17670305	-1.17670305	-1.17670305	-1.17670305	-1.17670305	-1.17670305	-1.17670305	-1.17670305	-1.17670305	-1.17670305	-1.17670305	-1.17670305	-1.17670305	-1.17670305	-1.17670305	-1.17670305	-1.17670305	-1.17670305	-1.17670305	-1.17670305	-1.17670305	-1.17670305	-1.17670305	-1.17670305
ENSG00000230228.2	-3.414862787	-3.414862787	-3.414862787	-3.414862787	-3.414862787	-3.414862787	-3.414862787	-3.414862787	-3.414862787	-3.414862787	-3.414862787	-3.414862787	-3.414862787	-3.414862787	-3.414862787	-3.414862787	-3.414862787	-3.414862787	-3.414862787	-3.414862787	-3.414862787	-3.414862787	-3.414862787	-3.414862787
ENSG00000189266.11	6.903386029	6.723102289	5.906323722	6.855469686	6.634356146	5.910927947	6.521121474	4.946111941	4.038136133	7.130584417	6.856716268	6.404419571	6.115156145	5.92865876	6.219493564	5.68143208	5.726821644	7.518279424	6.22639027	6.784495541	5.966497042	6.364169456	6.611919715	6.868491215
ENSG00000188529.14	3.943372575	3.965892349	1.095581751	3.779468571	4.014662829	3.180714359	4.552930843	3.542976564	3.589620432	4.481369479	4.089451693	4.181911091	1.76065126	4.499982836	4.90552527	4.585084692	5.10614987	4.549300813	2.919645384	4.09246515	3.110543796	3.700795172	4.412047233	3.892573798
ENSG00000215905.4	-3.248852835	-3.248852835	-3.248852835	-3.248852835	-3.248852835	-3.248852835	-3.248852835	-3.248852835	-3.248852835	-3.248852835	-3.248852835	-3.248852835	-3.248852835	-3.248852835	-3.248852835	-3.248852835	-3.248852835	-3.248852835	-3.248852835	-3.248852835	-3.248852835	-3.248852835	-3.248852835	-3.248852835
ENSG00000225315.2	-3.717849318	-3.717849318	-3.717849318	-3.717849318	-3.717849318	-3.717849318	-3.717849318	-3.717849318	-3.717849318	-3.717849318	-3.717849318	-3.717849318	-3.717849318	-3.717849318	-3.717849318	-3.717849318	-3.717849318	-3.717849318	-3.717849318	-3.717849318	-3.717849318	-3.717849318	-3.717849318	-3.717849318
ENSG00000142661.18	-8.067162214	-8.067162214	-8.067162214	-8.067162214	-8.067162214	-8.067162214	-8.067162214	-8.067162214	-8.067162214	-8.067162214	-8.067162214	-8.067162214	-8.067162214	-8.067162214	-8.067162214	-8.067162214	-8.067162214	-8.067162214	-8.067162214	-8.067162214	-8.067162214	-8.067162214	-8.067162214	-8.067162214
ENSG00000230703.1	-3.739923771	-3.739923771	-3.739923771	-3.739923771	-3.739923771	-3.739923771	-3.739923771	-3.739923771	-3.739923771	-3.739923771	-3.739923771	-3.739923771	-3.739923771	-3.739923771	-3.739923771	-3.739923771	-3.739923771	-3.739923771	-3.739923771	-3.739923771	-3.739923771	-3.739923771	-3.739923771	-3.739923771
ENSG00000142677.3	-6.341481078	-6.341481078	-6.341481078	-6.341481078	-6.341481078	-6.341481078	-6.341481078	-6.341481078	-6.341481078	-6.341481078	-6.341481078	-6.341481078	-6.341481078	-6.341481078	-6.341481078	-6.341481078	-6.341481078	-6.341481078	-6.341481078	-6.341481078	-6.341481078	-6.341481078	-6.341481078	-6.341481078
ENSG00000185436.11	-4.918308131	-7.156622855	-4.932149134	0.977616246	-7.156622855	-7.156622855	-5.147224764	-3.83257626	-7.156622855	3.01295098	-4.935407161	2.335508089	4.384863397	2.612265644	0.258239577	2.544972605	-7.156622855	-7.156622855	-0.480096931	-7.156622855	-7.156622855	3.124946875	-1.388397446	2.70613119
ENSG00000230023.2	-5.74383034	-5.74383034	-5.74383034	-5.74383034	-5.74383034	-5.74383034	-5.74383034	-5.74383034	-5.74383034	-5.74383034	-5.74383034	-5.74383034	-5.74383034	-5.74383034	-5.74383034	-5.74383034	-5.74383034	-5.74383034	-5.74383034	-5.74383034	-5.74383034	-5.74383034	-5.74383034	-5.74383034
ENSG00000232298.2	-4.632767817	-4.632767817	-4.632767817	-4.632767817	-4.632767817	-4.632767817	-4.632767817	-4.632767817	-4.632767817	-4.632767817	-4.632767817	-4.632767817	-4.632767817	-4.632767817	-4.632767817	-4.632767817	-4.632767817	-4.632767817	-4.632767817	-4.632767817	-4.632767817	-4.632767817	-4.632767817	-4.632767817
ENSG00000158055.15	-6.835280745	-6.835280745	-6.835280745	-6.835280745	-6.835280745	-6.835280745	-6.835280745	-6.835280745	-6.835280745	-6.835280745	-6.835280745	-6.835280745	-6.835280745	-6.835280745	-6.835280745	-6.835280745	-6.835280745	-6.835280745	-6.835280745	-6.835280745	-6.835280745	-6.835280745	-6.835280745	-6.835280745
ENSG00000001460.17	-7.946413767	2.918531471	-7.946413767	-7.946413767	-4.629801566	-7.946413767	1.020274648	2.072745947	-7.946413767	-4.439653993	-2.238224703	-7.946413767	0.704837113	0.609390963	-7.946413767	-2.96271988	1.001044966	-7.946413767	2.386084917	-7.946413767	-7.946413767	2.045117803	-3.711157675	-7.946413767
ENSG00000001461.16	3.988312835	4.157220125	4.76709186	4.409856077	4.34187573	4.568461186	4.324367948	4.002602177	4.200140276	4.64789094	3.940303433	3.114185865	3.490494783	3.518970477	4.530198115	4.279517656	3.841510575	4.25441375	2.931645722	3.107577198	3.217408358	4.474779405	4.697567751	2.768673737
ENSG00000117602.11	4.393480075	2.347713189	2.237306017	3.000443929	3.776629169	5.62470573	3.405760568	4.521649151	4.685696185	3.350200483	2.673631386	3.663042722	0.115120252	4.11220074	3.032205129	3.244941159	1.986349463	-5.401528659	-5.343478884	4.087249464	3.510779309	4.630363551	2.510980837	-0.32058146
ENSG00000264443.1	-5.388154608	-5.388154608	-5.388154608	-5.388154608	-5.388154608	-5.388154608	-5.388154608	-5.388154608	-5.388154608	-5.388154608	-5.388154608	-5.388154608	-5.388154608	-5.388154608	-5.388154608	-5.388154608	-5.388154608	-5.388154608	-5.388154608	-5.388154608	-5.388154608	-5.388154608	-5.388154608	-5.388154608
ENSG00000184454.6	-6.90042962	-6.90042962	-6.90042962	-6.90042962	-6.90042962	-6.90042962	-6.90042962	-6.90042962	-6.90042962	-6.90042962	-6.90042962	-6.90042962	-6.90042962	-6.90042962	-6.90042962	-6.90042962	-6.90042962	-6.90042962	-6.90042962	-6.90042962	-6.90042962	-6.90042962	-6.90042962	-6.90042962
ENSG00000227312.2	-3.334244327	-3.334244327	-3.334244327	-3.334244327	-3.334244327	-3.334244327	-3.334244327	-3.334244327	-3.334244327	-3.334244327	-3.334244327	-3.334244327	-3.334244327	-3.334244327	-3.334244327	-3.334244327	-3.334244327	-3.334244327	-3.334244327	-3.334244327	-3.334244327	-3.334244327	-3.334244327	-3.334244327
ENSG00000239106.1	-1.577801358	-1.577801358	-1.577801358	-1.577801358	-1.577801358	-1.577801358	-1.577801358	-1.577801358	-1.577801358	-1.577801358	-1.577801358	-1.577801358	-1.577801358	-1.577801358	-1.577801358	-1.577801358	-1.577801358	-1.577801358	-1.577801358	-1.577801358	-1.577801358	-1.577801358	-1.577801358	-1.577801358
ENSG00000133226.16	4.919228978	4.838705762	4.182677994	5.024682011	5.107641235	5.901607102	5.262278813	5.488694454	5.503674142	5.671005239	3.820805705	4.041822849	4.684696052	4.972018047	4.070720681	4.356977811	3.916208097	4.79022366	4.925232338	4.2977278	4.716412107	4.32450025	4.386113807	4.770736389
ENSG00000169504.14	-7.025406231	-0.558138916	-7.025406231	0.937017566	-7.025406231	-7.025406231	-7.025406231	-4.564048575	-7.025406231	-4.041504401	-7.025406231	-7.025406231	-7.025406231	-1.085337177	-7.025406231	-3.739354994	-7.025406231	-7.025406231	-7.025406231	-7.025406231	3.082801575	-7.025406231	-7.025406231	-7.025406231
ENSG00000238482.1	-1.632767817	-1.632767817	-1.632767817	-1.632767817	-1.632767817	-1.632767817	-1.632767817	-1.632767817	-1.632767817	-1.632767817	-1.632767817	-1.632767817	-1.632767817	-1.632767817	-1.632767817	-1.632767817	-1.632767817	-1.632767817	-1.632767817	-1.632767817	-1.632767817	-1.632767817	-1.632767817	-1.632767817
ENSG00000020633.18	4.671342052	4.799938651	5.326842424	5.311582262	6.097039177	3.960627404	4.465987815	5.112646309	4.239117176	5.172734835	5.204133618	5.325064583	5.629438366	5.698750699	5.477569316	4.82904365	3.936604491	5.486226301	5.396962375	5.472583244	5.294330648	5.096730655	5.689399887	6.309246193
ENSG00000278034.1	-1.061225832	-1.061225832	-1.061225832	-1.061225832	-1.061225832	-1.061225832	3.905085619	-1.061225832	-1.061225832	3.593513376	1.996349857	-1.061225832	-1.061225832	-1.061225832	-1.061225832	-1.061225832	-1.061225832	-1.061225832	5.615300092	-1.061225832	-1.061225832	-1.061225832	-1.061225832	-1.061225832
ENSG00000229162.1	-4.57078093	-4.57078093	-2.346307209	2.666090866	-4.57078093	-4.57078093	1.507639464	-4.57078093	-4.57078093	-4.57078093	4.259559565	3.463129667	-4.57078093	-4.57078093	-4.57078093	5.715199375	4.849375904	-2.292086554	5.049462622	5.882060659	-4.57078093	-4.57078093	-4.57078093	-2.308881371
ENSG00000261025.1	-6.145738979	-6.145738979	-6.145738979	-6.145738979	-6.145738979	-6.145738979	2.977891386	-6.145738979	-6.145738979	-6.145738979	-6.145738979	-6.145738979	-6.145738979	-6.145738979	-6.145738979	-6.145738979	-3.961609379	-6.145738979	-6.145738979	-6.145738979	-6.145738979	-6.145738979	-6.145738979	-6.145738979
ENSG00000264371.1	-1.283618254	-1.283618254	-1.283618254	-1.283618254	-1.283618254	-1.283618254	-1.283618254	-1.283618254	-1.283618254	-1.283618254	-1.283618254	-1.283618254	-1.283618254	-1.283618254	-1.283618254	-1.283618254	-1.283618254	-1.283618254	-1.283618254	-1.283618254	-1.283618254	-1.283618254	-1.283618254	-1.283618254
ENSG00000233755.1	0.610399759	-4.64451758	-4.64451758	-4.64451758	-2.189917782	-4.64451758	-4.64451758	-4.64451758	-4.64451758	-4.64451758	-4.64451758	-4.64451758	-4.64451758	-4.64451758	-4.64451758	-4.64451758	-4.64451758	-4.64451758	-4.64451758	-4.64451758	-4.64451758	-4.64451758	-4.64451758	-4.64451758
ENSG00000233419.3	-3.542352522	-3.542352522	-3.542352522	-3.542352522	-3.542352522	-3.542352522	-3.542352522	-3.542352522	-3.542352522	-3.542352522	-3.542352522	-3.542352522	-3.542352522	-3.542352522	-3.542352522	-3.542352522	-3.542352522	-3.542352522	-3.542352522	-3.542352522	-3.542352522	-3.542352522	-3.542352522	-3.542352522
ENSG00000231953.2	-4.839668062	-4.839668062	-4.839668062	-4.839668062	-4.839668062	-4.839668062	-4.839668062	-4.839668062	-4.839668062	-4.839668062	-4.839668062	-4.839668062	-4.839668062	-4.839668062	-4.839668062	-4.839668062	-4.839668062	-4.839668062	-4.839668062	-4.839668062	-4.839668062	-4.839668062	-4.839668062	-4.839668062
ENSG00000117614.9	4.894545264	5.671291812	6.233264459	3.962918888	4.903405338	4.675312434	4.11778012	4.408630692	4.166218211	3.92827201	4.286262649	3.68485287	4.198029243	3.555727817	4.00692198	4.044629797	5.114030754	4.674119232	4.642873759	2.913648779	3.265942063	4.974377301	4.689392293	2.916602525
ENSG00000117616.17	5.909340323	5.014408027	5.339302452	4.848988253	6.179538309	5.909638682	5.332844213	6.015509876	6.030620242	6.476168986	6.073376971	5.289043783	5.9706526	5.706072633	5.327615861	6.391940117	5.84159246	6.041356081	5.838099552	5.711368405	5.695844324	5.573901592	5.554907761	5.588961908
ENSG00000272432.1	-3.813141768	-3.813141768	-3.813141768	-3.813141768	-3.813141768	-3.813141768	-3.813141768	-3.813141768	-3.813141768	2.746068442	-3.813141768	-3.813141768	3.686008515	2.704035696	-3.813141768	-3.813141768	-3.813141768	-3.813141768	-3.813141768	-3.813141768	-3.813141768	-3.813141768	-3.813141768	-3.813141768
ENSG00000261349.1	-3.733651174	3.313133224	-3.733651174	-3.733651174	-3.733651174	-3.733651174	5.814124638	5.085680931	3.4500847	-3.733651174	-3.733651174	-3.733651174	-3.733651174	4.886836175	-3.733651174	-3.733651174	-3.733651174	-3.733651174	-1.396907024	-3.733651174	-3.733651174	2.7055009	3.984352443	-3.733651174
ENSG00000187010.19	3.720011832	1.661815534	-6.585223319	3.604813587	1.940266382	-6.585223319	-6.585223319	1.347858077	1.463951449	2.878189387	0.689412935	-4.104828636	-6.585223319	2.141917379	-6.585223319	-2.764372369	-6.585223319	0.982861421	2.55477362	-1.993547931	2.306412122	0.563615117	2.468857431	2.162880643
ENSG00000224183.1	0.494021814	4.541660011	-0.210801034	0.574464166	-0.481579225	2.140851405	0.673190809	0.451966001	-3.798191426	-3.798191426	4.602616694	0.47398144	0.20115283	0.003170703	4.270686929	0.022659523	1.241856156	1.506460589	0.611746988	-1.307008786	-1.28910724	-0.06993405	0.743590601	3.83410397
ENSG00000259984.1	-3.733651174	-3.733651174	2.912826962	1.860831117	1.784131709	1.318931321	1.232660277	-3.733651174	2.304705265	1.106556024	2.908722181	1.098378372	-3.733651174	-3.733651174	-0.302393707	2.227062317	-3.733651174	3.774636046	-3.733651174	-3.733651174	1.983845568	-0.900447879	0.111877818	-3.733651174
ENSG00000183726.10	6.27155357	6.314197923	6.210459747	5.997477257	6.154832748	5.221181846	5.231930904	5.710607555	5.309528447	6.270145494	6.544333425	5.953667898	4.836351397	5.791905416	6.249829547	5.07533502	7.090626376	6.496476709	6.015746687	6.331831716	4.979028708	5.662697879	4.669814455	5.717946473
ENSG00000188672.17	-2.536299916	-6.139821436	-6.139821436	-1.767165843	-6.139821436	-6.139821436	-6.139821436	-6.139821436	-6.139821436	-3.984197023	-3.082245746	-6.139821436	-6.139821436	-6.139821436	-6.139821436	-6.139821436	-6.139821436	-6.139821436	-3.803077285	1.433960911	-6.139821436	-6.139821436	-2.294292444	-0.283249349
ENSG00000238084.4	0.196410022	0.825607284	0.483362394	0.275866253	-0.475555438	2.556021939	0.679214596	0.068004852	0.594311552	0.399874393	-0.20857808	1.442180738	-0.178100152	-0.524934874	1.1320178	0.028683311	1.529391733	1.769422274	0.312710134	-1.300984998	-3.792167639	1.191178836	0.053361353	-0.689097842
ENSG00000204178.9	1.54137011	-0.496342768	-2.323395699	2.716723831	2.124752526	3.577853082	-6.849491014	-3.52544442	-6.849491014	2.682867835	-6.849491014	1.635449016	-2.850146758	1.638594396	-1.522196449	1.642081026	1.88637986	-6.849491014	1.616035967	-6.849491014	3.824718855	-6.849491014	-6.849491014	-0.992918928
ENSG00000157978.11	4.032289311	4.074602506	6.433863446	3.338475748	4.688913269	7.03922515	7.253009459	6.944144402	6.392439961	-2.847381771	3.567500261	2.973526596	-2.335723394	4.585035539	3.303331714	4.331069681	-2.101583799	3.032676518	1.513846785	3.885803474	3.11712949	1.137385315	2.656669541	3.22127481
ENSG00000225643.1	4.763747417	-3.80718021	-3.80718021	-3.80718021	-3.80718021	-3.80718021	-3.80718021	1.718684317	-3.80718021	-3.80718021	-3.80718021	-3.80718021	-3.80718021	-3.80718021	-3.80718021	-3.80718021	-3.80718021	-3.80718021	-3.80718021	-3.80718021	-3.80718021	-3.80718021	-3.80718021	-3.80718021
ENSG00000117643.14	0.809197037	-8.031171894	-8.031171894	-1.642188258	0.422368783	-0.158578367	2.93989179	0.788160211	2.324645783	1.586156878	-3.295647924	0.752573207	2.63745707	2.836845861	-0.18964177	1.008468894	3.22337132	-8.031171894	1.398808523	2.024312427	2.517587355	-8.031171894	0.358501173	-0.242087642
ENSG00000233478.1	-6.010241903	-6.010241903	-6.010241903	-0.820878462	-0.12123241	-3.681555048	3.065647114	-6.010241903	-1.315696669	0.32030096	4.42219448	0.897766701	3.71144009	1.429045031	-3.918568378	-6.010241903	-3.826112304	4.769221472	-3.673497753	-6.010241903	-3.501157717	-3.177038609	-6.010241903	1.245721675
ENSG00000162430.16	-4.764121777	-7.002436501	-7.002436501	-7.002436501	-0.650720064	-7.002436501	0.731120852	-7.002436501	-7.002436501	0.626701702	0.402633857	-2.730263634	-7.002436501	-1.686801493	-7.002436501	-1.146857437	0.446148487	-0.789179874	0.695450362	-7.002436501	-7.002436501	0.42837836	0.410527733	-7.002436501
ENSG00000255054.3	-4.520657451	-4.520657451	-4.520657451	-4.520657451	-4.520657451	-4.520657451	-4.520657451	-4.520657451	-4.520657451	-4.520657451	-4.520657451	-4.520657451	-4.520657451	-4.520657451	-4.520657451	-4.520657451	-4.520657451	-4.520657451	-4.520657451	-4.520657451	-4.520657451	-4.520657451	-4.520657451	-4.520657451
ENSG00000228172.5	-6.338900689	-6.338900689	-6.338900689	-6.338900689	-6.338900689	-6.338900689	2.380945859	-6.338900689	-6.338900689	-6.338900689	-6.338900689	-6.338900689	-6.338900689	2.343493277	-6.338900689	-6.338900689	-6.338900689	-4.060206313	-6.338900689	-6.338900689	-6.338900689	0.679661101	2.751032894	-0.004033188
ENSG00000117640.17	-5.159045695	3.005186808	4.143799395	-5.091930199	3.508875749	4.974394962	4.13282195	2.024950022	3.736062891	0.903957056	2.968557646	4.051326702	2.549212472	3.377821372	1.99722872	2.020159224	-5.21323082	3.178693919	2.468173388	3.156533414	2.648169722	2.953528595	2.771666837	4.107017989
ENSG00000272478.1	-2.685716697	-2.685716697	-2.685716697	-2.685716697	-2.685716697	-2.685716697	-2.685716697	-2.685716697	-2.685716697	-2.685716697	-2.685716697	-2.685716697	-2.685716697	-2.685716697	-2.685716697	-2.685716697	-2.685716697	-2.685716697	-2.685716697	-2.685716697	-2.685716697	-2.685716697	-2.685716697	-2.685716697
ENSG00000127423.10	-6.124920508	-6.124920508	-6.124920508	-6.124920508	-6.124920508	-6.124920508	-6.124920508	-6.124920508	-6.124920508	-6.124920508	-6.124920508	-6.124920508	-6.124920508	-6.124920508	-6.124920508	-6.124920508	-6.124920508	-6.124920508	-6.124920508	-6.124920508	-6.124920508	-6.124920508	-6.124920508	-6.124920508
ENSG00000236528.1	-4.620921574	-4.620921574	-4.620921574	-4.620921574	-4.620921574	-4.620921574	-4.620921574	-4.620921574	-4.620921574	-4.620921574	-4.620921574	-4.620921574	-4.620921574	-4.620921574	-4.620921574	-4.620921574	-4.620921574	-4.620921574	-4.620921574	-4.620921574	1.628549865	-4.620921574	-4.620921574	-4.620921574
ENSG00000182749.5	1.64323428	2.759384336	-1.340444383	0.169484149	-0.925818059	2.498967113	1.347115851	1.155422658	-2.191759812	-1.573713771	-1.842715032	-6.578239002	-6.578239002	0.129613317	-0.759051663	-0.040305213	-4.394109402	-6.578239002	-6.578239002	-6.578239002	-0.328767563	0.051478359	1.228620768	0.486427253
ENSG00000207302.1	-1.672660544	-1.672660544	-1.672660544	-1.672660544	-1.672660544	-1.672660544	-1.672660544	-1.672660544	-1.672660544	-1.672660544	-1.672660544	-1.672660544	-1.672660544	-1.672660544	-1.672660544	-1.672660544	-1.672660544	-1.672660544	-1.672660544	-1.672660544	-1.672660544	-1.672660544	-1.672660544	-1.672660544
ENSG00000117632.22	2.000543921	3.91813335	2.391963172	0.872536295	1.263766761	2.889742751	3.069363596	2.859720776	1.385221689	5.525831695	5.30412237	4.883355849	4.405903027	3.479701182	4.22525827	2.396223404	6.036480854	5.571724312	4.903301192	5.761266516	5.114074807	5.73562676	5.909409096	5.707797452
ENSG00000229786.1	-2.862844385	-2.862844385	-2.862844385	-2.862844385	-2.862844385	-2.862844385	-2.862844385	-2.862844385	-2.862844385	-2.862844385	-2.862844385	-2.862844385	-2.862844385	-2.862844385	-2.862844385	-2.862844385	-2.862844385	-2.862844385	-2.862844385	-2.862844385	-2.862844385	-2.862844385	-2.862844385	-2.862844385
ENSG00000223624.1	-2.020583848	-2.020583848	-2.020583848	-2.020583848	-2.020583848	-2.020583848	-2.020583848	-2.020583848	-2.020583848	-2.020583848	-2.020583848	-2.020583848	-2.020583848	-2.020583848	-2.020583848	-2.020583848	-2.020583848	-2.020583848	-2.020583848	-2.020583848	-2.020583848	-2.020583848	-2.020583848	-2.020583848
ENSG00000283938.1	-1.430459642	-1.430459642	-1.430459642	-1.430459642	-1.430459642	-1.430459642	-1.430459642	-1.430459642	-1.430459642	-1.430459642	-1.430459642	-1.430459642	-1.430459642	-1.430459642	-1.430459642	-1.430459642	-1.430459642	-1.430459642	-1.430459642	-1.430459642	-1.430459642	-1.430459642	-1.430459642	-1.430459642
ENSG00000158006.13	4.39821558	5.374390728	4.480131244	3.32898682	3.543744692	-2.700900649	4.571551878	3.105396464	5.178055699	3.882254353	5.404518731	3.895920994	4.986805795	4.582379306	-0.977124354	4.244272644	-6.796311693	3.365020136	-4.459567543	3.402239158	3.249218449	-2.519841672	2.976594493	1.381173402
ENSG00000207237.1	-1.591740549	-1.591740549	-1.591740549	-1.591740549	2.650590743	-1.591740549	-1.591740549	-1.591740549	-1.591740549	-1.591740549	-1.591740549	1.75323026	-1.591740549	-1.591740549	-1.591740549	-1.591740549	-1.591740549	-1.591740549	-1.591740549	-1.591740549	-1.591740549	-1.591740549	-1.591740549	-1.591740549
ENSG00000252190.1	-1.857085115	-1.857085115	-1.857085115	-1.857085115	-1.857085115	-1.857085115	-1.857085115	-1.857085115	-1.857085115	-1.857085115	-1.857085115	-1.857085115	-1.857085115	-1.857085115	-1.857085115	-1.857085115	-1.857085115	-1.857085115	-1.857085115	-1.857085115	-1.857085115	-1.857085115	-1.857085115	-1.857085115
ENSG00000252691.1	-1.283618254	-1.283618254	-1.283618254	-1.283618254	-1.283618254	-1.283618254	-1.283618254	-1.283618254	-1.283618254	-1.283618254	-1.283618254	-1.283618254	-1.283618254	-1.283618254	-1.283618254	-1.283618254	-1.283618254	-1.283618254	-1.283618254	-1.283618254	-1.283618254	-1.283618254	-1.283618254	-1.283618254
ENSG00000158008.9	-7.038823775	-7.038823775	-7.038823775	-7.038823775	-7.038823775	-7.038823775	-7.038823775	-7.038823775	-7.038823775	-7.038823775	-7.038823775	-7.038823775	-7.038823775	-7.038823775	-7.038823775	-7.038823775	-7.038823775	-7.038823775	-7.038823775	-7.038823775	-7.038823775	-7.038823775	-7.038823775	-7.038823775
ENSG00000158014.14	-6.663615405	-6.663615405	-6.663615405	-6.663615405	-6.663615405	-6.663615405	-6.663615405	-6.663615405	-6.663615405	-6.663615405	-6.663615405	-6.663615405	-6.663615405	-6.663615405	-6.663615405	-6.663615405	-6.663615405	-6.663615405	-6.663615405	-6.663615405	-6.663615405	-6.663615405	-6.663615405	-6.663615405
ENSG00000284309.1	-4.769351744	-4.769351744	-4.769351744	-4.769351744	-4.769351744	-4.769351744	-4.769351744	-4.769351744	-4.769351744	-4.769351744	-4.769351744	-4.769351744	-4.769351744	-4.769351744	-4.769351744	-4.769351744	-4.769351744	-4.769351744	-4.769351744	-4.769351744	-4.769351744	-4.769351744	-4.769351744	-4.769351744
ENSG00000158022.6	-6.220536573	-6.220536573	-6.220536573	-6.220536573	-6.220536573	-6.220536573	-6.220536573	-6.220536573	-6.220536573	-6.220536573	-6.220536573	-6.220536573	-6.220536573	-6.220536573	-6.220536573	-6.220536573	-6.220536573	-6.220536573	-6.220536573	-6.220536573	-6.220536573	-6.220536573	-6.220536573	-6.220536573
ENSG00000175087.9	0.388487671	3.803140599	-7.038187666	-1.700780412	2.485343139	3.781625857	2.456111566	-4.57683001	-7.038187666	3.046704345	-0.896706326	2.35913115	-4.790812338	-7.038187666	-7.038187666	-7.038187666	-7.038187666	-4.75949329	-4.701443516	-7.038187666	1.780356991	-7.038187666	1.444325929	0.914580789
ENSG00000197245.5	-6.372091032	-6.372091032	-6.372091032	-6.372091032	-6.372091032	-6.372091032	-6.372091032	-6.372091032	-6.372091032	-6.372091032	-6.372091032	-6.372091032	-6.372091032	-6.372091032	-6.372091032	-6.372091032	-6.372091032	-6.372091032	-4.035346881	-6.372091032	-6.372091032	-6.372091032	-6.372091032	-6.372091032
ENSG00000282872.1	-4.463053474	-4.463053474	-4.463053474	-4.463053474	-4.463053474	-4.463053474	-4.463053474	-4.463053474	-4.463053474	-4.463053474	-4.463053474	-4.463053474	-4.463053474	-4.463053474	-4.463053474	-4.463053474	-4.463053474	-4.463053474	-4.463053474	-4.463053474	-4.463053474	-4.463053474	-4.463053474	-4.463053474
ENSG00000236782.6	1.221029223	-5.640332213	-5.640332213	-5.640332213	-5.640332213	-5.640332213	-5.640332213	-5.640332213	-5.640332213	-5.640332213	2.663476481	-5.640332213	3.599164528	-5.640332213	-5.640332213	-5.640332213	-5.640332213	-5.640332213	-5.640332213	-5.640332213	-5.640332213	-5.640332213	-5.640332213	0.307792291
ENSG00000142684.8	-0.185927378	-4.478140619	-4.478140619	-4.478140619	-4.478140619	-4.478140619	-4.478140619	-4.478140619	-4.478140619	-4.478140619	0.443243104	-4.478140619	1.044737077	-4.478140619	-4.478140619	-4.478140619	-4.478140619	-4.478140619	-4.478140619	-4.478140619	-4.478140619	-4.478140619	-4.478140619	-4.478140619
ENSG00000142675.17	1.908119517	-6.872511319	-6.872511319	-6.872511319	-6.872511319	-6.872511319	-6.872511319	-6.872511319	-3.418652045	-6.872511319	-6.872511319	-6.872511319	-6.872511319	-6.872511319	-6.872511319	-6.872511319	-6.872511319	-6.872511319	-6.872511319	-6.872511319	-6.872511319	-6.872511319	-6.872511319	-6.872511319
ENSG00000188782.8	-5.878564843	-5.878564843	-5.878564843	-5.878564843	-5.878564843	-5.878564843	-5.878564843	-5.878564843	-5.878564843	-5.878564843	-5.878564843	-5.878564843	-5.878564843	-5.878564843	-5.878564843	-5.878564843	-5.878564843	-5.878564843	-5.878564843	-5.878564843	-5.878564843	-5.878564843	-5.878564843	-5.878564843
ENSG00000236155.6	-6.531093724	-6.531093724	-6.531093724	-6.531093724	-6.531093724	-6.531093724	-6.531093724	-6.531093724	-6.531093724	-6.531093724	-6.531093724	-6.531093724	-6.531093724	-6.531093724	-6.531093724	-6.531093724	-6.531093724	-6.531093724	-6.531093724	-6.531093724	-6.531093724	-6.531093724	-6.531093724	-6.531093724
ENSG00000278572.1	-4.703478136	-4.703478136	-2.479004415	-4.703478136	-4.703478136	-4.703478136	-2.694080046	-4.703478136	-4.703478136	-4.703478136	-2.482262443	-4.703478136	-4.703478136	-4.703478136	-4.703478136	-4.703478136	-4.703478136	-4.703478136	-4.703478136	-4.703478136	-4.703478136	-4.703478136	-4.703478136	-4.703478136
ENSG00000130695.14	0.130765108	0.630387199	4.28211898	3.774221372	-7.295910229	4.893994355	3.635463803	2.485339267	-4.716054888	-7.295910229	-4.238334539	3.833929828	-0.333708085	-4.88611506	3.857749934	3.569579069	3.909671572	4.478390518	3.183029041	4.078178248	2.467515312	3.874379037	4.137282333	-2.324605534
ENSG00000270733.1	-3.375116608	-3.375116608	-3.375116608	-3.375116608	-3.375116608	-3.375116608	-3.375116608	-3.375116608	-3.375116608	-3.375116608	-3.375116608	-3.375116608	-3.375116608	-3.375116608	-3.375116608	-3.375116608	-3.375116608	-3.375116608	-3.375116608	-3.375116608	-3.375116608	-3.375116608	-3.375116608	-3.375116608
ENSG00000142669.14	8.484052542	8.779696448	8.548603615	9.309848692	8.928151101	7.195930388	7.958717992	8.473246926	7.838241488	8.727731705	8.560500484	8.824804477	8.595610241	8.361830742	8.497529642	8.182799236	9.308459855	8.274392974	8.960226587	8.205786123	8.628732826	9.269753762	8.862066966	8.667788864
ENSG00000158062.20	5.735405246	4.747313012	2.239597949	5.662547138	4.752916691	4.517845181	3.893081403	3.301547725	4.659871061	5.092741938	0.183663078	3.886607635	2.888110478	4.718890845	3.575859996	3.563490328	4.186411698	4.133831543	4.932090384	-4.599790535	5.388776069	4.793609377	4.218426585	3.862226452
ENSG00000169442.8	8.258228849	8.739880907	8.558523384	8.819720006	7.993753887	7.980698338	8.317808527	8.039891507	7.705676119	8.012731241	8.138868475	7.57776782	7.648170352	7.247094984	7.756637979	7.402243296	8.074095227	7.543466365	8.022619995	7.225303393	8.04505492	7.415595579	7.570380222	8.141910814
ENSG00000176092.14	-7.4542587	3.123663239	-7.4542587	0.758778089	2.466135619	-4.276825916	-7.4542587	-7.4542587	-7.4542587	-5.298634287	-7.4542587	0.10646043	-7.4542587	-7.4542587	1.530659422	1.797057794	2.994418218	-7.4542587	-0.001240293	-7.4542587	3.139002435	-7.4542587	-5.005764014	2.026915974
ENSG00000225854.2	-3.325929058	-3.325929058	-3.325929058	-3.325929058	-3.325929058	-3.325929058	-3.325929058	-3.325929058	-3.325929058	-3.325929058	-3.325929058	-3.325929058	-3.325929058	-3.325929058	-3.325929058	-3.325929058	-3.325929058	-3.325929058	-3.325929058	-3.325929058	4.082893995	-3.325929058	-3.325929058	-3.325929058
ENSG00000176083.17	4.280193577	7.427745285	5.837477472	7.10208037	7.041154196	-1.455477476	-3.289349774	4.869685209	4.870850339	5.418393181	5.665300205	-6.107440387	5.628896384	5.043875611	4.582370396	-6.107440387	8.389755488	4.70639238	4.728828969	5.183922295	7.282317878	4.152667001	2.652350878	5.505836275
ENSG00000131914.10	-6.859967624	-6.859967624	-6.859967624	-6.859967624	-6.859967624	-6.859967624	-6.859967624	-6.859967624	-6.859967624	-6.859967624	-2.891743441	-6.859967624	-6.859967624	-6.859967624	-6.859967624	-6.859967624	-6.859967624	-6.859967624	-6.859967624	-6.859967624	-6.859967624	-6.859967624	-6.859967624	-6.859967624
ENSG00000117682.16	1.715804415	-2.374253426	-5.117007357	3.009659274	2.65050208	3.354333015	-1.398430836	2.24207013	4.375624275	-7.341481078	0.803382921	2.855254174	2.85134541	0.81699358	3.834727851	-0.554494827	3.314728352	4.919714742	-5.004736927	4.115597589	3.104256019	3.582674874	2.876972615	-0.940312004
ENSG00000223583.1	-3.954695912	-3.954695912	-3.954695912	-3.954695912	-3.954695912	-3.954695912	-3.954695912	-3.954695912	-3.954695912	-3.954695912	-3.954695912	-3.954695912	-3.954695912	-3.954695912	-3.954695912	-3.954695912	-3.954695912	-3.954695912	-3.954695912	-3.954695912	-3.954695912	-3.954695912	-3.954695912	-3.954695912
ENSG00000225891.1	-1.700110019	3.726023974	-3.938424743	-1.632994523	-3.938424743	1.797780371	-3.938424743	3.633772184	-3.938424743	-3.938424743	-3.938424743	3.787473516	-3.938424743	2.358983083	-3.938424743	3.978921361	-3.938424743	-3.938424743	-3.938424743	-3.938424743	-3.938424743	-3.938424743	-3.938424743	4.783976577
ENSG00000198830.10	6.697250311	7.48743936	6.549557285	6.73197502	7.438853215	7.344495561	6.972339138	6.616728834	7.421734308	8.172769524	7.426558906	7.606667136	7.127808739	7.383350273	7.510539438	7.105193364	8.524091779	8.634279562	7.723135979	7.480392335	7.686978726	7.703601645	8.240078911	7.613913591
ENSG00000224129.1	-4.700265006	-4.700265006	-4.700265006	-4.700265006	-4.700265006	-4.700265006	-4.700265006	-4.700265006	-4.700265006	-4.700265006	-4.700265006	-4.700265006	-4.700265006	-4.700265006	-4.700265006	-4.700265006	-4.700265006	-4.700265006	-4.700265006	-4.700265006	-4.700265006	-4.700265006	-4.700265006	-4.700265006
ENSG00000117676.13	5.020240708	4.500570393	5.751681529	6.021436801	5.483339328	-2.196213036	4.537108633	6.492353027	5.267363488	4.592156567	0.372529158	4.808448474	5.366726748	4.244408378	5.420253068	4.290203489	5.46107	5.754821561	4.995048321	4.795060307	5.793933245	4.561299841	5.658710833	5.178028664
ENSG00000238705.1	-0.591740549	-0.591740549	-0.591740549	-0.591740549	-0.591740549	-0.591740549	-0.591740549	-0.591740549	-0.591740549	-0.591740549	-0.591740549	-0.591740549	-0.591740549	-0.591740549	-0.591740549	-0.591740549	-0.591740549	-0.591740549	-0.591740549	-0.591740549	-0.591740549	-0.591740549	-0.591740549	-0.591740549
ENSG00000243905.3	-3.139228344	-3.139228344	-3.139228344	-3.139228344	-3.139228344	-3.139228344	-3.139228344	-3.139228344	-3.139228344	-3.139228344	-3.139228344	-3.139228344	-3.139228344	-3.139228344	-3.139228344	-3.139228344	-3.139228344	-3.139228344	-3.139228344	-3.139228344	-3.139228344	-3.139228344	-3.139228344	-3.139228344
ENSG00000252802.1	-1.563726173	-1.563726173	-1.563726173	-1.563726173	-1.563726173	-1.563726173	-1.563726173	-1.563726173	-1.563726173	-1.563726173	-1.563726173	-1.563726173	-1.563726173	-1.563726173	-1.563726173	-1.563726173	-1.563726173	-1.563726173	-1.563726173	-1.563726173	-1.563726173	-1.563726173	-1.563726173	-1.563726173
ENSG00000252429.2	-0.891300831	-0.891300831	-0.891300831	-0.891300831	-0.891300831	-0.891300831	-0.891300831	-0.891300831	-0.891300831	-0.891300831	-0.891300831	-0.891300831	-0.891300831	-0.891300831	-0.891300831	-0.891300831	-0.891300831	-0.891300831	-0.891300831	-0.891300831	-0.891300831	-0.891300831	-0.891300831	-0.891300831
ENSG00000229247.2	-2.786118594	-2.786118594	-2.786118594	-2.786118594	-2.786118594	-2.786118594	-2.786118594	-2.786118594	-2.786118594	-2.786118594	-2.786118594	-2.786118594	-2.786118594	-2.786118594	-2.786118594	-2.786118594	-2.786118594	-2.786118594	-2.786118594	-2.786118594	-2.786118594	-2.786118594	-2.786118594	-2.786118594
ENSG00000238316.1	-1.591740549	-1.591740549	-1.591740549	-1.591740549	-1.591740549	-1.591740549	-1.591740549	-1.591740549	-1.591740549	-1.591740549	-1.591740549	-1.591740549	-1.591740549	-1.591740549	-1.591740549	-1.591740549	-1.591740549	-1.591740549	-1.591740549	-1.591740549	-1.591740549	-1.591740549	-1.591740549	-1.591740549
ENSG00000235069.2	-2.767817777	-2.767817777	-2.767817777	-2.767817777	-2.767817777	-2.767817777	-2.767817777	-2.767817777	-2.767817777	-2.767817777	-2.767817777	-2.767817777	-2.767817777	-2.767817777	-2.767817777	-2.767817777	-2.767817777	-2.767817777	-2.767817777	-2.767817777	-2.767817777	-2.767817777	-2.767817777	-2.767817777
ENSG00000260063.1	-5.857085115	-5.857085115	-5.857085115	-5.857085115	-5.857085115	-5.857085115	2.972388105	-5.857085115	-5.857085115	-5.857085115	-5.857085115	1.959543743	-5.857085115	-5.857085115	-5.857085115	-5.857085115	-5.857085115	-5.857085115	-5.857085115	-5.857085115	-5.857085115	-5.857085115	-5.857085115	-5.857085115
ENSG00000117713.18	3.498216106	3.772528544	4.483063464	4.036394373	1.958643215	0.699494052	1.895490453	4.961232668	4.001233177	4.627721394	3.478544248	3.285370584	3.967748169	3.933384549	3.965286628	4.255266593	2.335926585	-1.064837274	3.608548857	4.295400298	2.884597562	3.003834047	2.323944396	3.743649403
ENSG00000060642.10	0.611336959	-6.614961775	-6.614961775	4.5374477	-6.614961775	3.799680541	-6.614961775	5.116162078	2.497859583	0.315142851	2.272286815	2.782357041	1.079570422	-6.614961775	-1.543532764	-6.614961775	3.762462412	-6.614961775	-6.614961775	-6.614961775	-4.105877588	-0.804032211	4.058168244	4.490168177
ENSG00000241188.3	-3.076176174	-3.076176174	-3.076176174	-3.076176174	-3.076176174	-3.076176174	-3.076176174	-3.076176174	-3.076176174	-3.076176174	-3.076176174	-3.076176174	-3.076176174	-3.076176174	-3.076176174	-3.076176174	-3.076176174	-3.076176174	-3.076176174	-3.076176174	-3.076176174	-3.076176174	-3.076176174	-3.076176174
ENSG00000204160.11	2.006744352	3.01417506	4.55944265	2.840867487	1.975241956	-3.204219527	0.392305963	2.822310632	-2.913151381	3.248498788	2.035008514	1.613116939	2.527013433	3.185438213	2.655694395	3.370420162	-2.259582989	4.572802594	1.11541609	2.678622648	0.935548411	3.023929098	2.613300574	2.806154166
ENSG00000175793.11	-5.257623045	-5.257623045	-5.257623045	-5.257623045	-2.803023247	-2.08019026	-5.257623045	-5.257623045	-5.257623045	-5.257623045	-5.257623045	-5.257623045	-5.257623045	1.450229274	-5.257623045	-5.257623045	-5.257623045	-5.257623045	-5.257623045	-5.257623045	-5.257623045	-5.257623045	-2.809128359	0.857827742
ENSG00000226698.1	-3.148688673	-3.148688673	-3.148688673	-3.148688673	-3.148688673	-3.148688673	-3.148688673	-3.148688673	-3.148688673	-3.148688673	-3.148688673	-3.148688673	-3.148688673	-3.148688673	-3.148688673	-3.148688673	-3.148688673	-3.148688673	-3.148688673	-3.148688673	-3.148688673	-3.148688673	-3.148688673	-3.148688673
ENSG00000142751.14	2.966216296	3.196964316	2.551373002	2.148513596	4.044250276	-3.995508346	2.620921652	-2.616098662	-3.719081857	2.548448509	2.202050497	2.717572038	2.982443089	1.150046803	-7.172941131	1.31863091	4.323806865	-7.172941131	-7.172941131	2.985327058	3.075436892	3.910403737	3.89417087	3.894404176
ENSG00000198746.12	3.699317617	3.5552245	5.942070162	3.371500305	2.366923805	-6.010890452	5.42158241	-2.686843857	-6.010890452	-3.855266038	3.857978049	1.238522059	5.482640902	4.570748899	-6.010890452	3.972290887	-3.826760852	-3.732196075	3.66757914	5.956331029	4.845979706	3.872498653	-3.562395766	3.580882121
ENSG00000090273.13	6.001652765	5.717301429	5.754286884	6.703171704	5.603866216	4.902387942	4.939493755	5.844528245	6.104840843	5.444784852	6.511210087	5.957847003	6.39562812	6.627621556	5.894532547	5.654089029	6.618967105	6.288280785	6.199360792	6.186524294	6.247548797	6.387584578	5.810915315	6.443949177
ENSG00000131910.4	-5.066226513	-5.066226513	-5.066226513	-5.066226513	-5.066226513	-5.066226513	-5.066226513	-5.066226513	-5.066226513	-5.066226513	-5.066226513	-5.066226513	-5.066226513	-5.066226513	-5.066226513	-5.066226513	-5.066226513	-5.066226513	-5.066226513	-5.066226513	-5.066226513	-5.066226513	-5.066226513	-5.066226513
ENSG00000175707.8	-5.699460604	-5.699460604	-5.699460604	-5.699460604	-5.699460604	-5.699460604	-5.699460604	-5.699460604	-5.699460604	-5.699460604	-5.699460604	-5.699460604	-5.699460604	3.911254148	-5.699460604	-5.699460604	-5.699460604	-5.699460604	-5.699460604	-5.699460604	-5.699460604	-5.699460604	-5.699460604	-5.699460604
ENSG00000172746.6	-3.848402872	-3.848402872	-3.848402872	-3.848402872	-3.848402872	-3.848402872	-3.848402872	-3.848402872	-3.848402872	-3.848402872	-3.848402872	-3.848402872	-3.848402872	-3.848402872	-3.848402872	-3.848402872	-3.848402872	-3.848402872	-3.848402872	-1.357220232	-3.848402872	-3.848402872	-3.848402872	-3.848402872
ENSG00000224064.1	-3.524296028	-3.524296028	-3.524296028	-3.524296028	-3.524296028	-3.524296028	-3.524296028	-3.524296028	-3.524296028	-3.524296028	-3.524296028	-3.524296028	-3.524296028	-3.524296028	-3.524296028	-3.524296028	-3.524296028	-3.524296028	-3.524296028	-3.524296028	-3.524296028	-3.524296028	-3.524296028	-3.524296028
ENSG00000225294.1	-1.447401973	-3.685716697	-3.685716697	-3.685716697	-3.685716697	-3.685716697	-3.685716697	-3.685716697	-1.105861356	-3.685716697	0.282507486	-3.685716697	-1.438341369	0.115645433	-1.594043172	-1.258863285	-3.685716697	-3.685716697	-3.685716697	-3.685716697	-3.685716697	-3.685716697	-3.685716697	-0.582646901
ENSG00000253368.3	-5.839668062	-5.839668062	-5.839668062	-5.839668062	-5.839668062	-5.839668062	-5.839668062	-5.839668062	-5.839668062	-5.839668062	-5.839668062	-5.839668062	-5.839668062	-5.839668062	-5.839668062	-5.839668062	-5.839668062	-5.839668062	-5.839668062	-5.839668062	-5.839668062	-5.839668062	-5.839668062	-5.839668062
ENSG00000158246.7	-6.100754196	-6.100754196	-6.100754196	-6.100754196	-6.100754196	-6.100754196	-6.100754196	-6.100754196	-6.100754196	-6.100754196	-6.100754196	-6.100754196	-6.100754196	-6.100754196	-6.100754196	-6.100754196	-6.100754196	-6.100754196	-6.100754196	-6.100754196	-6.100754196	-6.100754196	-6.100754196	-6.100754196
ENSG00000090020.10	-5.197467629	1.931542822	2.325641417	1.117267437	-4.981182555	-4.258349569	-4.61769174	3.525122877	-0.856886621	1.333749487	1.779468204	0.872805046	1.749014303	0.585693621	1.423019135	1.925238147	-5.251652753	-4.313975779	0.909086296	-7.435782353	4.114754008	1.825501009	2.974489964	1.362392649
ENSG00000229985.2	-3.932959982	-3.932959982	-3.932959982	-3.932959982	-3.932959982	-3.932959982	-3.932959982	-3.932959982	-3.932959982	-3.932959982	-3.932959982	-3.932959982	-3.932959982	-3.932959982	-3.932959982	-3.932959982	-3.932959982	-3.932959982	-3.932959982	-3.932959982	-3.932959982	-3.932959982	-3.932959982	-3.932959982
ENSG00000214973.3	-1.974914201	-4.213228926	-4.213228926	-1.907798705	-4.213228926	-4.213228926	-1.395138312	-1.75187127	-1.633373585	-4.213228926	-4.213228926	-4.213228926	-4.213228926	-4.213228926	-2.121555401	-4.213228926	-4.213228926	-4.213228926	-4.213228926	-4.213228926	-4.213228926	-4.213228926	-4.213228926	-1.951329366
ENSG00000225159.1	0.603728325	0.151867158	0.438844408	-0.969802134	0.365453178	1.379492787	1.142461312	1.540957025	-1.19732974	0.353336217	0.270194709	-0.379016147	-1.037121528	0.097483262	-0.076060912	-0.830338064	0.670370357	-1.52938244	0.576263971	0.193513949	0.931543407	0.804494323	0.358213642	0.889666177
ENSG00000225990.2	-2.672660544	-2.672660544	-2.672660544	-2.672660544	-2.672660544	-2.672660544	-2.672660544	-2.672660544	-2.672660544	-2.672660544	-2.672660544	-2.672660544	-2.672660544	-2.672660544	-2.672660544	-2.672660544	-2.672660544	-2.672660544	-2.672660544	-2.672660544	-2.672660544	-2.672660544	-2.672660544	-2.672660544
ENSG00000224311.1	-3.457354869	-3.457354869	-3.457354869	-3.457354869	-3.457354869	-3.457354869	-3.457354869	-3.457354869	-3.457354869	-3.457354869	-3.457354869	-3.457354869	-3.457354869	-3.457354869	-3.457354869	-3.457354869	-3.457354869	-3.457354869	-3.457354869	-3.457354869	-3.457354869	-3.457354869	-3.457354869	-3.457354869
ENSG00000142784.15	0.926982866	3.084956311	1.670313968	3.094751144	2.084482249	-7.447806885	-1.435484403	2.29601105	1.957582359	2.397986499	0.921387229	1.226966584	2.731092379	0.815665147	2.612635177	0.896099777	-0.852330337	-5.169112509	2.244859304	-4.956624245	1.261760005	-1.228278834	-2.438404229	1.588034596
ENSG00000252098.1	-1.591740549	-1.591740549	-1.591740549	-1.591740549	-1.591740549	-1.591740549	-1.591740549	4.768136472	-1.591740549	-1.591740549	-1.591740549	-1.591740549	-1.591740549	-1.591740549	-1.591740549	-1.591740549	-1.591740549	-1.591740549	-1.591740549	-1.591740549	-1.591740549	-1.591740549	-1.591740549	0.67015901
ENSG00000243659.1	5.674666256	3.261662603	3.615625953	2.971183611	3.899926321	-3.030852183	3.66804457	-3.030852183	-3.030852183	-3.030852183	-3.030852183	2.652437577	-3.030852183	0.770509947	-3.030852183	-3.030852183	-3.030852183	-3.030852183	-3.030852183	-3.030852183	-3.030852183	-3.030852183	-0.582357498	-3.030852183
ENSG00000186501.14	4.020751951	4.421651133	4.567375333	5.064983883	3.485565314	3.424812545	3.977634387	4.238381273	3.781127136	-0.009659808	3.512862228	4.494116498	-3.405227665	3.235566721	4.37892652	4.150256496	3.266884734	3.127402756	2.211058567	3.883583405	2.403016826	-0.580143077	4.041808418	4.683780533
ENSG00000206888.1	-1.632767817	-1.632767817	0.591705904	-1.632767817	-1.632767817	-1.632767817	3.186659158	5.252208998	-1.632767817	4.926442393	4.955713101	3.915823282	2.921151336	5.075084502	-1.632767817	-1.632767817	-1.632767817	-1.632767817	-1.632767817	-1.632767817	-1.632767817	-1.632767817	-1.632767817	3.338536877
ENSG00000241547.1	-1.523350826	-0.811351422	-3.76166555	-1.45623533	4.691875126	-3.76166555	3.545393045	4.754409308	-3.76166555	5.107181557	4.730029096	4.297241118	5.708803099	4.396809108	-0.850003774	-3.76166555	-3.76166555	-1.482971174	-1.4249214	-3.76166555	-3.76166555	-3.76166555	-1.313170865	4.002442149
ENSG00000142765.17	3.604176636	5.775795201	4.771480825	6.018312022	4.901410649	4.874934442	4.462847985	5.119553309	5.85331683	4.601941903	4.560104749	3.365781057	4.884390455	4.359787237	4.459400132	4.615353118	3.612058919	3.734742532	4.057858248	2.185098429	4.38628093	2.428094704	4.124735074	4.35645482
ENSG00000142733.14	1.31889681	1.84581189	-7.164805065	2.55771861	1.932585747	2.006015086	1.565358986	-7.164805065	-7.164805065	0.933193029	-4.943589371	0.966591853	3.783775398	1.829691702	3.01811354	-7.164805065	-7.164805065	1.629690122	0.836612283	-4.673622424	2.277107305	-3.436547688	0.698390413	1.477621072
ENSG00000142748.12	-5.972784269	-5.972784269	-5.972784269	-5.972784269	-5.972784269	-5.972784269	-5.972784269	-5.972784269	-5.972784269	-5.972784269	-5.972784269	-5.972784269	-5.972784269	-5.972784269	-5.972784269	-5.972784269	-5.972784269	-5.972784269	-5.972784269	-5.972784269	-5.972784269	-5.972784269	-5.972784269	-5.972784269
ENSG00000174950.10	-5.886361298	-5.886361298	-5.886361298	-5.886361298	-5.886361298	-5.886361298	-5.886361298	-5.886361298	-5.886361298	-5.886361298	-5.886361298	-5.886361298	-5.886361298	-5.886361298	-5.886361298	-5.886361298	-5.886361298	-5.886361298	-5.886361298	-5.886361298	-5.886361298	-5.886361298	-5.886361298	-5.886361298
ENSG00000231207.1	-3.362976045	-3.362976045	-3.362976045	-3.362976045	-3.362976045	-3.362976045	-3.362976045	-3.362976045	-3.362976045	-3.362976045	-3.362976045	-3.362976045	-3.362976045	-3.362976045	-3.362976045	-3.362976045	-3.362976045	-3.362976045	-3.362976045	-3.362976045	-3.362976045	-3.362976045	-3.362976045	-3.362976045
ENSG00000181773.6	1.870303282	1.927411947	-5.937742779	-2.256355899	-2.085261334	-5.937742779	1.224433802	-5.937742779	-5.937742779	-5.937742779	-5.937742779	-5.937742779	-5.937742779	-5.937742779	1.332167902	-5.937742779	-5.937742779	-5.937742779	-5.937742779	-5.937742779	-5.937742779	-5.937742779	0.238887227	-5.937742779
ENSG00000158195.10	5.746011477	6.18341224	6.681406352	5.68028011	5.355900996	5.665552225	5.948189078	5.747856025	4.239704141	4.080346079	4.180380367	5.547119834	4.206484632	4.116075011	5.054193189	3.479639325	4.849799286	5.122233387	5.513932127	5.678156736	3.93239311	4.390523877	4.731554724	4.945514743
ENSG00000241169.1	-3.632767817	-3.632767817	-3.632767817	-3.632767817	-3.632767817	-3.632767817	-3.632767817	-3.632767817	-3.632767817	-3.632767817	-3.632767817	-3.632767817	-3.632767817	1.517463229	-3.632767817	-3.632767817	-3.632767817	-3.632767817	-3.632767817	-3.632767817	-3.632767817	2.462988299	-3.632767817	-3.632767817
ENSG00000237429.1	0.04075584	-3.035959074	-3.035959074	-3.035959074	-3.035959074	-3.035959074	3.576342509	1.773665551	4.929478193	-3.035959074	-0.81474338	0.845852685	-3.035959074	-3.035959074	-3.035959074	4.273098569	-3.035959074	-3.035959074	-3.035959074	1.248669515	-3.035959074	-3.035959074	-3.035959074	-3.035959074
ENSG00000126705.13	-7.696440095	-7.696440095	-7.696440095	-5.391009875	-1.920880511	-7.696440095	-3.436651451	-1.694123145	-7.696440095	-4.712538265	0.59054849	-2.296431312	-7.696440095	-1.179262632	-7.696440095	-7.696440095	-2.139433573	-0.157944322	-7.696440095	-2.636535183	-5.187355908	-2.240756758	-4.386547201	-5.434540536
ENSG00000000938.12	5.4629327	6.928567155	7.166048938	7.590475288	6.595954967	3.327732054	1.40863588	6.186791079	4.244071418	5.835950003	4.126999355	-6.653682869	4.834211238	3.723211459	4.96411178	4.8077519	-3.63771249	4.109883215	5.007310827	-6.653682869	3.712220325	2.073324614	-4.205188184	-3.022732624
ENSG00000235912.1	-0.237948607	-0.350418289	-0.25178961	-0.170833111	-2.476263331	1.231972152	-2.476263331	-2.476263331	-2.476263331	-2.476263331	-2.476263331	-2.476263331	-0.228888003	-2.476263331	-0.384589806	-0.04940992	-2.476263331	0.645543242	-2.476263331	-2.476263331	-2.476263331	-2.476263331	-2.476263331	-2.476263331
ENSG00000233975.1	-3.675935676	-3.675935676	-3.675935676	-3.675935676	-3.675935676	-3.675935676	-3.675935676	-3.675935676	-3.675935676	-3.675935676	-3.675935676	-3.675935676	-3.675935676	-3.675935676	-3.675935676	-3.675935676	-3.675935676	-3.675935676	-3.675935676	-3.675935676	-3.675935676	-3.675935676	-3.675935676	-3.675935676
ENSG00000126709.14	5.45760991	6.748765789	5.185039444	3.859024231	2.809793	4.639022263	3.997623882	5.23331133	4.624471433	5.734623346	6.666549922	4.825803297	4.981256204	5.642227066	6.149009972	5.04613429	5.976311157	5.876304029	5.016274751	6.400665843	2.87578991	4.598950386	5.644266596	4.323978923
ENSG00000225886.3	-5.580425236	-5.580425236	-5.580425236	-5.580425236	-5.580425236	-5.580425236	-5.580425236	-5.580425236	-5.580425236	-5.580425236	0.703498376	-5.580425236	-5.580425236	-5.580425236	-5.580425236	-5.580425236	-5.580425236	-5.580425236	-5.580425236	-5.580425236	-5.580425236	-5.580425236	-5.580425236	-5.580425236
ENSG00000206767.1	-1.632767817	-1.632767817	-1.632767817	-1.632767817	-1.632767817	-1.632767817	-1.632767817	-1.632767817	-1.632767817	-1.632767817	-1.632767817	-1.632767817	-1.632767817	-1.632767817	-1.632767817	-1.632767817	-1.632767817	-1.632767817	-1.632767817	-1.632767817	-1.632767817	-1.632767817	-1.632767817	-1.632767817
ENSG00000226662.2	-4.261988238	-4.261988238	-4.261988238	-4.261988238	-4.261988238	-4.261988238	-4.261988238	-4.261988238	-4.261988238	-4.261988238	-4.261988238	-4.261988238	-4.261988238	-4.261988238	-4.261988238	-4.261988238	-4.261988238	-4.261988238	-4.261988238	-4.261988238	-4.261988238	-4.261988238	-4.261988238	-4.261988238
ENSG00000207095.1	-1.605546348	-1.605546348	-1.605546348	-1.605546348	-1.605546348	-1.605546348	-1.605546348	-1.605546348	-1.605546348	-1.605546348	-1.605546348	-1.605546348	-1.605546348	-1.605546348	-1.605546348	-1.605546348	-1.605546348	-1.605546348	-1.605546348	-1.605546348	-1.605546348	-1.605546348	-1.605546348	-1.605546348
ENSG00000009780.15	4.820260059	2.483254493	4.867778805	2.88650856	2.627636005	2.012573477	3.546223851	1.830019357	3.242221667	3.008643006	2.900146833	2.711798322	2.440050112	1.199306373	2.696533169	3.15084326	1.15168566	2.400722922	2.80202236	2.70755426	-3.492842989	4.460584148	2.439274233	3.652441003
ENSG00000231344.1	-3.338384057	-3.338384057	-3.338384057	-3.338384057	-3.338384057	-3.338384057	-3.338384057	-3.338384057	-3.338384057	-3.338384057	-3.338384057	-3.338384057	-3.338384057	-3.338384057	-3.338384057	-3.338384057	-3.338384057	-3.338384057	-3.338384057	-3.338384057	-3.338384057	-3.338384057	-3.338384057	-3.338384057
ENSG00000230833.1	-4.292180267	-4.292180267	-4.292180267	-4.292180267	-4.292180267	-4.292180267	-4.292180267	-4.292180267	-4.292180267	-4.292180267	-4.292180267	-4.292180267	-4.292180267	-4.292180267	-4.292180267	-4.292180267	-4.292180267	-4.292180267	-4.292180267	-4.292180267	-4.292180267	-4.292180267	-4.292180267	-4.292180267
ENSG00000117758.13	4.19299957	-4.674598836	3.448547093	-3.119056998	1.070190499	-1.177462343	3.261910145	4.170215439	-1.448872797	0.088188488	2.613802264	3.338855849	4.185943326	2.577535013	2.635504523	3.024640632	3.35284545	3.804446609	1.432309778	3.708392533	3.145648095	3.918774243	1.315508478	1.107421535
ENSG00000269971.1	-2.414862787	-2.414862787	-2.414862787	-2.414862787	-2.414862787	-2.414862787	-2.414862787	-2.414862787	-2.414862787	-2.414862787	-2.414862787	-2.414862787	-2.414862787	-2.414862787	3.833742486	-2.414862787	-2.414862787	-2.414862787	-2.414862787	-2.414862787	-2.414862787	-2.414862787	-2.414862787	-2.414862787
ENSG00000270031.1	-3.379140865	4.079950597	-3.379140865	-3.379140865	-3.379140865	-3.379140865	-3.379140865	-3.379140865	-3.379140865	-3.379140865	-3.379140865	-3.379140865	-3.379140865	-3.379140865	-3.379140865	1.791487227	3.627638616	-3.379140865	-3.379140865	-3.379140865	-3.379140865	-3.379140865	-3.379140865	-3.379140865
ENSG00000223062.1	-1.619221285	-1.619221285	-1.619221285	-1.619221285	-1.619221285	-1.619221285	-1.619221285	-1.619221285	-1.619221285	-1.619221285	-1.619221285	-1.619221285	-1.619221285	-1.619221285	-1.619221285	-1.619221285	-1.619221285	-1.619221285	-1.619221285	-1.619221285	-1.619221285	-1.619221285	-1.619221285	-1.619221285
ENSG00000117751.17	3.19541561	2.33240842	5.526640236	4.079335503	-3.897668795	-0.986478426	3.355461896	4.493219734	-6.352268593	2.010917278	2.77121915	1.97701236	0.920832057	1.087018341	4.42058892	4.440329277	-6.352268593	-4.073574217	3.711970097	-2.458211455	2.823126464	3.072261587	3.887620336	0.23127521
ENSG00000252947.1	-2.266340262	-2.266340262	-2.266340262	-2.266340262	-2.266340262	5.876499612	-2.266340262	-2.266340262	-2.266340262	-2.266340262	-0.045124568	5.25894598	-2.266340262	-2.266340262	-2.266340262	-2.266340262	-2.266340262	-2.266340262	-2.266340262	-2.266340262	-2.266340262	5.112316826	1.043552632	-2.266340262
ENSG00000130775.15	4.498774879	4.476785855	6.376582836	5.769902406	6.123328696	5.025633097	3.384970114	-3.205117714	4.581873883	4.946796301	3.157616935	5.213984829	4.541803191	3.4541064	5.186878859	3.806952845	3.578188042	2.374394251	4.660991213	5.179818531	3.575387879	5.12752108	3.185198083	3.521991723
ENSG00000117748.9	6.126306175	7.424811196	7.134561296	6.257420885	4.6430065	6.481179212	6.77069039	7.737338479	6.973721588	6.878427755	5.991317575	6.674854843	6.231780498	7.451541464	4.084598941	7.624087003	5.532827874	6.250275913	5.401019441	7.77577646	5.809245574	6.645461348	6.538750954	6.998012566
ENSG00000130768.14	-6.273924857	-6.273924857	-6.273924857	-6.273924857	-6.273924857	-6.273924857	-6.273924857	-6.273924857	1.662483858	-6.273924857	-6.273924857	-6.273924857	-6.273924857	-6.273924857	1.647435585	-6.273924857	-6.273924857	-6.273924857	-6.273924857	-6.273924857	-6.273924857	-6.273924857	0.847218461	-6.273924857
ENSG00000227050.1	-3.830880045	-3.830880045	-3.830880045	-3.830880045	-3.830880045	-3.830880045	-3.830880045	-3.830880045	-3.830880045	-3.830880045	-3.830880045	-3.830880045	-3.830880045	-3.830880045	-3.830880045	-3.830880045	-3.830880045	-3.830880045	-3.830880045	-3.830880045	-3.830880045	-3.830880045	-3.830880045	-3.830880045
ENSG00000158156.7	3.572075172	4.58045533	4.020723492	-4.007409517	5.239675179	4.277740267	3.430981863	4.546716163	-6.312839738	3.790297771	3.388414119	-6.312839738	-6.312839738	4.340110788	3.252989631	-0.162379628	-3.296869358	5.251774478	-2.595318015	-6.312839738	4.525661863	-2.584582361	3.345339147	-4.050940178
ENSG00000158161.15	4.111239053	4.411362613	4.411194607	4.777924653	2.594535956	-1.614703857	2.71024273	3.340389474	1.257119793	4.849251459	3.1145273	3.193345204	4.063710112	3.163463273	3.141751768	3.154550883	5.572359672	5.567717098	5.01573388	4.807450296	4.317266653	3.980677267	3.993450769	2.320724103
ENSG00000238231.2	-3.410937084	2.533044246	-3.410937084	4.702911267	-3.410937084	-3.410937084	-3.410937084	-3.410937084	-3.410937084	-3.410937084	4.276405458	1.989071699	-3.410937084	4.377053114	5.229363957	1.759691008	-3.410937084	-3.410937084	-3.410937084	-3.410937084	-3.410937084	2.233276241	-3.410937084	-3.410937084
ENSG00000240750.3	-3.105619952	-3.105619952	-3.105619952	2.08374349	-3.105619952	-3.105619952	-3.105619952	-3.105619952	-3.105619952	3.285576333	2.262152294	-3.105619952	-0.858244623	2.044611095	-3.105619952	2.06500814	-3.105619952	-3.105619952	-3.105619952	4.39640089	-3.105619952	-3.105619952	-3.105619952	-3.105619952
ENSG00000228589.3	2.463189766	2.589099858	-0.027281786	1.60761448	2.048904618	1.320169717	-0.29107374	1.223052707	0.861153069	1.679065051	1.405377245	2.299931932	-1.215966139	0.847419228	2.416885191	1.31628214	1.35891937	1.833522145	2.191211516	1.110019787	1.651468683	0.680534656	1.342287132	1.35113483
ENSG00000228943.1	-2.767817777	-2.767817777	-2.767817777	-2.767817777	-2.767817777	-2.767817777	-2.767817777	-2.767817777	-2.767817777	-2.767817777	-2.767817777	-2.767817777	-2.767817777	-2.767817777	-2.767817777	-2.767817777	-2.767817777	-2.767817777	-2.767817777	-2.767817777	-2.767817777	-2.767817777	-2.767817777	-2.767817777
ENSG00000214812.3	-4.012834348	-4.012834348	-4.012834348	-4.012834348	-4.012834348	-4.012834348	-2.003436257	-4.012834348	-4.012834348	-4.012834348	-4.012834348	-4.012834348	-4.012834348	-4.012834348	-4.012834348	-4.012834348	-1.828704748	-4.012834348	-4.012834348	-4.012834348	-1.503750161	-4.012834348	-4.012834348	-4.012834348
ENSG00000253005.1	-1.605546348	-1.605546348	-1.605546348	-1.605546348	-1.605546348	-1.605546348	-1.605546348	-1.605546348	-1.605546348	-1.605546348	-1.605546348	-1.605546348	-1.605546348	-1.605546348	-1.605546348	-1.605546348	-1.605546348	-1.605546348	-1.605546348	-1.605546348	-1.605546348	-1.605546348	-1.605546348	-1.605546348
ENSG00000169403.11	-7.091586436	2.855062411	3.958639096	-7.091586436	-7.091586436	-2.996175392	-7.091586436	-4.63022878	2.749346816	-4.935962023	-7.091586436	-7.091586436	-7.091586436	-7.091586436	-7.091586436	-7.091586436	-7.091586436	-7.091586436	-7.091586436	-0.409399374	-4.582502249	-7.091586436	-7.091586436	-7.091586436
ENSG00000126698.10	5.838765759	6.157930716	5.628581908	6.196980348	6.715134776	6.398747271	5.172251669	5.175768732	5.906208835	6.31713506	4.676314278	6.039832779	5.091293612	5.774749466	6.433380178	5.309339126	6.856437836	5.032828847	5.411464953	5.743644713	6.525531208	6.564607078	5.667575085	5.911648935
ENSG00000130770.17	5.75767077	4.988171426	6.209715097	5.921567954	3.23232497	6.28555227	4.830549756	5.407468165	5.899606295	4.337579525	5.863873254	4.21923965	4.884742849	5.073211249	5.040029157	7.05812809	4.596986434	6.026640488	6.539228	6.528906634	4.696089512	3.306886013	5.595267384	6.00941969
ENSG00000270605.1	-0.709749103	1.115360909	-5.816855271	-5.816855271	-3.362255473	-5.816855271	0.126194971	2.751546259	2.731619156	2.244285374	-0.010971408	2.217055326	-5.816855271	1.471351874	-5.816855271	-5.816855271	-5.816855271	1.348436549	1.963107683	-3.32567263	-5.816855271	2.052330147	-5.816855271	-5.816855271
ENSG00000271398.1	-3.622619862	-3.622619862	-3.622619862	-3.622619862	-3.622619862	-3.622619862	-3.622619862	-3.622619862	-3.622619862	-3.622619862	-0.565044172	-3.622619862	0.680496841	1.693015147	-3.622619862	-3.622619862	-3.622619862	-3.622619862	-3.622619862	-3.622619862	-3.622619862	-3.622619862	-3.622619862	-1.360720303
ENSG00000130766.4	4.661848692	4.139734911	3.672105301	5.647583123	3.75855208	-2.549524405	4.281960457	4.7946493	3.584953072	2.622083823	-6.64493545	4.166083097	3.301637441	4.053669963	-6.64493545	-6.64493545	1.628271297	-6.64493545	-6.64493545	3.863900961	2.918272931	3.650767154	-4.196440764	-1.508824817
ENSG00000130772.13	-5.870726026	-5.870726026	-5.870726026	4.625321131	-3.416126228	-3.542039171	-5.870726026	3.174650496	-5.870726026	-3.715101613	3.204594526	-0.823558133	-3.623350698	2.733860507	3.204217327	-5.870726026	-5.870726026	-5.870726026	3.39803863	3.438220344	3.232647199	3.238815439	3.310675101	-5.870726026
ENSG00000204138.12	0.784044078	2.456973372	1.95045463	3.450319565	-2.712680697	3.432035504	3.490813541	3.976717428	1.919189997	3.104803999	4.093873316	2.168135733	3.695062639	1.393516871	2.823071709	2.99025377	3.943768744	3.89108002	3.627345679	-0.702226102	3.773020722	1.246172266	3.292103817	4.157073712
ENSG00000206779.1	-1.549512314	-1.549512314	-1.549512314	-1.549512314	-1.549512314	-1.549512314	-1.549512314	-1.549512314	-1.549512314	-1.549512314	-1.549512314	-1.549512314	-1.549512314	-1.549512314	-1.549512314	-1.549512314	-1.549512314	-1.549512314	-1.549512314	-1.549512314	-1.549512314	-1.549512314	-1.549512314	-1.549512314
ENSG00000229820.2	-3.51335265	-3.51335265	-0.452128107	-3.51335265	-3.51335265	-3.51335265	-3.51335265	-3.51335265	-3.51335265	-3.51335265	-3.51335265	-3.51335265	-3.51335265	-3.51335265	-3.51335265	-3.51335265	-3.51335265	5.71093816	1.862247449	-3.51335265	-3.51335265	-3.51335265	1.848631958	-3.51335265
ENSG00000221216.1	-1.786118594	-1.786118594	-1.786118594	-1.786118594	-1.786118594	-1.786118594	2.869756218	-1.786118594	-1.786118594	1.197783236	-1.786118594	-1.786118594	-1.786118594	-1.786118594	-1.786118594	-1.786118594	-1.786118594	-1.786118594	3.276214915	-1.786118594	-1.786118594	-1.786118594	-1.786118594	1.316951202
ENSG00000180198.15	4.010122371	-2.962282643	-4.591639613	3.513084705	-3.499501133	4.126753919	3.077504642	3.923063683	-2.821860162	3.653326961	3.521497687	2.824144613	4.039223973	2.981032099	4.107319081	4.654251401	-6.816113334	3.614500473	-4.479369184	4.141443077	-0.248511298	2.356052745	-4.367618649	4.606829822
ENSG00000242125.3	2.227993311	1.711162815	3.74443355	3.80598408	2.220666255	4.778618391	3.640713362	3.584022162	4.061041925	2.630350386	2.370551862	2.945231623	2.118549692	3.376533141	2.358997576	1.799616791	2.331850242	1.747403841	3.34067194	2.253450948	3.176140691	4.062713173	2.450205018	2.039051433
ENSG00000274266.1	-2.577801358	-2.577801358	-2.577801358	-2.577801358	-2.577801358	-2.577801358	-2.577801358	-2.577801358	-2.577801358	-2.577801358	-2.577801358	-2.577801358	-2.577801358	-2.577801358	-2.577801358	-2.577801358	-2.577801358	-2.577801358	-2.577801358	-2.577801358	-2.577801358	-2.577801358	-2.577801358	-2.577801358
ENSG00000200087.1	-2.563726173	-2.563726173	-2.563726173	-2.563726173	-2.563726173	-2.563726173	4.82375541	-2.563726173	-2.563726173	2.84455682	-2.563726173	-2.563726173	-2.563726173	4.144126147	-2.563726173	2.205154794	-2.563726173	-2.563726173	4.785572966	-2.563726173	4.884395773	5.91338343	-2.563726173	4.541282675
ENSG00000231468.2	-4.146329401	-4.146329401	-4.146329401	-4.146329401	-4.146329401	-4.146329401	-4.146329401	-4.146329401	-4.146329401	-4.146329401	3.058383316	-4.146329401	-4.146329401	3.641660797	-4.146329401	-4.146329401	-4.146329401	-4.146329401	-4.146329401	-4.146329401	-4.146329401	-4.146329401	-4.146329401	-4.146329401
ENSG00000279443.1	-5.915747955	-5.915747955	-5.915747955	-5.915747955	-5.915747955	-5.915747955	-5.915747955	-5.915747955	-5.915747955	-3.760123542	-5.915747955	-5.915747955	-5.915747955	-5.915747955	-5.915747955	-5.915747955	-5.915747955	-5.915747955	-5.915747955	-5.915747955	-5.915747955	-5.915747955	-5.915747955	-5.915747955
ENSG00000180098.9	3.921879753	3.786158849	-1.727313059	4.062055711	-0.202776803	2.696170352	-0.398134187	2.609943157	4.24914246	3.556135635	3.497600934	4.450094655	3.944648571	3.498083892	3.281182925	2.859976832	3.26256788	-4.686413302	2.413110326	1.514364467	3.014897615	2.927609436	1.988766772	3.82445954
ENSG00000197989.13	-2.069904797	3.14489402	3.800623818	3.776987349	1.964363149	2.568029138	4.481167624	3.473668246	0.666483542	2.946213145	4.936582461	4.00985821	4.274265396	3.198241737	3.351948503	3.495766138	3.084868203	2.842775875	5.408831152	4.327863833	4.800479312	3.316610189	2.82192959	4.794069335
ENSG00000221539.1	4.726476298	4.99288486	7.156126831	2.967279695	6.356895957	7.000415621	2.910983882	2.223292398	6.744890677	8.516574575	8.692706987	6.958152472	6.136955706	7.725695196	7.965435259	7.865030287	8.370728084	6.211655349	7.635374989	6.204497188	8.872531908	7.60524174	4.886077139	8.285400872
ENSG00000278274.1	-1.913668644	-1.913668644	-1.913668644	-1.913668644	-1.913668644	-1.913668644	-1.913668644	-1.913668644	-1.913668644	-1.913668644	-1.913668644	-1.913668644	-1.913668644	-1.913668644	-1.913668644	-1.913668644	-1.913668644	-1.913668644	-1.913668644	-1.913668644	-1.913668644	-1.913668644	-1.913668644	-1.913668644
ENSG00000273544.1	-1.93569495	-1.93569495	-1.93569495	-1.93569495	-1.93569495	-1.93569495	-1.93569495	-1.93569495	-1.93569495	-1.93569495	-1.93569495	-1.93569495	-1.93569495	-1.93569495	-1.93569495	-1.93569495	-1.93569495	-1.93569495	-1.93569495	-1.93569495	-1.93569495	-1.93569495	-1.93569495	-1.93569495
ENSG00000280498.1	-1.968116428	-1.968116428	-1.968116428	-1.968116428	-1.968116428	-1.968116428	-1.968116428	-1.968116428	-1.968116428	-1.968116428	-1.968116428	-1.968116428	-1.968116428	-1.968116428	-1.968116428	-1.968116428	-1.968116428	-1.968116428	-1.968116428	-1.968116428	-1.968116428	-1.968116428	-1.968116428	-1.968116428
ENSG00000274582.1	-1.989332914	-1.989332914	-1.989332914	-1.989332914	-1.989332914	-1.989332914	-1.989332914	-1.989332914	-1.989332914	-1.989332914	-1.989332914	-1.989332914	-1.989332914	-1.989332914	-1.989332914	-1.989332914	-1.989332914	-1.989332914	-1.989332914	-1.989332914	-1.989332914	-1.989332914	-1.989332914	-1.989332914
ENSG00000120656.11	5.499931995	5.097668816	3.791267449	4.975098142	4.122416872	4.731633631	4.609366917	2.926230821	5.406984099	4.200211763	4.791997523	4.669188876	5.15147718	4.646515758	5.248642537	4.940740759	5.314240634	5.197745331	5.892762019	5.551515583	-6.08174285	4.096819243	4.514527564	3.781011195
ENSG00000188060.7	-5.994588639	-5.994588639	-5.994588639	-5.994588639	-5.994588639	-5.994588639	-5.994588639	-5.994588639	-5.994588639	-5.994588639	-5.994588639	-5.994588639	-5.994588639	-5.994588639	-5.994588639	-5.994588639	-5.994588639	-5.994588639	-5.994588639	-5.994588639	-5.994588639	-5.994588639	-5.994588639	-5.994588639
ENSG00000229388.1	-4.824991486	-4.824991486	-4.824991486	-4.824991486	-4.824991486	-4.824991486	0.396642232	-4.824991486	-4.824991486	-4.824991486	-4.824991486	-4.824991486	-4.824991486	-0.07631921	-4.824991486	-0.614854028	-4.824991486	-4.824991486	-4.824991486	-4.824991486	-4.824991486	-4.824991486	-4.824991486	-4.824991486
ENSG00000270103.3	-1.924723832	-1.924723832	-1.924723832	-1.924723832	-1.924723832	-1.924723832	-1.924723832	-1.924723832	-1.924723832	-1.924723832	-1.924723832	-1.924723832	-1.924723832	-1.924723832	-1.924723832	-1.924723832	-1.924723832	-1.924723832	-1.924723832	-1.924723832	-1.924723832	-1.924723832	-1.924723832	-1.924723832
ENSG00000274978.1	-1.957390021	-1.957390021	-1.957390021	-1.957390021	-1.957390021	-1.957390021	-1.957390021	-1.957390021	-1.957390021	-1.957390021	-1.957390021	-1.957390021	-1.957390021	-1.957390021	-1.957390021	-1.957390021	-1.957390021	-1.957390021	-1.957390021	-1.957390021	-1.957390021	-1.957390021	-1.957390021	-1.957390021
ENSG00000162419.12	-5.310081211	2.587020876	-7.548395936	3.789061705	2.771568497	-0.825787085	-0.690497032	0.737038564	3.512910523	-3.106534904	3.046607593	3.774377316	3.726883841	1.820198429	-1.239180915	-5.121542524	2.497730201	4.386409637	3.85864913	3.304878225	-1.965663514	3.257309111	3.608782267	3.800889206
ENSG00000252777.1	-1.913668644	-1.913668644	-1.913668644	-1.913668644	-1.913668644	-1.913668644	-1.913668644	-1.913668644	-1.913668644	-1.913668644	-1.913668644	-1.913668644	-1.913668644	-1.913668644	-1.913668644	-1.913668644	-1.913668644	-1.913668644	-1.913668644	-1.913668644	-1.913668644	-1.913668644	-1.913668644	-1.913668644
ENSG00000198492.15	5.167901056	5.526597576	6.238766936	6.084119084	5.223236587	6.552550013	5.353770999	5.295073084	5.851671332	5.978188196	5.54062713	5.632436499	5.727744055	5.636006217	5.463166235	5.997321316	3.38346065	6.350051682	5.728141681	4.230561538	5.025380007	4.105132605	5.880883651	5.440351272
ENSG00000116329.10	-8.081279779	-8.081279779	-8.081279779	-8.081279779	-8.081279779	-8.081279779	-8.081279779	-8.081279779	-8.081279779	-8.081279779	-8.081279779	-5.600885097	-8.081279779	-8.081279779	-8.081279779	-8.081279779	-8.081279779	-8.081279779	-8.081279779	-8.081279779	-8.081279779	-8.081279779	-8.081279779	-8.081279779
ENSG00000233427.1	-4.974780158	-4.974780158	-4.974780158	-4.974780158	-4.974780158	-4.974780158	-4.974780158	-4.974780158	-4.974780158	-4.974780158	-4.974780158	-4.974780158	-4.974780158	-4.974780158	-4.974780158	-4.974780158	-4.974780158	-4.974780158	-4.974780158	-4.974780158	-4.974780158	-4.974780158	-4.974780158	-4.974780158
ENSG00000199756.1	-1.672660544	-1.672660544	-1.672660544	-1.672660544	-1.672660544	-1.672660544	-1.672660544	-1.672660544	-1.672660544	-1.672660544	-1.672660544	-1.672660544	-1.672660544	-1.672660544	-1.672660544	-1.672660544	-1.672660544	-1.672660544	-1.672660544	-1.672660544	-1.672660544	-1.672660544	-1.672660544	-1.672660544
ENSG00000159023.19	3.523127009	3.63760103	3.091643542	4.138607503	3.027371258	4.170807574	4.212189375	3.844924762	4.253336056	1.188584626	3.803318786	2.572623465	3.874932655	3.012599378	3.713290181	3.472432488	2.518943102	-4.631434724	2.366879078	-1.360840664	1.038231993	2.21684191	1.066712669	1.788693406
ENSG00000225616.2	-3.261988238	-3.261988238	1.477526535	-3.261988238	-3.261988238	-3.261988238	-0.443897624	-0.800630582	-0.682132897	-3.261988238	-3.261988238	-0.781593555	-1.014612909	-3.261988238	-3.261988238	-3.261988238	-3.261988238	-3.261988238	-3.261988238	-3.261988238	-3.261988238	-3.261988238	0.047904657	-3.261988238
ENSG00000206704.1	-1.549512314	-1.549512314	-1.549512314	-1.549512314	-1.549512314	-1.549512314	-1.549512314	-1.549512314	-1.549512314	-1.549512314	-1.549512314	-1.549512314	-1.549512314	-1.549512314	-1.549512314	-1.549512314	-1.549512314	-1.549512314	-1.549512314	-1.549512314	-1.549512314	-1.549512314	-1.549512314	-1.549512314
ENSG00000277958.1	-3.030852183	-0.905007141	2.206942436	0.120730146	-3.030852183	-3.030852183	-3.030852183	-3.030852183	-3.030852183	1.411008849	-3.030852183	-0.5504575	1.52306697	-3.030852183	-3.030852183	-3.030852183	-3.030852183	-3.030852183	-3.030852183	-3.030852183	-3.030852183	-3.030852183	-3.030852183	-3.030852183
ENSG00000253304.1	-6.257076466	-6.257076466	-6.257076466	-6.257076466	-6.257076466	-6.257076466	-6.257076466	-6.257076466	-6.257076466	-6.257076466	-6.257076466	0.53645567	-6.257076466	-6.257076466	-6.257076466	-6.257076466	-6.257076466	-6.257076466	-6.257076466	-6.257076466	-6.257076466	-6.257076466	-6.257076466	-6.257076466
ENSG00000225750.1	-3.015422143	-3.015422143	-3.015422143	-3.015422143	-3.015422143	-3.015422143	-3.015422143	-3.015422143	-3.015422143	-3.015422143	-3.015422143	-3.015422143	-3.015422143	-3.015422143	-3.015422143	-3.015422143	-3.015422143	-3.015422143	-3.015422143	-3.015422143	-3.015422143	-3.015422143	-3.015422143	-3.015422143
ENSG00000116350.16	3.886734905	3.458859575	4.449760373	5.086101468	4.69557459	3.458629073	2.551575519	5.09046566	3.943030633	3.527865203	4.535882661	5.543422177	5.005134594	4.449357438	3.761343833	4.107839588	3.497571209	5.739022043	4.621836976	4.841129598	4.278907991	4.469757751	4.27249417	4.46195895
ENSG00000277916.1	-2.292180267	-2.292180267	-2.292180267	-2.292180267	-2.292180267	-2.292180267	-2.292180267	-2.292180267	-2.292180267	-2.292180267	-2.292180267	-2.292180267	-2.292180267	-2.292180267	-2.292180267	-2.292180267	-2.292180267	-2.292180267	-2.292180267	-2.292180267	-2.292180267	-2.292180267	-2.292180267	-2.292180267
ENSG00000116353.15	-6.828674651	-0.361407336	-6.828674651	2.660476895	-6.828674651	3.41936043	3.679688977	-6.828674651	-4.24881931	-6.828674651	2.885219371	-4.348279968	3.128816766	2.54930424	-6.828674651	1.515232012	3.112128577	-6.828674651	3.658432839	3.282135373	-2.523408576	3.931889712	-6.828674651	2.986237006
ENSG00000237934.1	-4.05369216	-4.05369216	-4.05369216	-4.05369216	-4.05369216	4.188343062	1.482116066	-4.05369216	-4.05369216	-4.05369216	-4.05369216	-4.05369216	-4.05369216	-4.05369216	-4.05369216	-4.05369216	-4.05369216	-4.05369216	-4.05369216	-4.05369216	-4.05369216	-4.05369216	-4.05369216	-4.05369216
ENSG00000060656.19	-7.597365098	-7.597365098	-7.597365098	-7.597365098	-7.597365098	-7.597365098	-7.597365098	-7.597365098	-7.597365098	-7.597365098	-7.597365098	-7.597365098	-7.597365098	-7.597365098	-7.597365098	-7.597365098	-7.597365098	-7.597365098	-7.597365098	-7.597365098	-7.597365098	-7.597365098	-7.597365098	-7.597365098
ENSG00000230523.1	-5.960079109	-5.960079109	-5.960079109	-5.960079109	-5.960079109	-5.960079109	-5.960079109	-5.960079109	-5.960079109	-5.960079109	-5.960079109	-5.960079109	-5.960079109	-5.960079109	-5.960079109	-5.960079109	-5.960079109	-5.960079109	-5.960079109	-5.960079109	-5.960079109	-5.960079109	-5.960079109	-5.960079109
ENSG00000225011.4	-3.338384057	-3.338384057	-3.338384057	-3.338384057	-3.338384057	-3.338384057	-3.338384057	-3.338384057	-3.338384057	-3.338384057	-3.338384057	-3.338384057	-3.338384057	-3.338384057	-3.338384057	-3.338384057	-3.338384057	-3.338384057	-3.338384057	-3.338384057	-3.338384057	-3.338384057	-3.338384057	-3.338384057
ENSG00000228176.1	-3.851302763	-3.851302763	-3.851302763	-3.851302763	-3.851302763	-3.851302763	-3.851302763	-3.851302763	-3.851302763	-3.851302763	-3.851302763	-3.851302763	-3.851302763	-3.851302763	-3.851302763	-3.851302763	-3.851302763	-3.851302763	-3.851302763	-3.851302763	-3.851302763	-3.851302763	-3.851302763	-3.851302763
ENSG00000270927.1	-3.836744667	-3.836744667	-3.836744667	-3.836744667	-3.836744667	-3.836744667	-3.836744667	-3.836744667	-3.836744667	-3.836744667	-3.836744667	-3.836744667	-3.836744667	-3.836744667	-3.836744667	-3.836744667	-3.836744667	-3.836744667	-3.836744667	-3.836744667	-3.836744667	-3.836744667	-3.836744667	-3.836744667
ENSG00000233399.2	-5.460206985	-5.460206985	-5.460206985	-5.460206985	-5.460206985	-5.460206985	-5.460206985	-5.460206985	-5.460206985	-5.460206985	-5.460206985	-5.460206985	-5.460206985	-5.460206985	-5.460206985	-5.460206985	-5.460206985	-5.460206985	-5.460206985	-5.460206985	-5.460206985	-5.460206985	-5.460206985	-5.460206985
ENSG00000233372.1	-3.997209339	-3.997209339	-3.997209339	-3.997209339	-3.997209339	-3.997209339	-3.997209339	-3.997209339	-3.997209339	-3.997209339	-3.997209339	-3.997209339	-3.997209339	-3.997209339	-3.997209339	-3.997209339	-3.997209339	-3.997209339	-3.997209339	-3.997209339	-3.997209339	-3.997209339	-3.997209339	-3.997209339
ENSG00000231251.1	-1.430459642	-1.430459642	-1.430459642	-1.430459642	-1.430459642	-1.430459642	-1.430459642	-1.430459642	-1.430459642	-1.430459642	-1.430459642	-1.430459642	-1.430459642	-1.430459642	-1.430459642	-1.430459642	-1.430459642	-1.430459642	-1.430459642	-1.430459642	-1.430459642	-1.430459642	-1.430459642	-1.430459642
ENSG00000236335.1	-3.877142768	-3.877142768	-3.877142768	-3.877142768	-3.877142768	-3.877142768	-3.877142768	-3.877142768	-3.877142768	-3.877142768	-3.877142768	-3.877142768	-3.877142768	-3.877142768	-3.877142768	-3.877142768	-3.877142768	-3.877142768	-3.877142768	-3.877142768	-3.877142768	-3.877142768	-3.877142768	-3.877142768
ENSG00000231949.1	-3.801193915	-3.801193915	-3.801193915	-3.801193915	-3.801193915	-3.801193915	-3.801193915	-3.801193915	-3.801193915	-3.801193915	-3.801193915	-3.801193915	-3.801193915	-3.801193915	-3.801193915	-3.801193915	-3.801193915	-3.801193915	-3.801193915	-3.801193915	-3.801193915	-3.801193915	-3.801193915	-3.801193915
ENSG00000162510.5	-7.060599527	-7.060599527	-7.060599527	1.910311193	-7.060599527	-7.060599527	-7.060599527	-7.060599527	-7.060599527	-7.060599527	-7.060599527	-7.060599527	-7.060599527	-7.060599527	-7.060599527	-0.742472805	-7.060599527	-7.060599527	-7.060599527	-7.060599527	-7.060599527	-7.060599527	-7.060599527	-7.060599527
ENSG00000186056.9	-6.865715421	-4.739870378	-6.865715421	-4.5602852	-6.865715421	2.48478979	-6.865715421	1.864553184	3.428511247	-6.865715421	-4.644499727	1.691177956	2.076833927	1.155760553	-6.865715421	2.125110295	-2.941796013	2.201669677	-6.865715421	-6.865715421	-6.865715421	-6.865715421	2.101072109	-0.172255022
ENSG00000162511.7	8.556174396	8.785255109	8.597018242	8.851461816	8.410905413	7.960001393	8.531964586	8.437468554	8.680832311	8.88772465	8.136193147	8.953685705	8.58616706	8.429670315	8.400824778	8.711173831	8.270650389	8.663341592	8.944868448	8.013150356	8.655396762	9.262340908	8.669594761	8.89936913
ENSG00000264773.1	-1.158087371	-1.158087371	-1.158087371	-1.158087371	-1.158087371	-1.158087371	-1.158087371	-1.158087371	-1.158087371	-1.158087371	-1.158087371	4.648391713	-1.158087371	2.109145394	-1.158087371	5.16003935	-1.158087371	-1.158087371	4.968667125	-1.158087371	5.989398234	5.790641332	5.406103529	-1.158087371
ENSG00000229607.1	-3.685716697	-3.685716697	-3.685716697	-3.685716697	-3.685716697	-3.685716697	-3.685716697	-3.685716697	-3.685716697	-3.685716697	-3.685716697	-3.685716697	-3.685716697	-3.685716697	-3.685716697	-3.685716697	-3.685716697	-3.685716697	-3.685716697	-3.685716697	-3.685716697	-3.685716697	-3.685716697	-3.685716697
ENSG00000223382.4	-5.576049451	-5.576049451	-5.576049451	-5.576049451	-5.576049451	-5.576049451	-5.576049451	-5.576049451	-5.576049451	-5.576049451	-5.576049451	-5.576049451	-5.576049451	-5.576049451	-5.576049451	-5.576049451	-5.576049451	-5.576049451	-5.576049451	-5.576049451	-5.576049451	-5.576049451	-5.576049451	-5.576049451
ENSG00000222784.1	-3.061225832	-3.061225832	-3.061225832	-3.061225832	-3.061225832	-3.061225832	-3.061225832	-3.061225832	-3.061225832	-3.061225832	-3.061225832	-3.061225832	-3.061225832	-3.061225832	-3.061225832	-3.061225832	-3.061225832	-3.061225832	-3.061225832	-3.061225832	-3.061225832	-3.061225832	-3.061225832	-3.061225832
ENSG00000235143.1	-5.661964724	-5.661964724	-5.661964724	-5.661964724	-5.661964724	-5.661964724	-5.661964724	-5.661964724	-5.661964724	-5.661964724	-5.661964724	-5.661964724	-5.661964724	-5.661964724	-5.661964724	-5.661964724	-5.661964724	-5.661964724	-5.661964724	-5.661964724	-5.661964724	-5.661964724	-5.661964724	-5.661964724
ENSG00000162512.15	-7.678183024	-7.678183024	-7.678183024	-7.678183024	-7.678183024	-7.678183024	-7.678183024	-7.678183024	-7.678183024	-7.678183024	-7.678183024	-7.678183024	-7.678183024	-7.678183024	-7.678183024	-7.678183024	-7.678183024	-7.678183024	-7.678183024	-7.678183024	-7.678183024	-7.678183024	-7.678183024	-7.678183024
ENSG00000266210.2	-2.951996762	-2.951996762	-2.951996762	-2.951996762	-2.951996762	-2.951996762	-2.951996762	-2.951996762	-2.951996762	-2.951996762	-2.951996762	-2.951996762	-2.951996762	-2.951996762	-2.951996762	-2.951996762	-2.951996762	-2.951996762	-2.951996762	-2.951996762	-2.951996762	-2.951996762	-2.951996762	-2.951996762
ENSG00000134644.15	4.119965939	3.810687123	-1.365584037	5.303796733	5.278781341	5.764854037	4.953167422	5.018828925	5.368469708	5.341984521	5.098824591	5.025230023	5.355663508	5.077779894	3.466785362	4.874803143	6.443055934	4.226205997	4.747525036	4.658224446	4.360860418	4.612447988	4.953115887	4.168986037
ENSG00000237329.2	-3.877142768	-3.877142768	-0.815918225	-3.877142768	-3.877142768	-3.877142768	-3.877142768	-3.877142768	0.509336423	-3.877142768	-3.877142768	3.611818388	-3.877142768	4.52156297	-3.877142768	-3.877142768	-3.877142768	-3.877142768	-3.877142768	-3.877142768	-1.368058581	-3.877142768	-3.877142768	-3.877142768
ENSG00000232768.1	-2.240028985	-2.240028985	-2.240028985	-2.240028985	-2.240028985	-2.240028985	-2.240028985	5.493632675	-2.240028985	-2.240028985	-2.240028985	-2.240028985	-2.240028985	-2.240028985	3.401989023	-2.240028985	-2.240028985	-2.240028985	-2.240028985	-2.240028985	-2.240028985	-2.240028985	-2.240028985	-2.240028985
ENSG00000215900.4	-2.868580754	-2.868580754	-2.868580754	-2.868580754	-2.868580754	-2.868580754	-2.868580754	-2.868580754	-2.868580754	-2.868580754	-2.868580754	-2.868580754	-2.868580754	-2.868580754	-2.868580754	-2.868580754	-2.868580754	-2.868580754	-2.868580754	-2.868580754	-2.868580754	-2.868580754	-2.868580754	-2.868580754
ENSG00000225142.2	-3.659485156	-3.659485156	-3.659485156	-3.659485156	-3.659485156	-3.659485156	-3.659485156	-3.659485156	-3.659485156	-3.659485156	-3.659485156	-3.659485156	-3.659485156	-3.659485156	-3.659485156	-3.659485156	-3.659485156	-3.659485156	-3.659485156	-3.659485156	-3.659485156	-3.659485156	-3.659485156	-3.659485156
ENSG00000084628.9	-6.435782353	-6.435782353	-6.435782353	-6.435782353	-6.435782353	-6.435782353	-6.435782353	-6.435782353	-6.435782353	-6.435782353	-4.214566659	-6.435782353	-6.435782353	-6.435782353	-6.435782353	-6.435782353	-6.435782353	-6.435782353	-6.435782353	-6.435782353	-6.435782353	-6.435782353	-6.435782353	-6.435782353
ENSG00000060688.12	5.132764564	5.476362691	-0.395858651	4.831620891	4.482934362	4.772828049	5.278152208	6.026073527	4.00292991	5.717981867	4.999437998	4.190049694	5.227446299	4.247469018	6.084911763	4.998132452	5.55344863	5.360167036	5.26466101	4.715284831	5.407275877	3.802480278	5.888213796	5.441143826
ENSG00000229447.2	-3.6627903	2.022835951	4.890597835	3.535865823	-3.6627903	3.00378134	-3.6627903	-3.6627903	0.72368889	3.346845044	-3.6627903	3.245218305	3.574919602	1.085881976	4.219207081	4.254555803	1.658769071	-3.6627903	4.00666637	3.258241904	-1.153706113	2.148139264	1.847685156	2.602581229
ENSG00000121766.15	5.495079273	4.935327392	3.125541253	3.903237522	4.665304214	3.15492764	5.206506818	2.285551425	1.881456952	4.030505187	4.693416034	4.403412383	2.571047416	4.09295879	1.747628297	1.73120718	5.801901407	4.690845178	4.276174241	4.05511117	-1.49367656	5.482047439	4.984131519	2.999232368
ENSG00000229044.1	-3.66937796	-3.66937796	-3.66937796	-3.66937796	-3.66937796	-3.66937796	-3.66937796	-3.66937796	-3.66937796	-3.66937796	-3.66937796	2.863718471	-3.66937796	-3.66937796	-1.577704435	-3.66937796	-3.66937796	-3.66937796	-3.66937796	-3.66937796	-3.66937796	-3.66937796	-3.66937796	-3.66937796
ENSG00000121769.7	-4.894115846	-4.894115846	-4.894115846	-4.894115846	-4.894115846	-4.894115846	-4.894115846	-4.894115846	-4.894115846	3.793148282	-4.894115846	1.708627904	-4.894115846	-4.894115846	-4.894115846	-4.894115846	-1.35389314	-4.894115846	-4.894115846	-4.894115846	-4.894115846	-4.894115846	3.354644116	-4.894115846
ENSG00000168528.11	-6.68449769	-6.68449769	-6.68449769	-6.68449769	-6.68449769	-6.68449769	-6.68449769	-6.68449769	-6.68449769	-6.68449769	-6.68449769	-6.68449769	-6.68449769	-6.68449769	-6.68449769	-6.68449769	-6.68449769	-6.68449769	-6.68449769	-6.68449769	1.572975445	-6.68449769	-6.68449769	-6.68449769
ENSG00000215899.3	-5.281469787	-5.281469787	-5.281469787	-5.281469787	-5.281469787	-5.281469787	-5.281469787	-5.281469787	-5.281469787	-5.281469787	-5.281469787	-5.281469787	-5.281469787	-5.281469787	-5.281469787	-5.281469787	-5.281469787	-5.281469787	-5.281469787	-5.281469787	-5.281469787	-5.281469787	-5.281469787	-5.281469787
ENSG00000206981.1	-1.632767817	-1.632767817	-1.632767817	-1.632767817	-1.632767817	-1.632767817	-1.632767817	-1.632767817	-1.632767817	-1.632767817	-1.632767817	-1.632767817	-1.632767817	-1.632767817	-1.632767817	-1.632767817	-1.632767817	-1.632767817	-1.632767817	-1.632767817	-1.632767817	-1.632767817	-1.632767817	-1.632767817
ENSG00000260386.6	-6.686934675	-6.686934675	-6.686934675	-6.686934675	-6.686934675	-6.686934675	-6.686934675	-6.686934675	-6.686934675	-6.686934675	-6.686934675	-6.686934675	-6.686934675	-6.686934675	-6.686934675	-6.686934675	-6.686934675	-6.686934675	-6.686934675	-6.686934675	-6.686934675	-6.686934675	-6.686934675	-6.686934675
ENSG00000265961.1	-1.724190845	-1.724190845	-1.724190845	-1.724190845	-1.724190845	-1.724190845	-1.724190845	-1.724190845	-1.724190845	-1.724190845	-1.724190845	-1.724190845	-1.724190845	-1.724190845	-1.724190845	-1.724190845	-1.724190845	-1.724190845	-1.724190845	-1.724190845	-1.724190845	-1.724190845	-1.724190845	-1.724190845
ENSG00000284543.1	-8.156915877	-8.156915877	-8.156915877	-8.156915877	-8.156915877	-8.156915877	-8.156915877	-8.156915877	-8.156915877	-8.156915877	-8.156915877	-8.156915877	-8.156915877	-8.156915877	-8.156915877	-8.156915877	-8.156915877	-8.156915877	-8.156915877	-8.156915877	-8.156915877	-8.156915877	-8.156915877	-8.156915877
ENSG00000229167.1	-4.098315151	-4.098315151	-4.098315151	-4.098315151	-4.098315151	-4.098315151	-4.098315151	-4.098315151	-4.098315151	-4.098315151	-4.098315151	-4.098315151	-4.098315151	-4.098315151	-4.098315151	-4.098315151	-4.098315151	-4.098315151	-4.098315151	-4.098315151	-4.098315151	-4.098315151	-4.098315151	-4.098315151
ENSG00000142910.15	-7.257896257	-7.257896257	-7.257896257	-7.257896257	-7.257896257	-7.257896257	-7.257896257	-7.257896257	-7.257896257	-7.257896257	-7.257896257	-7.257896257	-7.257896257	-7.257896257	-7.257896257	-7.257896257	-7.257896257	-7.257896257	-7.257896257	-7.257896257	-7.257896257	-7.257896257	-4.809401571	-7.257896257
ENSG00000121764.11	-1.104995212	-6.21210138	-6.21210138	-6.21210138	-6.21210138	-6.21210138	-0.585128675	-6.21210138	0.366794353	-6.21210138	-6.21210138	-6.21210138	-6.21210138	-6.21210138	-0.39291404	-6.21210138	-6.21210138	-6.21210138	0.072942878	-6.21210138	-2.297751357	-6.21210138	-0.567002429	-2.195524573
ENSG00000162517.12	-3.773871949	5.15882863	4.865697718	5.360023111	4.29252301	5.100196446	5.891731274	5.473478157	5.471532658	6.527704877	6.118494221	5.707308606	5.920896884	5.45269731	5.258490396	5.075584572	5.345337131	4.868021951	6.072731059	5.514352964	5.073728768	6.40243348	6.864795721	5.478934421
ENSG00000235790.7	-6.005042997	1.817861157	2.143952601	-6.005042997	-3.550443199	-6.005042997	-6.005042997	0.641143372	-6.005042997	-6.005042997	-6.005042997	-6.005042997	-6.005042997	-6.005042997	-6.005042997	-6.005042997	0.642368053	-6.005042997	-6.005042997	-6.005042997	-0.050762495	-0.549359659	-6.005042997	-3.743143438
ENSG00000264078.1	-3.798191426	0.055639265	-3.798191426	-3.798191426	-3.798191426	-3.798191426	-3.798191426	-0.474144832	-3.798191426	-3.798191426	-3.798191426	-3.798191426	0.504925276	-3.798191426	-3.798191426	-3.798191426	-3.798191426	-3.798191426	-3.798191426	-3.798191426	-3.798191426	-3.798191426	-3.798191426	-3.798191426
ENSG00000084636.17	-8.069498815	-8.069498815	-8.069498815	-8.069498815	-8.069498815	-8.069498815	-8.069498815	-8.069498815	-8.069498815	-5.913874402	-8.069498815	-8.069498815	-8.069498815	-8.069498815	-8.069498815	-8.069498815	-8.069498815	-8.069498815	-8.069498815	-8.069498815	0.55685718	-8.069498815	-8.069498815	1.095986293
ENSG00000121753.12	-7.812397919	-7.812397919	-7.812397919	-7.812397919	-5.357798121	-7.812397919	-7.812397919	-7.812397919	-7.812397919	-7.812397919	-7.812397919	-7.812397919	-7.812397919	-7.812397919	1.68344776	-7.812397919	-7.812397919	-7.812397919	-7.812397919	0.466980037	-7.812397919	-7.812397919	-7.812397919	-7.812397919
ENSG00000266580.1	-1.139228344	-1.139228344	-1.139228344	-1.139228344	-1.139228344	-1.139228344	-1.139228344	-1.139228344	-1.139228344	-1.139228344	-1.139228344	-1.139228344	-1.139228344	-1.139228344	-1.139228344	-1.139228344	-1.139228344	-1.139228344	-1.139228344	-1.139228344	-1.139228344	-1.139228344	-1.139228344	-1.139228344
ENSG00000254545.1	-3.960079109	-3.960079109	-3.960079109	-3.960079109	-3.960079109	-3.960079109	-3.960079109	-3.960079109	-3.960079109	-3.960079109	-3.960079109	-3.960079109	-3.960079109	-3.960079109	-3.960079109	-3.960079109	-3.960079109	-3.960079109	-3.960079109	-3.960079109	-3.960079109	-3.960079109	-3.960079109	-3.960079109
ENSG00000134668.12	-7.681852969	-7.681852969	-7.681852969	-7.681852969	-7.681852969	-7.681852969	-7.681852969	-7.681852969	-7.681852969	-7.681852969	-7.681852969	-7.681852969	-7.681852969	-7.681852969	-7.681852969	-7.681852969	-7.681852969	-7.681852969	-7.681852969	-7.681852969	-7.681852969	-7.681852969	-7.681852969	-7.681852969
ENSG00000203620.2	-6.031491534	-6.031491534	-6.031491534	-6.031491534	-6.031491534	-6.031491534	-6.031491534	-6.031491534	-6.031491534	-6.031491534	-6.031491534	-6.031491534	-6.031491534	-6.031491534	-6.031491534	-6.031491534	-6.031491534	-6.031491534	-6.031491534	-6.031491534	-6.031491534	-6.031491534	-6.031491534	-6.031491534
ENSG00000269967.1	-4.088517524	-4.088517524	-4.088517524	-4.088517524	-4.088517524	-4.088517524	-4.088517524	2.6211728	-4.088517524	-4.088517524	-4.088517524	-4.088517524	-4.088517524	-4.088517524	-4.088517524	-4.088517524	-4.088517524	-4.088517524	-4.088517524	-4.088517524	-4.088517524	-4.088517524	-4.088517524	-4.088517524
ENSG00000184007.18	5.702878889	6.009734682	6.420496404	5.951362476	5.889912024	4.882147635	5.280176118	5.424159915	5.785495824	6.072918501	4.833956118	5.841800376	6.244964284	5.701030151	6.24694767	5.790196553	4.528090941	5.11177821	6.123852276	3.362761624	5.219591721	6.390499632	5.276686602	5.278668406
ENSG00000228634.1	-3.905321301	-3.905321301	-3.905321301	-1.599891081	-3.905321301	-3.905321301	-3.905321301	-0.04514881	0.088931871	1.09920393	3.148474582	-3.905321301	-3.905321301	-1.495526132	-3.905321301	2.331406472	-3.905321301	-3.905321301	4.36578029	-3.905321301	0.009028721	4.107666249	-3.905321301	-3.905321301
ENSG00000121774.17	4.619169463	4.365986829	4.844447055	3.29730324	2.957392638	4.603370115	5.473066354	4.614687145	5.046404768	4.713087809	5.061864957	1.477511157	0.261937138	4.502126909	4.09660212	4.436006824	3.266321382	3.028548286	5.262572782	2.893944908	4.641809701	2.026742478	2.892778786	5.124055584
ENSG00000203325.3	3.506397239	1.071621286	-0.204597195	-1.871272829	-4.17670305	-4.17670305	3.712278093	1.923648397	-4.17670305	1.449111063	-4.17670305	3.115499283	-4.17670305	-0.37534092	0.186084773	-4.17670305	-1.16073267	-4.17670305	-4.17670305	-4.17670305	0.688993907	-4.17670305	-4.17670305	-4.17670305
ENSG00000121775.17	2.753995752	-4.226935236	-6.352780278	2.640628434	4.590047197	4.148512015	-6.352780278	4.601585396	3.636862125	-6.352780278	2.356531912	1.801992627	-4.10540495	-6.352780278	4.558483719	3.222062382	-4.168650678	-0.297702541	-6.352780278	4.227487658	1.740874907	3.403514464	3.729909578	3.885863038
ENSG00000266203.1	-0.77394388	-0.77394388	6.323202764	-0.77394388	-0.77394388	-0.77394388	-0.77394388	-0.77394388	-0.77394388	5.357651568	-0.77394388	-0.77394388	-0.77394388	-0.77394388	-0.77394388	-0.77394388	-0.77394388	-0.77394388	-0.77394388	-0.77394388	-0.77394388	-0.77394388	-0.77394388	-0.77394388
ENSG00000276493.1	-3.076176174	-3.076176174	-3.076176174	-3.076176174	-3.076176174	-3.076176174	-3.076176174	-3.076176174	-3.076176174	-3.076176174	-3.076176174	-3.076176174	-3.076176174	-3.076176174	-3.076176174	-3.076176174	-3.076176174	-3.076176174	-3.076176174	-3.076176174	-3.076176174	-3.076176174	-3.076176174	-3.076176174
ENSG00000025800.13	5.222884056	4.642520987	5.039780866	3.245066268	5.156461108	5.705828517	5.275800193	3.859697028	3.869012438	2.939579685	3.856458826	4.944383379	5.036534798	4.271084684	5.123430608	4.61570698	4.601990313	0.380574464	3.292475413	5.871744086	3.063513103	4.357112832	4.56788037	5.192530388
ENSG00000250135.1	-4.272843782	-4.272843782	-4.272843782	-4.272843782	-4.272843782	-4.272843782	-4.272843782	-4.272843782	-4.272843782	-4.272843782	-4.272843782	-4.272843782	-4.272843782	-4.272843782	-4.272843782	-4.272843782	-4.272843782	-4.272843782	-4.272843782	-4.272843782	-4.272843782	-4.272843782	-4.272843782	-4.272843782
ENSG00000084652.15	5.966619572	5.478119083	5.450269611	4.61209411	4.346235114	4.965231993	5.195864762	5.083076823	3.918583426	5.693139586	4.379254876	5.008357738	4.484465837	3.066663343	4.282648908	2.945210357	4.87841288	5.618634092	4.741167786	5.30651535	5.86447022	4.39579167	5.728018989	5.489491375
ENSG00000160050.14	-4.113442003	2.130632532	-6.351756727	-4.046326507	3.02388734	2.360570172	1.936844706	1.825514514	2.721608648	1.199783765	-1.616232757	-3.871362044	3.8317999	1.990536462	3.448562872	0.435229524	2.919116495	2.997089286	1.694575269	3.342439537	1.278245412	-6.351756727	2.451878035	3.042560092
ENSG00000224066.1	-5.297505836	-5.297505836	-5.297505836	-5.297505836	-5.297505836	-5.297505836	-3.288107746	-5.297505836	-5.297505836	-5.297505836	-5.297505836	-5.297505836	-0.343986427	-1.496143706	-5.297505836	-5.297505836	-5.297505836	-1.647067692	-5.297505836	0.115325769	-5.297505836	-5.297505836	-5.297505836	-5.297505836
ENSG00000160051.11	3.588094603	-6.166261303	-3.941787582	-6.166261303	-3.711661505	-6.166261303	-2.833062824	-6.166261303	-6.166261303	3.555128337	-6.166261303	-1.894088436	-1.8631446	4.172694107	-6.166261303	-3.739407891	3.800325085	-6.166261303	-6.166261303	0.640285442	-6.166261303	-6.166261303	-6.166261303	-6.166261303
ENSG00000222046.2	-5.759351685	-5.759351685	-5.759351685	-5.759351685	-5.759351685	3.296199828	-2.941261071	-5.759351685	-5.759351685	-5.759351685	-5.759351685	-5.759351685	-5.759351685	-5.759351685	-5.759351685	-0.017175039	-5.759351685	-0.320518319	-5.759351685	-1.167676297	-5.759351685	-5.759351685	-5.759351685	-5.759351685
ENSG00000160055.19	-3.08989173	-6.693413249	-6.693413249	3.229935791	2.812439754	3.186926518	3.24982855	3.598957416	0.585897588	3.963701482	3.279026901	-6.693413249	4.07158817	-0.858452973	2.185522961	2.667607251	0.352591368	2.113544871	4.120300791	4.678160578	2.294701319	2.830512634	-6.693413249	2.912485264
ENSG00000084623.11	5.91149746	6.933532401	7.668206153	6.197146797	6.911819032	6.575735939	6.700590049	7.131501908	6.538159667	6.643401333	6.785099277	5.951034199	6.144031722	6.864332322	6.227554132	6.844127911	7.789371707	3.617307202	6.53751695	7.044955241	7.492249003	7.39047152	6.876150169	6.898593653
ENSG00000220785.7	-4.184854882	-6.423169606	-6.423169606	-6.423169606	-6.423169606	-6.423169606	-0.552886276	-6.423169606	-6.423169606	-6.423169606	-6.423169606	1.302728652	-6.423169606	1.899818328	-6.423169606	2.368307685	1.516834095	-6.423169606	-6.423169606	-6.423169606	-6.423169606	-6.423169606	-3.97467492	-6.423169606
ENSG00000183615.5	-4.76166555	-4.76166555	-4.76166555	-4.76166555	-4.76166555	-2.432978695	-4.76166555	-4.76166555	-4.76166555	-4.76166555	-2.540449857	-4.76166555	-4.76166555	-4.76166555	-0.398877727	-4.76166555	-4.76166555	-4.76166555	-4.76166555	-4.76166555	-4.76166555	-4.76166555	-4.76166555	-2.499765991
ENSG00000182866.16	8.909834536	9.089857126	8.80617043	8.910110417	9.009062684	8.988692178	8.7210443	9.258577009	8.868916373	8.952359349	8.290014875	8.479394817	8.163441336	8.528673407	8.936517672	8.338287097	8.769374524	9.124476568	8.341649403	8.763346143	8.731620018	7.920255762	8.448831044	8.943494596
ENSG00000277617.1	-2.913668644	-2.913668644	-2.913668644	-2.913668644	-2.913668644	-2.913668644	-2.913668644	-2.913668644	-2.913668644	-2.913668644	-2.913668644	-2.913668644	-2.913668644	-2.913668644	-2.913668644	2.256959448	-2.913668644	-2.913668644	-2.913668644	-2.913668644	-2.913668644	-2.913668644	-2.913668644	-2.913668644
ENSG00000252450.1	-1.672660544	-1.672660544	1.388563999	-1.672660544	-1.672660544	-1.672660544	0.336737546	-1.672660544	-1.672660544	-1.672660544	-1.672660544	-1.672660544	-1.672660544	4.048927158	-1.672660544	-1.672660544	-1.672660544	-1.672660544	-1.672660544	-1.672660544	-1.672660544	-1.672660544	-1.672660544	-1.672660544
ENSG00000116478.11	6.884417216	7.544575436	6.871568773	6.804667275	6.090361363	7.468902399	6.989316451	6.161666099	6.576849588	5.498211225	6.431917881	5.963975546	6.061996451	6.234177987	6.863077621	5.74906395	6.382410708	2.160169689	6.582748234	4.869215401	5.12177553	6.489212435	6.18340582	5.825102135
ENSG00000175130.6	1.674458222	3.950733334	-5.621770968	3.549905412	-5.621770968	-5.621770968	3.752671097	-3.160413312	3.981284872	-3.466146555	3.112572775	4.349959015	-5.621770968	4.168361948	3.435611148	-5.621770968	4.188422909	-3.343076592	-3.285026817	-3.130588327	3.444196574	-5.621770968	-2.311878073	2.861420925
ENSG00000233775.1	-4.31546712	-4.31546712	-4.31546712	-4.31546712	-4.31546712	-4.31546712	-4.31546712	-4.31546712	-4.31546712	-4.31546712	-4.31546712	-4.31546712	-4.31546712	-4.31546712	-4.31546712	-4.31546712	-4.31546712	-4.31546712	-4.31546712	-4.31546712	-4.31546712	-1.482263825	-4.31546712	-4.31546712
ENSG00000162526.6	-5.9886746	-5.9886746	-5.9886746	-5.9886746	-2.672062399	-5.9886746	-3.170583986	-5.9886746	-5.9886746	-5.9886746	-5.9886746	-5.9886746	-5.9886746	-5.9886746	-5.9886746	-5.9886746	-5.9886746	-5.9886746	-5.9886746	-5.9886746	-5.9886746	-5.9886746	-5.9886746	-5.9886746
ENSG00000225828.1	3.279186064	-6.365513768	-6.365513768	-6.365513768	2.431108096	1.174265699	1.216793475	2.751879338	-6.365513768	-6.365513768	-6.365513768	-6.365513768	0.361713817	0.008930836	-0.388553949	-3.938660356	-6.365513768	-6.365513768	-6.365513768	-6.365513768	-0.305981014	-6.365513768	-6.365513768	-6.365513768
ENSG00000160058.18	4.610834935	4.512953461	5.482650098	4.153493592	3.962526623	3.78632667	5.251778786	4.330450782	3.937239443	4.684349844	4.179806023	3.218055127	2.494576852	3.993909038	3.985299031	5.155829697	4.811947508	3.618037889	3.663089665	-2.914105247	-1.665039659	3.878017952	4.267726699	4.698701433
ENSG00000224333.1	-4.867148799	-4.867148799	-2.642675078	-4.867148799	-4.867148799	-4.867148799	-4.867148799	-4.867148799	-4.867148799	-4.867148799	-4.867148799	-4.867148799	-4.867148799	-4.867148799	-4.867148799	-4.867148799	-4.867148799	-4.867148799	-4.867148799	-4.867148799	-4.867148799	-4.867148799	-4.867148799	-4.867148799
ENSG00000270850.1	-3.30492876	-3.30492876	-3.30492876	-3.30492876	-3.30492876	-3.30492876	-3.30492876	-3.30492876	-3.30492876	-3.30492876	-3.30492876	-3.30492876	-3.30492876	-3.30492876	-3.30492876	-3.30492876	-3.30492876	-3.30492876	-3.30492876	-3.30492876	-3.30492876	-3.30492876	-3.30492876	-3.30492876
ENSG00000229259.1	-5.705883297	-5.705883297	-5.705883297	-5.705883297	-5.705883297	-5.705883297	-5.705883297	-5.705883297	-5.705883297	-5.705883297	-5.705883297	-5.705883297	-5.705883297	-5.705883297	-5.705883297	-5.705883297	-5.705883297	-5.705883297	-5.705883297	-5.705883297	-5.705883297	-5.705883297	-5.705883297	-5.705883297
ENSG00000263529.2	-3.124920508	-3.124920508	-3.124920508	-3.124920508	-3.124920508	-3.124920508	-3.124920508	-3.124920508	-3.124920508	-3.124920508	-3.124920508	-3.124920508	-3.124920508	-3.124920508	-3.124920508	-3.124920508	-3.124920508	-3.124920508	-3.124920508	-3.124920508	-3.124920508	-3.124920508	-3.124920508	-3.124920508
ENSG00000254553.1	-6.642426414	-6.642426414	-6.642426414	-6.642426414	-6.642426414	-6.642426414	-6.642426414	-6.642426414	-6.642426414	-6.642426414	-6.642426414	-6.642426414	-6.642426414	-6.642426414	-6.642426414	-6.642426414	-6.642426414	-6.642426414	-6.642426414	-6.642426414	-6.642426414	-6.642426414	-6.642426414	-6.642426414
ENSG00000273274.1	-8.538984099	-8.538984099	-8.538984099	-8.538984099	-8.538984099	-8.538984099	-8.538984099	-8.538984099	-8.538984099	-8.538984099	-8.538984099	-8.538984099	-8.538984099	-8.538984099	-8.538984099	-8.538984099	-8.538984099	-8.538984099	-8.538984099	-8.538984099	-8.538984099	-8.538984099	-8.538984099	-8.538984099
ENSG00000160062.14	-7.679815263	-7.679815263	-7.679815263	-7.679815263	-7.679815263	-7.679815263	-7.679815263	-5.218457607	-7.679815263	-7.679815263	-7.679815263	-7.679815263	-7.679815263	-7.679815263	-7.679815263	-7.679815263	-7.679815263	-7.679815263	-7.679815263	-7.679815263	-7.679815263	-7.679815263	-7.679815263	-7.679815263
ENSG00000176261.15	2.439311687	4.059954782	2.145659578	2.150854133	2.819770268	-0.068892375	4.368083875	0.825024654	0.776173825	1.491841062	2.198883202	2.886573337	3.592142413	0.301327434	3.0748498	0.322146013	-1.637114354	3.018524031	1.593939654	4.320084488	2.498233121	1.670269024	1.071072571	1.297544594
ENSG00000200591.1	-1.563726173	-1.563726173	-1.563726173	-1.563726173	-1.563726173	-1.563726173	-1.563726173	-1.563726173	-1.563726173	-1.563726173	-1.563726173	-1.563726173	-1.563726173	-1.563726173	-1.563726173	-1.563726173	-1.563726173	-1.563726173	-1.563726173	-1.563726173	-1.563726173	-1.563726173	-1.563726173	-1.563726173
ENSG00000162521.18	5.276189084	4.833799467	5.212480021	5.169063423	3.739918218	4.945025076	4.876045919	3.710666616	4.303076936	4.296090651	4.368033819	4.832487749	4.109826814	4.234059661	4.847063998	4.90854896	4.598034822	4.914926817	5.096242877	5.030933557	4.851214961	5.713783708	5.082083654	4.922321684
ENSG00000162520.14	-6.65907148	-6.65907148	-6.65907148	-6.65907148	-6.65907148	-6.65907148	-6.65907148	-6.65907148	-6.65907148	-6.65907148	-6.65907148	-6.65907148	-6.65907148	-6.65907148	-6.65907148	-6.65907148	-6.65907148	-6.65907148	-6.65907148	-6.65907148	-6.65907148	-6.65907148	-6.65907148	-6.65907148
ENSG00000224409.1	-3.517009674	-3.517009674	-3.517009674	-3.517009674	-3.517009674	-3.517009674	-3.517009674	-3.517009674	-3.517009674	-3.517009674	-3.517009674	-3.517009674	-3.517009674	-3.517009674	-3.517009674	-3.517009674	-3.517009674	-3.517009674	-3.517009674	-3.517009674	-3.517009674	-3.517009674	-3.517009674	-3.517009674
ENSG00000162522.10	-7.433607253	-3.579776562	-7.433607253	-7.433607253	-7.433607253	-7.433607253	-7.433607253	-7.433607253	-7.433607253	-7.433607253	-7.433607253	-7.433607253	-3.434262997	-7.433607253	-7.433607253	-7.433607253	-7.433607253	-7.433607253	-7.433607253	-7.433607253	-7.433607253	-7.433607253	-7.433607253	-7.433607253
ENSG00000134684.10	4.272828197	5.652176352	5.521589556	4.949685347	2.899367805	3.25891639	4.98594064	2.90397889	3.545619103	5.659115091	4.720691903	4.571237039	4.935640653	4.526215074	5.099590933	4.799554618	5.153135179	4.426254996	4.51733285	4.942461853	4.435192488	5.18190197	5.360565238	5.327960524
ENSG00000116497.17	3.918101491	2.267423689	2.510288347	2.544550362	2.055909401	-4.880344997	2.677539607	3.393465703	1.572723792	3.272821398	3.208096938	1.162516249	2.998837954	3.28062058	3.898827186	1.581832867	3.343887236	2.922112063	1.311629672	3.236243187	2.255888475	2.848067476	4.796799715	2.744113301
ENSG00000160097.16	-6.507390144	-0.096054286	-6.507390144	-6.507390144	-6.507390144	-6.507390144	-6.507390144	-6.507390144	0.519948991	-6.507390144	-6.507390144	-6.507390144	-6.507390144	-6.507390144	-6.507390144	-6.507390144	-6.507390144	-6.507390144	-6.507390144	-6.507390144	-6.507390144	-6.507390144	-6.507390144	-6.507390144
ENSG00000121905.9	-5.850578336	-5.850578336	-5.850578336	-5.850578336	-5.850578336	-5.850578336	-5.850578336	-5.850578336	-5.850578336	-5.850578336	-5.850578336	-5.850578336	-5.850578336	-5.850578336	-5.850578336	-5.850578336	-5.850578336	-5.850578336	-5.850578336	-5.850578336	-5.850578336	-5.850578336	-5.850578336	-5.850578336
ENSG00000121900.18	-5.359924874	-5.359924874	-5.359924874	-5.359924874	-5.359924874	-5.359924874	-5.359924874	-5.359924874	-5.359924874	-5.359924874	-5.359924874	-5.359924874	-5.359924874	-5.359924874	-5.359924874	-5.359924874	-5.359924874	-5.359924874	-5.359924874	-5.359924874	-5.359924874	-5.359924874	-5.359924874	-5.359924874
ENSG00000116514.16	2.78562028	-4.11528988	-2.65374453	0.877911953	-3.786535124	-6.241134922	-6.241134922	-6.241134922	-6.241134922	-4.085510509	3.313236519	-6.241134922	-6.241134922	3.998364375	3.559184677	-6.241134922	4.770032021	3.875842156	1.034629212	-3.749952281	4.018331721	2.485872561	-6.241134922	3.667925762
ENSG00000278966.2	-4.722608075	-4.722608075	-4.722608075	-2.417177854	-4.722608075	-4.722608075	-4.722608075	-4.722608075	-4.722608075	-4.722608075	-2.501392381	-4.722608075	-4.722608075	-4.722608075	-4.722608075	-4.722608075	-4.722608075	-4.722608075	-4.722608075	-4.722608075	-4.722608075	-4.722608075	-4.722608075	-4.722608075
ENSG00000217644.5	-3.93021982	-3.93021982	-3.93021982	-3.93021982	-3.93021982	-3.93021982	-3.93021982	-3.93021982	-3.93021982	-3.93021982	-3.93021982	-3.93021982	-3.93021982	-3.93021982	-3.93021982	-3.93021982	-3.93021982	-3.93021982	-3.93021982	-3.93021982	-3.93021982	-3.93021982	-3.93021982	-3.93021982
ENSG00000239670.1	-4.64451758	-4.64451758	-4.64451758	-4.64451758	-4.64451758	-4.64451758	-4.64451758	-4.64451758	-4.64451758	-4.64451758	-4.64451758	-4.64451758	-4.64451758	-4.64451758	-4.64451758	-4.64451758	-4.64451758	-4.64451758	-4.64451758	-4.64451758	-4.64451758	-4.64451758	-4.64451758	-4.64451758
ENSG00000236065.2	-5.605546348	-5.605546348	-5.605546348	-5.605546348	-5.605546348	-5.605546348	-5.605546348	-5.605546348	-5.605546348	-5.605546348	-3.384330655	-5.605546348	-5.605546348	-5.605546348	-5.605546348	-5.605546348	-5.605546348	-5.605546348	0.679497909	-5.605546348	1.842575597	-5.605546348	-5.605546348	-5.605546348
ENSG00000004455.16	4.663565039	5.179128422	4.661206058	4.487513866	3.257667149	5.416780492	4.831175213	4.157650636	0.7534527	3.186522075	3.843008315	5.000821313	5.24494215	4.723171495	3.855241477	4.987836349	5.659134079	4.092997483	4.262470156	4.716746824	3.701676719	4.177327983	4.7420084	5.309808394
ENSG00000276645.1	-3.321753382	3.301367451	-3.321753382	-3.321753382	-3.321753382	-3.321753382	-3.321753382	-3.321753382	-3.321753382	-3.321753382	-3.321753382	2.801488952	-3.321753382	-3.321753382	-3.321753382	-3.321753382	-3.321753382	-3.321753382	4.19648738	-3.321753382	2.39574336	-0.488550088	0.523775609	-3.321753382
ENSG00000142920.16	-7.57056099	0.856491338	-7.57056099	-5.26513077	-3.718079546	2.160680092	-7.57056099	3.253565389	-4.99070565	-7.57056099	2.045716639	3.262360227	-5.323185662	-1.053383527	0.754597747	3.079979249	-0.824574016	-5.291866614	-7.57056099	3.406976912	1.404159614	2.133706568	2.685197917	2.870742598
ENSG00000278997.1	-5.300691767	-5.300691767	-5.300691767	-5.300691767	-5.300691767	-5.300691767	-2.482601154	-5.300691767	-5.300691767	-5.300691767	1.939406302	-2.820297084	-5.300691767	-5.300691767	-5.300691767	-5.300691767	-5.300691767	-5.300691767	-2.963947616	-5.300691767	-5.300691767	-5.300691767	-5.300691767	-5.300691767
ENSG00000116525.13	0.764326772	3.882823811	4.520635	3.422129518	-0.631188935	1.988927222	-0.067150891	-6.723399677	0.95699991	1.545959357	4.014602735	2.417178691	1.562460855	0.152843387	3.690960529	-1.73970579	-2.799480269	3.611487404	1.255024861	3.108873496	3.62183515	-6.723399677	1.1397958	-0.388532176
ENSG00000279179.1	-1.700440892	-6.64284489	-6.64284489	-1.804798805	-6.64284489	-6.64284489	-6.64284489	-6.64284489	-0.141113502	-6.64284489	-6.64284489	-6.64284489	-6.64284489	2.289312941	-1.718659451	2.029859783	-6.64284489	-6.64284489	3.56669502	-6.64284489	-6.64284489	-6.64284489	-1.446406966	1.121262809
ENSG00000160094.14	2.542634945	-6.593040469	3.792950249	3.220801372	3.448862918	-4.264353614	-6.593040469	-6.593040469	2.894692736	1.967911271	2.025074164	4.239880748	2.994507122	2.300378658	-0.951022461	3.145985269	1.122077215	3.425565729	-0.384971274	1.92332355	-4.083956283	3.723605199	1.834488713	1.11977824
ENSG00000270115.1	-3.764744943	-3.764744943	-3.764744943	-3.764744943	-3.764744943	-3.764744943	-3.764744943	-3.764744943	-3.764744943	-3.764744943	-3.764744943	-3.764744943	-3.764744943	-3.764744943	-3.764744943	-3.764744943	-3.764744943	-3.764744943	-3.764744943	-3.764744943	-3.764744943	-3.764744943	-3.764744943	-3.764744943
ENSG00000184389.9	-4.889891261	-4.889891261	-4.889891261	-4.889891261	-4.889891261	-4.889891261	-4.889891261	-4.889891261	-4.889891261	-4.889891261	-4.889891261	-4.889891261	-4.889891261	-4.889891261	-4.889891261	-4.889891261	-4.889891261	-4.889891261	-4.889891261	-4.889891261	-4.889891261	-4.889891261	-4.889891261	-4.889891261
ENSG00000225313.5	-6.862485103	-6.862485103	-6.862485103	-6.862485103	-6.862485103	-6.862485103	-6.862485103	-6.862485103	1.265832316	-6.862485103	-6.862485103	-6.862485103	-1.744223367	-3.595252338	-0.056130661	-6.862485103	-6.862485103	-6.862485103	-6.862485103	-6.862485103	-6.862485103	-6.862485103	-6.862485103	-6.862485103
ENSG00000134686.18	1.326829026	1.930004013	2.215286827	-4.866351421	-7.171781641	-7.171781641	-4.353691028	2.192512255	3.784986677	-7.171781641	-7.171781641	2.037390581	0.202562535	-7.171781641	1.687019847	2.660247983	-7.171781641	-7.171781641	3.095813127	-7.171781641	-1.112248887	2.422440248	-1.403556232	1.061367442
ENSG00000284154.1	-1.535157021	-1.535157021	-1.535157021	-1.535157021	-1.535157021	-1.535157021	-1.535157021	-1.535157021	3.81641406	-1.535157021	-1.535157021	-1.535157021	2.464187236	-1.535157021	5.184539989	-1.535157021	-1.535157021	-1.535157021	-1.535157021	-1.535157021	-1.535157021	-1.535157021	-1.535157021	-1.535157021
ENSG00000222112.1	-3.115302505	-3.115302505	-3.115302505	-3.115302505	-3.115302505	-3.115302505	-3.115302505	-3.115302505	-3.115302505	-3.115302505	-3.115302505	-3.115302505	-3.115302505	-3.115302505	-3.115302505	-3.115302505	-3.115302505	-3.115302505	-3.115302505	-3.115302505	-3.115302505	-3.115302505	-3.115302505	3.150069025
ENSG00000233246.1	-3.82793877	-3.82793877	-3.82793877	-3.82793877	-3.82793877	-3.82793877	-3.82793877	-3.82793877	-3.82793877	-3.82793877	-3.82793877	-3.82793877	-3.82793877	-3.82793877	-3.82793877	-3.82793877	-3.82793877	-3.82793877	-3.82793877	-3.82793877	-3.82793877	-3.82793877	-3.82793877	-3.82793877
ENSG00000234512.1	-6.293246955	-6.293246955	-6.293246955	-6.293246955	-6.293246955	-6.293246955	-6.293246955	-6.293246955	-6.293246955	-6.293246955	-6.293246955	-6.293246955	-6.293246955	-6.293246955	-6.293246955	-6.293246955	-6.293246955	-6.293246955	-6.293246955	-6.293246955	-6.293246955	-6.293246955	-6.293246955	-6.293246955
ENSG00000121903.14	-7.265253486	-2.647478563	-7.265253486	-7.265253486	-7.265253486	-7.265253486	-7.265253486	-7.265253486	-7.265253486	-7.265253486	-7.265253486	-7.265253486	-7.265253486	-7.265253486	-7.265253486	-7.265253486	-7.265253486	-7.265253486	-7.265253486	-7.265253486	-7.265253486	-7.265253486	-7.265253486	-7.265253486
ENSG00000235907.2	-4.414862787	-4.414862787	-4.414862787	-4.414862787	-4.414862787	-4.414862787	-4.414862787	-4.414862787	-4.414862787	-4.414862787	-4.414862787	-4.414862787	-4.414862787	-4.414862787	-4.414862787	-4.414862787	-4.414862787	-4.414862787	-4.414862787	-4.414862787	-4.414862787	-4.414862787	-4.414862787	-4.414862787
ENSG00000121904.17	-9.039539063	-9.039539063	-9.039539063	-9.039539063	-9.039539063	-9.039539063	-5.32754113	-9.039539063	-9.039539063	-9.039539063	-9.039539063	-9.039539063	-9.039539063	-9.039539063	-9.039539063	-9.039539063	-9.039539063	-9.039539063	-9.039539063	-9.039539063	-9.039539063	-9.039539063	-9.039539063	-9.039539063
ENSG00000227000.2	-5.551296723	-5.551296723	-5.551296723	-5.551296723	-5.551296723	-5.551296723	-5.551296723	-5.551296723	-5.551296723	-5.551296723	-5.551296723	-5.551296723	-5.551296723	-5.551296723	-5.551296723	-5.551296723	-5.551296723	-5.551296723	-5.551296723	-5.551296723	-5.551296723	-5.551296723	-5.551296723	-5.551296723
ENSG00000176256.10	-6.213792368	-6.213792368	-6.213792368	-6.213792368	-6.213792368	-6.213792368	-6.213792368	-6.213792368	-6.213792368	-6.213792368	-6.213792368	-6.213792368	-6.213792368	-6.213792368	-6.213792368	-6.213792368	-6.213792368	-6.213792368	-6.213792368	-6.213792368	-6.213792368	-6.213792368	-6.213792368	-6.213792368
ENSG00000231163.5	-6.028932429	-6.028932429	-6.028932429	-6.028932429	-6.028932429	-6.028932429	-6.028932429	-6.028932429	-6.028932429	-6.028932429	-6.028932429	-6.028932429	-6.028932429	-6.028932429	-6.028932429	-6.028932429	-6.028932429	-6.028932429	-6.028932429	-6.028932429	-6.028932429	-6.028932429	-6.028932429	-6.028932429
ENSG00000201148.1	-1.736790882	-1.736790882	-1.736790882	-1.736790882	-1.736790882	-1.736790882	-1.736790882	-1.736790882	-1.736790882	-1.736790882	-1.736790882	-1.736790882	-1.736790882	-1.736790882	-1.736790882	-1.736790882	-1.736790882	-1.736790882	-1.736790882	-1.736790882	-1.736790882	-1.736790882	-1.736790882	-1.736790882
ENSG00000142698.14	-6.222217709	-6.222217709	-6.222217709	-6.222217709	-6.222217709	-6.222217709	-6.222217709	-6.222217709	-6.222217709	-6.222217709	-6.222217709	-6.222217709	-6.222217709	-6.222217709	-6.222217709	-6.222217709	-6.222217709	-6.222217709	-6.222217709	-6.222217709	-6.222217709	-6.222217709	-6.222217709	-6.222217709
ENSG00000270241.1	-3.652852063	-3.652852063	-3.652852063	-3.652852063	-3.652852063	-3.652852063	-3.652852063	-3.652852063	-3.652852063	-3.652852063	-3.652852063	-3.652852063	-3.652852063	-3.652852063	-3.652852063	-3.652852063	-3.652852063	-3.652852063	-3.652852063	-3.652852063	-3.652852063	-3.652852063	-3.652852063	-3.652852063
ENSG00000207941.1	-1.476263331	-1.476263331	-1.476263331	-1.476263331	-1.476263331	-1.476263331	-1.476263331	-1.476263331	-1.476263331	-1.476263331	-1.476263331	-1.476263331	-1.476263331	-1.476263331	-1.476263331	-1.476263331	-1.476263331	-1.476263331	-1.476263331	-1.476263331	-1.476263331	-1.476263331	-1.476263331	-1.476263331
ENSG00000163866.8	2.162226924	2.694960215	2.938207968	3.691383692	2.818963243	-3.221440227	-4.540204658	3.218399961	3.15389203	3.784808144	3.799291769	3.729833863	3.938576298	3.347359557	2.977979722	4.183237747	1.053189265	3.627435962	1.317488936	2.273146065	3.900423935	2.537147337	3.759331034	3.983766322
ENSG00000189280.3	-5.295377967	-5.295377967	-5.295377967	-5.295377967	-5.295377967	-5.295377967	-5.295377967	-5.295377967	-5.295377967	-5.295377967	-5.295377967	-5.295377967	-5.295377967	-5.295377967	-5.295377967	-5.295377967	-5.295377967	-5.295377967	-5.295377967	-5.295377967	-5.295377967	-5.295377967	-5.295377967	-5.295377967
ENSG00000189433.5	-6.362976045	-6.362976045	-6.362976045	-6.362976045	-6.362976045	-6.362976045	-6.362976045	-6.362976045	-6.362976045	-6.362976045	-6.362976045	-6.362976045	-6.362976045	-6.362976045	-6.362976045	-6.362976045	-6.362976045	-6.362976045	-6.362976045	-6.362976045	-6.362976045	-6.362976045	-6.362976045	-6.362976045
ENSG00000255811.1	-4.020583848	-4.020583848	-4.020583848	-4.020583848	-4.020583848	-4.020583848	-4.020583848	-4.020583848	-4.020583848	-4.020583848	-4.020583848	-4.020583848	-4.020583848	-4.020583848	-4.020583848	-4.020583848	-4.020583848	-4.020583848	-4.020583848	-4.020583848	-4.020583848	-4.020583848	-4.020583848	-4.020583848
ENSG00000188910.7	-6.112283682	-6.112283682	-6.112283682	-6.112283682	-6.112283682	-6.112283682	-6.112283682	-6.112283682	-6.112283682	-6.112283682	-6.112283682	-6.112283682	-6.112283682	-6.112283682	-6.112283682	-6.112283682	-6.112283682	-6.112283682	-6.112283682	-6.112283682	-6.112283682	-6.112283682	-6.112283682	-6.112283682
ENSG00000187513.8	-5.636975155	-5.636975155	-5.636975155	-5.636975155	-5.636975155	-5.636975155	-5.636975155	-5.636975155	-5.636975155	-5.636975155	-5.636975155	-5.636975155	-5.636975155	-5.636975155	-5.636975155	-5.636975155	-5.636975155	-5.636975155	-5.636975155	-5.636975155	-5.636975155	-5.636975155	-5.636975155	-5.636975155
ENSG00000230163.1	5.839187263	5.346255827	-4.383153927	4.286242417	-4.383153927	-2.054467072	-4.383153927	-4.383153927	-4.383153927	-2.227529514	4.84095989	1.423325157	5.795745337	-4.383153927	-4.383153927	-4.383153927	-4.383153927	-4.383153927	-4.383153927	-4.383153927	-4.383153927	-4.383153927	-4.383153927	-4.383153927
ENSG00000116544.11	-6.848765678	-6.848765678	-6.848765678	-1.254283387	-6.848765678	-6.848765678	-6.848765678	-6.848765678	-6.848765678	-6.848765678	-6.848765678	-2.576592811	-1.212826464	-6.848765678	-1.777336666	-6.848765678	-6.848765678	-6.848765678	-6.848765678	-6.848765678	-6.848765678	-6.848765678	-1.839363021	-1.430626912
ENSG00000241014.1	-6.599522561	-6.599522561	-6.599522561	3.939216323	4.686606026	0.703488079	-0.28338235	1.621991764	-6.599522561	-6.599522561	-1.109133983	-4.119127878	-3.512676881	0.047529132	-6.599522561	2.566420422	-4.415392961	3.116130941	-6.599522561	-6.599522561	-6.599522561	-6.599522561	-6.599522561	-2.278956389
ENSG00000271741.1	-6.48888787	-6.48888787	-6.48888787	-1.864851891	-6.48888787	-6.48888787	-6.48888787	-6.48888787	-6.48888787	-6.48888787	-6.48888787	-6.48888787	-6.48888787	-6.48888787	-6.48888787	-6.48888787	-6.48888787	-6.48888787	-6.48888787	-6.48888787	-6.48888787	-0.844674546	-6.48888787	-6.48888787
ENSG00000243749.1	1.422984241	0.63076504	1.478626438	0.967737102	0.0617348	1.535196944	0.22638768	-0.183081302	0.208339948	-0.54788174	-0.468325585	1.066555313	-0.186004618	-0.243592859	-1.828261995	-0.529786313	1.563483586	0.251896879	-0.078306486	-0.455295183	0.341079268	-1.906720476	0.456514153	0.396186862
ENSG00000163867.16	-0.3107203	-8.11876636	0.462562301	-0.431959699	1.092081688	1.367423613	-1.419869607	-1.608643867	-0.211982296	-0.215261653	0.062962799	-0.55804723	-2.102646737	-0.417831084	1.151757464	-0.554850737	1.323611048	1.776868581	0.8215331	-0.231596244	-8.11876636	-0.00661552	-0.705802126	0.863936428
ENSG00000233940.1	-3.792167639	-3.792167639	-3.792167639	-3.792167639	-3.792167639	-3.792167639	-3.792167639	-3.792167639	-3.792167639	-3.792167639	-3.792167639	-3.792167639	-3.792167639	-3.792167639	-3.792167639	-3.792167639	-3.792167639	-3.792167639	-3.792167639	-3.792167639	-3.792167639	-3.792167639	-3.792167639	-3.792167639
ENSG00000197056.9	3.201941878	2.163380786	-7.128510792	1.498347515	1.992296512	2.623074294	3.644719204	1.570804764	-2.180247072	-7.128510792	-3.544921233	-7.128510792	-3.514443305	2.192222826	1.780110221	2.091379689	-2.901799866	-1.823858776	3.678693569	3.241089334	-0.361260173	0.777991108	1.901163309	1.78772897
ENSG00000228348.1	-3.746169214	-3.746169214	-3.746169214	-1.440738994	-3.746169214	-3.746169214	-1.736771123	-1.284811558	-3.746169214	-3.746169214	-1.52495352	-3.746169214	-3.746169214	-1.336374045	-1.654495689	-3.746169214	-1.562039614	-3.746169214	-1.409425063	-1.254986573	-3.746169214	-3.746169214	-3.746169214	-0.643099418
ENSG00000116560.10	2.685234508	4.163524303	2.938893164	3.291058505	4.788542034	4.527020949	3.448336374	4.254266815	3.440188721	4.537412379	4.726253003	4.661632889	4.235027523	4.075711562	4.818373041	4.205657843	3.847877084	3.268240186	4.297073014	3.810384541	5.496276328	3.775786405	3.31744157	4.985678569
ENSG00000201868.1	-1.445889682	-1.445889682	-1.445889682	-1.445889682	-1.445889682	-1.445889682	-1.445889682	-1.445889682	-1.445889682	-1.445889682	-1.445889682	-1.445889682	-1.445889682	-1.445889682	-1.445889682	-1.445889682	-1.445889682	-1.445889682	-1.445889682	-1.445889682	-1.445889682	-1.445889682	-1.445889682	-1.445889682
ENSG00000146463.11	2.587623672	-7.79197899	-1.313626883	2.56351006	0.377059417	2.321055632	0.655130449	-2.266114463	2.266638747	-0.470427247	-3.269849699	2.924020668	2.932048955	0.471493043	0.007915942	2.756843118	-7.79197899	2.630558344	-5.455234839	-5.300796349	3.197337268	0.871052909	-0.341757129	1.168907902
ENSG00000240374.3	-3.134474814	-3.134474814	-3.134474814	-3.134474814	-3.134474814	-3.134474814	-3.134474814	-3.134474814	-3.134474814	3.986795312	-3.134474814	-3.134474814	-3.134474814	-3.134474814	-3.134474814	-3.134474814	-3.134474814	-3.134474814	-3.134474814	-3.134474814	-3.134474814	-3.134474814	-3.134474814	-3.134474814
ENSG00000201542.1	-2.139228344	-2.139228344	-2.139228344	-2.139228344	-2.139228344	-2.139228344	2.332153891	-2.139228344	-2.139228344	-2.139228344	-2.139228344	-2.139228344	-2.139228344	-2.139228344	-2.139228344	-2.139228344	-2.139228344	-2.139228344	-2.139228344	-2.139228344	-2.139228344	-2.139228344	-2.139228344	-2.139228344
ENSG00000229994.1	-0.390250479	0.565860617	0.057051053	0.506899722	-0.440132427	5.512086808	1.973785066	1.827658774	1.896432013	0.60337344	0.238920004	0.551884658	4.757187937	0.280914274	1.217765527	5.190548793	-0.758544312	-0.646000408	-0.020846434	-0.090788331	-1.306010509	0.300882756	0.326938937	2.89353898
ENSG00000227409.1	-3.733651174	1.951975077	-3.733651174	1.60375608	-3.733651174	3.493904358	-3.733651174	1.07597345	2.918490372	1.418375833	1.756737404	-3.733651174	-3.733651174	-3.733651174	1.810893306	-3.733651174	-3.733651174	-3.733651174	1.142192362	-3.733651174	-3.733651174	2.362104942	-0.42375828	-3.733651174
ENSG00000278702.1	-3.226691185	-3.226691185	-3.226691185	-3.226691185	-3.226691185	-3.226691185	-3.226691185	-3.226691185	-3.226691185	-3.226691185	-3.226691185	-3.226691185	-3.226691185	-3.226691185	-3.226691185	-3.226691185	-3.226691185	-3.226691185	-3.226691185	-3.226691185	-3.226691185	-3.226691185	-3.226691185	-3.226691185
ENSG00000142687.17	3.540514648	0.169720285	1.928930438	3.380894076	3.447287936	-0.785162992	3.614260619	4.103390833	3.728934582	3.787673566	2.619706284	3.520633521	3.861560507	3.959298295	3.871844447	4.234628423	0.979869286	2.577035369	4.228574399	0.77369436	4.22512962	3.163605563	4.281454561	3.898473474
ENSG00000236274.1	-4.861406721	2.961497433	-4.861406721	-2.555976501	-4.861406721	-4.861406721	-2.852008631	1.648715772	-4.861406721	2.690133771	-0.589808535	0.185761171	-0.307487568	-4.861406721	-4.861406721	-4.861406721	-4.861406721	4.444179314	-4.861406721	-4.861406721	-4.861406721	-4.861406721	1.401512441	2.429950537
ENSG00000020129.15	2.349158667	-7.154863471	-7.154863471	2.441059879	0.687877393	-4.826176615	3.051168479	0.953390198	0.894311297	3.321592313	-2.63273418	2.881220499	4.076108553	1.990132527	2.847108451	2.738212018	2.72211261	-7.154863471	-7.154863471	-3.798047348	3.964911434	2.148995752	1.272665712	3.683379882
ENSG00000239636.1	5.029877179	3.648973501	4.19919003	2.446066829	4.364667701	1.876821147	-2.890331362	3.136038269	4.703326387	2.291436472	-4.899729453	2.062281936	2.794802744	-4.899729453	3.655544367	1.495447821	-4.899729453	4.026271924	2.337812134	3.771882429	0.683002968	-4.899729453	1.363189709	-4.899729453
ENSG00000116819.6	-5.98735707	-5.98735707	-5.98735707	-5.98735707	-5.98735707	-5.98735707	-5.98735707	-5.98735707	-5.98735707	-5.98735707	-5.98735707	0.395466139	-5.98735707	-5.98735707	-5.98735707	-5.98735707	-5.98735707	-5.98735707	-5.98735707	-5.98735707	-5.98735707	-5.98735707	-5.98735707	-5.98735707
ENSG00000126067.11	4.18434765	4.41720596	4.039377402	4.864914846	3.527777604	4.30642952	3.662522249	-3.808939524	2.700093612	4.465385693	4.35151356	4.060315046	3.804607912	3.584223843	4.193739027	2.719680471	4.162822083	4.573086279	5.065726321	4.241102358	4.324322432	4.104737515	4.409906225	4.649970118
ENSG00000142686.7	3.245582529	3.845298424	-6.716657172	-4.411226952	-6.716657172	-6.716657172	-4.707259082	3.903621585	-4.136801831	4.073100293	-3.133067614	3.491295805	-4.469281844	3.963100635	-6.716657172	-6.716657172	-6.716657172	-6.716657172	3.849685474	-6.716657172	-6.716657172	2.470749339	-4.268162487	4.398383763
ENSG00000092853.13	-7.292980357	1.763940984	-3.320874502	-3.611593477	-7.292980357	-7.292980357	-5.283582266	-4.831622701	-3.839121083	3.831998407	1.138763837	2.665527041	-1.657041143	-0.775802893	2.889938248	-1.142520247	3.846134847	5.618743499	-4.956236206	-4.801797716	0.800674829	0.941601533	3.348285346	1.853302256
ENSG00000232335.1	-3.965442294	-3.965442294	-3.965442294	-3.965442294	-3.965442294	-3.965442294	-3.965442294	-3.965442294	-3.965442294	-3.965442294	2.508810155	-3.965442294	-3.965442294	-3.965442294	-3.965442294	-3.965442294	-3.965442294	-3.965442294	-3.965442294	-3.965442294	-3.965442294	-3.965442294	-3.965442294	-3.965442294
ENSG00000134698.10	0.961141041	3.685361802	2.752146644	3.433964454	2.181792384	3.969915806	3.731299617	0.949238799	-5.138589681	1.482341947	0.75849394	3.437694676	1.457029867	-1.99685732	1.284933172	3.756364055	1.165486899	3.307484158	3.514969851	2.519294211	-4.341991811	1.069821135	2.594054367	3.270226008
ENSG00000092847.11	2.825647777	3.678323617	2.138177158	3.123154829	2.638653188	3.404624654	2.413114206	0.236925058	2.167776819	0.838743494	1.748871023	1.683528975	2.49735584	2.948695619	2.783440758	1.495442193	3.297434114	3.131145208	2.701793585	-5.295828165	2.98120498	2.229980871	2.971964571	2.651870369
ENSG00000271164.1	-3.80718021	-3.80718021	-3.80718021	-3.80718021	-3.80718021	-3.80718021	-3.80718021	-3.80718021	-3.80718021	-3.80718021	-3.80718021	-3.80718021	-3.80718021	-3.80718021	-3.80718021	-3.80718021	-3.80718021	-3.80718021	-3.80718021	-3.80718021	-3.80718021	-3.80718021	-3.80718021	-3.80718021
ENSG00000271914.1	-3.520657451	-3.520657451	-3.520657451	-3.520657451	-3.520657451	-3.520657451	-3.520657451	-3.520657451	-3.520657451	-3.520657451	-3.520657451	-3.520657451	-3.520657451	-3.520657451	-3.520657451	-3.520657451	-3.520657451	-3.520657451	-3.520657451	-3.520657451	-3.520657451	-3.520657451	-3.520657451	-3.520657451
ENSG00000126070.19	-1.998460653	0.979314946	-0.303308901	1.353116226	0.738170188	0.443513368	1.467465545	0.614108142	1.034078385	-1.420500059	1.646997483	0.396577244	1.918128561	1.144559522	1.665705549	2.015098354	-1.037401073	1.477612054	0.560843919	-6.768965642	1.600367687	0.999959106	1.997649684	1.133096191
ENSG00000271554.1	-4.255435486	-4.255435486	-4.255435486	-4.255435486	-4.255435486	-4.255435486	-4.255435486	-4.255435486	-4.255435486	-4.255435486	-4.255435486	-4.255435486	-4.255435486	-4.255435486	-4.255435486	-4.255435486	-4.255435486	-4.255435486	-4.255435486	-4.255435486	-4.255435486	-4.255435486	-4.255435486	-4.255435486
ENSG00000232862.5	-5.600384643	-5.600384643	-5.600384643	-5.600384643	-5.600384643	-5.600384643	-5.600384643	-5.600384643	-5.600384643	-5.600384643	-5.600384643	-5.600384643	-5.600384643	-5.600384643	-5.600384643	-5.600384643	-5.600384643	-5.600384643	-5.600384643	-5.600384643	-5.600384643	-5.600384643	-5.600384643	-5.600384643
ENSG00000092850.11	-5.841127542	-5.841127542	-5.841127542	-5.841127542	-5.841127542	-5.841127542	-5.841127542	-5.841127542	-5.841127542	-5.841127542	-5.841127542	-5.841127542	-5.841127542	-5.841127542	-5.841127542	-5.841127542	-5.841127542	-5.841127542	-5.841127542	-5.841127542	-5.841127542	-5.841127542	-5.841127542	-5.841127542
ENSG00000116863.10	4.356239416	5.205882246	5.604454742	-5.595204404	4.657458702	2.876739634	4.429925301	-1.735031913	-5.595204404	5.061910327	5.640309131	5.124718626	6.086213104	5.341102917	6.479580052	6.054887007	-5.595204404	6.792723838	5.664671785	-3.104021763	6.197827823	4.29751271	3.782680538	5.206686679
ENSG00000171812.12	-7.080507665	-7.080507665	-7.080507665	-7.080507665	-7.080507665	-7.080507665	-7.080507665	-7.080507665	-7.080507665	-7.080507665	-7.080507665	-7.080507665	-7.080507665	-7.080507665	-7.080507665	-7.080507665	-7.080507665	-7.080507665	-7.080507665	-7.080507665	-7.080507665	-7.080507665	-7.080507665	-7.080507665
ENSG00000054116.11	5.106807104	5.671369326	2.012448113	3.188013848	4.503133545	5.00754791	2.806614779	3.965261444	4.592140625	5.001076995	3.831431581	4.207243556	4.507409521	3.216374733	4.213572119	4.420922821	4.510434671	4.342383925	4.733669254	4.925893013	5.61584027	4.095191702	3.244061288	4.347764498
ENSG00000116871.15	2.52382784	3.435719731	-5.030688086	-3.187127916	1.541460056	-4.077729023	1.216751636	-0.426280344	2.585771445	-7.255161808	-7.255161808	2.030120538	2.222909323	1.501057146	-7.255161808	1.659197295	2.436362571	-0.34318301	-1.509091739	2.193946315	2.930656845	3.49003624	-0.910824562	2.704276757
ENSG00000264592.2	-2.891300831	-2.891300831	-2.891300831	-2.891300831	-2.891300831	-2.891300831	-2.891300831	-2.891300831	-2.891300831	-2.891300831	-2.891300831	-2.891300831	-2.891300831	-2.891300831	-2.891300831	-2.891300831	-2.891300831	-2.891300831	-2.891300831	-2.891300831	-2.891300831	-2.891300831	-2.891300831	-2.891300831
ENSG00000054118.13	6.714030061	6.138668631	6.423044534	6.334051324	5.959764335	6.392637319	6.388255019	6.40871256	5.429606146	6.048096498	5.8030725	5.578786957	6.499040097	6.015457968	5.907432129	5.242633856	6.560999905	5.426443149	5.278860062	6.233436882	5.835445467	5.693188084	6.148036779	5.892095055
ENSG00000231849.1	-2.908109118	-2.908109118	-2.908109118	-2.908109118	-2.908109118	-2.908109118	-2.908109118	-2.908109118	-2.908109118	-2.908109118	-2.908109118	-2.908109118	-2.908109118	-2.908109118	-2.908109118	-2.908109118	-2.908109118	-2.908109118	-2.908109118	-2.908109118	-2.908109118	-2.908109118	-2.908109118	-2.908109118
ENSG00000214193.10	-7.018650372	-4.89280533	-7.018650372	-7.018650372	-7.018650372	-7.018650372	-7.018650372	-7.018650372	-7.018650372	-7.018650372	-7.018650372	-7.018650372	-7.018650372	-7.018650372	-7.018650372	-7.018650372	-7.018650372	3.078167122	-7.018650372	-7.018650372	2.553479361	-7.018650372	-7.018650372	-7.018650372
ENSG00000142694.6	-5.13328398	-5.13328398	-5.13328398	-5.13328398	-5.13328398	-5.13328398	-5.13328398	-5.13328398	-5.13328398	-5.13328398	-5.13328398	-5.13328398	-5.13328398	-5.13328398	-5.13328398	-5.13328398	-5.13328398	-5.13328398	-2.79653983	1.612422477	-5.13328398	-0.460508506	-5.13328398	-5.13328398
ENSG00000116883.8	-5.735221882	-5.735221882	-5.735221882	-5.735221882	-5.735221882	-5.735221882	-5.735221882	-5.735221882	-5.735221882	-5.735221882	-5.735221882	-5.735221882	-5.735221882	-5.735221882	-5.735221882	-5.735221882	-5.735221882	-5.735221882	-5.735221882	-5.735221882	-5.735221882	-5.735221882	-5.735221882	-5.735221882
ENSG00000196182.10	2.395667183	0.275850912	0.40192067	2.854965104	2.677225781	-7.339933399	1.932306766	-1.962596941	0.113402363	-7.339933399	4.059093034	1.516898625	4.795397136	3.991236194	3.82196715	3.992756089	3.06792193	3.623350006	5.137222686	0.268434057	2.724687604	3.183012307	0.378070219	2.05438342
ENSG00000181817.5	5.954896616	3.732591874	5.529755098	4.043018593	2.920049571	5.243552144	5.218170341	4.393878557	5.159304238	3.387353445	3.968284931	4.89285691	5.608229482	5.459486091	5.000107402	4.441535929	4.42237281	3.813706064	2.959624302	5.716519397	4.060969434	3.933945226	3.181455099	4.946881346
ENSG00000222821.1	-2.010241903	-2.010241903	-2.010241903	-2.010241903	-2.010241903	-2.010241903	-2.010241903	-2.010241903	-2.010241903	-2.010241903	-2.010241903	-2.010241903	-2.010241903	-2.010241903	-2.010241903	-2.010241903	-2.010241903	-2.010241903	-2.010241903	-2.010241903	-2.010241903	-2.010241903	-2.010241903	-2.010241903
ENSG00000116885.18	-6.336315677	-6.336315677	-6.336315677	-6.336315677	-6.336315677	-6.336315677	-6.336315677	-6.336315677	-6.336315677	-6.336315677	-6.336315677	-6.336315677	-6.336315677	-6.336315677	-6.336315677	-6.336315677	-6.336315677	-6.336315677	-6.336315677	-6.336315677	-6.336315677	-6.336315677	-6.336315677	-6.336315677
ENSG00000201448.1	-1.902528086	-1.902528086	-1.902528086	-1.902528086	-1.902528086	-1.902528086	-1.902528086	-1.902528086	-1.902528086	-1.902528086	-1.902528086	-1.902528086	-1.902528086	-1.902528086	-1.902528086	-1.902528086	-1.902528086	-1.902528086	-1.902528086	-1.902528086	-1.902528086	-1.902528086	-1.902528086	-1.902528086
ENSG00000116898.11	3.517486988	3.905082253	3.408387722	4.219433796	2.672512131	4.541791418	4.318793075	3.011725757	4.205665821	4.295626555	3.865384645	3.708625262	2.856202896	5.028141952	3.430573139	3.594530372	2.802005868	3.301296731	4.583916849	3.55048678	3.001365789	4.690393178	3.079419593	3.734226638
ENSG00000119535.17	3.058363083	1.351680069	-7.932446598	-7.932446598	-7.932446598	-7.932446598	-7.932446598	-7.932446598	-7.932446598	-7.932446598	-5.711230905	-7.932446598	-7.932446598	-7.932446598	-7.932446598	-7.932446598	-7.932446598	-7.932446598	-7.932446598	-7.932446598	-7.932446598	-7.932446598	-7.932446598	-7.932446598
ENSG00000230214.1	-3.921967967	-3.921967967	-3.921967967	-3.921967967	-3.921967967	-3.921967967	-3.921967967	-3.921967967	-3.921967967	-3.921967967	-3.921967967	-3.921967967	-3.921967967	-3.921967967	-3.921967967	-3.921967967	-3.921967967	-3.921967967	-3.921967967	-3.921967967	-3.921967967	-3.921967967	-3.921967967	-3.921967967
ENSG00000234481.1	-3.746169214	-3.746169214	-3.746169214	-3.746169214	-3.746169214	-3.746169214	-3.746169214	-3.746169214	-3.746169214	-3.746169214	-3.746169214	-3.746169214	-3.746169214	-3.746169214	-3.746169214	-3.746169214	-3.746169214	-3.746169214	-3.746169214	-3.746169214	-3.746169214	-3.746169214	-3.746169214	-3.746169214
ENSG00000163873.9	-8.1949389	-8.1949389	-8.1949389	-8.1949389	-8.1949389	-8.1949389	-8.1949389	-8.1949389	-8.1949389	-8.1949389	-8.1949389	-8.1949389	-8.1949389	-8.1949389	-8.1949389	-8.1949389	-8.1949389	-8.1949389	-8.1949389	-8.1949389	-8.1949389	-8.1949389	-8.1949389	-8.1949389
ENSG00000264698.1	-1.061225832	-1.061225832	-1.061225832	-1.061225832	-1.061225832	-1.061225832	-1.061225832	-1.061225832	-1.061225832	-1.061225832	-1.061225832	-1.061225832	-1.061225832	-1.061225832	-1.061225832	-1.061225832	-1.061225832	-1.061225832	-1.061225832	-1.061225832	-1.061225832	-1.061225832	-1.061225832	-1.061225832
ENSG00000207328.1	-1.632767817	-1.632767817	-1.632767817	-1.632767817	-1.632767817	-1.632767817	-1.632767817	-1.632767817	-1.632767817	-1.632767817	-1.632767817	-1.632767817	-1.632767817	-1.632767817	-1.632767817	-1.632767817	-1.632767817	-1.632767817	-1.632767817	-1.632767817	-1.632767817	-1.632767817	-1.632767817	-1.632767817
ENSG00000223944.1	-4.110469351	-4.110469351	-4.110469351	-4.110469351	-4.110469351	-4.110469351	-4.110469351	-4.110469351	-4.110469351	-4.110469351	-4.110469351	-4.110469351	-4.110469351	-4.110469351	-4.110469351	-4.110469351	-4.110469351	-4.110469351	-4.110469351	-4.110469351	-4.110469351	-4.110469351	-4.110469351	-4.110469351
ENSG00000252368.1	-1.672660544	-1.672660544	-1.672660544	-1.672660544	-1.672660544	-1.672660544	-1.672660544	-1.672660544	-1.672660544	-1.672660544	-1.672660544	-1.672660544	-1.672660544	-1.672660544	-1.672660544	-1.672660544	-1.672660544	-1.672660544	-1.672660544	-1.672660544	-1.672660544	-1.672660544	-1.672660544	-1.672660544
ENSG00000230451.2	-2.071209921	-2.071209921	-2.071209921	-2.071209921	-2.071209921	-2.071209921	-2.071209921	-2.071209921	-2.071209921	-2.071209921	-2.071209921	-2.071209921	-2.071209921	-2.071209921	-2.071209921	-2.071209921	-2.071209921	-2.071209921	-2.071209921	-2.071209921	-2.071209921	-2.071209921	-2.071209921	-2.071209921
ENSG00000233621.1	-5.337350237	-5.337350237	-5.337350237	-5.337350237	-5.337350237	4.780916313	-5.337350237	-2.875992582	-5.337350237	-5.337350237	-3.116134544	2.076096111	-5.337350237	4.637292892	-5.337350237	-5.337350237	-5.337350237	4.365022328	-2.150972305	-5.337350237	-5.337350237	-5.337350237	0.024634371	-5.337350237
ENSG00000163874.10	2.269287071	4.252173054	-4.274619752	4.031976656	5.472637926	2.56732597	-3.681002859	2.641527851	-3.045234199	2.992294308	5.504799702	4.259487396	3.970357986	5.706949467	4.370012934	4.307675378	6.00182279	6.095249757	5.27303224	5.119394282	6.440557176	4.616477038	3.906444413	5.591966104
ENSG00000283724.1	-0.798191426	-0.798191426	-0.798191426	-0.798191426	-0.798191426	-0.798191426	-0.798191426	-0.798191426	-0.798191426	-0.798191426	-0.798191426	-0.798191426	-0.798191426	-0.798191426	-0.798191426	-0.798191426	-0.798191426	-0.798191426	-0.798191426	-0.798191426	-0.798191426	-0.798191426	-0.798191426	-0.798191426
ENSG00000163875.15	6.044008206	5.242751426	5.295225244	5.670390957	5.256863224	6.059531471	5.956142614	4.393469876	5.021300147	5.178751853	5.061384757	5.095272344	4.321975042	4.470185873	5.455527151	3.691208826	4.337152403	4.773032378	4.148132881	4.929413351	3.392850393	4.106578832	4.63759983	5.281276489
ENSG00000263675.1	-0.798191426	6.515921146	-0.798191426	-0.798191426	-0.798191426	-0.798191426	-0.798191426	-0.798191426	7.355570627	-0.798191426	-0.798191426	4.436156951	-0.798191426	-0.798191426	-0.798191426	-0.798191426	-0.798191426	-0.798191426	-0.798191426	-0.798191426	-0.798191426	-0.798191426	5.083473553	-0.798191426
ENSG00000163877.10	3.139633204	0.073685083	3.791542427	1.944912665	0.565811725	3.84522475	-0.963644843	-0.034338956	2.706500545	-0.774275236	-3.417182196	2.57972746	3.781155778	1.153764187	-7.385406379	-7.385406379	0.446531764	3.659061262	-7.385406379	3.438737351	2.511826425	-7.385406379	1.762370318	-1.050538878
ENSG00000232273.1	-3.946583266	-3.946583266	-3.946583266	-3.946583266	-3.946583266	-3.946583266	-3.946583266	-3.946583266	-3.946583266	-3.946583266	-3.946583266	-3.946583266	-3.946583266	-3.946583266	-3.946583266	-3.946583266	-3.946583266	-3.946583266	-3.946583266	-3.946583266	-3.946583266	-3.946583266	-3.946583266	-3.946583266
ENSG00000237749.4	1.882151921	1.530848429	2.620148296	1.498361187	1.368036887	3.323858337	2.66151382	1.375863022	2.927039458	4.135340939	2.49347784	0.470676404	1.679624748	1.316000824	-0.78262088	1.335843053	-2.874294405	-2.874294405	-0.537550255	1.410334183	1.430971669	0.853962971	0.435598489	0.75665584
ENSG00000163879.10	-4.774519624	-7.012834348	-4.788360627	-7.012834348	-7.012834348	3.254168328	-7.012834348	-7.012834348	-7.012834348	1.103245273	-7.012834348	-7.012834348	-7.012834348	-7.012834348	-7.012834348	-7.012834348	-7.012834348	-7.012834348	2.949623325	-7.012834348	-7.012834348	0.85635107	-7.012834348	-7.012834348
ENSG00000134697.12	4.422606221	3.668635029	4.391439964	4.401266015	-4.92479221	4.854558469	1.469148307	2.061750152	4.252009707	-7.379392008	3.422165795	3.611238509	3.478861209	4.309383425	2.992976228	-2.395698122	4.162646294	4.198009556	-7.379392008	3.277223146	2.174839508	3.455640772	4.232942425	4.648807024
ENSG00000169218.13	-6.484224986	-6.484224986	-6.484224986	-6.484224986	-6.484224986	-6.484224986	-6.484224986	-6.484224986	-6.484224986	-6.484224986	-6.484224986	-6.484224986	-6.484224986	-6.484224986	-6.484224986	-6.484224986	-6.484224986	-6.484224986	-6.484224986	-6.484224986	-6.484224986	-6.484224986	-6.484224986	-6.484224986
ENSG00000116922.14	-4.767379161	-7.005693886	-2.730163852	-7.005693886	-7.005693886	-7.005693886	2.928651435	3.032144021	-2.057430166	-7.005693886	-7.005693886	2.549282803	2.690140402	-7.005693886	2.773354995	2.544090981	4.412882705	4.604078249	2.802315409	-7.005693886	-7.005693886	2.506175633	-4.5571992	-7.005693886
ENSG00000134690.10	4.21859071	-4.03516691	-6.161011952	-3.855581732	-6.161011952	-6.161011952	-4.151613861	-6.161011952	-6.161011952	4.206451655	-3.103436262	4.482478915	-3.913636623	3.130224067	-2.348545653	4.764152242	5.35681607	-3.882317576	6.177435181	4.48731698	-3.651927765	4.460602847	5.048711698	5.441737417
ENSG00000183317.16	-7.884239167	-7.884239167	-7.884239167	-7.884239167	-7.884239167	-7.884239167	-7.884239167	-7.884239167	-7.884239167	-7.884239167	-7.884239167	-7.884239167	-7.884239167	-7.884239167	-7.884239167	-7.884239167	-7.884239167	-7.884239167	-7.884239167	-7.884239167	-7.884239167	-7.884239167	-7.884239167	-7.884239167
ENSG00000200421.1	-1.535157021	-1.535157021	-1.535157021	-1.535157021	-1.535157021	-1.535157021	-1.535157021	-1.535157021	-1.535157021	-1.535157021	-1.535157021	-1.535157021	-1.535157021	-1.535157021	-1.535157021	0.891696391	-1.535157021	-1.535157021	-1.535157021	-1.535157021	-1.535157021	-1.535157021	-1.535157021	-1.535157021
ENSG00000214141.4	-5.776997204	-5.776997204	-5.776997204	-5.776997204	-5.776997204	-5.776997204	-5.776997204	-5.776997204	-5.776997204	-5.776997204	-5.776997204	-5.776997204	-5.776997204	-5.776997204	-5.776997204	-5.776997204	-5.776997204	-5.776997204	-5.776997204	-5.776997204	-5.776997204	-5.776997204	-5.776997204	-5.776997204
ENSG00000227416.2	-3.636134668	-3.636134668	-3.636134668	-3.636134668	-3.636134668	-3.636134668	-3.636134668	-3.636134668	-3.636134668	-3.636134668	-3.636134668	-3.636134668	-3.636134668	-3.636134668	-3.636134668	-3.636134668	-3.636134668	-3.636134668	-3.636134668	-3.636134668	-3.636134668	-3.636134668	-3.636134668	-3.636134668
ENSG00000185090.14	-6.450677921	-6.450677921	-6.450677921	-6.450677921	-6.450677921	-6.450677921	-6.450677921	-6.450677921	-6.450677921	-6.450677921	-6.450677921	-3.970283239	-6.450677921	-6.450677921	-6.450677921	-6.450677921	-6.450677921	-6.450677921	-6.450677921	3.366889977	-6.450677921	-6.450677921	-6.450677921	-6.450677921
ENSG00000233728.1	-4.342511943	-4.342511943	-4.342511943	-4.342511943	-4.342511943	-4.342511943	-4.342511943	-4.342511943	-4.342511943	-4.342511943	-4.342511943	-4.342511943	-4.342511943	-4.342511943	-4.342511943	-4.342511943	-4.342511943	-4.342511943	-4.342511943	-4.342511943	-4.342511943	-4.342511943	-4.342511943	-4.342511943
ENSG00000196449.3	3.126253473	-5.725771881	-5.725771881	-1.353116288	-5.725771881	-3.397085025	-5.725771881	-3.264414225	3.761961325	-2.741870051	-5.725771881	-5.725771881	-5.725771881	-5.725771881	2.176041276	0.592354841	-5.725771881	4.38619165	-5.725771881	-5.725771881	-5.725771881	-5.725771881	-5.725771881	2.710758705
ENSG00000197982.13	-0.503134693	-6.014775629	-6.014775629	0.231629032	-6.014775629	-6.014775629	-6.014775629	1.944670645	1.830869244	-6.014775629	-6.014775629	-6.014775629	-6.014775629	-6.014775629	-6.014775629	-6.014775629	1.625421693	-6.014775629	-6.014775629	0.213238477	0.552826407	-1.738305608	-1.005372973	-6.014775629
ENSG00000188786.9	3.533678495	3.347013262	-7.861406721	3.16848	3.145662032	3.164537133	0.200912029	-7.861406721	-7.861406721	1.356225558	3.253006788	-5.381012039	-1.354303863	3.284426154	-1.097730444	0.081828019	-7.861406721	-0.996334356	1.972452593	2.503144002	1.963025589	-5.028203427	-5.412912036	-7.861406721
ENSG00000235673.1	-4.323842731	-4.323842731	-4.323842731	-4.323842731	-4.323842731	-4.323842731	-4.323842731	-4.323842731	-4.323842731	-4.323842731	-4.323842731	-4.323842731	-4.323842731	-4.323842731	-4.323842731	3.485036989	-4.323842731	-4.323842731	-4.323842731	-4.323842731	-4.323842731	-4.323842731	-4.323842731	-4.323842731
ENSG00000230955.1	-3.801193915	-3.801193915	-3.801193915	-3.801193915	-3.801193915	-3.801193915	-3.801193915	-3.801193915	-3.801193915	-3.801193915	-3.801193915	-3.801193915	-3.801193915	-3.801193915	-3.801193915	-3.801193915	-3.801193915	-3.801193915	-3.801193915	-3.801193915	-3.801193915	-3.801193915	-3.801193915	-3.801193915
ENSG00000204084.12	1.49564624	2.988052195	3.881341275	0.567282534	1.369599355	1.15507486	0.950943124	3.789931667	3.231383041	0.88474359	3.755484267	2.169684327	2.821971697	3.54083938	3.14409957	2.405332377	3.9826273	3.054799338	3.327487071	3.981148197	1.852806626	1.848804885	3.355664822	1.311946897
ENSG00000252448.1	-1.231150834	-1.231150834	-1.231150834	-1.231150834	-1.231150834	-1.231150834	-1.231150834	-1.231150834	-1.231150834	-1.231150834	-1.231150834	-1.231150834	-1.231150834	-1.231150834	-1.231150834	-1.231150834	-1.231150834	-1.231150834	-1.231150834	-1.231150834	-1.231150834	-1.231150834	-1.231150834	-1.231150834
ENSG00000222282.1	-1.461156439	-1.461156439	-1.461156439	-1.461156439	-1.461156439	-1.461156439	-1.461156439	-1.461156439	-1.461156439	-1.461156439	-1.461156439	-1.461156439	-1.461156439	-1.461156439	-1.461156439	-1.461156439	-1.461156439	-1.461156439	-1.461156439	-1.461156439	-1.461156439	-1.461156439	-1.461156439	-1.461156439
ENSG00000277168.1	-2.984057972	-2.984057972	-2.984057972	-2.984057972	-2.984057972	-2.984057972	-2.984057972	-2.984057972	-2.984057972	-2.984057972	-2.984057972	-2.984057972	-2.984057972	-2.984057972	-2.984057972	-2.984057972	-2.984057972	-2.984057972	-2.984057972	-2.984057972	-2.984057972	-2.984057972	-2.984057972	-2.984057972
ENSG00000183431.11	4.380075595	6.062770912	4.354974582	5.02744499	3.207840369	6.39894974	5.964808732	5.101279628	5.77243801	4.95409548	3.085120135	4.898016559	4.608780451	4.927748169	5.520079605	5.209470133	5.051489603	4.539460125	5.681600462	5.053888192	4.283768396	4.972868164	5.364305487	4.340781364
ENSG00000212541.1	-1.646188333	-1.646188333	-1.646188333	-1.646188333	-1.646188333	-1.646188333	-1.646188333	-1.646188333	-1.646188333	-1.646188333	-1.646188333	-1.646188333	-1.646188333	-1.646188333	-1.646188333	-1.646188333	-1.646188333	-1.646188333	-1.646188333	-1.646188333	-1.646188333	-1.646188333	-1.646188333	-1.646188333
ENSG00000183386.9	2.638643043	-5.859967624	-3.635493903	3.479161605	3.82150748	-5.859967624	3.467679605	-5.859967624	3.761443263	3.867315642	4.801797069	-0.05348854	-5.859967624	4.765668056	-5.859967624	-5.859967624	4.043947091	-3.581273248	3.619982171	-5.859967624	4.198317787	2.592122025	3.054459274	3.501421441
ENSG00000183520.11	3.055020174	3.804126477	3.381229692	3.446605558	-2.763759505	-6.616240949	2.641808456	2.203091156	2.078082773	3.72071165	2.368106124	2.964853572	3.778861971	2.825774002	3.8555904	2.735144105	-6.616240949	4.451717089	-1.740397413	4.690998472	0.482685902	2.931499549	3.017855573	2.066726882
ENSG00000185668.7	-5.984057972	-5.984057972	-5.984057972	-5.984057972	-5.984057972	-5.984057972	-5.984057972	-5.984057972	-5.984057972	-5.984057972	-5.984057972	-5.984057972	-5.984057972	-5.984057972	-5.984057972	-5.984057972	-5.984057972	-5.984057972	-3.647313821	-5.984057972	-5.984057972	-5.984057972	-5.984057972	-5.984057972
ENSG00000224592.5	-4.309153346	-4.309153346	-4.309153346	-4.309153346	-4.309153346	-4.309153346	-4.309153346	-4.309153346	-4.309153346	-4.309153346	-4.309153346	-4.309153346	-4.309153346	-4.309153346	-4.309153346	-4.309153346	-4.309153346	-4.309153346	-4.309153346	-4.309153346	-4.309153346	-4.309153346	-4.309153346	-4.309153346
ENSG00000223589.2	-3.300691767	-3.300691767	-3.300691767	-3.300691767	-3.300691767	-3.300691767	-3.300691767	-3.300691767	-3.300691767	-3.300691767	-3.300691767	-3.300691767	-3.300691767	-3.300691767	-3.300691767	-3.300691767	-3.300691767	-3.300691767	-3.300691767	-3.300691767	-3.300691767	-3.300691767	-3.300691767	-3.300691767
ENSG00000265596.1	-1.520657451	-1.520657451	-1.520657451	-1.520657451	-1.520657451	-1.520657451	-1.520657451	-1.520657451	-1.520657451	-1.520657451	-1.520657451	-1.520657451	-1.520657451	-1.520657451	-1.520657451	-1.520657451	-1.520657451	-1.520657451	-1.520657451	-1.520657451	-1.520657451	-1.520657451	-1.520657451	-1.520657451
ENSG00000237290.1	-6.048015975	-6.048015975	-6.048015975	-6.048015975	-6.048015975	-6.048015975	-6.048015975	-6.048015975	-6.048015975	-6.048015975	-6.048015975	-6.048015975	-6.048015975	-6.048015975	-6.048015975	-6.048015975	-6.048015975	-6.048015975	-6.048015975	-6.048015975	-6.048015975	-6.048015975	-6.048015975	-6.048015975
ENSG00000275350.1	-4.083593645	-4.083593645	-4.083593645	-4.083593645	-4.083593645	-4.083593645	-4.083593645	-4.083593645	-4.083593645	-4.083593645	-4.083593645	-4.083593645	-4.083593645	-4.083593645	-4.083593645	-4.083593645	-4.083593645	-4.083593645	-4.083593645	-4.083593645	-4.083593645	-4.083593645	-4.083593645	-4.083593645
ENSG00000200796.1	-1.632767817	-1.632767817	-1.632767817	-1.632767817	-1.632767817	-1.632767817	-1.632767817	-1.632767817	-1.632767817	-1.632767817	-1.632767817	-1.632767817	-1.632767817	-1.632767817	-1.632767817	-1.632767817	-1.632767817	-1.632767817	-1.632767817	-1.632767817	-1.632767817	-1.632767817	-1.632767817	-1.632767817
ENSG00000238063.2	-5.439159337	-5.439159337	-5.439159337	-5.439159337	-5.439159337	-5.439159337	-5.439159337	-5.439159337	-5.439159337	-5.439159337	-5.439159337	-5.439159337	-5.439159337	-5.439159337	-5.439159337	-5.439159337	-5.439159337	-5.439159337	-5.439159337	-5.439159337	-5.439159337	-5.439159337	-5.439159337	-5.439159337
ENSG00000215895.4	0.176871466	0.464576017	-0.590144151	-1.20390279	0.166245966	0.447181946	-0.115221514	-2.503892175	-0.87967505	-0.202124658	-0.460166524	-0.593590393	0.010577769	-0.864560777	-0.622912101	-2.00708782	0.022870766	-0.153223328	-0.765605261	0.10494977	0.589349184	-1.155163295	0.434980392	0.028633317
ENSG00000116954.7	3.646341067	-3.372581308	-3.254306144	2.462044673	2.700639189	3.754289174	-7.226411999	3.14171555	-7.226411999	-3.719652225	3.505388904	1.382185096	-4.979036671	0.842190573	0.635493636	0.370497194	1.689632962	-7.226411999	-4.889667849	-2.634736611	1.483154891	-7.226411999	-2.991155907	-7.226411999
ENSG00000273637.1	-5.975444841	-5.975444841	-5.975444841	-5.975444841	-5.975444841	-5.975444841	-5.975444841	-5.975444841	-5.975444841	-5.975444841	-5.975444841	-5.975444841	-5.975444841	-5.975444841	-5.975444841	-5.975444841	-5.975444841	-5.975444841	-5.975444841	-5.975444841	-5.975444841	-5.975444841	-5.975444841	-5.975444841
ENSG00000228436.2	-4.822038168	-4.822038168	-4.822038168	-4.822038168	-4.822038168	-4.822038168	-4.822038168	-4.822038168	-4.822038168	-4.822038168	1.161380781	-4.822038168	-4.822038168	-4.822038168	-4.822038168	-4.822038168	-4.822038168	-4.822038168	0.24029534	-4.822038168	-4.822038168	-1.093780792	-4.822038168	-4.822038168
ENSG00000214114.8	-6.46068179	4.935941152	-6.46068179	5.519023473	-4.006081992	-4.131994935	2.443592906	4.278495227	2.428018115	3.448702554	3.814333772	3.89074648	-3.373836111	-1.712009515	4.400855456	2.180736409	4.176388486	-6.46068179	4.375587566	-6.46068179	3.505853686	4.577143617	3.622008066	0.898959784
ENSG00000274944.4	-6.557968671	-6.557968671	-6.557968671	-6.557968671	-6.557968671	-6.557968671	-6.557968671	-6.557968671	-6.557968671	-6.557968671	-6.557968671	-6.557968671	-6.557968671	-6.557968671	-6.557968671	-6.557968671	-6.557968671	-6.557968671	-6.557968671	-6.557968671	-6.557968671	-6.557968671	-6.557968671	-6.557968671
ENSG00000131233.9	-5.897626909	-5.897626909	-5.897626909	-5.897626909	-5.897626909	-5.897626909	-1.637838265	-5.897626909	-5.897626909	-5.897626909	-5.897626909	-5.897626909	-5.897626909	-5.897626909	-5.897626909	-5.897626909	-5.897626909	-5.897626909	-5.897626909	-5.897626909	-5.897626909	-5.897626909	-5.897626909	-5.897626909
ENSG00000158315.10	-6.339933399	-6.339933399	-6.339933399	-6.339933399	-6.339933399	-6.339933399	-6.339933399	-6.339933399	-6.339933399	-6.339933399	-6.339933399	-6.339933399	-6.339933399	-6.339933399	-6.339933399	-6.339933399	-6.339933399	-6.339933399	-6.339933399	-6.339933399	-6.339933399	-6.339933399	-6.339933399	-3.236863602
ENSG00000199963.1	-1.646188333	-1.646188333	-1.646188333	-1.646188333	-1.646188333	-1.646188333	-1.646188333	-1.646188333	-1.646188333	-1.646188333	-1.646188333	-1.646188333	-1.646188333	-1.646188333	-1.646188333	-1.646188333	-1.646188333	-1.646188333	-1.646188333	-1.646188333	-1.646188333	-1.646188333	-1.646188333	-1.646188333
ENSG00000207466.1	-1.549512314	-1.549512314	-1.549512314	-1.549512314	-1.549512314	-1.549512314	-1.549512314	-1.549512314	-1.549512314	-1.549512314	-1.549512314	-1.549512314	-1.549512314	-1.549512314	-1.549512314	-1.549512314	-1.549512314	-1.549512314	-1.549512314	-1.549512314	-1.549512314	-1.549512314	-1.549512314	-1.549512314
ENSG00000235549.1	-3.342511943	-3.342511943	-3.342511943	-3.342511943	-3.342511943	-3.342511943	-3.342511943	-3.342511943	-3.342511943	-3.342511943	-3.342511943	-3.342511943	-3.342511943	-3.342511943	-3.342511943	-3.342511943	-3.342511943	-3.342511943	-3.342511943	-3.342511943	-3.342511943	-3.342511943	-3.342511943	-3.342511943
ENSG00000174574.15	6.33969667	5.279887296	5.728064074	5.075367071	1.413651686	5.810721819	5.518509458	5.19190506	5.14407492	5.366338411	5.545991077	5.999045632	5.155246234	4.825781475	5.134453814	3.791074826	3.823427414	5.470424921	4.583983336	5.029263662	4.774127998	1.800363397	4.65605103	5.32231612
ENSG00000168653.10	5.08795298	4.647368658	3.959723725	5.874207625	4.984910627	6.059392327	5.843349494	5.95919364	7.065235129	5.872622913	5.234780903	4.881682461	6.098093951	6.208381307	4.796698172	5.876929456	6.615263493	5.644736737	5.38007454	4.432969913	4.415238991	5.593408269	5.936881324	6.539835832
ENSG00000127603.23	3.290609289	3.523444155	4.219995774	3.262081332	4.506201192	2.494195063	4.071916032	3.269874535	3.664838488	3.232342653	4.543354845	3.951497445	4.288145639	4.097864389	4.098942909	3.911085396	2.171167258	3.05733232	4.165899663	4.620621495	4.504476519	4.057146472	4.271251004	3.771666727
ENSG00000206654.1	-1.591740549	-1.591740549	-1.591740549	-1.591740549	-1.591740549	-1.591740549	-1.591740549	-1.591740549	-1.591740549	-1.591740549	-1.591740549	-1.591740549	-1.591740549	-1.591740549	-1.591740549	-1.591740549	-1.591740549	-1.591740549	-1.591740549	-1.591740549	-1.591740549	-1.591740549	-1.591740549	-1.591740549
ENSG00000222378.1	-1.946583266	-1.946583266	-1.946583266	-1.946583266	-1.946583266	-1.946583266	-1.946583266	-1.946583266	-1.946583266	-1.946583266	-1.946583266	-1.946583266	-1.946583266	-1.946583266	-1.946583266	-1.946583266	-1.946583266	-1.946583266	-1.946583266	-1.946583266	-1.946583266	-1.946583266	-1.946583266	-1.946583266
ENSG00000270040.1	-3.692200731	-3.692200731	-3.692200731	-3.692200731	-3.692200731	-3.692200731	-3.692200731	-3.692200731	-3.692200731	-3.692200731	2.113683132	-3.692200731	-3.692200731	-1.282405562	-3.692200731	1.076680236	-3.692200731	-3.692200731	-3.692200731	2.240687809	-3.692200731	-3.692200731	-3.692200731	0.879315565
ENSG00000226438.1	-4.015422143	-4.015422143	-4.015422143	-4.015422143	-4.015422143	-4.015422143	-4.015422143	-4.015422143	-1.435566802	-4.015422143	-4.015422143	-4.015422143	-4.015422143	3.459285946	0.55970596	2.881627366	1.921379014	-4.015422143	-0.29790042	3.953871541	-4.015422143	-4.015422143	1.629676808	3.82235427
ENSG00000217897.2	-3.061225832	-3.061225832	-3.061225832	-3.061225832	-3.061225832	-0.732538977	-3.061225832	-3.061225832	-3.061225832	-3.061225832	-3.061225832	-3.061225832	-0.813850504	-3.061225832	-3.061225832	-3.061225832	-3.061225832	-3.061225832	-3.061225832	-3.061225832	-3.061225832	-3.061225832	-3.061225832	-3.061225832
ENSG00000183682.7	-3.37749996	3.057017205	1.181225751	-0.27840743	-3.161214886	-5.615814684	1.124505421	1.653310282	0.963081049	-5.615814684	-0.382056257	-5.615814684	-5.615814684	1.031237008	0.96327864	1.568538898	-5.615814684	-5.615814684	1.58246407	-5.615814684	-3.106730497	-5.615814684	-3.167319998	-5.615814684
ENSG00000237624.1	-5.475323771	-5.475323771	-5.475323771	-5.475323771	-5.475323771	-5.475323771	-5.475323771	-5.475323771	-5.475323771	-5.475323771	-5.475323771	-5.475323771	-5.475323771	-5.475323771	-5.475323771	-5.475323771	3.542878332	-5.475323771	-5.475323771	-5.475323771	-5.475323771	-5.475323771	-5.475323771	-5.475323771
ENSG00000182109.7	-2.866623703	3.594514787	1.887111814	3.953197261	-2.617663778	1.752589067	3.450751661	4.222641608	3.97081164	2.333257068	0.172228133	1.05514102	2.009947467	-0.095700618	2.860093132	3.145516876	-6.470145222	2.961513521	1.874723427	1.971466856	-6.470145222	2.469797672	-6.470145222	1.669000399
ENSG00000243970.1	-4.558412373	-2.432567331	4.55013974	3.868078462	-2.103812575	-2.229725517	4.318264259	-2.097054717	4.418462579	3.557667248	-4.558412373	-4.558412373	-2.311037044	-4.558412373	-2.466738848	-4.558412373	-4.558412373	4.0204744	-2.221668222	2.943608469	-4.558412373	2.766130322	-4.558412373	2.697551206
ENSG00000090621.13	3.67308795	1.601659444	4.38150181	1.805596798	-5.164196102	4.097435594	5.017829394	3.101232823	1.630111961	3.636303177	2.58631496	3.041125894	4.504464498	1.122957185	2.181523699	-1.46833579	2.534493429	2.415795437	3.141999224	0.023346945	3.479524214	3.807374366	1.34799163	3.860864008
ENSG00000228060.1	-3.997209339	-3.997209339	-3.997209339	-3.997209339	-3.997209339	-3.997209339	-3.997209339	-3.997209339	-3.997209339	-3.997209339	-3.997209339	-3.997209339	-3.997209339	-3.997209339	-3.997209339	-3.997209339	-3.997209339	-3.997209339	-3.997209339	-3.997209339	-3.997209339	-3.997209339	-3.997209339	-3.997209339
ENSG00000201457.1	-1.968116428	-1.968116428	-1.968116428	-1.968116428	-1.968116428	-1.968116428	-1.968116428	-1.968116428	-1.968116428	-1.968116428	-1.968116428	-1.968116428	-1.968116428	-1.968116428	-1.968116428	-1.968116428	-1.968116428	-1.968116428	-1.968116428	-1.968116428	-1.968116428	-1.968116428	-1.968116428	-1.968116428
ENSG00000163909.7	-6.729322889	-6.729322889	-6.729322889	-6.729322889	-6.729322889	-6.729322889	-6.729322889	-6.729322889	-6.729322889	-6.729322889	-6.729322889	1.679885933	-6.729322889	-6.729322889	-6.729322889	-6.729322889	-6.729322889	-6.729322889	-6.729322889	-6.729322889	-6.729322889	-6.729322889	-6.729322889	-6.729322889
ENSG00000225903.1	-3.139228344	-3.139228344	-3.139228344	-3.139228344	-3.139228344	-3.139228344	-3.139228344	-3.139228344	-3.139228344	-3.139228344	-3.139228344	-3.139228344	-3.139228344	-3.139228344	-3.139228344	-3.139228344	-3.139228344	-3.139228344	-3.139228344	-3.139228344	-3.139228344	-3.139228344	-3.139228344	-3.139228344
ENSG00000116981.3	-2.765425613	-5.003740338	-5.003740338	-5.003740338	-5.003740338	-5.003740338	-5.003740338	-5.003740338	-5.003740338	-5.003740338	-5.003740338	-5.003740338	-5.003740338	-5.003740338	-5.003740338	-5.003740338	-5.003740338	-5.003740338	-5.003740338	-5.003740338	-5.003740338	-5.003740338	-5.003740338	-5.003740338
ENSG00000116983.12	-7.168006851	-5.042161808	-7.168006851	0.9458415	-7.168006851	1.820559571	-7.168006851	-7.168006851	-7.168006851	-7.168006851	-7.168006851	-7.168006851	-7.168006851	-7.168006851	-7.168006851	-7.168006851	-7.168006851	-7.168006851	-7.168006851	-7.168006851	-7.168006851	-7.168006851	-7.168006851	-7.168006851
ENSG00000084072.16	4.850043598	4.215202126	4.385874871	3.43651473	4.274642961	4.053367623	3.9079672	3.915723369	3.035431862	3.809813868	4.292319632	3.905400492	4.297591771	3.72548551	3.537082108	4.221953882	3.644503454	3.205871387	4.139117915	4.152933294	2.931215079	3.745701569	2.182890515	3.765993093
ENSG00000225333.6	-4.04104795	-4.04104795	-4.04104795	-4.04104795	-4.04104795	-4.04104795	-4.04104795	-4.04104795	-4.04104795	-4.04104795	-4.04104795	-4.04104795	-0.954202271	-4.04104795	-4.04104795	-4.04104795	-4.04104795	-4.04104795	-4.04104795	-4.04104795	-4.04104795	-4.04104795	-4.04104795	-4.04104795
ENSG00000252413.1	-0.845497141	-0.845497141	-0.845497141	-0.845497141	-0.845497141	-0.845497141	-0.845497141	-0.845497141	-0.845497141	-0.845497141	-0.845497141	-0.845497141	-0.845497141	-0.845497141	-0.845497141	-0.845497141	-0.845497141	-0.845497141	-0.845497141	-0.845497141	-0.845497141	-0.845497141	-0.845497141	-0.845497141
ENSG00000116985.11	-7.126716766	-5.000871724	-7.126716766	-7.126716766	1.41621319	-7.126716766	-7.126716766	0.375469824	2.60017501	-7.126716766	-7.126716766	0.802639654	-4.879341438	-0.198444942	-7.126716766	-4.699863355	-7.126716766	-7.126716766	-0.010322421	-7.126716766	-7.126716766	-4.293513472	-7.126716766	-4.02364697
ENSG00000198754.5	-5.725771881	-5.725771881	-5.725771881	-5.725771881	-5.725771881	-5.725771881	-5.725771881	-5.725771881	-5.725771881	-5.725771881	-5.725771881	-5.725771881	-5.725771881	-5.725771881	-5.725771881	-5.725771881	0.815830575	-5.725771881	-5.725771881	-5.725771881	-5.725771881	-5.725771881	-5.725771881	-5.725771881
ENSG00000261798.1	-5.115302505	-5.115302505	-5.115302505	-5.115302505	-5.115302505	-5.115302505	-5.115302505	-5.115302505	-5.115302505	-5.115302505	-5.115302505	-5.115302505	-5.115302505	-5.115302505	-5.115302505	-5.115302505	-5.115302505	-5.115302505	-5.115302505	-5.115302505	-5.115302505	-5.115302505	-5.115302505	-5.115302505
ENSG00000229213.1	-2.158087371	-2.158087371	-2.158087371	-2.158087371	-2.158087371	-2.158087371	-2.158087371	-2.158087371	-2.158087371	-2.158087371	-2.158087371	-2.158087371	-2.158087371	-2.158087371	-2.158087371	-2.158087371	-2.158087371	-2.158087371	-2.158087371	-2.158087371	-2.158087371	-2.158087371	-2.158087371	-2.158087371
ENSG00000043514.15	-4.03182282	3.780860358	2.283250592	-6.270137544	-3.815537746	-3.941450689	-6.270137544	-6.270137544	2.803227831	4.011817069	-4.04892185	4.164815193	-3.183291865	-3.860342375	4.191716772	-6.270137544	-6.270137544	-6.270137544	1.981917491	4.752974965	-3.761053357	-6.270137544	-6.270137544	4.359242874
ENSG00000202222.1	-1.711479793	-1.711479793	-1.711479793	-1.711479793	-1.711479793	-1.711479793	-1.711479793	-1.711479793	-1.711479793	-1.711479793	-1.711479793	3.120549753	-1.711479793	0.698315376	-1.711479793	-1.711479793	-1.711479793	-1.711479793	-1.711479793	-1.711479793	-1.711479793	-1.711479793	-1.711479793	-1.711479793
ENSG00000116990.10	-7.1970776	-7.1970776	-7.1970776	-7.1970776	-7.1970776	-7.1970776	-7.1970776	-7.1970776	-7.1970776	-7.1970776	-7.1970776	0.136681898	-7.1970776	-7.1970776	-7.1970776	-7.1970776	-7.1970776	-7.1970776	-7.1970776	-7.1970776	-7.1970776	-7.1970776	-7.1970776	-7.1970776
ENSG00000236546.1	-4.507849675	-4.507849675	-4.507849675	-4.507849675	-4.507849675	-4.507849675	-4.507849675	-4.507849675	-4.507849675	-4.507849675	-4.507849675	-4.507849675	-4.507849675	-4.507849675	-4.507849675	-4.507849675	-4.507849675	-4.507849675	-4.507849675	-4.507849675	-4.507849675	-4.507849675	-4.507849675	-4.507849675
ENSG00000207356.1	-1.659485156	-1.659485156	-1.659485156	-1.659485156	-1.659485156	-1.659485156	-1.659485156	-1.659485156	-1.659485156	-1.659485156	-1.659485156	-1.659485156	-1.659485156	-1.659485156	-1.659485156	-1.659485156	-1.659485156	-1.659485156	-1.659485156	-1.659485156	-1.659485156	-1.659485156	-1.659485156	-1.659485156
ENSG00000168389.17	-6.859607625	-6.859607625	-6.859607625	-6.859607625	-6.859607625	-6.859607625	-6.859607625	-6.859607625	-6.859607625	-6.859607625	-6.859607625	-6.859607625	-4.612232297	-6.859607625	-6.859607625	-6.859607625	-6.859607625	-6.859607625	-6.859607625	-6.859607625	-6.859607625	-6.859607625	-6.859607625	3.121668583
ENSG00000228477.1	-4.393138016	-4.393138016	-2.168664295	-4.393138016	-4.393138016	-4.393138016	-4.393138016	-4.393138016	-4.393138016	-4.393138016	-2.171922322	-4.393138016	-4.393138016	-4.393138016	-4.393138016	-4.393138016	-4.393138016	-4.393138016	-4.393138016	-4.393138016	-4.393138016	-4.393138016	-4.393138016	-4.393138016
ENSG00000131236.16	8.023176252	8.320868692	8.750758583	7.607822488	8.174549225	7.539795818	7.904211559	7.78642703	7.472558853	8.13036488	7.559117011	8.06336566	7.545707624	7.841308042	8.102321469	7.975117477	8.456804834	8.064301735	7.772956193	7.30067954	7.985076567	8.018719147	7.665710159	7.924132117
ENSG00000131238.16	6.937906736	6.754767585	6.664146168	6.105616576	5.566581609	6.338598595	6.187941948	7.246183904	5.949402176	6.674013937	6.687550326	5.470098862	5.086013889	6.843828841	5.417595658	6.781590895	6.728888731	7.500334422	7.128175734	4.7276968	6.611983912	5.819438714	6.180061694	6.355202414
ENSG00000226745.2	-4.311261009	-4.311261009	-4.311261009	-4.311261009	-4.311261009	-4.311261009	-4.311261009	-4.311261009	-4.311261009	-4.311261009	-4.311261009	-4.311261009	-4.311261009	-4.311261009	-4.311261009	-4.311261009	-4.311261009	-4.311261009	-4.311261009	-4.311261009	-4.311261009	-4.311261009	-4.311261009	-4.311261009
ENSG00000117000.8	-5.261702961	4.133508811	-7.500017685	3.535300329	4.462022739	3.063968008	1.900498231	3.681311009	4.045081201	-1.599260831	0.487175082	3.417333118	1.955124751	2.385318019	1.815522151	3.537565591	4.166796453	5.293778191	3.601284596	5.507267256	3.658774627	3.339845608	3.919150415	-1.959162494
[truncated: 56,992 more rows]
