# Supplementary material for: An immuno-score signature of tumor immune microenvironment predicts clinical outcomes in locally advanced rectal cancer
Source: Front Oncol. 2022 Sep 29;12:993726. doi: 10.3389/fonc.2022.993726 (PMC9558072; doi:10.3389/fonc.2022.993726)
Supplement: Supplementary file 1 [file DataSheet_1.zip › Table 1.XLSX]

## Sheet: GSE119409_series_matrix
!Series_title	Expression data from rectal cancer
!Series_geo_accession	GSE119409
!Series_status	Public on Aug 01 2020
!Series_submission_date	Sep 04 2018
!Series_last_update_date	Nov 02 2020
!Series_pubmed_id	33106387
!Series_summary	A supervised method (Significance Analysis of Microarrays -SAM-) was used to find statistically significance (adjusted p<0.05) in differentially expressed genes between responding and non-responding groups.
!Series_overall_design	To further investigate the correlation between gene expression and response to neoadjuvant radiotherapy, mRNA expression in pre-therapy biopsies was profiled into responding and non-responding groups.
!Series_type	Expression profiling by array
!Series_contributor	Haizhao,,Yi
!Series_contributor	Dengbo,,Ji
!Series_sample_id	GSM3374350 GSM3374351 GSM3374352 GSM3374353 GSM3374354 GSM3374355 GSM3374356 GSM3374357 GSM3374358 GSM3374359 GSM3374360 GSM3374361 GSM3374362 GSM3374363 GSM3374364 GSM3374365 GSM3374366 GSM3374367 GSM3374368 GSM3374369 GSM3374370 GSM3374371 GSM3374372 GSM3374373 GSM3374374 GSM3374375 GSM3374376 GSM3374377 GSM3374378 GSM3374379 GSM3374380 GSM3374381 GSM3374382 GSM3374383 GSM3374384 GSM3374385 GSM…
!Series_contact_name	Haizhao,,Yi
!Series_contact_email	yiyusheng66@163.com
!Series_contact_institute	Peking University Cancer Hospital & Institute
!Series_contact_address	No. 52 Fucheng Rd., Haidian District
!Series_contact_city	Beijing
!Series_contact_zip/postal_code	100142
!Series_contact_country	China
!Series_supplementary_file	ftp://ftp.ncbi.nlm.nih.gov/geo/series/GSE119nnn/GSE119409/suppl/GSE119409_RAW.tar
!Series_platform_id	GPL570
!Series_platform_taxid	9606
!Series_sample_taxid	9606
!Series_relation	BioProject: https://www.ncbi.nlm.nih.gov/bioproject/PRJNA489228
!Sample_title	CB20070111-06-007_sensitive	CB20070111-06-008_unknown	CB20070111-06-010_sensitive	CB20070111-06-014_resistant	CB20070111-06-015_resistant	CB20070111-06-016_resistant	CB20070111-06-018_sensitive	CB2008096-PRT101_resistant	CB2008096-PRT102_resistant	CB2008096-PRT103_resistant	CB2008096-PRT104_resistant	CB2008096-PRT105_resistant	CB2008096-PRT106_sensitive	CB2008096-PRT107_resistant	CB2008096-PRT108_resistant	CB2008096-PRT110_resistant	CB2008096-PRT112_sensitive	CB2008096-PRT114_resistant	CB2008096-PRT115_sensitive	CB2009030-PRT-121_sensitive	CB2009030-PRT-122_sensitive	CB2009030-PRT-123_resistant	CB2009030-PRT-124_resistant	CB2009030-PRT-125_resistant	CB2009030-PRT-126_resistant	CB2009030-PRT-127_resistant	CB2009030-PRT-128_resistant	CB2009030-PRT-129_resistant	CB2009030-PRT-130_resistant	CB2009030-PRT-131_resistant	CB2009030-PRT-132_resistant	CB2009376-133_resistant	CB2009376-134_resistant	CB2009376-135_unknown	CB2009376-136_resistant	CB2009376-137_unknown	CB2009376-138_sensitive	CB2009376-139_resistant	CB2009376-140_resistant	CB2009376-141_unknown	CB2009376-142_unknown	CB2009376-143_unknown	CB2009639_2_PRT_145_resistant	CB2009639_2_PRT_146_unknown	CB2009639_2_PRT_147_resistant	CB2009639_2_PRT_148_unknown	CB2009639_2_PRT_149_sensitive	CB2009639_2_PRT_150_unknown	CB2009639_2_PRT_151_resistant
!Sample_geo_accession	GSM3374350	GSM3374351	GSM3374352	GSM3374353	GSM3374354	GSM3374355	GSM3374356	GSM3374357	GSM3374358	GSM3374359	GSM3374360	GSM3374361	GSM3374362	GSM3374363	GSM3374364	GSM3374365	GSM3374366	GSM3374367	GSM3374368	GSM3374369	GSM3374370	GSM3374371	GSM3374372	GSM3374373	GSM3374374	GSM3374375	GSM3374376	GSM3374377	GSM3374378	GSM3374379	GSM3374380	GSM3374381	GSM3374382	GSM3374383	GSM3374384	GSM3374385	GSM3374386	GSM3374387	GSM3374388	GSM3374389	GSM3374390	GSM3374391	GSM3374392	GSM3374393	GSM3374394	GSM3374395	GSM3374396	GSM3374397	GSM3374398
!Sample_status	Public on Aug 01 2020	Public on Aug 01 2020	Public on Aug 01 2020	Public on Aug 01 2020	Public on Aug 01 2020	Public on Aug 01 2020	Public on Aug 01 2020	Public on Aug 01 2020	Public on Aug 01 2020	Public on Aug 01 2020	Public on Aug 01 2020	Public on Aug 01 2020	Public on Aug 01 2020	Public on Aug 01 2020	Public on Aug 01 2020	Public on Aug 01 2020	Public on Aug 01 2020	Public on Aug 01 2020	Public on Aug 01 2020	Public on Aug 01 2020	Public on Aug 01 2020	Public on Aug 01 2020	Public on Aug 01 2020	Public on Aug 01 2020	Public on Aug 01 2020	Public on Aug 01 2020	Public on Aug 01 2020	Public on Aug 01 2020	Public on Aug 01 2020	Public on Aug 01 2020	Public on Aug 01 2020	Public on Aug 01 2020	Public on Aug 01 2020	Public on Aug 01 2020	Public on Aug 01 2020	Public on Aug 01 2020	Public on Aug 01 2020	Public on Aug 01 2020	Public on Aug 01 2020	Public on Aug 01 2020	Public on Aug 01 2020	Public on Aug 01 2020	Public on Aug 01 2020	Public on Aug 01 2020	Public on Aug 01 2020	Public on Aug 01 2020	Public on Aug 01 2020	Public on Aug 01 2020	Public on Aug 01 2020
!Sample_submission_date	Sep 04 2018	Sep 04 2018	Sep 04 2018	Sep 04 2018	Sep 04 2018	Sep 04 2018	Sep 04 2018	Sep 04 2018	Sep 04 2018	Sep 04 2018	Sep 04 2018	Sep 04 2018	Sep 04 2018	Sep 04 2018	Sep 04 2018	Sep 04 2018	Sep 04 2018	Sep 04 2018	Sep 04 2018	Sep 04 2018	Sep 04 2018	Sep 04 2018	Sep 04 2018	Sep 04 2018	Sep 04 2018	Sep 04 2018	Sep 04 2018	Sep 04 2018	Sep 04 2018	Sep 04 2018	Sep 04 2018	Sep 04 2018	Sep 04 2018	Sep 04 2018	Sep 04 2018	Sep 04 2018	Sep 04 2018	Sep 04 2018	Sep 04 2018	Sep 04 2018	Sep 04 2018	Sep 04 2018	Sep 04 2018	Sep 04 2018	Sep 04 2018	Sep 04 2018	Sep 04 2018	Sep 04 2018	Sep 04 2018
!Sample_last_update_date	Aug 02 2020	Aug 02 2020	Aug 02 2020	Aug 02 2020	Aug 02 2020	Aug 02 2020	Aug 02 2020	Aug 02 2020	Aug 02 2020	Aug 02 2020	Aug 02 2020	Aug 02 2020	Aug 02 2020	Aug 02 2020	Aug 02 2020	Aug 02 2020	Aug 02 2020	Aug 02 2020	Aug 02 2020	Aug 02 2020	Aug 02 2020	Aug 02 2020	Aug 02 2020	Aug 02 2020	Aug 02 2020	Aug 02 2020	Aug 02 2020	Aug 02 2020	Aug 02 2020	Aug 02 2020	Aug 02 2020	Aug 02 2020	Aug 02 2020	Aug 02 2020	Aug 02 2020	Aug 02 2020	Aug 02 2020	Aug 02 2020	Aug 02 2020	Aug 02 2020	Aug 02 2020	Aug 02 2020	Aug 02 2020	Aug 02 2020	Aug 02 2020	Aug 02 2020	Aug 02 2020	Aug 02 2020	Aug 02 2020
!Sample_type	RNA	RNA	RNA	RNA	RNA	RNA	RNA	RNA	RNA	RNA	RNA	RNA	RNA	RNA	RNA	RNA	RNA	RNA	RNA	RNA	RNA	RNA	RNA	RNA	RNA	RNA	RNA	RNA	RNA	RNA	RNA	RNA	RNA	RNA	RNA	RNA	RNA	RNA	RNA	RNA	RNA	RNA	RNA	RNA	RNA	RNA	RNA	RNA	RNA
!Sample_channel_count	1	1	1	1	1	1	1	1	1	1	1	1	1	1	1	1	1	1	1	1	1	1	1	1	1	1	1	1	1	1	1	1	1	1	1	1	1	1	1	1	1	1	1	1	1	1	1	1	1
!Sample_source_name_ch1	RECTAL CANCER	RECTAL CANCER	RECTAL CANCER	RECTAL CANCER	RECTAL CANCER	RECTAL CANCER	RECTAL CANCER	RECTAL CANCER	RECTAL CANCER	RECTAL CANCER	RECTAL CANCER	RECTAL CANCER	RECTAL CANCER	RECTAL CANCER	RECTAL CANCER	RECTAL CANCER	RECTAL CANCER	RECTAL CANCER	RECTAL CANCER	RECTAL CANCER	RECTAL CANCER	RECTAL CANCER	RECTAL CANCER	RECTAL CANCER	RECTAL CANCER	RECTAL CANCER	RECTAL CANCER	RECTAL CANCER	RECTAL CANCER	RECTAL CANCER	RECTAL CANCER	RECTAL CANCER	RECTAL CANCER	RECTAL CANCER	RECTAL CANCER	RECTAL CANCER	RECTAL CANCER	RECTAL CANCER	RECTAL CANCER	RECTAL CANCER	RECTAL CANCER	RECTAL CANCER	RECTAL CANCER	RECTAL CANCER	RECTAL CANCER	RECTAL CANCER	RECTAL CANCER	RECTAL CANCER	RECTAL CANCER
!Sample_organism_ch1	Homo sapiens	Homo sapiens	Homo sapiens	Homo sapiens	Homo sapiens	Homo sapiens	Homo sapiens	Homo sapiens	Homo sapiens	Homo sapiens	Homo sapiens	Homo sapiens	Homo sapiens	Homo sapiens	Homo sapiens	Homo sapiens	Homo sapiens	Homo sapiens	Homo sapiens	Homo sapiens	Homo sapiens	Homo sapiens	Homo sapiens	Homo sapiens	Homo sapiens	Homo sapiens	Homo sapiens	Homo sapiens	Homo sapiens	Homo sapiens	Homo sapiens	Homo sapiens	Homo sapiens	Homo sapiens	Homo sapiens	Homo sapiens	Homo sapiens	Homo sapiens	Homo sapiens	Homo sapiens	Homo sapiens	Homo sapiens	Homo sapiens	Homo sapiens	Homo sapiens	Homo sapiens	Homo sapiens	Homo sapiens	Homo sapiens
!Sample_characteristics_ch1	disease state: rectal cancer	disease state: rectal cancer	disease state: rectal cancer	disease state: rectal cancer	disease state: rectal cancer	disease state: rectal cancer	disease state: rectal cancer	disease state: rectal cancer	disease state: rectal cancer	disease state: rectal cancer	disease state: rectal cancer	disease state: rectal cancer	disease state: rectal cancer	disease state: rectal cancer	disease state: rectal cancer	disease state: rectal cancer	disease state: rectal cancer	disease state: rectal cancer	disease state: rectal cancer	disease state: rectal cancer	disease state: rectal cancer	disease state: rectal cancer	disease state: rectal cancer	disease state: rectal cancer	disease state: rectal cancer	disease state: rectal cancer	disease state: rectal cancer	disease state: rectal cancer	disease state: rectal cancer	disease state: rectal cancer	disease state: rectal cancer	disease state: rectal cancer	disease state: rectal cancer	disease state: rectal cancer	disease state: rectal cancer	disease state: rectal cancer	disease state: rectal cancer	disease state: rectal cancer	disease state: rectal cancer	disease state: rectal cancer	disease state: rectal cancer	disease state: rectal cancer	disease state: rectal cancer	disease state: rectal cancer	disease state: rectal cancer	disease state: rectal cancer	disease state: rectal cancer	disease state: rectal cancer	disease state: rectal cancer
!Sample_characteristics_ch1	tissue: rectal cancer biopsy	tissue: rectal cancer biopsy	tissue: rectal cancer biopsy	tissue: rectal cancer biopsy	tissue: rectal cancer biopsy	tissue: rectal cancer biopsy	tissue: rectal cancer biopsy	tissue: rectal cancer biopsy	tissue: rectal cancer biopsy	tissue: rectal cancer biopsy	tissue: rectal cancer biopsy	tissue: rectal cancer biopsy	tissue: rectal cancer biopsy	tissue: rectal cancer biopsy	tissue: rectal cancer biopsy	tissue: rectal cancer biopsy	tissue: rectal cancer biopsy	tissue: rectal cancer biopsy	tissue: rectal cancer biopsy	tissue: rectal cancer biopsy	tissue: rectal cancer biopsy	tissue: rectal cancer biopsy	tissue: rectal cancer biopsy	tissue: rectal cancer biopsy	tissue: rectal cancer biopsy	tissue: rectal cancer biopsy	tissue: rectal cancer biopsy	tissue: rectal cancer biopsy	tissue: rectal cancer biopsy	tissue: rectal cancer biopsy	tissue: rectal cancer biopsy	tissue: rectal cancer biopsy	tissue: rectal cancer biopsy	tissue: rectal cancer biopsy	tissue: rectal cancer biopsy	tissue: rectal cancer biopsy	tissue: rectal cancer biopsy	tissue: rectal cancer biopsy	tissue: rectal cancer biopsy	tissue: rectal cancer biopsy	tissue: rectal cancer biopsy	tissue: rectal cancer biopsy	tissue: rectal cancer biopsy	tissue: rectal cancer biopsy	tissue: rectal cancer biopsy	tissue: rectal cancer biopsy	tissue: rectal cancer biopsy	tissue: rectal cancer biopsy	tissue: rectal cancer biopsy
!Sample_characteristics_ch1	sensitivity: sensitive	sensitivity: unknown	sensitivity: sensitive	sensitivity: resistant	sensitivity: resistant	sensitivity: resistant	sensitivity: sensitive	sensitivity: resistant	sensitivity: resistant	sensitivity: resistant	sensitivity: resistant	sensitivity: resistant	sensitivity: sensitive	sensitivity: resistant	sensitivity: resistant	sensitivity: resistant	sensitivity: sensitive	sensitivity: resistant	sensitivity: sensitive	sensitivity: sensitive	sensitivity: sensitive	sensitivity: resistant	sensitivity: resistant	sensitivity: resistant	sensitivity: resistant	sensitivity: resistant	sensitivity: resistant	sensitivity: resistant	sensitivity: resistant	sensitivity: resistant	sensitivity: resistant	sensitivity: resistant	sensitivity: resistant	sensitivity: unknown	sensitivity: resistant	sensitivity: unknown	sensitivity: sensitive	sensitivity: resistant	sensitivity: resistant	sensitivity: unknown	sensitivity: unknown	sensitivity: unknown	sensitivity: resistant	sensitivity: unknown	sensitivity: resistant	sensitivity: unknown	sensitivity: sensitive	sensitivity: unknown	sensitivity: resistant
!Sample_characteristics_ch1	patient age: 52	patient age: 57	patient age: 65	patient age: 61	patient age: 62	patient age: 58	patient age: 63	patient age: 70	patient age: 61	patient age: 74	patient age: 72	patient age: 51	patient age: 70	patient age: 45	patient age: 77	patient age: 64	patient age: 66	patient age: 43	patient age: 65	patient age: 51	patient age: 66	patient age: 52	patient age: 39	patient age: 72	patient age: 71	patient age: 35	patient age: 61	patient age: 45	patient age: 42	patient age: 56	patient age: 40	patient age: 62	patient age: 67	patient age: 63	patient age: 70	patient age: 63	patient age: 42	patient age: 57	patient age: 40	patient age: 47	patient age: 69	patient age: 69	patient age: 50	patient age: 52	patient age: 49	patient age: 65	patient age: 44	patient age: 61	patient age: 57
!Sample_characteristics_ch1	tumor stage: T3N0M0	tumor stage: T4N2M0	tumor stage: T4N2M0	tumor stage: T3N2M0	tumor stage: T3N0M0	tumor stage: T3N2M0	tumor stage: T3N1M0	tumor stage: T3N2MO	tumor stage: T3N2MO	tumor stage: T3N0MO	tumor stage: T2N1MO	tumor stage: T3N2M0	tumor stage: T2N1M0	tumor stage: T3N2M0	tumor stage: T3N1M0	tumor stage: T2N1M0	tumor stage: T3N2M0	tumor stage: T3N2M0	tumor stage: T2N0M0	tumor stage: T3N2M0	tumor stage: T3N1M0	tumor stage: T3N1M0	tumor stage: T3N0M0	tumor stage: T3N2M0	tumor stage: T3N1M0	tumor stage: T3N2M0	tumor stage: T3N1M0	tumor stage: T3N1M0	tumor stage: T3N0M0	tumor stage: T3N2M0	tumor stage: T3N1M0	tumor stage: T3N1M0	tumor stage: T3N2M0	tumor stage: T3N1M0	tumor stage: T3N2M0	tumor stage: T3N2M0	tumor stage: T3N2M0	tumor stage: T3N1M0	tumor stage: T3N2M0	tumor stage: T3N2M0	tumor stage: T3N1M0	tumor stage: T3N1M0	tumor stage: T3N2M0	tumor stage: T3N2M0	tumor stage: T3N2M0	tumor stage: T3N1M0	tumor stage: T3N1M0	tumor stage: T3N2M0	tumor stage: T3N2M0
!Sample_treatment_protocol_ch1	Pre-treatment tumor staging was performed in all patients using endorectal ultrasonography, pelvic magnetic resonance imaging, or computed tomography. The radiotherapy regimen consisted of a 50.6 Gy dose delivered in 22 fractions with concurrent capecitabine treatment for 5 weeks	Pre-treatment tumor staging was performed in all patients using endorectal ultrasonography, pelvic magnetic resonance imaging, or computed tomography. The radiotherapy regimen consisted of a 50.6 Gy dose delivered in 22 fractions with concurrent capecitabine treatment for 5 weeks	Pre-treatment tumor staging was performed in all patients using endorectal ultrasonography, pelvic magnetic resonance imaging, or computed tomography. The radiotherapy regimen consisted of a 50.6 Gy dose delivered in 22 fractions with concurrent capecitabine treatment for 5 weeks	Pre-treatment tumor staging was performed in all patients using endorectal ultrasonography, pelvic magnetic resonance imaging, or computed tomography. The radiotherapy regimen consisted of a 50.6 Gy dose delivered in 22 fractions with concurrent capecitabine treatment for 5 weeks	Pre-treatment tumor staging was performed in all patients using endorectal ultrasonography, pelvic magnetic resonance imaging, or computed tomography. The radiotherapy regimen consisted of a 50.6 Gy dose delivered in 22 fractions with concurrent capecitabine treatment for 5 weeks	Pre-treatment tumor staging was performed in all patients using endorectal ultrasonography, pelvic magnetic resonance imaging, or computed tomography. The radiotherapy regimen consisted of a 50.6 Gy dose delivered in 22 fractions with concurrent capecitabine treatment for 5 weeks	Pre-treatment tumor staging was performed in all patients using endorectal ultrasonography, pelvic magnetic resonance imaging, or computed tomography. The radiotherapy regimen consisted of a 50.6 Gy dose delivered in 22 fractions with concurrent capecitabine treatment for 5 weeks	Pre-treatment tumor staging was performed in all patients using endorectal ultrasonography, pelvic magnetic resonance imaging, or computed tomography. The radiotherapy regimen consisted of a 50.6 Gy dose delivered in 22 fractions with concurrent capecitabine treatment for 5 weeks	Pre-treatment tumor staging was performed in all patients using endorectal ultrasonography, pelvic magnetic resonance imaging, or computed tomography. The radiotherapy regimen consisted of a 50.6 Gy dose delivered in 22 fractions with concurrent capecitabine treatment for 5 weeks	Pre-treatment tumor staging was performed in all patients using endorectal ultrasonography, pelvic magnetic resonance imaging, or computed tomography. The radiotherapy regimen consisted of a 50.6 Gy dose delivered in 22 fractions with concurrent capecitabine treatment for 5 weeks	Pre-treatment tumor staging was performed in all patients using endorectal ultrasonography, pelvic magnetic resonance imaging, or computed tomography. The radiotherapy regimen consisted of a 50.6 Gy dose delivered in 22 fractions with concurrent capecitabine treatment for 5 weeks	Pre-treatment tumor staging was performed in all patients using endorectal ultrasonography, pelvic magnetic resonance imaging, or computed tomography. The radiotherapy regimen consisted of a 50.6 Gy dose delivered in 22 fractions with concurrent capecitabine treatment for 5 weeks	Pre-treatment tumor staging was performed in all patients using endorectal ultrasonography, pelvic magnetic resonance imaging, or computed tomography. The radiotherapy regimen consisted of a 50.6 Gy dose delivered in 22 fractions with concurrent capecitabine treatment for 5 weeks	Pre-treatment tumor staging was performed in all patients using endorectal ultrasonography, pelvic magnetic resonance imaging, or computed tomography. The radiotherapy regimen consisted of a 50.6 Gy dose delivered in 22 fractions with concurrent capecitabine treatment for 5 weeks	Pre-treatment tumor staging was performed in all patients using endorectal ultrasonography, pelvic magnetic resonance imaging, or computed tomography. The radiotherapy regimen consisted of a 50.6 Gy dose delivered in 22 fractions with concurrent capecitabine treatment for 5 weeks	Pre-treatment tumor staging was performed in all patients using endorectal ultrasonography, pelvic magnetic resonance imaging, or computed tomography. The radiotherapy regimen consisted of a 50.6 Gy dose delivered in 22 fractions with concurrent capecitabine treatment for 5 weeks	Pre-treatment tumor staging was performed in all patients using endorectal ultrasonography, pelvic magnetic resonance imaging, or computed tomography. The radiotherapy regimen consisted of a 50.6 Gy dose delivered in 22 fractions with concurrent capecitabine treatment for 5 weeks	Pre-treatment tumor staging was performed in all patients using endorectal ultrasonography, pelvic magnetic resonance imaging, or computed tomography. The radiotherapy regimen consisted of a 50.6 Gy dose delivered in 22 fractions with concurrent capecitabine treatment for 5 weeks	Pre-treatment tumor staging was performed in all patients using endorectal ultrasonography, pelvic magnetic resonance imaging, or computed tomography. The radiotherapy regimen consisted of a 50.6 Gy dose delivered in 22 fractions with concurrent capecitabine treatment for 5 weeks	Pre-treatment tumor staging was performed in all patients using endorectal ultrasonography, pelvic magnetic resonance imaging, or computed tomography. The radiotherapy regimen consisted of a 50.6 Gy dose delivered in 22 fractions with concurrent capecitabine treatment for 5 weeks	Pre-treatment tumor staging was performed in all patients using endorectal ultrasonography, pelvic magnetic resonance imaging, or computed tomography. The radiotherapy regimen consisted of a 50.6 Gy dose delivered in 22 fractions with concurrent capecitabine treatment for 5 weeks	Pre-treatment tumor staging was performed in all patients using endorectal ultrasonography, pelvic magnetic resonance imaging, or computed tomography. The radiotherapy regimen consisted of a 50.6 Gy dose delivered in 22 fractions with concurrent capecitabine treatment for 5 weeks	Pre-treatment tumor staging was performed in all patients using endorectal ultrasonography, pelvic magnetic resonance imaging, or computed tomography. The radiotherapy regimen consisted of a 50.6 Gy dose delivered in 22 fractions with concurrent capecitabine treatment for 5 weeks	Pre-treatment tumor staging was performed in all patients using endorectal ultrasonography, pelvic magnetic resonance imaging, or computed tomography. The radiotherapy regimen consisted of a 50.6 Gy dose delivered in 22 fractions with concurrent capecitabine treatment for 5 weeks	Pre-treatment tumor staging was performed in all patients using endorectal ultrasonography, pelvic magnetic resonance imaging, or computed tomography. The radiotherapy regimen consisted of a 50.6 Gy dose delivered in 22 fractions with concurrent capecitabine treatment for 5 weeks	Pre-treatment tumor staging was performed in all patients using endorectal ultrasonography, pelvic magnetic resonance imaging, or computed tomography. The radiotherapy regimen consisted of a 50.6 Gy dose delivered in 22 fractions with concurrent capecitabine treatment for 5 weeks	Pre-treatment tumor staging was performed in all patients using endorectal ultrasonography, pelvic magnetic resonance imaging, or computed tomography. The radiotherapy regimen consisted of a 50.6 Gy dose delivered in 22 fractions with concurrent capecitabine treatment for 5 weeks	Pre-treatment tumor staging was performed in all patients using endorectal ultrasonography, pelvic magnetic resonance imaging, or computed tomography. The radiotherapy regimen consisted of a 50.6 Gy dose delivered in 22 fractions with concurrent capecitabine treatment for 5 weeks	Pre-treatment tumor staging was performed in all patients using endorectal ultrasonography, pelvic magnetic resonance imaging, or computed tomography. The radiotherapy regimen consisted of a 50.6 Gy dose delivered in 22 fractions with concurrent capecitabine treatment for 5 weeks	Pre-treatment tumor staging was performed in all patients using endorectal ultrasonography, pelvic magnetic resonance imaging, or computed tomography. The radiotherapy regimen consisted of a 50.6 Gy dose delivered in 22 fractions with concurrent capecitabine treatment for 5 weeks	Pre-treatment tumor staging was performed in all patients using endorectal ultrasonography, pelvic magnetic resonance imaging, or computed tomography. The radiotherapy regimen consisted of a 50.6 Gy dose delivered in 22 fractions with concurrent capecitabine treatment for 5 weeks	Pre-treatment tumor staging was performed in all patients using endorectal ultrasonography, pelvic magnetic resonance imaging, or computed tomography. The radiotherapy regimen consisted of a 50.6 Gy dose delivered in 22 fractions with concurrent capecitabine treatment for 5 weeks	Pre-treatment tumor staging was performed in all patients using endorectal ultrasonography, pelvic magnetic resonance imaging, or computed tomography. The radiotherapy regimen consisted of a 50.6 Gy dose delivered in 22 fractions with concurrent capecitabine treatment for 5 weeks	Pre-treatment tumor staging was performed in all patients using endorectal ultrasonography, pelvic magnetic resonance imaging, or computed tomography. The radiotherapy regimen consisted of a 50.6 Gy dose delivered in 22 fractions with concurrent capecitabine treatment for 5 weeks	Pre-treatment tumor staging was performed in all patients using endorectal ultrasonography, pelvic magnetic resonance imaging, or computed tomography. The radiotherapy regimen consisted of a 50.6 Gy dose delivered in 22 fractions with concurrent capecitabine treatment for 5 weeks	Pre-treatment tumor staging was performed in all patients using endorectal ultrasonography, pelvic magnetic resonance imaging, or computed tomography. The radiotherapy regimen consisted of a 50.6 Gy dose delivered in 22 fractions with concurrent capecitabine treatment for 5 weeks	Pre-treatment tumor staging was performed in all patients using endorectal ultrasonography, pelvic magnetic resonance imaging, or computed tomography. The radiotherapy regimen consisted of a 50.6 Gy dose delivered in 22 fractions with concurrent capecitabine treatment for 5 weeks	Pre-treatment tumor staging was performed in all patients using endorectal ultrasonography, pelvic magnetic resonance imaging, or computed tomography. The radiotherapy regimen consisted of a 50.6 Gy dose delivered in 22 fractions with concurrent capecitabine treatment for 5 weeks	Pre-treatment tumor staging was performed in all patients using endorectal ultrasonography, pelvic magnetic resonance imaging, or computed tomography. The radiotherapy regimen consisted of a 50.6 Gy dose delivered in 22 fractions with concurrent capecitabine treatment for 5 weeks	Pre-treatment tumor staging was performed in all patients using endorectal ultrasonography, pelvic magnetic resonance imaging, or computed tomography. The radiotherapy regimen consisted of a 50.6 Gy dose delivered in 22 fractions with concurrent capecitabine treatment for 5 weeks	Pre-treatment tumor staging was performed in all patients using endorectal ultrasonography, pelvic magnetic resonance imaging, or computed tomography. The radiotherapy regimen consisted of a 50.6 Gy dose delivered in 22 fractions with concurrent capecitabine treatment for 5 weeks	Pre-treatment tumor staging was performed in all patients using endorectal ultrasonography, pelvic magnetic resonance imaging, or computed tomography. The radiotherapy regimen consisted of a 50.6 Gy dose delivered in 22 fractions with concurrent capecitabine treatment for 5 weeks	Pre-treatment tumor staging was performed in all patients using endorectal ultrasonography, pelvic magnetic resonance imaging, or computed tomography. The radiotherapy regimen consisted of a 50.6 Gy dose delivered in 22 fractions with concurrent capecitabine treatment for 5 weeks	Pre-treatment tumor staging was performed in all patients using endorectal ultrasonography, pelvic magnetic resonance imaging, or computed tomography. The radiotherapy regimen consisted of a 50.6 Gy dose delivered in 22 fractions with concurrent capecitabine treatment for 5 weeks	Pre-treatment tumor staging was performed in all patients using endorectal ultrasonography, pelvic magnetic resonance imaging, or computed tomography. The radiotherapy regimen consisted of a 50.6 Gy dose delivered in 22 fractions with concurrent capecitabine treatment for 5 weeks	Pre-treatment tumor staging was performed in all patients using endorectal ultrasonography, pelvic magnetic resonance imaging, or computed tomography. The radiotherapy regimen consisted of a 50.6 Gy dose delivered in 22 fractions with concurrent capecitabine treatment for 5 weeks	Pre-treatment tumor staging was performed in all patients using endorectal ultrasonography, pelvic magnetic resonance imaging, or computed tomography. The radiotherapy regimen consisted of a 50.6 Gy dose delivered in 22 fractions with concurrent capecitabine treatment for 5 weeks	Pre-treatment tumor staging was performed in all patients using endorectal ultrasonography, pelvic magnetic resonance imaging, or computed tomography. The radiotherapy regimen consisted of a 50.6 Gy dose delivered in 22 fractions with concurrent capecitabine treatment for 5 weeks	Pre-treatment tumor staging was performed in all patients using endorectal ultrasonography, pelvic magnetic resonance imaging, or computed tomography. The radiotherapy regimen consisted of a 50.6 Gy dose delivered in 22 fractions with concurrent capecitabine treatment for 5 weeks
!Sample_growth_protocol_ch1	All the tumor tissues were stored at -80掳C before extraction	All the tumor tissues were stored at -80掳C before extraction	All the tumor tissues were stored at -80掳C before extraction	All the tumor tissues were stored at -80掳C before extraction	All the tumor tissues were stored at -80掳C before extraction	All the tumor tissues were stored at -80掳C before extraction	All the tumor tissues were stored at -80掳C before extraction	All the tumor tissues were stored at -80掳C before extraction	All the tumor tissues were stored at -80掳C before extraction	All the tumor tissues were stored at -80掳C before extraction	All the tumor tissues were stored at -80掳C before extraction	All the tumor tissues were stored at -80掳C before extraction	All the tumor tissues were stored at -80掳C before extraction	All the tumor tissues were stored at -80掳C before extraction	All the tumor tissues were stored at -80掳C before extraction	All the tumor tissues were stored at -80掳C before extraction	All the tumor tissues were stored at -80掳C before extraction	All the tumor tissues were stored at -80掳C before extraction	All the tumor tissues were stored at -80掳C before extraction	All the tumor tissues were stored at -80掳C before extraction	All the tumor tissues were stored at -80掳C before extraction	All the tumor tissues were stored at -80掳C before extraction	All the tumor tissues were stored at -80掳C before extraction	All the tumor tissues were stored at -80掳C before extraction	All the tumor tissues were stored at -80掳C before extraction	All the tumor tissues were stored at -80掳C before extraction	All the tumor tissues were stored at -80掳C before extraction	All the tumor tissues were stored at -80掳C before extraction	All the tumor tissues were stored at -80掳C before extraction	All the tumor tissues were stored at -80掳C before extraction	All the tumor tissues were stored at -80掳C before extraction	All the tumor tissues were stored at -80掳C before extraction	All the tumor tissues were stored at -80掳C before extraction	All the tumor tissues were stored at -80掳C before extraction	All the tumor tissues were stored at -80掳C before extraction	All the tumor tissues were stored at -80掳C before extraction	All the tumor tissues were stored at -80掳C before extraction	All the tumor tissues were stored at -80掳C before extraction	All the tumor tissues were stored at -80掳C before extraction	All the tumor tissues were stored at -80掳C before extraction	All the tumor tissues were stored at -80掳C before extraction	All the tumor tissues were stored at -80掳C before extraction	All the tumor tissues were stored at -80掳C before extraction	All the tumor tissues were stored at -80掳C before extraction	All the tumor tissues were stored at -80掳C before extraction	All the tumor tissues were stored at -80掳C before extraction	All the tumor tissues were stored at -80掳C before extraction	All the tumor tissues were stored at -80掳C before extraction	All the tumor tissues were stored at -80掳C before extraction
!Sample_molecule_ch1	total RNA	total RNA	total RNA	total RNA	total RNA	total RNA	total RNA	total RNA	total RNA	total RNA	total RNA	total RNA	total RNA	total RNA	total RNA	total RNA	total RNA	total RNA	total RNA	total RNA	total RNA	total RNA	total RNA	total RNA	total RNA	total RNA	total RNA	total RNA	total RNA	total RNA	total RNA	total RNA	total RNA	total RNA	total RNA	total RNA	total RNA	total RNA	total RNA	total RNA	total RNA	total RNA	total RNA	total RNA	total RNA	total RNA	total RNA	total RNA	total RNA
!Sample_extract_protocol_ch1	Total RNA was isolated using TRIzol reagent (Life technologies, Carlsbad, CA, US), according to the manufacturer鈥檚 instructions, and purified by using the RNeasy Mini Kit (Qiagen, GmBH, Germany)	Total RNA was isolated using TRIzol reagent (Life technologies, Carlsbad, CA, US), according to the manufacturer鈥檚 instructions, and purified by using the RNeasy Mini Kit (Qiagen, GmBH, Germany)	Total RNA was isolated using TRIzol reagent (Life technologies, Carlsbad, CA, US), according to the manufacturer鈥檚 instructions, and purified by using the RNeasy Mini Kit (Qiagen, GmBH, Germany)	Total RNA was isolated using TRIzol reagent (Life technologies, Carlsbad, CA, US), according to the manufacturer鈥檚 instructions, and purified by using the RNeasy Mini Kit (Qiagen, GmBH, Germany)	Total RNA was isolated using TRIzol reagent (Life technologies, Carlsbad, CA, US), according to the manufacturer鈥檚 instructions, and purified by using the RNeasy Mini Kit (Qiagen, GmBH, Germany)	Total RNA was isolated using TRIzol reagent (Life technologies, Carlsbad, CA, US), according to the manufacturer鈥檚 instructions, and purified by using the RNeasy Mini Kit (Qiagen, GmBH, Germany)	Total RNA was isolated using TRIzol reagent (Life technologies, Carlsbad, CA, US), according to the manufacturer鈥檚 instructions, and purified by using the RNeasy Mini Kit (Qiagen, GmBH, Germany)	Total RNA was isolated using TRIzol reagent (Life technologies, Carlsbad, CA, US), according to the manufacturer鈥檚 instructions, and purified by using the RNeasy Mini Kit (Qiagen, GmBH, Germany)	Total RNA was isolated using TRIzol reagent (Life technologies, Carlsbad, CA, US), according to the manufacturer鈥檚 instructions, and purified by using the RNeasy Mini Kit (Qiagen, GmBH, Germany)	Total RNA was isolated using TRIzol reagent (Life technologies, Carlsbad, CA, US), according to the manufacturer鈥檚 instructions, and purified by using the RNeasy Mini Kit (Qiagen, GmBH, Germany)	Total RNA was isolated using TRIzol reagent (Life technologies, Carlsbad, CA, US), according to the manufacturer鈥檚 instructions, and purified by using the RNeasy Mini Kit (Qiagen, GmBH, Germany)	Total RNA was isolated using TRIzol reagent (Life technologies, Carlsbad, CA, US), according to the manufacturer鈥檚 instructions, and purified by using the RNeasy Mini Kit (Qiagen, GmBH, Germany)	Total RNA was isolated using TRIzol reagent (Life technologies, Carlsbad, CA, US), according to the manufacturer鈥檚 instructions, and purified by using the RNeasy Mini Kit (Qiagen, GmBH, Germany)	Total RNA was isolated using TRIzol reagent (Life technologies, Carlsbad, CA, US), according to the manufacturer鈥檚 instructions, and purified by using the RNeasy Mini Kit (Qiagen, GmBH, Germany)	Total RNA was isolated using TRIzol reagent (Life technologies, Carlsbad, CA, US), according to the manufacturer鈥檚 instructions, and purified by using the RNeasy Mini Kit (Qiagen, GmBH, Germany)	Total RNA was isolated using TRIzol reagent (Life technologies, Carlsbad, CA, US), according to the manufacturer鈥檚 instructions, and purified by using the RNeasy Mini Kit (Qiagen, GmBH, Germany)	Total RNA was isolated using TRIzol reagent (Life technologies, Carlsbad, CA, US), according to the manufacturer鈥檚 instructions, and purified by using the RNeasy Mini Kit (Qiagen, GmBH, Germany)	Total RNA was isolated using TRIzol reagent (Life technologies, Carlsbad, CA, US), according to the manufacturer鈥檚 instructions, and purified by using the RNeasy Mini Kit (Qiagen, GmBH, Germany)	Total RNA was isolated using TRIzol reagent (Life technologies, Carlsbad, CA, US), according to the manufacturer鈥檚 instructions, and purified by using the RNeasy Mini Kit (Qiagen, GmBH, Germany)	Total RNA was isolated using TRIzol reagent (Life technologies, Carlsbad, CA, US), according to the manufacturer鈥檚 instructions, and purified by using the RNeasy Mini Kit (Qiagen, GmBH, Germany)	Total RNA was isolated using TRIzol reagent (Life technologies, Carlsbad, CA, US), according to the manufacturer鈥檚 instructions, and purified by using the RNeasy Mini Kit (Qiagen, GmBH, Germany)	Total RNA was isolated using TRIzol reagent (Life technologies, Carlsbad, CA, US), according to the manufacturer鈥檚 instructions, and purified by using the RNeasy Mini Kit (Qiagen, GmBH, Germany)	Total RNA was isolated using TRIzol reagent (Life technologies, Carlsbad, CA, US), according to the manufacturer鈥檚 instructions, and purified by using the RNeasy Mini Kit (Qiagen, GmBH, Germany)	Total RNA was isolated using TRIzol reagent (Life technologies, Carlsbad, CA, US), according to the manufacturer鈥檚 instructions, and purified by using the RNeasy Mini Kit (Qiagen, GmBH, Germany)	Total RNA was isolated using TRIzol reagent (Life technologies, Carlsbad, CA, US), according to the manufacturer鈥檚 instructions, and purified by using the RNeasy Mini Kit (Qiagen, GmBH, Germany)	Total RNA was isolated using TRIzol reagent (Life technologies, Carlsbad, CA, US), according to the manufacturer鈥檚 instructions, and purified by using the RNeasy Mini Kit (Qiagen, GmBH, Germany)	Total RNA was isolated using TRIzol reagent (Life technologies, Carlsbad, CA, US), according to the manufacturer鈥檚 instructions, and purified by using the RNeasy Mini Kit (Qiagen, GmBH, Germany)	Total RNA was isolated using TRIzol reagent (Life technologies, Carlsbad, CA, US), according to the manufacturer鈥檚 instructions, and purified by using the RNeasy Mini Kit (Qiagen, GmBH, Germany)	Total RNA was isolated using TRIzol reagent (Life technologies, Carlsbad, CA, US), according to the manufacturer鈥檚 instructions, and purified by using the RNeasy Mini Kit (Qiagen, GmBH, Germany)	Total RNA was isolated using TRIzol reagent (Life technologies, Carlsbad, CA, US), according to the manufacturer鈥檚 instructions, and purified by using the RNeasy Mini Kit (Qiagen, GmBH, Germany)	Total RNA was isolated using TRIzol reagent (Life technologies, Carlsbad, CA, US), according to the manufacturer鈥檚 instructions, and purified by using the RNeasy Mini Kit (Qiagen, GmBH, Germany)	Total RNA was isolated using TRIzol reagent (Life technologies, Carlsbad, CA, US), according to the manufacturer鈥檚 instructions, and purified by using the RNeasy Mini Kit (Qiagen, GmBH, Germany)	Total RNA was isolated using TRIzol reagent (Life technologies, Carlsbad, CA, US), according to the manufacturer鈥檚 instructions, and purified by using the RNeasy Mini Kit (Qiagen, GmBH, Germany)	Total RNA was isolated using TRIzol reagent (Life technologies, Carlsbad, CA, US), according to the manufacturer鈥檚 instructions, and purified by using the RNeasy Mini Kit (Qiagen, GmBH, Germany)	Total RNA was isolated using TRIzol reagent (Life technologies, Carlsbad, CA, US), according to the manufacturer鈥檚 instructions, and purified by using the RNeasy Mini Kit (Qiagen, GmBH, Germany)	Total RNA was isolated using TRIzol reagent (Life technologies, Carlsbad, CA, US), according to the manufacturer鈥檚 instructions, and purified by using the RNeasy Mini Kit (Qiagen, GmBH, Germany)	Total RNA was isolated using TRIzol reagent (Life technologies, Carlsbad, CA, US), according to the manufacturer鈥檚 instructions, and purified by using the RNeasy Mini Kit (Qiagen, GmBH, Germany)	Total RNA was isolated using TRIzol reagent (Life technologies, Carlsbad, CA, US), according to the manufacturer鈥檚 instructions, and purified by using the RNeasy Mini Kit (Qiagen, GmBH, Germany)	Total RNA was isolated using TRIzol reagent (Life technologies, Carlsbad, CA, US), according to the manufacturer鈥檚 instructions, and purified by using the RNeasy Mini Kit (Qiagen, GmBH, Germany)	Total RNA was isolated using TRIzol reagent (Life technologies, Carlsbad, CA, US), according to the manufacturer鈥檚 instructions, and purified by using the RNeasy Mini Kit (Qiagen, GmBH, Germany)	Total RNA was isolated using TRIzol reagent (Life technologies, Carlsbad, CA, US), according to the manufacturer鈥檚 instructions, and purified by using the RNeasy Mini Kit (Qiagen, GmBH, Germany)	Total RNA was isolated using TRIzol reagent (Life technologies, Carlsbad, CA, US), according to the manufacturer鈥檚 instructions, and purified by using the RNeasy Mini Kit (Qiagen, GmBH, Germany)	Total RNA was isolated using TRIzol reagent (Life technologies, Carlsbad, CA, US), according to the manufacturer鈥檚 instructions, and purified by using the RNeasy Mini Kit (Qiagen, GmBH, Germany)	Total RNA was isolated using TRIzol reagent (Life technologies, Carlsbad, CA, US), according to the manufacturer鈥檚 instructions, and purified by using the RNeasy Mini Kit (Qiagen, GmBH, Germany)	Total RNA was isolated using TRIzol reagent (Life technologies, Carlsbad, CA, US), according to the manufacturer鈥檚 instructions, and purified by using the RNeasy Mini Kit (Qiagen, GmBH, Germany)	Total RNA was isolated using TRIzol reagent (Life technologies, Carlsbad, CA, US), according to the manufacturer鈥檚 instructions, and purified by using the RNeasy Mini Kit (Qiagen, GmBH, Germany)	Total RNA was isolated using TRIzol reagent (Life technologies, Carlsbad, CA, US), according to the manufacturer鈥檚 instructions, and purified by using the RNeasy Mini Kit (Qiagen, GmBH, Germany)	Total RNA was isolated using TRIzol reagent (Life technologies, Carlsbad, CA, US), according to the manufacturer鈥檚 instructions, and purified by using the RNeasy Mini Kit (Qiagen, GmBH, Germany)	Total RNA was isolated using TRIzol reagent (Life technologies, Carlsbad, CA, US), according to the manufacturer鈥檚 instructions, and purified by using the RNeasy Mini Kit (Qiagen, GmBH, Germany)
!Sample_label_ch1	biotin	biotin	biotin	biotin	biotin	biotin	biotin	biotin	biotin	biotin	biotin	biotin	biotin	biotin	biotin	biotin	biotin	biotin	biotin	biotin	biotin	biotin	biotin	biotin	biotin	biotin	biotin	biotin	biotin	biotin	biotin	biotin	biotin	biotin	biotin	biotin	biotin	biotin	biotin	biotin	biotin	biotin	biotin	biotin	biotin	biotin	biotin	biotin	biotin
!Sample_label_protocol_ch1	RNA samples of each group were subsequently used to generate fluorescence-labeled cRNA targets for the Affymetrix Human U133 Plus 2 arrays .	RNA samples of each group were subsequently used to generate fluorescence-labeled cRNA targets for the Affymetrix Human U133 Plus 2 arrays .	RNA samples of each group were subsequently used to generate fluorescence-labeled cRNA targets for the Affymetrix Human U133 Plus 2 arrays .	RNA samples of each group were subsequently used to generate fluorescence-labeled cRNA targets for the Affymetrix Human U133 Plus 2 arrays .	RNA samples of each group were subsequently used to generate fluorescence-labeled cRNA targets for the Affymetrix Human U133 Plus 2 arrays .	RNA samples of each group were subsequently used to generate fluorescence-labeled cRNA targets for the Affymetrix Human U133 Plus 2 arrays .	RNA samples of each group were subsequently used to generate fluorescence-labeled cRNA targets for the Affymetrix Human U133 Plus 2 arrays .	RNA samples of each group were subsequently used to generate fluorescence-labeled cRNA targets for the Affymetrix Human U133 Plus 2 arrays .	RNA samples of each group were subsequently used to generate fluorescence-labeled cRNA targets for the Affymetrix Human U133 Plus 2 arrays .	RNA samples of each group were subsequently used to generate fluorescence-labeled cRNA targets for the Affymetrix Human U133 Plus 2 arrays .	RNA samples of each group were subsequently used to generate fluorescence-labeled cRNA targets for the Affymetrix Human U133 Plus 2 arrays .	RNA samples of each group were subsequently used to generate fluorescence-labeled cRNA targets for the Affymetrix Human U133 Plus 2 arrays .	RNA samples of each group were subsequently used to generate fluorescence-labeled cRNA targets for the Affymetrix Human U133 Plus 2 arrays .	RNA samples of each group were subsequently used to generate fluorescence-labeled cRNA targets for the Affymetrix Human U133 Plus 2 arrays .	RNA samples of each group were subsequently used to generate fluorescence-labeled cRNA targets for the Affymetrix Human U133 Plus 2 arrays .	RNA samples of each group were subsequently used to generate fluorescence-labeled cRNA targets for the Affymetrix Human U133 Plus 2 arrays .	RNA samples of each group were subsequently used to generate fluorescence-labeled cRNA targets for the Affymetrix Human U133 Plus 2 arrays .	RNA samples of each group were subsequently used to generate fluorescence-labeled cRNA targets for the Affymetrix Human U133 Plus 2 arrays .	RNA samples of each group were subsequently used to generate fluorescence-labeled cRNA targets for the Affymetrix Human U133 Plus 2 arrays .	RNA samples of each group were subsequently used to generate fluorescence-labeled cRNA targets for the Affymetrix Human U133 Plus 2 arrays .	RNA samples of each group were subsequently used to generate fluorescence-labeled cRNA targets for the Affymetrix Human U133 Plus 2 arrays .	RNA samples of each group were subsequently used to generate fluorescence-labeled cRNA targets for the Affymetrix Human U133 Plus 2 arrays .	RNA samples of each group were subsequently used to generate fluorescence-labeled cRNA targets for the Affymetrix Human U133 Plus 2 arrays .	RNA samples of each group were subsequently used to generate fluorescence-labeled cRNA targets for the Affymetrix Human U133 Plus 2 arrays .	RNA samples of each group were subsequently used to generate fluorescence-labeled cRNA targets for the Affymetrix Human U133 Plus 2 arrays .	RNA samples of each group were subsequently used to generate fluorescence-labeled cRNA targets for the Affymetrix Human U133 Plus 2 arrays .	RNA samples of each group were subsequently used to generate fluorescence-labeled cRNA targets for the Affymetrix Human U133 Plus 2 arrays .	RNA samples of each group were subsequently used to generate fluorescence-labeled cRNA targets for the Affymetrix Human U133 Plus 2 arrays .	RNA samples of each group were subsequently used to generate fluorescence-labeled cRNA targets for the Affymetrix Human U133 Plus 2 arrays .	RNA samples of each group were subsequently used to generate fluorescence-labeled cRNA targets for the Affymetrix Human U133 Plus 2 arrays .	RNA samples of each group were subsequently used to generate fluorescence-labeled cRNA targets for the Affymetrix Human U133 Plus 2 arrays .	RNA samples of each group were subsequently used to generate fluorescence-labeled cRNA targets for the Affymetrix Human U133 Plus 2 arrays .	RNA samples of each group were subsequently used to generate fluorescence-labeled cRNA targets for the Affymetrix Human U133 Plus 2 arrays .	RNA samples of each group were subsequently used to generate fluorescence-labeled cRNA targets for the Affymetrix Human U133 Plus 2 arrays .	RNA samples of each group were subsequently used to generate fluorescence-labeled cRNA targets for the Affymetrix Human U133 Plus 2 arrays .	RNA samples of each group were subsequently used to generate fluorescence-labeled cRNA targets for the Affymetrix Human U133 Plus 2 arrays .	RNA samples of each group were subsequently used to generate fluorescence-labeled cRNA targets for the Affymetrix Human U133 Plus 2 arrays .	RNA samples of each group were subsequently used to generate fluorescence-labeled cRNA targets for the Affymetrix Human U133 Plus 2 arrays .	RNA samples of each group were subsequently used to generate fluorescence-labeled cRNA targets for the Affymetrix Human U133 Plus 2 arrays .	RNA samples of each group were subsequently used to generate fluorescence-labeled cRNA targets for the Affymetrix Human U133 Plus 2 arrays .	RNA samples of each group were subsequently used to generate fluorescence-labeled cRNA targets for the Affymetrix Human U133 Plus 2 arrays .	RNA samples of each group were subsequently used to generate fluorescence-labeled cRNA targets for the Affymetrix Human U133 Plus 2 arrays .	RNA samples of each group were subsequently used to generate fluorescence-labeled cRNA targets for the Affymetrix Human U133 Plus 2 arrays .	RNA samples of each group were subsequently used to generate fluorescence-labeled cRNA targets for the Affymetrix Human U133 Plus 2 arrays .	RNA samples of each group were subsequently used to generate fluorescence-labeled cRNA targets for the Affymetrix Human U133 Plus 2 arrays .	RNA samples of each group were subsequently used to generate fluorescence-labeled cRNA targets for the Affymetrix Human U133 Plus 2 arrays .	RNA samples of each group were subsequently used to generate fluorescence-labeled cRNA targets for the Affymetrix Human U133 Plus 2 arrays .	RNA samples of each group were subsequently used to generate fluorescence-labeled cRNA targets for the Affymetrix Human U133 Plus 2 arrays .	RNA samples of each group were subsequently used to generate fluorescence-labeled cRNA targets for the Affymetrix Human U133 Plus 2 arrays .
!Sample_taxid_ch1	9606	9606	9606	9606	9606	9606	9606	9606	9606	9606	9606	9606	9606	9606	9606	9606	9606	9606	9606	9606	9606	9606	9606	9606	9606	9606	9606	9606	9606	9606	9606	9606	9606	9606	9606	9606	9606	9606	9606	9606	9606	9606	9606	9606	9606	9606	9606	9606	9606
!Sample_hyb_protocol	The labeled cRNA targets were then hybridized on the slides	The labeled cRNA targets were then hybridized on the slides	The labeled cRNA targets were then hybridized on the slides	The labeled cRNA targets were then hybridized on the slides	The labeled cRNA targets were then hybridized on the slides	The labeled cRNA targets were then hybridized on the slides	The labeled cRNA targets were then hybridized on the slides	The labeled cRNA targets were then hybridized on the slides	The labeled cRNA targets were then hybridized on the slides	The labeled cRNA targets were then hybridized on the slides	The labeled cRNA targets were then hybridized on the slides	The labeled cRNA targets were then hybridized on the slides	The labeled cRNA targets were then hybridized on the slides	The labeled cRNA targets were then hybridized on the slides	The labeled cRNA targets were then hybridized on the slides	The labeled cRNA targets were then hybridized on the slides	The labeled cRNA targets were then hybridized on the slides	The labeled cRNA targets were then hybridized on the slides	The labeled cRNA targets were then hybridized on the slides	The labeled cRNA targets were then hybridized on the slides	The labeled cRNA targets were then hybridized on the slides	The labeled cRNA targets were then hybridized on the slides	The labeled cRNA targets were then hybridized on the slides	The labeled cRNA targets were then hybridized on the slides	The labeled cRNA targets were then hybridized on the slides	The labeled cRNA targets were then hybridized on the slides	The labeled cRNA targets were then hybridized on the slides	The labeled cRNA targets were then hybridized on the slides	The labeled cRNA targets were then hybridized on the slides	The labeled cRNA targets were then hybridized on the slides	The labeled cRNA targets were then hybridized on the slides	The labeled cRNA targets were then hybridized on the slides	The labeled cRNA targets were then hybridized on the slides	The labeled cRNA targets were then hybridized on the slides	The labeled cRNA targets were then hybridized on the slides	The labeled cRNA targets were then hybridized on the slides	The labeled cRNA targets were then hybridized on the slides	The labeled cRNA targets were then hybridized on the slides	The labeled cRNA targets were then hybridized on the slides	The labeled cRNA targets were then hybridized on the slides	The labeled cRNA targets were then hybridized on the slides	The labeled cRNA targets were then hybridized on the slides	The labeled cRNA targets were then hybridized on the slides	The labeled cRNA targets were then hybridized on the slides	The labeled cRNA targets were then hybridized on the slides	The labeled cRNA targets were then hybridized on the slides	The labeled cRNA targets were then hybridized on the slides	The labeled cRNA targets were then hybridized on the slides	The labeled cRNA targets were then hybridized on the slides
!Sample_scan_protocol	After hybridization, slides were scanned by GeneChip庐 Scanner 3000 (Affymetrix, Santa Clara, CA, US).	After hybridization, slides were scanned by GeneChip庐 Scanner 3000 (Affymetrix, Santa Clara, CA, US).	After hybridization, slides were scanned by GeneChip庐 Scanner 3000 (Affymetrix, Santa Clara, CA, US).	After hybridization, slides were scanned by GeneChip庐 Scanner 3000 (Affymetrix, Santa Clara, CA, US).	After hybridization, slides were scanned by GeneChip庐 Scanner 3000 (Affymetrix, Santa Clara, CA, US).	After hybridization, slides were scanned by GeneChip庐 Scanner 3000 (Affymetrix, Santa Clara, CA, US).	After hybridization, slides were scanned by GeneChip庐 Scanner 3000 (Affymetrix, Santa Clara, CA, US).	After hybridization, slides were scanned by GeneChip庐 Scanner 3000 (Affymetrix, Santa Clara, CA, US).	After hybridization, slides were scanned by GeneChip庐 Scanner 3000 (Affymetrix, Santa Clara, CA, US).	After hybridization, slides were scanned by GeneChip庐 Scanner 3000 (Affymetrix, Santa Clara, CA, US).	After hybridization, slides were scanned by GeneChip庐 Scanner 3000 (Affymetrix, Santa Clara, CA, US).	After hybridization, slides were scanned by GeneChip庐 Scanner 3000 (Affymetrix, Santa Clara, CA, US).	After hybridization, slides were scanned by GeneChip庐 Scanner 3000 (Affymetrix, Santa Clara, CA, US).	After hybridization, slides were scanned by GeneChip庐 Scanner 3000 (Affymetrix, Santa Clara, CA, US).	After hybridization, slides were scanned by GeneChip庐 Scanner 3000 (Affymetrix, Santa Clara, CA, US).	After hybridization, slides were scanned by GeneChip庐 Scanner 3000 (Affymetrix, Santa Clara, CA, US).	After hybridization, slides were scanned by GeneChip庐 Scanner 3000 (Affymetrix, Santa Clara, CA, US).	After hybridization, slides were scanned by GeneChip庐 Scanner 3000 (Affymetrix, Santa Clara, CA, US).	After hybridization, slides were scanned by GeneChip庐 Scanner 3000 (Affymetrix, Santa Clara, CA, US).	After hybridization, slides were scanned by GeneChip庐 Scanner 3000 (Affymetrix, Santa Clara, CA, US).	After hybridization, slides were scanned by GeneChip庐 Scanner 3000 (Affymetrix, Santa Clara, CA, US).	After hybridization, slides were scanned by GeneChip庐 Scanner 3000 (Affymetrix, Santa Clara, CA, US).	After hybridization, slides were scanned by GeneChip庐 Scanner 3000 (Affymetrix, Santa Clara, CA, US).	After hybridization, slides were scanned by GeneChip庐 Scanner 3000 (Affymetrix, Santa Clara, CA, US).	After hybridization, slides were scanned by GeneChip庐 Scanner 3000 (Affymetrix, Santa Clara, CA, US).	After hybridization, slides were scanned by GeneChip庐 Scanner 3000 (Affymetrix, Santa Clara, CA, US).	After hybridization, slides were scanned by GeneChip庐 Scanner 3000 (Affymetrix, Santa Clara, CA, US).	After hybridization, slides were scanned by GeneChip庐 Scanner 3000 (Affymetrix, Santa Clara, CA, US).	After hybridization, slides were scanned by GeneChip庐 Scanner 3000 (Affymetrix, Santa Clara, CA, US).	After hybridization, slides were scanned by GeneChip庐 Scanner 3000 (Affymetrix, Santa Clara, CA, US).	After hybridization, slides were scanned by GeneChip庐 Scanner 3000 (Affymetrix, Santa Clara, CA, US).	After hybridization, slides were scanned by GeneChip庐 Scanner 3000 (Affymetrix, Santa Clara, CA, US).	After hybridization, slides were scanned by GeneChip庐 Scanner 3000 (Affymetrix, Santa Clara, CA, US).	After hybridization, slides were scanned by GeneChip庐 Scanner 3000 (Affymetrix, Santa Clara, CA, US).	After hybridization, slides were scanned by GeneChip庐 Scanner 3000 (Affymetrix, Santa Clara, CA, US).	After hybridization, slides were scanned by GeneChip庐 Scanner 3000 (Affymetrix, Santa Clara, CA, US).	After hybridization, slides were scanned by GeneChip庐 Scanner 3000 (Affymetrix, Santa Clara, CA, US).	After hybridization, slides were scanned by GeneChip庐 Scanner 3000 (Affymetrix, Santa Clara, CA, US).	After hybridization, slides were scanned by GeneChip庐 Scanner 3000 (Affymetrix, Santa Clara, CA, US).	After hybridization, slides were scanned by GeneChip庐 Scanner 3000 (Affymetrix, Santa Clara, CA, US).	After hybridization, slides were scanned by GeneChip庐 Scanner 3000 (Affymetrix, Santa Clara, CA, US).	After hybridization, slides were scanned by GeneChip庐 Scanner 3000 (Affymetrix, Santa Clara, CA, US).	After hybridization, slides were scanned by GeneChip庐 Scanner 3000 (Affymetrix, Santa Clara, CA, US).	After hybridization, slides were scanned by GeneChip庐 Scanner 3000 (Affymetrix, Santa Clara, CA, US).	After hybridization, slides were scanned by GeneChip庐 Scanner 3000 (Affymetrix, Santa Clara, CA, US).	After hybridization, slides were scanned by GeneChip庐 Scanner 3000 (Affymetrix, Santa Clara, CA, US).	After hybridization, slides were scanned by GeneChip庐 Scanner 3000 (Affymetrix, Santa Clara, CA, US).	After hybridization, slides were scanned by GeneChip庐 Scanner 3000 (Affymetrix, Santa Clara, CA, US).	After hybridization, slides were scanned by GeneChip庐 Scanner 3000 (Affymetrix, Santa Clara, CA, US).
!Sample_description	Gene expression data from rectal cancer tissue	Gene expression data from rectal cancer tissue	Gene expression data from rectal cancer tissue	Gene expression data from rectal cancer tissue	Gene expression data from rectal cancer tissue	Gene expression data from rectal cancer tissue	Gene expression data from rectal cancer tissue	Gene expression data from rectal cancer tissue	Gene expression data from rectal cancer tissue	Gene expression data from rectal cancer tissue	Gene expression data from rectal cancer tissue	Gene expression data from rectal cancer tissue	Gene expression data from rectal cancer tissue	Gene expression data from rectal cancer tissue	Gene expression data from rectal cancer tissue	Gene expression data from rectal cancer tissue	Gene expression data from rectal cancer tissue	Gene expression data from rectal cancer tissue	Gene expression data from rectal cancer tissue	Gene expression data from rectal cancer tissue	Gene expression data from rectal cancer tissue	Gene expression data from rectal cancer tissue	Gene expression data from rectal cancer tissue	Gene expression data from rectal cancer tissue	Gene expression data from rectal cancer tissue	Gene expression data from rectal cancer tissue	Gene expression data from rectal cancer tissue	Gene expression data from rectal cancer tissue	Gene expression data from rectal cancer tissue	Gene expression data from rectal cancer tissue	Gene expression data from rectal cancer tissue	Gene expression data from rectal cancer tissue	Gene expression data from rectal cancer tissue	Gene expression data from rectal cancer tissue	Gene expression data from rectal cancer tissue	Gene expression data from rectal cancer tissue	Gene expression data from rectal cancer tissue	Gene expression data from rectal cancer tissue	Gene expression data from rectal cancer tissue	Gene expression data from rectal cancer tissue	Gene expression data from rectal cancer tissue	Gene expression data from rectal cancer tissue	Gene expression data from rectal cancer tissue	Gene expression data from rectal cancer tissue	Gene expression data from rectal cancer tissue	Gene expression data from rectal cancer tissue	Gene expression data from rectal cancer tissue	Gene expression data from rectal cancer tissue	Gene expression data from rectal cancer tissue
!Sample_data_processing	Data were extracted with Command Console Software 4.0 (Affymetrix, Santa Clara, CA, US). Raw data were normalized by the MAS 5.0 algorithm, and Gene Spring Software v12.6.1 (Agilent technologies, Santa Clara, CA, US).	Data were extracted with Command Console Software 4.0 (Affymetrix, Santa Clara, CA, US). Raw data were normalized by the MAS 5.0 algorithm, and Gene Spring Software v12.6.1 (Agilent technologies, Santa Clara, CA, US).	Data were extracted with Command Console Software 4.0 (Affymetrix, Santa Clara, CA, US). Raw data were normalized by the MAS 5.0 algorithm, and Gene Spring Software v12.6.1 (Agilent technologies, Santa Clara, CA, US).	Data were extracted with Command Console Software 4.0 (Affymetrix, Santa Clara, CA, US). Raw data were normalized by the MAS 5.0 algorithm, and Gene Spring Software v12.6.1 (Agilent technologies, Santa Clara, CA, US).	Data were extracted with Command Console Software 4.0 (Affymetrix, Santa Clara, CA, US). Raw data were normalized by the MAS 5.0 algorithm, and Gene Spring Software v12.6.1 (Agilent technologies, Santa Clara, CA, US).	Data were extracted with Command Console Software 4.0 (Affymetrix, Santa Clara, CA, US). Raw data were normalized by the MAS 5.0 algorithm, and Gene Spring Software v12.6.1 (Agilent technologies, Santa Clara, CA, US).	Data were extracted with Command Console Software 4.0 (Affymetrix, Santa Clara, CA, US). Raw data were normalized by the MAS 5.0 algorithm, and Gene Spring Software v12.6.1 (Agilent technologies, Santa Clara, CA, US).	Data were extracted with Command Console Software 4.0 (Affymetrix, Santa Clara, CA, US). Raw data were normalized by the MAS 5.0 algorithm, and Gene Spring Software v12.6.1 (Agilent technologies, Santa Clara, CA, US).	Data were extracted with Command Console Software 4.0 (Affymetrix, Santa Clara, CA, US). Raw data were normalized by the MAS 5.0 algorithm, and Gene Spring Software v12.6.1 (Agilent technologies, Santa Clara, CA, US).	Data were extracted with Command Console Software 4.0 (Affymetrix, Santa Clara, CA, US). Raw data were normalized by the MAS 5.0 algorithm, and Gene Spring Software v12.6.1 (Agilent technologies, Santa Clara, CA, US).	Data were extracted with Command Console Software 4.0 (Affymetrix, Santa Clara, CA, US). Raw data were normalized by the MAS 5.0 algorithm, and Gene Spring Software v12.6.1 (Agilent technologies, Santa Clara, CA, US).	Data were extracted with Command Console Software 4.0 (Affymetrix, Santa Clara, CA, US). Raw data were normalized by the MAS 5.0 algorithm, and Gene Spring Software v12.6.1 (Agilent technologies, Santa Clara, CA, US).	Data were extracted with Command Console Software 4.0 (Affymetrix, Santa Clara, CA, US). Raw data were normalized by the MAS 5.0 algorithm, and Gene Spring Software v12.6.1 (Agilent technologies, Santa Clara, CA, US).	Data were extracted with Command Console Software 4.0 (Affymetrix, Santa Clara, CA, US). Raw data were normalized by the MAS 5.0 algorithm, and Gene Spring Software v12.6.1 (Agilent technologies, Santa Clara, CA, US).	Data were extracted with Command Console Software 4.0 (Affymetrix, Santa Clara, CA, US). Raw data were normalized by the MAS 5.0 algorithm, and Gene Spring Software v12.6.1 (Agilent technologies, Santa Clara, CA, US).	Data were extracted with Command Console Software 4.0 (Affymetrix, Santa Clara, CA, US). Raw data were normalized by the MAS 5.0 algorithm, and Gene Spring Software v12.6.1 (Agilent technologies, Santa Clara, CA, US).	Data were extracted with Command Console Software 4.0 (Affymetrix, Santa Clara, CA, US). Raw data were normalized by the MAS 5.0 algorithm, and Gene Spring Software v12.6.1 (Agilent technologies, Santa Clara, CA, US).	Data were extracted with Command Console Software 4.0 (Affymetrix, Santa Clara, CA, US). Raw data were normalized by the MAS 5.0 algorithm, and Gene Spring Software v12.6.1 (Agilent technologies, Santa Clara, CA, US).	Data were extracted with Command Console Software 4.0 (Affymetrix, Santa Clara, CA, US). Raw data were normalized by the MAS 5.0 algorithm, and Gene Spring Software v12.6.1 (Agilent technologies, Santa Clara, CA, US).	Data were extracted with Command Console Software 4.0 (Affymetrix, Santa Clara, CA, US). Raw data were normalized by the MAS 5.0 algorithm, and Gene Spring Software v12.6.1 (Agilent technologies, Santa Clara, CA, US).	Data were extracted with Command Console Software 4.0 (Affymetrix, Santa Clara, CA, US). Raw data were normalized by the MAS 5.0 algorithm, and Gene Spring Software v12.6.1 (Agilent technologies, Santa Clara, CA, US).	Data were extracted with Command Console Software 4.0 (Affymetrix, Santa Clara, CA, US). Raw data were normalized by the MAS 5.0 algorithm, and Gene Spring Software v12.6.1 (Agilent technologies, Santa Clara, CA, US).	Data were extracted with Command Console Software 4.0 (Affymetrix, Santa Clara, CA, US). Raw data were normalized by the MAS 5.0 algorithm, and Gene Spring Software v12.6.1 (Agilent technologies, Santa Clara, CA, US).	Data were extracted with Command Console Software 4.0 (Affymetrix, Santa Clara, CA, US). Raw data were normalized by the MAS 5.0 algorithm, and Gene Spring Software v12.6.1 (Agilent technologies, Santa Clara, CA, US).	Data were extracted with Command Console Software 4.0 (Affymetrix, Santa Clara, CA, US). Raw data were normalized by the MAS 5.0 algorithm, and Gene Spring Software v12.6.1 (Agilent technologies, Santa Clara, CA, US).	Data were extracted with Command Console Software 4.0 (Affymetrix, Santa Clara, CA, US). Raw data were normalized by the MAS 5.0 algorithm, and Gene Spring Software v12.6.1 (Agilent technologies, Santa Clara, CA, US).	Data were extracted with Command Console Software 4.0 (Affymetrix, Santa Clara, CA, US). Raw data were normalized by the MAS 5.0 algorithm, and Gene Spring Software v12.6.1 (Agilent technologies, Santa Clara, CA, US).	Data were extracted with Command Console Software 4.0 (Affymetrix, Santa Clara, CA, US). Raw data were normalized by the MAS 5.0 algorithm, and Gene Spring Software v12.6.1 (Agilent technologies, Santa Clara, CA, US).	Data were extracted with Command Console Software 4.0 (Affymetrix, Santa Clara, CA, US). Raw data were normalized by the MAS 5.0 algorithm, and Gene Spring Software v12.6.1 (Agilent technologies, Santa Clara, CA, US).	Data were extracted with Command Console Software 4.0 (Affymetrix, Santa Clara, CA, US). Raw data were normalized by the MAS 5.0 algorithm, and Gene Spring Software v12.6.1 (Agilent technologies, Santa Clara, CA, US).	Data were extracted with Command Console Software 4.0 (Affymetrix, Santa Clara, CA, US). Raw data were normalized by the MAS 5.0 algorithm, and Gene Spring Software v12.6.1 (Agilent technologies, Santa Clara, CA, US).	Data were extracted with Command Console Software 4.0 (Affymetrix, Santa Clara, CA, US). Raw data were normalized by the MAS 5.0 algorithm, and Gene Spring Software v12.6.1 (Agilent technologies, Santa Clara, CA, US).	Data were extracted with Command Console Software 4.0 (Affymetrix, Santa Clara, CA, US). Raw data were normalized by the MAS 5.0 algorithm, and Gene Spring Software v12.6.1 (Agilent technologies, Santa Clara, CA, US).	Data were extracted with Command Console Software 4.0 (Affymetrix, Santa Clara, CA, US). Raw data were normalized by the MAS 5.0 algorithm, and Gene Spring Software v12.6.1 (Agilent technologies, Santa Clara, CA, US).	Data were extracted with Command Console Software 4.0 (Affymetrix, Santa Clara, CA, US). Raw data were normalized by the MAS 5.0 algorithm, and Gene Spring Software v12.6.1 (Agilent technologies, Santa Clara, CA, US).	Data were extracted with Command Console Software 4.0 (Affymetrix, Santa Clara, CA, US). Raw data were normalized by the MAS 5.0 algorithm, and Gene Spring Software v12.6.1 (Agilent technologies, Santa Clara, CA, US).	Data were extracted with Command Console Software 4.0 (Affymetrix, Santa Clara, CA, US). Raw data were normalized by the MAS 5.0 algorithm, and Gene Spring Software v12.6.1 (Agilent technologies, Santa Clara, CA, US).	Data were extracted with Command Console Software 4.0 (Affymetrix, Santa Clara, CA, US). Raw data were normalized by the MAS 5.0 algorithm, and Gene Spring Software v12.6.1 (Agilent technologies, Santa Clara, CA, US).	Data were extracted with Command Console Software 4.0 (Affymetrix, Santa Clara, CA, US). Raw data were normalized by the MAS 5.0 algorithm, and Gene Spring Software v12.6.1 (Agilent technologies, Santa Clara, CA, US).	Data were extracted with Command Console Software 4.0 (Affymetrix, Santa Clara, CA, US). Raw data were normalized by the MAS 5.0 algorithm, and Gene Spring Software v12.6.1 (Agilent technologies, Santa Clara, CA, US).	Data were extracted with Command Console Software 4.0 (Affymetrix, Santa Clara, CA, US). Raw data were normalized by the MAS 5.0 algorithm, and Gene Spring Software v12.6.1 (Agilent technologies, Santa Clara, CA, US).	Data were extracted with Command Console Software 4.0 (Affymetrix, Santa Clara, CA, US). Raw data were normalized by the MAS 5.0 algorithm, and Gene Spring Software v12.6.1 (Agilent technologies, Santa Clara, CA, US).	Data were extracted with Command Console Software 4.0 (Affymetrix, Santa Clara, CA, US). Raw data were normalized by the MAS 5.0 algorithm, and Gene Spring Software v12.6.1 (Agilent technologies, Santa Clara, CA, US).	Data were extracted with Command Console Software 4.0 (Affymetrix, Santa Clara, CA, US). Raw data were normalized by the MAS 5.0 algorithm, and Gene Spring Software v12.6.1 (Agilent technologies, Santa Clara, CA, US).	Data were extracted with Command Console Software 4.0 (Affymetrix, Santa Clara, CA, US). Raw data were normalized by the MAS 5.0 algorithm, and Gene Spring Software v12.6.1 (Agilent technologies, Santa Clara, CA, US).	Data were extracted with Command Console Software 4.0 (Affymetrix, Santa Clara, CA, US). Raw data were normalized by the MAS 5.0 algorithm, and Gene Spring Software v12.6.1 (Agilent technologies, Santa Clara, CA, US).	Data were extracted with Command Console Software 4.0 (Affymetrix, Santa Clara, CA, US). Raw data were normalized by the MAS 5.0 algorithm, and Gene Spring Software v12.6.1 (Agilent technologies, Santa Clara, CA, US).	Data were extracted with Command Console Software 4.0 (Affymetrix, Santa Clara, CA, US). Raw data were normalized by the MAS 5.0 algorithm, and Gene Spring Software v12.6.1 (Agilent technologies, Santa Clara, CA, US).	Data were extracted with Command Console Software 4.0 (Affymetrix, Santa Clara, CA, US). Raw data were normalized by the MAS 5.0 algorithm, and Gene Spring Software v12.6.1 (Agilent technologies, Santa Clara, CA, US).
!Sample_platform_id	GPL570	GPL570	GPL570	GPL570	GPL570	GPL570	GPL570	GPL570	GPL570	GPL570	GPL570	GPL570	GPL570	GPL570	GPL570	GPL570	GPL570	GPL570	GPL570	GPL570	GPL570	GPL570	GPL570	GPL570	GPL570	GPL570	GPL570	GPL570	GPL570	GPL570	GPL570	GPL570	GPL570	GPL570	GPL570	GPL570	GPL570	GPL570	GPL570	GPL570	GPL570	GPL570	GPL570	GPL570	GPL570	GPL570	GPL570	GPL570	GPL570
!Sample_contact_name	Haizhao,,Yi	Haizhao,,Yi	Haizhao,,Yi	Haizhao,,Yi	Haizhao,,Yi	Haizhao,,Yi	Haizhao,,Yi	Haizhao,,Yi	Haizhao,,Yi	Haizhao,,Yi	Haizhao,,Yi	Haizhao,,Yi	Haizhao,,Yi	Haizhao,,Yi	Haizhao,,Yi	Haizhao,,Yi	Haizhao,,Yi	Haizhao,,Yi	Haizhao,,Yi	Haizhao,,Yi	Haizhao,,Yi	Haizhao,,Yi	Haizhao,,Yi	Haizhao,,Yi	Haizhao,,Yi	Haizhao,,Yi	Haizhao,,Yi	Haizhao,,Yi	Haizhao,,Yi	Haizhao,,Yi	Haizhao,,Yi	Haizhao,,Yi	Haizhao,,Yi	Haizhao,,Yi	Haizhao,,Yi	Haizhao,,Yi	Haizhao,,Yi	Haizhao,,Yi	Haizhao,,Yi	Haizhao,,Yi	Haizhao,,Yi	Haizhao,,Yi	Haizhao,,Yi	Haizhao,,Yi	Haizhao,,Yi	Haizhao,,Yi	Haizhao,,Yi	Haizhao,,Yi	Haizhao,,Yi
!Sample_contact_email	yiyusheng66@163.com	yiyusheng66@163.com	yiyusheng66@163.com	yiyusheng66@163.com	yiyusheng66@163.com	yiyusheng66@163.com	yiyusheng66@163.com	yiyusheng66@163.com	yiyusheng66@163.com	yiyusheng66@163.com	yiyusheng66@163.com	yiyusheng66@163.com	yiyusheng66@163.com	yiyusheng66@163.com	yiyusheng66@163.com	yiyusheng66@163.com	yiyusheng66@163.com	yiyusheng66@163.com	yiyusheng66@163.com	yiyusheng66@163.com	yiyusheng66@163.com	yiyusheng66@163.com	yiyusheng66@163.com	yiyusheng66@163.com	yiyusheng66@163.com	yiyusheng66@163.com	yiyusheng66@163.com	yiyusheng66@163.com	yiyusheng66@163.com	yiyusheng66@163.com	yiyusheng66@163.com	yiyusheng66@163.com	yiyusheng66@163.com	yiyusheng66@163.com	yiyusheng66@163.com	yiyusheng66@163.com	yiyusheng66@163.com	yiyusheng66@163.com	yiyusheng66@163.com	yiyusheng66@163.com	yiyusheng66@163.com	yiyusheng66@163.com	yiyusheng66@163.com	yiyusheng66@163.com	yiyusheng66@163.com	yiyusheng66@163.com	yiyusheng66@163.com	yiyusheng66@163.com	yiyusheng66@163.com
!Sample_contact_institute	Peking University Cancer Hospital & Institute	Peking University Cancer Hospital & Institute	Peking University Cancer Hospital & Institute	Peking University Cancer Hospital & Institute	Peking University Cancer Hospital & Institute	Peking University Cancer Hospital & Institute	Peking University Cancer Hospital & Institute	Peking University Cancer Hospital & Institute	Peking University Cancer Hospital & Institute	Peking University Cancer Hospital & Institute	Peking University Cancer Hospital & Institute	Peking University Cancer Hospital & Institute	Peking University Cancer Hospital & Institute	Peking University Cancer Hospital & Institute	Peking University Cancer Hospital & Institute	Peking University Cancer Hospital & Institute	Peking University Cancer Hospital & Institute	Peking University Cancer Hospital & Institute	Peking University Cancer Hospital & Institute	Peking University Cancer Hospital & Institute	Peking University Cancer Hospital & Institute	Peking University Cancer Hospital & Institute	Peking University Cancer Hospital & Institute	Peking University Cancer Hospital & Institute	Peking University Cancer Hospital & Institute	Peking University Cancer Hospital & Institute	Peking University Cancer Hospital & Institute	Peking University Cancer Hospital & Institute	Peking University Cancer Hospital & Institute	Peking University Cancer Hospital & Institute	Peking University Cancer Hospital & Institute	Peking University Cancer Hospital & Institute	Peking University Cancer Hospital & Institute	Peking University Cancer Hospital & Institute	Peking University Cancer Hospital & Institute	Peking University Cancer Hospital & Institute	Peking University Cancer Hospital & Institute	Peking University Cancer Hospital & Institute	Peking University Cancer Hospital & Institute	Peking University Cancer Hospital & Institute	Peking University Cancer Hospital & Institute	Peking University Cancer Hospital & Institute	Peking University Cancer Hospital & Institute	Peking University Cancer Hospital & Institute	Peking University Cancer Hospital & Institute	Peking University Cancer Hospital & Institute	Peking University Cancer Hospital & Institute	Peking University Cancer Hospital & Institute	Peking University Cancer Hospital & Institute
!Sample_contact_address	No. 52 Fucheng Rd., Haidian District	No. 52 Fucheng Rd., Haidian District	No. 52 Fucheng Rd., Haidian District	No. 52 Fucheng Rd., Haidian District	No. 52 Fucheng Rd., Haidian District	No. 52 Fucheng Rd., Haidian District	No. 52 Fucheng Rd., Haidian District	No. 52 Fucheng Rd., Haidian District	No. 52 Fucheng Rd., Haidian District	No. 52 Fucheng Rd., Haidian District	No. 52 Fucheng Rd., Haidian District	No. 52 Fucheng Rd., Haidian District	No. 52 Fucheng Rd., Haidian District	No. 52 Fucheng Rd., Haidian District	No. 52 Fucheng Rd., Haidian District	No. 52 Fucheng Rd., Haidian District	No. 52 Fucheng Rd., Haidian District	No. 52 Fucheng Rd., Haidian District	No. 52 Fucheng Rd., Haidian District	No. 52 Fucheng Rd., Haidian District	No. 52 Fucheng Rd., Haidian District	No. 52 Fucheng Rd., Haidian District	No. 52 Fucheng Rd., Haidian District	No. 52 Fucheng Rd., Haidian District	No. 52 Fucheng Rd., Haidian District	No. 52 Fucheng Rd., Haidian District	No. 52 Fucheng Rd., Haidian District	No. 52 Fucheng Rd., Haidian District	No. 52 Fucheng Rd., Haidian District	No. 52 Fucheng Rd., Haidian District	No. 52 Fucheng Rd., Haidian District	No. 52 Fucheng Rd., Haidian District	No. 52 Fucheng Rd., Haidian District	No. 52 Fucheng Rd., Haidian District	No. 52 Fucheng Rd., Haidian District	No. 52 Fucheng Rd., Haidian District	No. 52 Fucheng Rd., Haidian District	No. 52 Fucheng Rd., Haidian District	No. 52 Fucheng Rd., Haidian District	No. 52 Fucheng Rd., Haidian District	No. 52 Fucheng Rd., Haidian District	No. 52 Fucheng Rd., Haidian District	No. 52 Fucheng Rd., Haidian District	No. 52 Fucheng Rd., Haidian District	No. 52 Fucheng Rd., Haidian District	No. 52 Fucheng Rd., Haidian District	No. 52 Fucheng Rd., Haidian District	No. 52 Fucheng Rd., Haidian District	No. 52 Fucheng Rd., Haidian District
!Sample_contact_city	Beijing	Beijing	Beijing	Beijing	Beijing	Beijing	Beijing	Beijing	Beijing	Beijing	Beijing	Beijing	Beijing	Beijing	Beijing	Beijing	Beijing	Beijing	Beijing	Beijing	Beijing	Beijing	Beijing	Beijing	Beijing	Beijing	Beijing	Beijing	Beijing	Beijing	Beijing	Beijing	Beijing	Beijing	Beijing	Beijing	Beijing	Beijing	Beijing	Beijing	Beijing	Beijing	Beijing	Beijing	Beijing	Beijing	Beijing	Beijing	Beijing
!Sample_contact_zip/postal_code	100142	100142	100142	100142	100142	100142	100142	100142	100142	100142	100142	100142	100142	100142	100142	100142	100142	100142	100142	100142	100142	100142	100142	100142	100142	100142	100142	100142	100142	100142	100142	100142	100142	100142	100142	100142	100142	100142	100142	100142	100142	100142	100142	100142	100142	100142	100142	100142	100142
!Sample_contact_country	China	China	China	China	China	China	China	China	China	China	China	China	China	China	China	China	China	China	China	China	China	China	China	China	China	China	China	China	China	China	China	China	China	China	China	China	China	China	China	China	China	China	China	China	China	China	China	China	China
!Sample_supplementary_file	ftp://ftp.ncbi.nlm.nih.gov/geo/samples/GSM3374nnn/GSM3374350/suppl/GSM3374350_20070111-06-007.CEL.gz	ftp://ftp.ncbi.nlm.nih.gov/geo/samples/GSM3374nnn/GSM3374351/suppl/GSM3374351_20070111-06-008.CEL.gz	ftp://ftp.ncbi.nlm.nih.gov/geo/samples/GSM3374nnn/GSM3374352/suppl/GSM3374352_20070111-06-010.CEL.gz	ftp://ftp.ncbi.nlm.nih.gov/geo/samples/GSM3374nnn/GSM3374353/suppl/GSM3374353_20070111-06-014.CEL.gz	ftp://ftp.ncbi.nlm.nih.gov/geo/samples/GSM3374nnn/GSM3374354/suppl/GSM3374354_20070111-06-015.CEL.gz	ftp://ftp.ncbi.nlm.nih.gov/geo/samples/GSM3374nnn/GSM3374355/suppl/GSM3374355_20070111-06-016.CEL.gz	ftp://ftp.ncbi.nlm.nih.gov/geo/samples/GSM3374nnn/GSM3374356/suppl/GSM3374356_20070111-06-018.CEL.gz	ftp://ftp.ncbi.nlm.nih.gov/geo/samples/GSM3374nnn/GSM3374357/suppl/GSM3374357_CB2008096-PRT101.CEL.gz	ftp://ftp.ncbi.nlm.nih.gov/geo/samples/GSM3374nnn/GSM3374358/suppl/GSM3374358_CB2008096-PRT102.CEL.gz	ftp://ftp.ncbi.nlm.nih.gov/geo/samples/GSM3374nnn/GSM3374359/suppl/GSM3374359_CB2008096-PRT103.CEL.gz	ftp://ftp.ncbi.nlm.nih.gov/geo/samples/GSM3374nnn/GSM3374360/suppl/GSM3374360_CB2008096-PRT104.CEL.gz	ftp://ftp.ncbi.nlm.nih.gov/geo/samples/GSM3374nnn/GSM3374361/suppl/GSM3374361_CB2008096-PRT105.CEL.gz	ftp://ftp.ncbi.nlm.nih.gov/geo/samples/GSM3374nnn/GSM3374362/suppl/GSM3374362_CB2008096-PRT106.CEL.gz	ftp://ftp.ncbi.nlm.nih.gov/geo/samples/GSM3374nnn/GSM3374363/suppl/GSM3374363_CB2008096-PRT107.CEL.gz	ftp://ftp.ncbi.nlm.nih.gov/geo/samples/GSM3374nnn/GSM3374364/suppl/GSM3374364_CB2008096-PRT108.CEL.gz	ftp://ftp.ncbi.nlm.nih.gov/geo/samples/GSM3374nnn/GSM3374365/suppl/GSM3374365_CB2008096-PRT110.CEL.gz	ftp://ftp.ncbi.nlm.nih.gov/geo/samples/GSM3374nnn/GSM3374366/suppl/GSM3374366_CB2008096-PRT112.CEL.gz	ftp://ftp.ncbi.nlm.nih.gov/geo/samples/GSM3374nnn/GSM3374367/suppl/GSM3374367_CB2008096-PRT114.CEL.gz	ftp://ftp.ncbi.nlm.nih.gov/geo/samples/GSM3374nnn/GSM3374368/suppl/GSM3374368_CB2008096-PRT115.CEL.gz	ftp://ftp.ncbi.nlm.nih.gov/geo/samples/GSM3374nnn/GSM3374369/suppl/GSM3374369_CB2009030-PRT-121.CEL.gz	ftp://ftp.ncbi.nlm.nih.gov/geo/samples/GSM3374nnn/GSM3374370/suppl/GSM3374370_CB2009030-PRT-122.CEL.gz	ftp://ftp.ncbi.nlm.nih.gov/geo/samples/GSM3374nnn/GSM3374371/suppl/GSM3374371_CB2009030-PRT-123.CEL.gz	ftp://ftp.ncbi.nlm.nih.gov/geo/samples/GSM3374nnn/GSM3374372/suppl/GSM3374372_CB2009030-PRT-124.CEL.gz	ftp://ftp.ncbi.nlm.nih.gov/geo/samples/GSM3374nnn/GSM3374373/suppl/GSM3374373_CB2009030-PRT-125.CEL.gz	ftp://ftp.ncbi.nlm.nih.gov/geo/samples/GSM3374nnn/GSM3374374/suppl/GSM3374374_CB2009030-PRT-126.CEL.gz	ftp://ftp.ncbi.nlm.nih.gov/geo/samples/GSM3374nnn/GSM3374375/suppl/GSM3374375_CB2009030-PRT-127.CEL.gz	ftp://ftp.ncbi.nlm.nih.gov/geo/samples/GSM3374nnn/GSM3374376/suppl/GSM3374376_CB2009030-PRT-128.CEL.gz	ftp://ftp.ncbi.nlm.nih.gov/geo/samples/GSM3374nnn/GSM3374377/suppl/GSM3374377_CB2009030-PRT-129.CEL.gz	ftp://ftp.ncbi.nlm.nih.gov/geo/samples/GSM3374nnn/GSM3374378/suppl/GSM3374378_CB2009030-PRT-130.CEL.gz	ftp://ftp.ncbi.nlm.nih.gov/geo/samples/GSM3374nnn/GSM3374379/suppl/GSM3374379_CB2009030-PRT-131.CEL.gz	ftp://ftp.ncbi.nlm.nih.gov/geo/samples/GSM3374nnn/GSM3374380/suppl/GSM3374380_CB2009030-PRT-132.CEL.gz	ftp://ftp.ncbi.nlm.nih.gov/geo/samples/GSM3374nnn/GSM3374381/suppl/GSM3374381_CB2009376-133.CEL.gz	ftp://ftp.ncbi.nlm.nih.gov/geo/samples/GSM3374nnn/GSM3374382/suppl/GSM3374382_CB2009376-134.CEL.gz	ftp://ftp.ncbi.nlm.nih.gov/geo/samples/GSM3374nnn/GSM3374383/suppl/GSM3374383_CB2009376-135.CEL.gz	ftp://ftp.ncbi.nlm.nih.gov/geo/samples/GSM3374nnn/GSM3374384/suppl/GSM3374384_CB2009376-136.CEL.gz	ftp://ftp.ncbi.nlm.nih.gov/geo/samples/GSM3374nnn/GSM3374385/suppl/GSM3374385_CB2009376-137.CEL.gz	ftp://ftp.ncbi.nlm.nih.gov/geo/samples/GSM3374nnn/GSM3374386/suppl/GSM3374386_CB2009376-138.CEL.gz	ftp://ftp.ncbi.nlm.nih.gov/geo/samples/GSM3374nnn/GSM3374387/suppl/GSM3374387_CB2009376-139.CEL.gz	ftp://ftp.ncbi.nlm.nih.gov/geo/samples/GSM3374nnn/GSM3374388/suppl/GSM3374388_CB2009376-140.CEL.gz	ftp://ftp.ncbi.nlm.nih.gov/geo/samples/GSM3374nnn/GSM3374389/suppl/GSM3374389_CB2009376-141.CEL.gz	ftp://ftp.ncbi.nlm.nih.gov/geo/samples/GSM3374nnn/GSM3374390/suppl/GSM3374390_CB2009376-142.CEL.gz	ftp://ftp.ncbi.nlm.nih.gov/geo/samples/GSM3374nnn/GSM3374391/suppl/GSM3374391_CB2009376-143.CEL.gz	ftp://ftp.ncbi.nlm.nih.gov/geo/samples/GSM3374nnn/GSM3374392/suppl/GSM3374392_CB2009639_2_PRT_145.CEL.gz	ftp://ftp.ncbi.nlm.nih.gov/geo/samples/GSM3374nnn/GSM3374393/suppl/GSM3374393_CB2009639_2_PRT_146.CEL.gz	ftp://ftp.ncbi.nlm.nih.gov/geo/samples/GSM3374nnn/GSM3374394/suppl/GSM3374394_CB2009639_2_PRT_147.CEL.gz	ftp://ftp.ncbi.nlm.nih.gov/geo/samples/GSM3374nnn/GSM3374395/suppl/GSM3374395_CB2009639_2_PRT_148.CEL.gz	ftp://ftp.ncbi.nlm.nih.gov/geo/samples/GSM3374nnn/GSM3374396/suppl/GSM3374396_CB2009639_2_PRT_149.CEL.gz	ftp://ftp.ncbi.nlm.nih.gov/geo/samples/GSM3374nnn/GSM3374397/suppl/GSM3374397_CB2009639_2_PRT_150.CEL.gz	ftp://ftp.ncbi.nlm.nih.gov/geo/samples/GSM3374nnn/GSM3374398/suppl/GSM3374398_CB2009639_2_PRT_151.CEL.gz
!Sample_data_row_count	54613	54613	54613	54613	54613	54613	54613	54613	54613	54613	54613	54613	54613	54613	54613	54613	54613	54613	54613	54613	54613	54613	54613	54613	54613	54613	54613	54613	54613	54613	54613	54613	54613	54613	54613	54613	54613	54613	54613	54613	54613	54613	54613	54613	54613	54613	54613	54613	54613
!series_matrix_table_begin
ID_REF	GSM3374350	GSM3374351	GSM3374352	GSM3374353	GSM3374354	GSM3374355	GSM3374356	GSM3374357	GSM3374358	GSM3374359	GSM3374360	GSM3374361	GSM3374362	GSM3374363	GSM3374364	GSM3374365	GSM3374366	GSM3374367	GSM3374368	GSM3374369	GSM3374370	GSM3374371	GSM3374372	GSM3374373	GSM3374374	GSM3374375	GSM3374376	GSM3374377	GSM3374378	GSM3374379	GSM3374380	GSM3374381	GSM3374382	GSM3374383	GSM3374384	GSM3374385	GSM3374386	GSM3374387	GSM3374388	GSM3374389	GSM3374390	GSM3374391	GSM3374392	GSM3374393	GSM3374394	GSM3374395	GSM3374396	GSM3374397	GSM3374398
1007_s_at	9.65	10.02	9.81	10.22	8.38	9.92	9.29	10.1	10.13	10.27	9.58	9.74	9.51	9.8	9.79	9.96	9.92	9.97	9.42	9.73	9.94	10.15	9.58	9.8	10.12	10.19	9.88	9.76	10.2	9.74	9.55	10	9.8	9.91	9.97	9.6	9.17	10.32	9.17	9.75	9.78	9.53	9.37	9.83	10.08	9.26	9.85	9.91	10.3
1053_at	7.56	7.22	6.96	6.86	8.01	6.88	7.84	6.81	5.94	6	8.1	6.76	7.47	6.77	7.5	6.69	6.44	7.85	7.08	7.28	8.12	7.67	7.94	8.41	7.91	7.01	8.3	8.26	7.3	7.85	8.11	7.09	7.41	8.28	8.16	7.66	6.93	8.25	7.13	6.98	6.96	7.91	7.64	6.85	6.57	7.36	6.46	8.02	8.58
117_at	6.17	6.2	5.39	5.84	6.69	5.77	5.31	5.46	5.58	5.23	5.56	6.02	5.91	5.12	5.41	5.93	5.44	5.68	5.9	5.27	5.17	5.14	5.42	5.25	5.43	5.38	5.46	5.24	5.65	5.28	6.05	4.83	5.51	6.5	5	5.73	8.57	5.59	8.11	5.59	5.54	5.99	5.19	5.31	5.3	6.41	5.39	5.05	5.37
121_at	7.01	7.56	7.32	7.72	7.32	7.33	7.1	7.31	7.58	7.66	7.41	7.45	6.87	7.26	7.45	7.72	6.89	6.96	7.33	7.72	7.42	7.89	7.52	7.8	7.33	7.46	7.56	8.07	7.92	7.27	7.88	7.2	6.97	7.05	7.41	7.04	7	7.13	6.81	6.9	7.15	6.87	6.99	7.32	7.42	7.06	7.22	7.26	6.69
1255_g_at	2.39	2.27	2.38	2.37	3.75	2.26	2.3	2.42	2.38	2.34	2.56	2.63	2.66	2.38	2.66	2.47	2.48	2.44	2.5	2.68	2.58	2.72	2.54	2.6	2.44	2.35	2.6	2.46	2.51	2.61	2.75	2.41	2.36	2.44	2.29	2.46	2.86	2.31	2.86	2.32	2.33	2.31	2.51	2.43	2.43	2.37	2.44	2.4	2.56
1294_at	7.04	7.9	8.06	8.04	6.87	7.91	7.46	7.79	8.13	8.03	7.2	7.13	7.87	8.38	7.58	8.06	8.4	6.97	7.83	7.41	7.28	6.93	6.88	6.91	7.05	7.4	6.95	6.49	7.43	7.1	7.15	7.61	7.49	7.59	7.18	7.48	7.2	6.96	7.55	7.82	8.05	7.25	5.96	7.5	7.56	7.45	7.43	7.21	7.2
1316_at	5.07	4.59	4.58	4.54	4.61	5.02	4.56	5.23	5.18	4.83	5.16	5.19	4.85	4.76	5.19	4.98	4.9	4.5	4.81	5.43	5.78	5.04	5.36	5.5	5.11	5.22	5.6	4.85	5.02	5.3	4.89	5.45	5.08	5.24	5.36	5.18	5.48	5.42	5.3	5.18	5.35	5.22	5.41	5.17	5.14	4.94	5.02	5.39	4.76
1320_at	3.9	4.35	4.04	4.46	3.89	4.28	4.08	4.57	4.77	4.55	4.13	3.94	4.08	4.46	4.02	4.15	4.68	4.19	4.2	4.55	4.06	4.05	4.11	3.99	3.98	4.02	4.23	4.28	3.9	3.87	4.31	3.97	4	3.86	3.83	3.96	3.92	3.79	3.8	3.85	4.34	4.22	4.05	4.42	4.25	3.86	4.5	4.09	4.23
1405_i_at	6.96	8.06	8.16	8.57	8.26	8.2	8.36	7.4	7.83	7.89	7.09	6.63	9.5	9.98	6.5	7.69	9.67	6.95	7.58	9.18	6.54	7.43	7.2	7.3	8	8.48	6.78	5.56	7.94	6.54	7.82	9.55	8.52	9.15	7.75	9.1	7.8	7.53	7.7	8.27	8.37	7.76	6.37	8.28	8.16	8.85	8.27	7.79	7.58
1431_at	2.87	2.81	2.82	2.99	2.86	2.85	2.88	3.17	2.81	2.95	2.8	2.84	2.82	2.78	2.85	2.91	3.02	2.58	2.84	2.85	2.87	2.84	3.11	2.9	2.95	3.42	3.48	3.28	3.85	2.95	2.81	2.77	3.03	2.87	2.9	2.94	2.84	3.94	3.3	2.72	2.78	2.75	2.72	2.93	2.81	2.93	2.69	2.77	2.9
1438_at	7.23	6.41	6.92	7.77	6.78	6.93	8.01	7.81	6.92	7.47	7.46	9.46	10.41	7.08	7.33	6.83	7.26	6.78	7.82	6.78	8.85	9.12	6.14	7.94	7.85	7.59	7.24	8.4	7.99	7.36	8.91	7.21	6.43	7.72	8.62	6.46	5.49	6.27	6.06	7.07	6.34	7.6	8.8	6.35	6.67	6.28	7.06	8.22	8
1487_at	7.75	8.27	8.3	8.65	7.69	8.53	8.21	8.97	8.56	8.82	8.87	9.03	8.81	8.58	9.22	8.65	8.52	8.67	8.14	8.83	9.11	9	9.08	9.21	9.04	8.4	8.45	9.17	8.55	9.02	8.98	8.57	8.45	8	7.88	8.25	7.57	8.6	7.46	8.45	8.37	8.48	8.89	8.24	8.17	7.86	8.3	8.71	7.62
1494_f_at	4.61	4.72	4.86	4.87	4.77	4.8	5.08	5.04	5.17	5.26	5.15	5.62	4.94	5.29	5.26	5.44	4.58	4.65	4.79	5.43	5.35	5.31	5.19	5.28	5.1	5.5	5.34	5.54	5.14	5.13	5.16	4.51	4.5	4.79	4.87	4.79	4.8	4.74	4.67	4.71	4.69	4.5	5.08	5.22	4.75	5.13	5.12	5.04	4.81
1552256_a_at	8.4	8.09	7.64	8.59	8.66	8.22	8.11	8.61	8.59	7.97	9.1	8.23	9.21	8.07	8.36	8.18	8.3	9.3	7.58	8.37	8.83	8.55	8.84	9.18	8.93	8.81	8.57	9.38	7.77	9.04	8.56	7.62	7.2	7.6	7.33	7.55	6.76	7.9	7.51	7.23	7.31	7.64	8.82	7.56	7.82	7.67	7.53	8.18	7.82
1552257_a_at	9.31	8.74	9.14	9.16	8.9	8.9	9.01	8.66	8.68	9.03	8.88	8.51	8.34	8.32	8.67	8.69	8.64	8.73	8.35	8.92	9.15	8.8	9.28	8.05	7.97	8.36	8.3	9.56	7.87	9.58	8.97	8.67	8.59	9.1	8.16	8.72	8.12	8.67	8.28	8.75	8.62	8.67	9.31	8.3	8.71	8.16	8.48	8.97	9.27
1552258_at	4.19	3.99	3.8	3.89	4.08	3.52	3.97	4.21	4.04	4.15	4.26	4.42	3.99	4.08	4.84	4.45	4.25	4.05	4.47	4.36	3.93	3.94	4.09	4.35	4.32	4.27	4.16	4.22	4.46	4.14	4.43	3.82	4.2	4.06	4.06	4.26	5.07	4.22	5	4.07	4.05	4.28	4.22	4.23	4.07	4.44	4.06	4.09	4.25
1552261_at	3.72	3.91	4.02	3.91	4.01	4.06	4.09	3.9	4.04	3.95	3.94	4.05	3.79	4.02	4.14	4.55	4.13	3.64	3.96	4.07	4.68	4.09	4.21	4.41	4.29	4.04	4.15	4.09	4.44	3.63	3.99	4	3.53	4.21	4.2	3.6	3.38	3.82	3.7	3.91	4.43	3.59	3.95	3.96	4.02	3.96	4.25	4.04	3.93
1552263_at	6.24	6.66	6.68	6.05	6.93	6.47	6.54	5.35	5.67	5.44	5.93	4.35	6.63	5.95	5.22	5.69	6.04	5.89	6.05	6.04	6.12	6.17	5.95	5.11	5.24	5.55	5.69	6.95	6.02	5.69	6.59	6.05	6.7	6.77	5.94	6.68	7.25	6.06	6.52	6.72	6.48	6.62	6.24	6.49	6.09	6.85	6.14	6.33	6.41
1552264_a_at	7.15	7.68	7.52	7.06	7.52	7.09	7.46	7.59	7.55	7.49	7.56	7.09	8.22	7.46	7.24	7.7	7.49	7.76	7.46	7.31	7.38	7.89	7.34	6.59	6.9	7.18	7.31	7.99	6.95	7.02	7.54	6.82	7.02	7.43	6.31	7.13	7.56	6.87	6.98	7.13	7.16	7.24	7.59	7.47	7.56	7.62	7.62	7.77	8.15
1552266_at	3.49	2.83	3.66	3.31	2.96	3.12	3.1	3.19	3.26	2.8	2.87	3.25	3.18	3.06	3.39	3.2	3.21	2.69	3.2	3.48	3.33	3.6	4.26	3.8	4.08	3.67	3.37	3.73	3.02	3.87	3.25	2.96	3.18	2.91	4.25	3.04	3.25	2.85	3.26	3.56	3.1	3.21	3.26	3.5	3.13	3.33	3.28	2.96	4.9
1552269_at	3.69	3.43	3.56	3.18	3.31	3.23	3.28	3.14	3.2	3.17	3.37	3.5	3.18	3.27	3.29	3	3.18	3.3	2.99	3.54	3.46	4.28	3.3	3.23	3.25	3.32	3.87	3.85	3.29	2.92	3.58	2.9	3.06	3.76	4.41	3.01	2.87	3.32	2.92	2.91	3.13	2.93	3.48	3.42	3.08	3.07	3.4	3.45	3.34
1552271_at	4.82	4.53	4.8	5.03	5.12	4.87	4.82	5.25	5.3	5.24	4.71	5.44	4.91	4.95	4.86	5.22	4.62	4.37	4.96	5.43	5.25	5.27	5.37	4.63	5.07	5.08	4.94	4.7	4.62	5.26	4.81	4.57	4.67	4.99	4.83	4.85	4.69	4.88	4.35	4.83	4.86	4.61	5.27	5.36	4.93	4.79	5.06	5.05	5.06
1552272_a_at	5.09	4.82	4.86	4.99	5.02	5.38	5.42	5.67	5.41	4.87	5.22	5.77	5.08	5.07	5.16	5.32	5.02	5.04	4.87	5.01	5.39	5.36	5.22	5.71	5.49	5.19	5.37	5.57	5.77	5.82	5.2	5.15	4.68	4.85	5.48	4.89	4.53	5.1	5.13	5.02	5.16	4.78	5.2	4.74	4.7	4.77	4.98	4.66	5.25
1552274_at	4.33	4.53	4.47	4.31	4.77	4.7	4.71	5.91	6.44	5.74	6.18	6.41	6.13	6.38	6.73	5.76	6.32	7.33	7.29	5.98	5.31	5.8	6.05	6.33	6.55	6.17	6.07	5.5	5.77	7.1	6.23	5.42	5.8	6.01	5.89	5.97	6.09	5.98	5.94	6.34	5.37	5.64	5.82	6.03	6.04	7.18	6.54	6.5	6.05
1552275_s_at	5.81	6	5.68	5.71	5.94	5.26	5.54	4.87	5.33	4.79	5.07	5.61	5.44	5.82	6.61	5.13	5.76	6.33	6.45	5.08	4.8	5.03	5.42	5.64	5.6	5.51	5.04	4.93	5.57	6.04	5.93	4.96	6.07	5.72	5.77	5.68	6.19	5.82	5.74	5.77	5.18	5.49	5.57	5.44	5.66	6.34	5.89	6.07	5.7
1552276_a_at	5.18	5.27	5.33	5	5.32	4.72	4.96	5.09	5.5	5.32	5.06	5.26	4.91	5.23	5.13	5.65	5.29	5.04	4.98	5.06	5.17	5.32	5.13	5.05	5.01	5.33	4.95	5.51	4.84	5.27	5.2	4.64	4.68	4.98	5.1	5.09	4.89	4.92	4.71	4.81	4.71	4.92	5.04	4.87	5.09	5.05	5	5.16	5.39
1552277_a_at	7.89	7.58	7.38	7.16	8.68	7.29	7.4	6.61	6.79	6.29	7.19	6.98	7.98	6.92	7.07	7.34	6.94	7.25	7.09	7.45	7.29	8.04	7.48	7.62	8.05	7.29	7.57	7.79	7.81	7.35	8.33	7.09	7.66	8.58	8.44	7.74	8.67	7.34	8.46	7.05	7.68	8.05	6.78	7.23	6.61	7.22	6.67	6.84	8.19
1552278_a_at	4.63	5.33	4.88	5.6	4.83	5.58	5.04	4.43	4.71	4.66	4.73	4.69	5.1	4.84	4.96	4.84	4.66	5.09	4.45	5.69	4.77	5.01	5.1	4.29	4.49	4.06	5.06	4.73	4.52	4.65	4.31	4.69	4.73	4.56	4.2	4.68	4.02	4.57	4.53	4.44	5.14	4.86	4.43	4.71	4.91	4.26	4.59	4.74	4.41
1552279_a_at	6.19	6.27	5.69	6.8	6.2	6.57	6.32	6.03	6.13	6.41	6.36	6.21	6.11	5.99	6.05	6.08	6.12	5.97	5.79	6.16	5.95	6.29	6.6	6.3	6.01	5.7	6.29	6.16	5.93	6.37	6.1	5.97	6.08	5.68	5.99	5.65	5.65	5.66	5.85	5.81	6.12	6.12	5.98	6.15	6.31	6	6.13	5.96	5.48
1552280_at	3.03	3.2	3.35	3.54	3	3.03	3.14	2.9	3.2	3.2	2.94	3.78	2.7	3.8	2.86	3.33	3.22	2.92	3.7	3.3	2.97	3.17	3.33	3.2	3.15	3.78	3.23	3.24	3.08	2.77	3.11	3.03	2.85	3.27	3.15	3.22	2.76	2.44	3.04	3.84	2.69	3.01	3.17	2.91	3.11	4.06	3.05	2.76	3.06
1552281_at	7.8	8.61	8.84	8.98	7.02	8.84	8.1	8.22	8.74	8.92	7.66	7.12	7.66	8.63	7.16	8.16	8.2	7.41	7.37	7.91	7.84	7.87	8.4	7.85	7.28	8.7	7.07	7.79	8	7.23	7.41	8.69	7.88	6.05	7.29	7.99	6.88	7.97	6.36	8.18	8.43	8.02	8.37	8.03	8.53	7.36	8.08	7.73	6.23
1552283_s_at	4.72	3.29	3.77	3.34	2.94	3.54	3.69	3.97	3.7	3.78	3.73	3.2	3.38	3.65	3.49	3.5	3.88	6.09	3.01	3.3	4.12	7.18	3.61	3.43	4.57	4.14	4.15	4.35	5.4	4.52	3.14	3.94	3.73	4.33	3.42	3.32	4.76	3.88	5.47	3.1	4.66	3.87	3.08	3.51	4.32	3.19	5.14	3.89	5.21
1552286_at	5.42	4.83	4.52	5	5.81	4.99	4.7	4.1	3.85	4.31	5.16	5.22	4.71	4.69	4.31	4.99	4.34	4.36	4.09	4.85	4.84	5	4.61	3.98	5.01	4.12	4.27	5.71	4.99	4.74	4.95	4.25	4.63	5.55	5.45	4.88	4.78	5.24	4.94	5.03	5	4.58	5.28	4.42	4.29	4.5	4.61	4.11	5.55
1552287_s_at	6.09	6.13	6.13	6.15	5.89	6.07	6.12	7.28	6.82	6.36	6.07	6.12	6.49	6.59	7.29	6.11	7.12	6.71	7.2	5.91	6.82	6.45	6.96	6.7	6.82	7.28	7.05	6.19	6.05	6.16	6.18	6.95	7.36	7.15	7.05	6.93	7.02	8.11	7.73	7.74	7.41	7.4	7.03	6.14	6.59	6.92	7.06	6.78	7.58
1552288_at	3.41	3.54	3.37	3.16	3.52	3.38	3.38	3.47	3.49	3.49	3.08	3.65	3.05	3.52	3.72	3.69	3.47	3.58	3.31	3.41	3.44	3.49	3.65	3.3	3.47	3.57	3.53	3.42	3.4	3.69	3.39	3	3.25	3.26	3.41	3.17	3.65	3.12	3.88	3.2	3.18	3.1	3.28	3.52	3.57	3.41	3.35	3.19	3.47
1552289_a_at	3.95	3.72	4.05	3.5	3.84	3.65	3.76	3.86	3.84	3.82	4.01	4.41	4.02	4.16	4.04	4.03	4	3.97	3.63	4.15	4.02	3.83	4.31	3.82	3.75	3.77	4.38	4.04	3.97	4.53	3.59	3.35	3.33	3.37	3.73	3.79	4.02	4.02	4.72	3.34	3.47	3.59	3.61	3.62	3.45	3.53	3.39	3.49	3.31
1552291_at	6.06	5.56	6.08	5.63	5.98	5.59	6.22	5.72	5.61	5.57	6.6	5.22	6.36	5.34	6.47	5.67	5.42	6.29	6.36	6.22	7.03	6.43	6.74	6.81	6.52	6.26	6.02	7.1	6.44	6.16	6.35	6.6	7.01	7.51	6.55	6.59	6.41	7.06	6.52	6.61	7.02	6.63	6.35	6.07	6.26	6.16	5.98	6.68	6.81
1552293_at	4.42	4.24	4.11	4.23	4.28	4.33	4.48	4.49	4.65	4.27	4.48	4.97	4.62	4.42	4.33	4.5	4.09	4.4	4.25	4.36	4.4	4.22	4.25	4.46	4.3	4.22	4.48	4.94	4.49	3.9	4.69	4.13	4.35	4.22	4.21	4.52	4.24	4.27	4.13	3.81	4.02	4.01	4.41	4.53	4.59	4.44	4.62	4.3	4.25
1552295_a_at	6.25	6.45	6.11	6.27	6.59	6.21	5.89	6	6.54	6.27	6.58	6.62	7.07	6.35	7.18	6.61	6.44	5.78	6.08	6.21	6.66	6.87	6.66	6.39	6.39	6.55	6.23	6.54	6.45	6.66	6.56	5.4	5.93	5.75	6.39	5.98	6.04	6.04	6.58	5.22	5.8	5.86	6.25	5.71	5.76	5.75	5.67	5.99	6.06
1552296_at	3.96	4.21	6.6	4.33	3.75	5.1	3.78	5.88	4.33	7.33	3.73	3.88	3.53	4.41	4	3.72	5.56	4.07	4.12	3.93	3.96	3.48	3.41	3.66	3.69	5.18	3.3	3.29	3.79	3.2	3.48	7.34	6.64	3.89	3.96	3.85	3.56	4.18	3.74	5.63	5.52	4.62	3.6	3.9	4.54	4.34	6.29	3.83	4.26
1552299_at	3.86	4.58	4.06	3.8	3.94	3.86	3.92	4.2	3.94	3.9	4.15	4.38	3.42	3.56	3.93	4.19	3.88	4.53	4.17	3.29	4.23	4.13	4.17	3.72	4.05	3.7	3.33	3.92	3.99	3.98	4.01	4.17	3.85	4.38	4.66	3.96	3.64	4.16	3.46	3.78	4.05	4.31	4.68	3.86	3.93	3.54	3.53	3.9	3.14
1552301_a_at	3.66	3.63	3.69	3.58	3.47	3.86	3.74	3.73	3.88	3.83	3.74	3.73	3.72	3.79	3.99	4.31	3.81	3.23	3.41	3.98	3.66	3.94	3.78	3.87	3.67	4.17	3.84	4.32	3.89	3.97	3.95	3.59	3.93	3.58	3.51	3.45	3.87	3.63	4.21	3.48	3.85	3.53	3.42	3.68	3.66	3.65	3.86	3.51	3.75
1552302_at	3.45	3.67	3.61	3.62	3.45	3.93	3.32	3.88	4.58	4.2	4.06	3.33	4.62	4.73	3.78	4.23	4.76	4.25	5.14	4.36	4.35	3.51	4.03	3.61	4.41	4.28	4.27	4.31	3.79	3.68	3.69	4.45	4.57	4.52	3.59	4.76	5.68	3.99	5.31	5.32	5.19	4.36	3.64	4.97	4.64	5.37	5.12	3.92	4.31
1552303_a_at	4.87	5.02	5.16	5.24	5.3	5.07	4.8	5.33	5.62	5.23	5.13	4.43	5.49	5.4	4.59	5.11	5.58	5.02	5.73	5.01	5.24	4.6	4.85	4.15	5.03	5.22	4.74	4.46	4.92	4.63	5.01	5.11	5.14	5.24	4.43	5.5	5.8	4.73	5.63	5.45	5.3	4.92	4.49	5.42	5.19	5.89	5.39	4.87	5.14
1552304_at	4.29	4.66	4.19	4.7	4.7	4.09	3.9	3.82	3.42	3.29	3.8	3.43	3.98	4.08	3.91	3.69	3.36	4.11	3.81	4.26	3.66	3.11	3.55	3.41	3.56	3.79	4.47	3.79	3.27	3.35	3.48	4.05	3.99	4.43	3.93	4.44	3.88	4.06	3.7	4.14	4.2	4.44	3.88	3.55	3.45	3.85	3.61	3.38	5.78
1552306_at	3.97	3.62	3.51	4.32	4.77	4.05	4.09	3.2	3.5	3.29	4.17	3.68	3.73	3.96	3.62	4.03	3.29	4.4	4.5	4.33	3.88	3.71	4.12	3.8	3.76	3.99	5.75	4.62	3.74	3.85	4.31	3.86	4.3	4.33	4.99	4.39	4.03	3.98	4.07	3.78	4.52	5.23	4.38	3.7	3.54	3.67	3.55	3.65	6.37
1552307_a_at	4.29	4.75	4.57	4.63	4.64	4.68	4.98	4.03	4.45	3.44	4.72	4.99	4.74	5.22	4.8	4.61	4.62	4.8	4.47	4.35	4.91	4.8	4.24	4.12	4.37	4.92	5.14	4.67	4.62	4.44	4.55	4.84	4.53	5.45	4.99	4.94	5.49	5.13	4.94	4.64	4.33	4.51	5.23	4.79	3.96	5.86	4.42	4.75	4.64
1552309_a_at	6.31	6.96	6.92	6.59	7.46	8.03	6.23	4.82	6.83	4.87	5.04	3.92	5.68	5.84	5.56	4.81	6.8	4.83	6.46	5.45	4.2	5.02	5.7	4.01	5.32	5.43	5.93	4.38	5.48	4.79	5.69	6.2	6.8	5.62	4.37	6.37	8.97	5.04	7.8	6.98	6.99	6.48	5.42	5.91	5.67	5.54	6.78	5.07	4.74
1552310_at	6.44	7.14	7.2	7.03	6.76	7.4	7.07	6.58	6.35	6.68	6.89	5.49	5.97	6.98	6.57	6	6.53	6.52	6.58	6.91	6.84	6.04	6.25	6.55	6.66	6.71	5.79	6.77	6.7	6.11	6.27	8.02	7.5	7.3	8.57	7.44	7	7.22	7.31	7.81	7.56	7.63	6.99	6.99	6.99	6.96	7.18	7.05	7.47
1552311_a_at	6.27	6.46	6.25	6.28	6.32	6.17	6.22	6.16	6.28	6.24	6.28	7.03	6.09	6.25	6.41	6.53	6.1	5.96	6.11	6.35	6.37	6.17	6.6	6.37	6.42	6.28	6.48	6.15	6.13	6.34	6.61	6.24	6.38	6.28	6.62	6.19	6.71	6.3	6.15	6.46	6.43	6.21	6.3	6.75	6.33	6.61	6.37	6.54	6.54
1552312_a_at	5.58	6.16	5.95	6.04	6.16	5.91	6.3	5.28	5.56	5.26	6.23	5.09	5.74	5.08	5.73	5.46	6.2	6.26	6.64	5.13	5.09	4.56	5.03	4.9	5.2	4.29	4.48	4.61	4.72	4.94	4.86	4.98	5.73	6.03	6.51	5.87	5.46	5.24	5.44	5.11	5.68	5.86	6.33	5.65	6.08	5.75	6.21	6.27	7.1
1552314_a_at	4.18	3.87	3.98	3.84	4.15	3.71	3.78	4.04	3.98	4.6	4.14	4.5	4.05	3.99	3.98	4.51	4.04	4.45	4.2	3.87	4.41	4.39	4.38	4.09	4.87	4.5	4.13	4.66	4.2	3.97	4.47	3.68	3.95	4.02	4.49	3.77	4.22	3.88	3.69	3.56	3.98	3.85	4.38	4	3.81	4.07	4.05	3.98	4.67
1552315_at	5.55	6.11	6.3	6.16	5.68	6.1	5.83	5.01	5.29	5.18	4.87	5.39	5.45	6.48	4.97	5.4	6.44	5.21	5.99	5.56	4.82	5.36	5.04	4.82	5.03	6.01	4.76	5.03	5.23	4.81	5.63	5.54	5.7	5.89	5.22	5.88	6.26	4.81	5.17	5.83	5.39	5.88	4.59	5.56	5.57	6.23	5.87	5.28	5.44
1552316_a_at	4.93	6.23	6.44	6.35	5.91	6.44	5.6	4.38	5.81	4.84	4.35	4.17	5.38	6.7	4.46	4.66	6.36	4.99	6.3	6.18	4.02	4.61	4.37	4.19	4.58	5.48	4.82	3.77	5.45	4.36	5.56	6.26	5.77	6.47	5.52	6.47	6.96	5.43	6.06	6.82	5.45	6.08	4.23	5.17	5.38	6.67	6.02	5.3	5.09
1552318_at	4.16	5.16	4.83	5.44	4.48	5.75	4.93	4.76	5.31	4.62	4.46	4.04	4.75	5.59	3.77	4.1	5.65	4.76	5.32	4.78	3.88	4.42	4.56	3.77	3.96	5.34	4.53	3.85	4.85	4.42	3.93	5.29	5.61	5.52	4.18	5.39	6.11	4.83	4.85	6.25	4.7	4.85	3.57	4.75	4.72	5.82	5.46	4.43	4.79
1552319_a_at	3.71	3.7	3.57	3.58	4.72	3.34	3.5	3.6	3.53	3.22	3.82	3.94	3.79	3.6	3.44	4.04	3.64	3.34	3.29	4.12	3.81	3.72	3.79	4.02	3.69	4.14	3.44	4.97	4.06	3.69	3.92	3.48	3.34	5.06	4.73	3.88	3.74	3.17	4.53	3.31	3.39	3.21	3.46	3.51	3.51	3.5	3.41	3.6	3.3
1552320_a_at	2.32	2.22	2.66	2.28	2.47	2.42	2.2	2.36	2.57	2.52	2.26	2.75	2.35	2.45	2.49	2.67	2.27	2.33	2.22	2.37	2.53	2.4	2.73	2.47	2.59	2.67	2.9	2.68	2.43	2.51	2.38	2.2	2.2	2.13	2.24	2.49	2.01	2.23	2.09	2.48	2.31	2.19	2.34	2.59	2.49	2.37	2.3	2.32	2.22
1552321_a_at	2.41	2.49	2.19	2.48	2.43	2.24	2.35	2.72	2.65	2.42	2.54	2.88	2.77	2.42	2.32	2.77	2.73	2.22	2.28	2.48	2.58	2.85	2.55	2.64	2.44	2.6	2.78	2.68	2.73	2.4	2.74	2.5	2.15	2.44	2.22	2.32	2.34	2.45	2.2	2.45	2.34	2.35	2.51	2.72	2.26	2.61	2.38	2.72	2.41
1552322_at	2.29	2.56	2.62	2.41	2.72	2.42	2.65	2.88	2.78	2.54	2.66	2.64	2.56	2.56	2.35	2.49	2.63	2.37	3.46	2.53	2.35	2.5	2.5	2.71	2.99	2.57	2.63	2.72	3.05	2.76	2.79	2.35	2.27	2.84	2.94	2.53	2.66	2.54	2.66	2.78	2.45	2.16	2.39	2.22	2.33	2.61	2.47	2.36	2.76
1552323_s_at	3.68	4.11	3.77	3.77	4.6	3.61	3.61	4.23	3.54	3.8	4.18	3.86	3.71	4.12	4.45	3.88	4.01	4.43	4.31	4.04	3.5	4.44	3.97	5.16	4.66	4.22	4.81	4.66	5.34	4.07	4.21	4.4	3.98	4.6	5.67	4.52	4.66	4.88	4.79	4.79	3.96	4.12	3.89	4.08	3.84	4.65	4.31	3.87	4.54
1552325_at	2.35	2.42	2.34	2.3	2.31	2.35	2.76	2.17	2.33	2.23	2.13	2.16	2.2	2.2	2.26	2.28	2.06	2.07	2.15	2.01	2.1	2.18	2.2	2.26	2.19	2.22	2.02	2.26	2.1	2.07	2.75	2.24	2.36	2.37	2.5	2.31	2.11	2.2	2.15	2.19	2.18	2.18	2.45	2.4	2.34	2.46	2.25	2.34	2.24
1552326_a_at	3.17	3.46	3.68	3.18	3	3.32	3.1	3.15	3.23	3.2	3.05	2.84	3.1	3.04	2.94	3.72	3.03	2.91	2.65	3.2	3.21	3.23	3.17	3.39	3.61	3.34	3.51	4.08	3.3	3.21	3.07	2.83	3.15	3	3.44	3.16	2.87	3.56	3.01	2.73	2.85	2.85	3.26	3.54	3.17	3.11	3.43	3.29	3.17
1552327_at	3.28	3.01	3.49	3.14	3.3	3.6	3.11	3.43	3.87	4.11	3.7	2.93	3.51	4.34	3.66	3.42	4.67	3.84	3.46	3.47	3.28	3.46	3.52	2.95	3.27	3.65	3.47	3.52	3.99	3.39	2.97	4.12	3.49	3.2	3.3	3.86	4.14	4.03	4.16	4.36	3.81	3.58	2.77	3.76	3.74	3.45	3.86	3.08	4.11
1552329_at	5.39	4.66	4.53	4.9	4.17	4.69	4.77	4.82	4.76	4.61	5.33	5.31	4.71	4.57	5.82	4.56	5.34	5.85	5.79	4.62	4.72	5.37	5.39	5.71	5.15	4.69	5.13	5.29	4.71	5.57	5.74	6.42	6.37	7.02	6.44	6.3	6.09	6.63	6.24	6.15	6.19	6.82	4.89	5.16	4.88	5.55	5.43	4.73	6.32
1552330_at	5.26	5.73	5.55	6.09	4.89	5.77	5.46	5.65	5.42	5.46	5.26	4.58	5.45	5.95	6.3	5.19	5.95	5.75	5.76	5.83	5.74	5.32	6.33	5.77	5.58	6.12	6.63	5.7	5.73	5.16	5.32	5.7	5.62	5.54	7.49	5.58	5.31	5.75	5.7	5.83	5.5	6.06	5.64	5.76	6.21	5.61	5.88	5.31	6.6
1552332_at	6.21	6.15	6.09	6.07	6.29	6.15	5.89	6.83	6.97	6.99	6.51	6.91	6.45	6.6	6.97	6.94	6.32	6.66	5.99	6.62	7.02	6.9	6.85	6.43	6.63	6.52	6.87	7.1	6.61	6.87	6.94	5.91	6.25	6.12	6.17	6.37	5.88	6.09	5.63	5.89	6.14	5.71	6.36	6.48	6.43	6.45	6.27	6.61	6.48
1552334_at	5.1	5.01	4.82	4.96	4.77	4.96	4.73	6.59	6.57	7.02	6.13	5.46	6.25	6.31	6.99	6.02	6.63	6.94	6.41	5.56	6.67	7.06	6.27	5.45	6.25	6.37	5.73	6.02	6	6.26	5.56	6.3	6.54	5.72	5.06	6.02	6.11	6.23	5.95	6.3	6.31	5.6	6.18	6.14	6.49	6.41	6.65	6.38	7.02
1552335_at	4.33	4.44	4.13	4.12	4.91	4.34	4.61	4.41	4.09	4.08	4.55	4.84	4.16	4.33	4.45	4.09	3.81	4.12	3.97	4.46	4.53	3.94	4.47	4.62	4.29	4.42	4.63	4.88	4.29	4.25	4.47	4.27	4.25	4.4	5.45	4.48	4.71	4.93	4.61	4.29	4.01	4.19	4.17	4.08	3.83	3.97	3.96	4.24	4.29
1552337_s_at	4.09	4.12	4.04	4.39	4.28	4.34	4.1	3.89	4.59	3.91	4.06	4.57	4.52	4.17	4.51	4.7	4.14	3.73	4.08	3.89	4.18	4.29	3.89	4.14	4.21	4.07	4.17	4.53	4.1	3.85	3.79	4.1	3.49	4.03	3.66	4.22	4.47	3.84	4.35	4.1	4.44	4.11	4.31	4.19	4.29	3.95	4.43	4.03	3.64
1552338_at	4.09	3.78	4.07	3.7	4.15	3.94	4.05	4.44	4.1	3.92	3.85	4.08	3.85	3.96	4.2	4.22	3.32	3.74	3.85	4.08	4.22	4.25	4.3	4.35	3.85	4.46	4.14	4.47	4.16	4.35	4.2	3.28	3.86	3.86	4.22	3.83	4.01	4.09	3.81	3.68	3.62	3.94	3.81	4.11	3.87	3.72	3.93	3.9	3.6
1552340_at	4.31	4.65	4.65	4.68	4.66	4.59	4.63	4.9	4.72	4.67	4.46	5.21	4.66	4.53	4.57	5.48	4.51	4.68	4.59	5.23	4.87	4.61	5.15	5.33	4.92	4.95	4.7	4.68	4.5	4.74	4.91	4.4	4.24	4.55	4.65	4.51	4.34	4.59	4.64	4.36	4.65	4.51	4.59	4.76	4.39	4.54	4.61	4.77	4.42
1552343_s_at	3.94	4.08	4.03	3.95	4.45	4.08	4.06	5.18	5.16	4.83	5.52	5.65	5.66	6.18	5	4.09	5.81	5.27	5.87	5.36	4.88	5.95	5.82	5.46	5.4	5.56	5	5.14	5.18	5.3	4.34	5.14	5.39	5.44	4.09	5.58	5.49	5.28	5.83	6.3	4.85	4.96	4.71	5.14	5.37	6.25	5.73	5.45	5.32
1552344_s_at	4.89	5.12	5.29	5.12	5.45	4.59	5.56	4.86	4.86	5.4	5.05	5.63	5.63	5.27	4.31	4.66	5.03	6.17	5.56	4.86	5.54	4.9	4.46	4.37	5.07	5.02	4.25	5.42	4.71	4.61	5.74	5.89	5.97	6.01	6.81	5.82	6.09	7.4	5.43	6.23	6.17	6.12	5.61	5.1	5.43	5.42	5.34	4.92	5.17
1552347_at	5.51	5.89	6.15	6.4	5.9	6.37	5.76	7.17	7.12	7.61	7.02	5.98	7.44	7.94	6.82	6.09	7.92	7.24	7.36	7.29	7.66	7.05	6.7	6.52	7.63	7.66	6.57	6.97	6.92	7.24	6.72	7.72	7	7	5.96	6.65	6.91	5.99	7.05	7.29	7.16	6.61	6.98	7.3	8.22	8.09	8.01	7.23	7.41
1552348_at	5.41	5.23	4.84	4.7	4.48	4.61	4.77	5.46	5.32	4.88	7	6.26	4.76	5.08	5.85	5.46	4.79	6.4	4.98	5.48	6.12	9.74	5.86	6.01	9.4	5.02	5.48	6.55	5.85	5.13	8.3	4.8	5.84	5.21	5.19	5.29	4.8	4.53	4.53	4.54	4.71	4.95	5.71	5.66	4.33	6.71	4.6	4.97	4.81
1552349_a_at	3.82	4.32	3.97	3.8	3.79	3.85	3.93	4.59	4.36	4.23	6.13	5.56	3.83	4.28	5.35	3.76	3.98	5.42	4.1	4.52	5.67	8.45	5.07	4.89	8.03	3.96	4.64	5.35	4.74	4.13	7.13	3.93	4.25	4.26	4.28	4.45	3.95	4.19	3.87	4.01	4.19	4.03	4.65	4.71	3.92	4.82	4.26	4.41	4.15
1552354_at	3.46	2.9	3.27	3.15	2.58	3.02	2.99	3.7	3.87	3.63	3.19	3.75	3.62	3.96	3.61	4.01	3.36	3.5	3.41	3.88	4.29	4.14	3.83	4.75	3.78	4.15	4.26	4.23	3.95	3.88	4.39	3.27	3.09	3.27	3.89	3.48	3.53	3.2	3.23	3.2	3.28	3.12	3.72	3.84	3.69	3.44	3.7	4.03	3.68
1552355_s_at	4.69	4.85	4.22	4.7	4.52	4.41	4.27	5.17	5.22	5.2	5	5.49	4.38	4.98	5.17	5.73	4.53	4.32	4.56	5.32	5.44	5.06	5.14	5.14	4.95	5.07	5.35	5.55	5.54	5.07	5.3	4.34	4.17	4.46	4.34	4.31	4.32	4.44	4.51	4.26	4.47	4.32	4.87	4.83	4.78	4.47	4.53	4.79	4.25
1552359_at	2.89	2.27	2.76	2.44	2.38	2.36	2.61	2.75	2.76	2.68	4.02	3.27	2.68	2.5	2.8	2.66	2.8	2.52	2.62	2.93	2.79	2.94	3.12	2.42	2.82	2.44	2.59	2.79	2.7	2.53	2.51	2.89	2.47	2.48	2.79	2.47	2.39	2.52	2.29	2.52	2.5	2.49	2.49	2.59	2.61	2.35	2.68	2.9	2.47
1552360_a_at	5.18	5.76	5.82	6.06	5.18	5.73	5.51	5.24	5.4	5.5	5.52	5.16	5.39	5.16	5.67	5.54	5.38	5.72	5.52	5.23	5.27	5.66	5.54	5.47	5.25	5.36	5.42	5.65	5.78	5.13	5.01	5.98	5.81	5.69	5.04	5.87	5.79	5.86	5.67	6.23	5.87	5.87	5.34	5.59	5.58	5.57	5.54	5.62	5.24
1552362_a_at	5.26	7.08	5.99	6.78	5.73	7.37	6.29	6.46	6.11	6.4	6.14	6.12	6.03	7.4	5.27	6.1	6.44	5.91	5.97	5.8	5.66	5.86	6.34	6.13	6.05	6.29	5.13	6.06	6.1	6.46	5.99	7.51	6.75	6.16	6.73	6.34	5.64	6.68	5.83	6.72	7.31	6.28	6.17	6.75	6.85	6.12	6.78	6.76	6.52
1552364_s_at	5.99	4.82	5.01	4.76	5.76	4.6	5.23	4.25	3.84	3.95	5.43	5.01	5.07	4.25	5.7	4.54	4.39	4.11	4.5	4.74	4.92	7.32	5.71	5.59	4.56	4.61	5.26	5.06	5.26	5.07	5.21	4.22	5.31	5.28	6.48	5.26	4.59	4.73	4.63	4.39	4.64	6.1	4.97	5.07	4.17	4.84	4.35	5.83	6.74
1552365_at	6.04	8.44	8.19	8.23	6.51	8.72	7.86	7.84	7.9	8.84	6.29	3.1	4.45	7.98	4.23	7.17	7.46	5.99	7.11	7.19	5.59	3.78	5.19	5.27	6.56	6.14	5.82	3.72	7.55	4.97	4.05	8.53	7.52	7.79	7.58	7.92	6.78	4.13	7.45	8.03	8.94	7.62	3.43	8.26	7.72	6.88	7.82	7.78	7.31
1552367_a_at	5.33	7.1	6.92	7.37	5.1	6.79	6.56	6.34	6.62	7.54	5.14	3.28	4.21	6.82	3.62	5.98	6.14	4.62	5.53	5.85	4.89	3.72	4.5	4.46	5.6	5.05	4.25	3.18	6.28	4.57	3.45	7.05	5.95	6.4	5.99	6.08	5.06	3.62	5.58	6.55	7.58	6.06	3.42	6.74	7.14	5.55	6.85	6.48	6.24
1552368_at	2.61	2.57	2.38	2.73	2.49	2.76	2.67	2.61	2.78	2.67	2.82	2.75	2.35	2.98	2.61	2.41	2.45	2.55	2.39	2.89	2.74	2.47	2.52	2.58	2.43	2.89	2.76	2.76	2.54	2.53	2.72	2.46	2.62	2.46	2.52	2.37	2.62	2.39	2.52	2.46	2.56	2.63	2.63	2.68	2.78	2.61	2.75	2.66	2.7
1552370_at	7.49	7.46	7.99	6.86	6.73	7.5	7.59	6.84	7.27	7.48	6.7	6.07	6.61	7.67	6.05	7.49	7.35	6.89	7	7.32	6.84	7.13	6.48	7.2	7.05	7.28	6.76	7.22	7.68	6.73	6.69	7.55	7.37	7.52	7.56	7.7	6.81	7.15	6.65	7.35	7.93	7.21	7.88	7.13	7.65	7.57	7.4	7.44	7.31
1552372_at	2.18	2.18	2.04	1.99	2.02	2.04	2.11	2.48	2.12	2.08	2.23	2.19	2.21	2.19	2.11	2.24	2.17	2.24	2.15	2.11	2.06	2.24	2.04	2.06	2.21	2.08	2	2.08	2.32	2.07	1.86	2.09	2.2	2.14	2.06	2.24	2.11	2.06	2.08	1.96	1.95	2.1	1.91	2.06	2.08	2.15	2.1	2.06	2.18
1552373_s_at	2.28	2	2.27	2.21	2.06	2.23	2.57	2.25	2.38	2.47	2.38	2.4	2.26	2.01	1.93	2.23	2.49	2.28	2.21	2.15	2.11	2.27	2.17	2.5	2.16	2.33	2.2	2.21	2.39	2.18	2.36	2.42	2.25	2.47	2.49	2.36	2.2	2.15	2.39	2.04	2.45	2.29	2.21	2.57	2.51	2.3	2.44	2.28	2.47
1552375_at	2.69	3.55	3.58	3.51	3.39	3.36	3.42	3.48	3.37	3.78	3.48	3.48	3.37	3.42	3.4	3.18	3.66	3.4	3.66	3.38	3.26	3.15	3.2	2.99	3.25	3.18	3.51	3.27	3.39	3.19	3.19	3.35	3.57	3.56	3.47	3.44	4	3.43	4.01	3.43	3.17	3.09	3.33	3.16	3.47	3.23	3.31	3.16	3.19
1552377_s_at	5.52	5.57	5.18	5.49	5.68	5.7	5.57	5.98	5.87	6.01	6	6.42	5.84	6.15	5.85	6.56	6.12	5.78	5.64	5.99	5.77	5.83	5.98	6.25	5.88	6.05	5.73	6.34	6	5.66	6.09	5.26	5.44	5.53	5.64	5.17	5.71	5.57	5.57	5.66	5.65	5.6	5.91	5.72	5.69	5.62	5.81	5.66	5.46
1552378_s_at	5.42	5.15	5.15	5.16	4.53	4.53	5.1	4.47	4.42	4.65	4.75	5.51	4.34	4.37	4.74	4.7	4.45	5.29	4.7	4.69	4.49	5.3	5	4.68	4.72	4.88	4.85	4.67	5.37	4.59	4.86	4.59	5.11	5.06	5.89	5.42	4.69	5.86	5.22	4.66	5.02	5.22	5.32	4.74	4.71	4.83	4.74	4.96	4.66
1552379_at	2.16	2.14	1.99	1.85	2.07	2.33	2.07	2.32	2.25	2.12	2.18	2.75	2.3	2.02	2.29	2.52	2.21	2.1	2.04	2.02	2.18	2.11	2.02	2.27	1.86	2.15	2	2.03	2.02	1.98	2.2	2.13	2.01	2.22	2.25	2.01	2.06	2.08	1.92	2.19	2.1	2.01	2.02	2.15	2.2	2.04	1.96	2.03	2.02
1552381_at	2.94	2.72	2.62	2.81	2.57	2.6	2.88	2.83	2.71	2.64	2.57	2.53	2.48	2.73	2.38	2.49	2.62	2.33	2.33	2.35	2.42	2.52	2.41	2.46	2.3	2.18	2.43	2.44	2.84	2.44	2.4	2.47	2.24	2.91	2.46	2.37	3.06	2.49	2.53	2.49	2.52	2.46	2.53	2.47	2.53	2.61	2.38	2.32	2.4
1552383_at	5.38	5.19	5.52	5.49	5.77	5.61	5.24	5.79	5.46	5.45	5.52	5.39	5.48	5.6	5.52	5.79	5.42	5.36	5.36	6.08	6.24	5.53	6.06	6.19	5.94	5.77	5.92	6.29	5.7	5.57	5.54	5.71	5.64	5.56	5.95	5.56	5.56	5.68	5.53	5.45	5.49	5.5	5.86	5.99	5.88	5.67	5.59	6.14	5.44
1552384_a_at	4.5	4.43	4.14	4.37	4.21	4.37	4.55	4.66	4	4.11	3.94	4.62	4.1	4.31	4.15	4.09	4.31	4.37	4.03	4.16	4.49	3.95	4.32	4.66	4.17	4.22	4.28	4.4	4.1	4.13	3.95	4.29	3.94	4.07	4.43	3.99	3.97	4.24	4.16	4.06	4.15	4.07	4.19	4.09	4.13	4.28	3.88	4.22	4.48
1552386_at	4.39	6.08	3.93	4.43	4.09	4.49	4.5	3.5	3.49	3	3.33	3.35	3.18	5.15	3.15	3.37	3.8	3.26	4.02	4.01	2.76	3.2	3.34	2.95	2.91	3.63	3.18	3.32	4.49	2.77	3.36	3.23	3.18	3.88	2.8	3.91	4.36	3.35	3.4	6.05	3.5	3.44	3.07	3.46	3.71	5.72	3.42	3.34	3.45
1552388_at	5.72	6.35	6.08	5.61	4.92	5.66	5.32	5.75	5.73	5.96	5.44	6.35	5.34	5.71	5.59	5.85	5.62	5.4	5.35	5.49	5.34	5.49	5.48	5.53	5.47	5.8	5.34	5.62	5.54	5.33	5.25	5.56	5.38	5.67	5.73	5.36	5.67	5.54	4.88	5.49	5.79	5.6	5.26	5.85	5.68	5.47	5.45	5.74	5.79
1552389_at	2.83	3.6	3.28	3.24	2.34	3.53	3.93	2.65	3.28	2.86	3.96	2.48	2.65	2.84	2.47	2.98	2.66	2.69	2.57	3.57	2.8	2.35	2.28	2.53	2.76	2.74	2.82	2.23	3.26	2.2	2.48	3.28	3.11	2.65	5.26	3.47	3.28	2.86	2.27	3.19	3.08	3.07	2.51	2.83	3.67	2.82	3.59	2.7	2.77
1552390_a_at	3.27	4.28	4.4	4.09	3.26	4.98	4.44	3.78	3.09	3.83	4.71	3.22	2.96	4.04	2.86	3.4	3.46	3.88	3.36	4.5	2.87	3.18	2.82	3.31	3.48	3.92	4.22	3.02	5.25	3.03	3.38	4.7	4	3.28	7.23	4.73	4.81	3.75	3.21	4.36	4.22	3.78	2.98	3.64	4.41	3.6	4.47	3.62	3.13
1552391_at	3.52	3.4	3.36	3.15	3.41	3.17	3.37	3.52	3.29	3.37	2.98	3.87	3.19	3.19	3.18	3.39	2.82	3.07	3.25	3.22	3.37	3.61	3.16	3.02	3.05	3.1	3.18	3.54	3.78	3.01	3.06	3.34	3.93	3.46	3.3	3.37	3.02	3.74	3.12	3.3	3.49	3.01	3.7	2.95	3.75	3.22	3.46	3.56	3.35
1552393_at	2.5	2.44	2.35	2.43	2.27	2.29	2.55	3.02	2.56	2.51	2.81	3.2	2.63	2.62	2.89	2.77	2.4	2.29	2.74	2.72	2.59	2.78	2.42	2.25	2.64	2.44	2.45	2.35	2.44	2.69	2.48	2.47	2.38	2.35	2.61	2.49	2.45	2.3	2.16	2.55	2.34	2.4	2.58	2.29	2.75	2.29	2.29	2.36	2.24
1552394_a_at	2.43	2.84	2.71	2.56	2.78	2.49	2.36	2.66	2.58	2.58	2.57	2.91	3.01	3.21	2.59	2.67	2.72	2.56	2.96	2.76	2.69	2.62	2.65	2.57	2.68	2.82	2.52	2.35	2.61	2.78	2.69	2.59	2.69	2.58	2.64	2.74	3.07	2.56	2.69	2.6	2.53	2.5	2.49	2.68	2.46	2.52	3.07	2.53	2.61
1552395_at	5.68	5.78	5.74	6.01	6.06	6.19	5.88	5.98	6.34	6.15	6.36	6.21	6.09	6.28	6.53	6.62	6.17	6.1	6.1	6.89	6.52	6.59	6.92	6.87	6.69	6.73	6.77	7.11	6.44	6.16	6.51	5.96	5.55	5.86	6.17	5.95	5.72	6.03	5.9	5.59	5.63	5.76	6.43	6.34	6.32	6.41	6.4	6.41	6.15
1552396_at	3.71	3.62	3.71	3.93	3.73	3.61	3.58	3.85	3.68	4.03	3.97	3.98	3.79	3.8	3.54	4.25	3.56	3.86	4.04	3.99	3.74	3.6	3.82	4.11	3.92	4	4.03	4.2	3.98	3.75	4.1	3.63	3.83	3.73	3.72	3.68	3.47	3.73	3.95	3.5	3.73	3.8	3.7	3.56	3.57	3.69	3.88	3.8	3.7
1552398_a_at	4.67	5.21	4.41	4.01	4.96	4.51	3.87	4.08	4.15	3.83	3.39	3.69	4.41	3.88	4.28	4	4.16	3.91	4.67	4.5	3.65	3.95	3.58	3.66	3.77	4.04	4.24	3.62	3.84	4.13	4.57	3.96	3.8	4.35	3.96	4.6	8.06	4.03	4.4	3.74	3.88	5.46	3.45	4.29	4.17	5.82	4.47	4.06	4.01
1552399_a_at	3.08	2.74	2.7	2.67	2.91	2.9	2.91	3.63	3.74	3.54	3.07	3.43	3.66	3.13	3.68	3.23	2.88	2.99	2.96	2.7	3	3.1	2.87	2.99	2.79	3.2	3.14	2.88	2.82	2.69	3	2.99	3.08	2.82	2.92	2.85	2.68	2.76	2.61	3.09	2.59	2.9	3.06	3.03	2.95	2.94	3.17	2.97	3.28
1552400_a_at	3.4	4.29	3.82	3.51	3.78	3.68	3.67	3.43	3.68	3.57	3.57	3.68	3.53	4.08	3.76	3.96	3.77	3.58	4.16	3.83	3.49	3.67	3.71	3.79	3.89	3.57	3.89	3.52	3.9	3.36	3.6	3.03	3.25	3.6	3.46	2.87	3.19	3.11	3.42	3.62	3.59	3.49	3.51	3.41	3.46	3.46	3.49	3.61	3.3
1552401_a_at	2.86	2.8	2.57	2.5	2.8	2.77	3.12	2.72	2.56	2.67	2.65	3	2.83	2.59	3.13	2.77	2.6	2.94	2.88	3.05	2.78	3.27	3.46	3.03	2.9	2.72	3.24	2.98	2.72	3.1	2.87	2.68	2.84	2.83	3.1	2.98	3	3.01	3.13	2.72	2.62	2.9	2.76	2.84	2.61	2.87	2.7	2.96	2.8
1552402_at	3.23	3.51	3.1	3.1	2.79	3.08	3.22	3.17	3.35	3.36	2.87	4.04	3.16	3.22	3.04	3.12	3.02	3.01	2.96	3.35	3.18	3.17	3.6	3.28	2.98	3.08	3.21	3.24	3.18	2.94	3.11	2.76	2.82	2.94	3.1	2.93	2.99	2.9	2.62	2.8	2.79	2.99	3.18	3.31	2.74	3.22	3.26	3.08	3.1
1552405_at	4.09	3.83	3.79	3.84	3.88	3.92	3.65	3.64	3.48	3.71	4.08	3.93	4.13	3.92	4.21	4.45	3.58	3.61	4.05	4	4.23	3.98	4.19	4.3	4.35	4.44	4.04	4.63	3.74	4.43	4.48	3.82	3.81	3.93	4.14	3.78	3.74	3.91	3.89	3.79	3.84	3.73	4.18	3.84	3.67	3.77	3.53	4.03	3.7
1552408_at	2.85	2.72	2.58	2.74	2.5	2.77	2.72	2.43	2.61	2.78	2.61	3.68	2.67	2.76	2.69	2.6	2.87	2.61	2.6	3.6	2.78	2.78	2.97	3.11	2.91	2.81	2.61	3.23	2.83	2.85	2.75	2.76	2.69	2.63	2.63	2.6	2.86	2.64	2.66	2.6	2.69	2.51	2.71	2.87	2.74	2.79	3.23	2.42	2.52
1552409_a_at	4.93	5.01	5.37	4.87	5.13	5.15	4.79	5.28	5.35	5.23	5.39	5.46	4.61	4.98	5.38	5.23	4.95	4.47	4.89	5.74	5.58	5.22	5.56	5.66	4.94	5.01	5.52	5.51	5.55	5.44	5.27	4.79	4.74	5.27	4.99	5.12	4.71	4.84	4.4	4.65	4.61	4.99	5.36	4.99	5.43	5.09	4.98	5.12	5.2
1552410_at	3.66	4.08	3.98	3.84	4.38	4.11	3.83	3.78	3.96	4.02	3.47	4.34	3.54	3.93	3.41	3.9	3.43	3.42	3.74	3.85	3.63	4.02	4.26	4.09	3.78	4.12	3.63	4.57	3.43	3.69	3.86	3.68	3.7	3.66	3.83	3.73	3.44	3.7	3.6	3.83	3.54	3.61	3.71	3.65	3.47	3.5	3.49	3.74	3.67
1552411_at	5.97	6.1	5.73	6.11	6.6	6.47	6.04	5.33	4.95	5.3	5.08	5.76	5.23	4.86	4.78	5.61	5.12	5.09	5.12	5.71	5.61	5.41	5.95	5.67	5.62	5.43	6.08	6.06	5.35	5.27	5.49	5.44	5.52	5.4	5.79	5.26	5.79	5.57	5.88	5.39	5.54	5.48	5.31	5.64	5.29	5.06	5.85	5.49	5.4
1552412_a_at	2.87	2.85	2.85	3.06	2.8	2.85	2.74	3.18	2.73	2.79	2.73	3.26	2.73	2.77	2.77	2.63	2.93	2.74	2.7	2.86	2.91	2.83	3.1	3.14	2.64	3.11	2.86	3.16	2.73	2.95	3.57	2.63	2.6	2.75	2.88	2.75	2.73	2.8	2.69	2.51	2.72	2.65	2.83	2.8	2.66	2.68	2.5	2.69	2.84
1552414_at	2.85	3.34	3.14	3.06	3.16	3.15	2.84	3.19	3.31	3.84	3.35	3.46	3.13	3.38	3.7	3.31	3.39	3.61	3.08	3.72	3.48	3.29	3.78	3.35	3.6	3.41	3.64	3.62	3.25	3.24	3.58	2.87	2.74	2.98	3.11	2.71	3.2	2.84	3.18	2.78	2.96	2.78	3.31	3.4	3.14	3.18	3.23	3.32	3.14
1552415_a_at	3.7	3.44	3.53	3.79	3.58	3.7	3.7	3.35	3.29	3.36	2.91	3.48	3.19	3.14	3.21	3.31	2.92	3.51	3.04	3.91	3.42	3.32	3.48	3.89	3.65	3.75	3.73	3.79	3.47	3.36	3.47	3.32	3.32	3.64	3.83	3.62	3.23	3.5	3.31	2.98	3.52	3.1	3.57	3.47	3.16	3.32	3.44	3.55	3.56
1552417_a_at	5.08	4.83	4.47	4.89	5.94	4.43	5.46	4.54	4.65	4.53	5.56	5	5.5	5.12	5.37	4.81	4.76	5.92	5.86	5.05	5.39	5.04	5.58	5.58	5.29	4.67	5.34	5.34	4.97	5.15	5.33	4.57	5.7	6.21	6.13	5.94	4.85	6.19	4.97	5.49	5.37	5.54	5.92	5.24	5.13	5.15	5.07	5.68	6.01
1552418_at	3.92	3.68	3.74	4.13	4.1	3.88	4.14	4.04	4.2	4.46	4.47	4.46	3.83	4.74	3.6	4.34	3.69	4.34	4.1	4.46	4.46	3.89	4.41	4.66	4.26	4.52	4.12	4.74	4.21	3.9	4.02	4.19	4.01	3.99	4.72	3.98	3.98	3.54	3.93	3.74	3.6	3.76	4.19	4.18	3.77	3.86	4.03	3.91	3.85
1552419_s_at	4.62	4.45	4.54	4.42	4.25	4.42	4.31	4.5	4.62	4.34	4.93	5.42	4.52	4.81	4.2	4.82	4.63	4.23	3.74	4.71	4.79	4.54	4.81	4.93	4.86	4.41	4.98	5.1	4.4	4.64	4.71	4.43	4.34	3.93	4.69	4.21	4.1	4.59	4.35	4.34	4.59	4.24	4.86	4.58	4.98	4.41	4.64	4.84	4.7
1552421_a_at	2.97	3.02	3.2	3.15	2.92	2.9	3.31	2.93	2.75	3.2	2.97	3.02	2.77	2.56	2.52	3.07	2.8	2.68	2.79	3.13	2.74	2.73	2.99	3.03	2.79	2.82	2.75	2.94	2.89	2.61	3.03	2.81	2.7	2.52	3.12	2.89	2.76	2.79	2.7	2.64	2.91	2.91	2.86	2.8	2.93	2.91	2.84	2.85	2.91
1552422_at	4.25	4.26	4.81	4.88	4.84	4.56	4.63	5.02	4.95	4.75	4.6	5.51	5.15	5.07	4.25	5.15	4.75	4.1	4.39	5.13	5	5.09	4.8	5.23	5.24	5.17	5.44	5.24	5.39	4.99	5.58	4.3	4.47	4.64	4.15	4.67	4.5	4.75	5.14	4.64	5	4.34	5.14	4.82	4.94	4.77	4.31	4.99	4.34
1552423_at	4.42	4.26	4.27	4.02	4.21	4.1	4.41	5.32	6.1	5.68	5.14	5.54	6.04	5.19	5.74	5.65	5.42	5.94	5.76	5.05	5.17	5.12	5.26	5.07	5.18	4.72	5.42	5.04	5.19	4.9	4.93	4.3	5.02	5.02	4.68	4.91	5.28	4.88	4.91	4.9	5.04	4.73	5.29	5.43	5.49	5.49	5.49	5.2	4.94
1552424_at	3.49	2.93	3.38	3.15	2.93	3.07	3.11	3.35	3.28	3.5	3.01	3.28	2.74	3.25	2.91	2.91	2.86	2.72	3.2	2.94	2.93	2.78	2.75	2.92	2.88	3.02	2.93	2.95	2.93	3.06	3.46	2.59	2.87	2.87	2.78	2.82	2.64	2.99	2.94	3.09	3	2.54	2.71	2.94	3.06	2.94	2.69	3.3	2.82
1552425_a_at	4.21	3.97	4.39	4.13	4.26	4.57	4.22	4.83	4.54	4.74	4.35	4.54	4.33	4.48	4.18	4.5	4.14	4.15	4.26	5.23	4.65	4.64	5.03	5.11	4.45	4.68	4.45	4.9	4.43	4.5	4.46	4.48	4.15	4.37	4.39	4.17	4.6	4.27	4.36	4.19	4.38	4.48	4.38	4.47	4.6	4.74	4.02	4.58	4.19
1552426_a_at	8.22	8.49	8.18	8.14	8.68	8.3	8.51	7.51	7.26	7.36	7.96	6.17	7.08	7.79	7.82	7.37	7.98	7.97	8.22	8.64	8.52	7.71	7.89	8.55	8.67	8.35	8.07	8.42	8.95	7.66	8.51	8.86	8.52	8.6	9.95	8.54	8.74	8.73	8.81	8.42	8.68	8.73	8.14	8.28	8.13	8.37	7.92	8.47	8.68
1552427_at	3.52	3.17	3.31	3.36	3.64	3.39	3.63	3.33	3.55	2.88	3.27	3.61	4.21	3.12	3.65	3.08	3.17	4.01	3.29	3.31	4.29	3.71	3.82	3.79	4.17	3.46	4.53	3.2	3.78	3.85	3.48	4.58	3.7	4.6	4.93	3.75	3.43	4.14	3.57	4.04	3.35	4.23	4.07	3.45	3.39	3.77	3.16	3.62	4.61
1552430_at	2.38	2.27	2.45	2.2	2.11	2.19	2.2	2.31	2.23	2.2	2.47	2.03	2.11	2.56	2.3	2.32	2.22	2.15	2.54	2.32	2.05	2.14	2.32	2.56	2.41	2	2.48	2.24	2.16	2.29	2.29	2.33	2.38	2.19	2.45	2.19	2.28	2.19	2.12	2.52	2.32	2.35	2.24	2.23	2.41	2.35	2.2	2.11	2.18
1552432_at	4.97	5.48	5.37	5.7	5.09	5.26	5	5.14	4.94	4.97	4.74	5	4.58	4.83	4.69	5.18	5.02	4.88	4.72	5.17	5	4.97	5.02	4.84	4.89	5.1	4.85	5.17	4.91	4.68	4.72	5.37	5.07	4.66	5.5	4.79	4.81	4.59	4.78	5.08	4.72	4.95	4.74	5.03	5.16	4.78	4.95	4.73	4.81
1552436_a_at	4.35	3.85	4.03	3.95	4.09	4.12	4.18	4.27	3.68	4.37	3.81	4.24	3.6	4.12	4.16	4.37	3.92	3.81	4	4.17	4.09	4.45	4.09	4.37	3.94	3.9	4.41	4.73	4.05	3.93	3.9	4.29	3.85	3.93	4.03	4.08	3.85	3.84	3.86	3.7	3.77	3.77	4.54	4.68	4.06	4.7	4.4	4.52	4.74
1552438_a_at	2.41	2.81	2.34	2.56	2.7	2.62	2.48	2.73	2.6	2.46	2.69	2.38	2.27	2.42	2.46	2.62	2.81	2.53	2.39	2.64	2.31	2.76	2.75	2.93	2.68	2.83	2.74	3.09	2.44	2.63	2.37	2.61	2.32	2.34	2.58	2.48	2.51	2.46	2.49	2.49	2.45	2.37	2.64	2.65	2.4	2.39	2.76	2.64	2.7
1552439_s_at	2.58	2.5	2.27	2.33	2.35	2.42	2.44	2.46	2.62	2.68	2.52	2.92	2.49	2.54	2.7	2.23	2.31	2.86	2.32	2.49	2.39	2.4	2.51	2.32	2.57	2.42	2.53	2.71	2.63	2.54	2.79	2.47	2.58	2.28	2.33	2.42	2.27	2.27	2.41	2.37	2.41	2.22	2.57	2.35	2.42	2.45	2.32	2.63	2.29
1552440_at	3.54	3.52	3.68	3.63	3.66	3.1	3.24	2.99	2.65	3.12	3.27	3.11	3.13	2.84	3.02	3.38	3.05	2.54	2.81	3.26	3.04	3.15	3.13	3.31	3.12	3.1	2.87	3.44	3.08	3.15	2.69	3.19	3.25	3.28	3.24	3.23	2.93	3.17	3.41	3.3	3.16	3.15	3.32	3.4	3.11	3.36	3.24	3.3	3.22
1552445_a_at	2.95	3.02	2.91	2.96	3.09	3.06	3.21	3.4	2.88	3.07	2.94	2.92	2.99	2.86	3	3.23	2.61	2.83	2.82	2.96	3.15	3	2.85	3.05	2.98	2.81	2.94	2.95	2.69	2.93	3.08	2.72	2.8	2.91	2.98	2.77	3.24	2.92	2.81	2.81	2.92	2.98	3.16	3.16	2.75	2.92	2.9	2.85	6.14
1552448_a_at	2.67	3.03	2.9	3.03	3.06	3.03	2.91	2.5	2.96	2.89	2.95	3.39	2.79	2.92	2.71	3.06	2.66	2.75	2.63	2.87	2.71	2.85	2.9	2.96	2.91	2.67	3.11	2.89	2.72	2.87	2.78	2.82	2.93	2.81	2.96	2.83	2.88	2.77	2.7	2.88	2.59	2.79	2.98	2.89	2.89	2.95	2.64	2.77	2.7
1552449_a_at	2.98	2.62	2.72	2.75	2.78	2.94	2.78	2.92	2.6	3.33	2.87	2.74	3.01	2.87	2.84	3.21	2.41	2.78	2.74	3.45	2.71	2.87	2.78	2.77	2.7	2.82	3.01	3.02	2.77	3.06	3.11	2.41	2.62	2.65	3.07	2.82	2.71	2.78	2.65	2.51	2.7	2.72	2.81	2.74	2.76	2.42	2.44	2.84	2.61
1552450_a_at	4.77	4.62	4.84	4.59	4.9	4.61	4.72	4.83	4.87	5.02	4.63	5.25	4.27	4.87	4.78	5.19	4.83	4.19	4.47	4.89	4.65	4.89	5.2	5.11	4.61	4.81	4.92	5.16	4.7	4.75	4.83	4.65	4.48	4.54	4.64	4.6	4.43	4.44	4.58	4.47	4.66	4.46	4.75	4.95	4.6	4.6	4.85	4.79	4.55
1552452_at	3.05	2.8	2.89	3	3.03	3.02	2.89	2.91	3.31	3.13	2.86	3.22	3.14	2.99	3.36	3.07	2.86	3.08	2.98	3.29	3.47	3.1	2.97	3.19	3.37	3.74	3.38	3.77	3.82	3.2	3.3	3.07	3.07	3.01	3	2.77	2.89	2.91	3.15	2.66	2.75	2.83	3.07	3.05	3.08	3.13	3.1	3.26	3.04
1552453_a_at	2.89	2.92	2.61	2.82	2.93	2.84	2.69	3.07	2.93	3.05	2.83	3.02	2.81	2.74	2.77	2.83	2.62	2.77	2.89	3.2	3.72	2.85	2.99	3.26	3.14	2.76	3.04	3.27	2.83	3.08	3.04	2.63	2.65	2.75	2.65	2.66	2.58	2.67	2.75	2.95	2.92	2.63	2.75	2.9	3.05	2.78	2.49	2.93	2.65
1552455_at	4.19	3.61	3.94	4.65	3.24	4.16	3.86	4.18	5.5	4.83	4.92	4.81	4.87	5.13	5.39	4.91	5.36	5.26	4.3	5.57	5.76	7.19	5.77	6.91	7.14	6.24	4.64	4.03	5.94	4.71	5.49	5.18	4.79	6.27	6.09	5.83	6.28	5.05	4.17	4.69	4.22	4.21	5.03	4.3	5.72	5.43	5.54	5.69	8.28
1552456_a_at	4.57	4.1	4.3	4.28	4.02	4.12	4.56	4.43	4.58	4.57	4.68	4.72	4.46	4.27	4.29	4.66	4.24	4.46	4.62	4.45	4.86	4.49	4.52	4.7	4.77	4.36	4.86	5.06	4.61	4.51	4.89	4.28	4.21	4.53	4.54	4.19	4.31	4.27	4.27	4.25	4.41	4.33	4.85	3.95	4.32	4.17	4.27	4.46	4.31
1552457_a_at	3.11	2.78	3.21	2.98	3.06	3.13	3.25	3.36	2.86	2.92	2.89	2.83	3.26	2.56	3.28	3.06	2.84	2.67	3	2.9	2.73	2.95	2.82	2.85	2.94	2.62	2.79	3.36	2.97	2.61	3.1	2.92	2.98	2.61	2.96	2.79	2.99	2.64	2.92	2.72	2.92	3.11	3.11	3.08	2.84	2.69	2.79	2.66	2.71
1552458_at	2.1	2.31	2.51	2.16	2.41	2.58	2.34	2.83	2.7	2.52	2.76	3.29	2.56	2.86	2.54	2.63	2.53	2.44	2.17	2.81	2.64	2.53	2.88	2.81	2.83	3.11	2.52	2.95	2.68	2.88	2.72	2.24	2.23	2.12	2.33	2.24	2.23	2.68	2.07	2.24	2.41	2.42	2.48	2.88	2.71	2.56	2.42	3.04	2.35
1552459_a_at	3.55	3.51	3.55	3.67	3.72	3.72	3.48	3.72	3.56	3.74	3.25	3.89	3.57	3.32	3.49	3.64	3.36	3.24	3.11	3.52	3.65	3.28	3.39	3.72	2.97	3.45	3.21	3.3	3.75	3.78	3.62	3.52	3.24	3.47	3.31	3.44	3.54	3.41	3.35	3.01	3.23	3.09	3.54	3.67	3.45	3.61	3.35	3.62	3.3
1552461_at	2.56	2.23	2.25	2.17	2.51	2.33	2.4	2.45	2.17	2.17	2.58	2.48	2.48	2.25	2.56	2.23	2.31	2.05	2.17	2.42	2.47	2.58	2.37	2.51	2.32	2.51	2.48	2.38	2.49	2.17	2.52	2.27	2.22	2.4	2.49	2.17	2.33	2.38	2.25	2.15	2.25	2.36	2.27	2.49	2.17	2.47	2.32	2.23	2.3
1552463_at	2.82	2.48	2.76	2.82	2.76	2.74	2.69	3.25	2.87	2.66	2.58	2.9	2.46	2.54	2.6	3.28	2.43	2.75	2.51	3.19	2.79	2.94	2.81	2.72	2.61	2.9	3.21	2.95	2.72	2.76	2.85	2.36	2.48	2.69	2.93	2.56	2.5	2.6	2.57	2.59	2.6	2.63	2.62	2.64	2.56	2.4	2.61	2.77	2.63
1552466_x_at	2.45	2.52	2.25	2.26	2.29	2.35	2.31	2.31	2.48	2.3	2.69	2.44	2.37	2.31	2.5	2.65	2.22	2.09	2.25	2.25	2.49	2.22	2.41	2.38	2.4	2.41	2.3	2.48	2.24	2.39	2.42	2.11	2.14	2.32	2.22	2.25	2.19	2.27	2.38	2.27	2.01	2.39	2.45	2.33	2.33	2.38	2.23	2.3	2.22
1552467_at	6.25	6.26	5.76	6.14	6.14	6.09	5.55	6.58	6.62	6.44	6.3	6.77	6.56	6.01	6.23	6.34	6.16	6.11	5.99	6.45	6.34	6.32	6.39	6.39	6.41	6.4	6.3	6.67	6.17	6	6.1	6.36	6.24	6.24	6.15	6.19	6.35	6.15	6.02	5.83	6.11	5.8	6.24	6.38	6.15	6.08	6.12	6.27	5.86
1552468_a_at	3.85	4.32	4	4.25	4.27	3.78	4.17	3.85	3.61	3.66	3.27	4.22	3.83	3.69	3.79	3.88	3.81	3.27	3.53	4.04	3.74	3.87	3.77	4.18	3.77	3.76	3.92	4.09	3.7	3.61	3.87	3.71	3.62	4	3.7	3.81	3.95	3.63	3.68	3.76	3.55	3.6	3.71	3.72	3.63	3.42	3.71	3.46	3.42
1552470_a_at	5.23	5.22	5.64	4.94	5.23	4.62	5.49	5.32	4.78	5.1	6.2	5.56	6.3	5.16	5.87	5.58	5.22	6.08	5.39	5.15	6.34	4.32	5.22	5.96	4.93	5.01	5.63	5.59	4.85	5.11	4.68	4.82	4.7	5.1	5.51	4.8	3.57	6.39	3.55	4.78	4.31	4.61	5.74	5.24	4.85	4.31	4.95	5.13	4.86
1552472_a_at	4.98	5.97	5.74	5.43	6.27	6.01	5.92	5.39	5.17	6.04	5.53	5.29	5.19	4.7	6.33	5.22	5.15	5.88	6.5	5.02	4.85	5.29	4.79	4.79	5.19	5.07	5.15	4.6	5.4	4.99	5.06	4.9	5.52	5.22	5.62	5.54	6.36	5.27	5.52	5.3	5.85	5.65	5.3	5.42	5.15	5.6	5.88	5.54	6.42
1552473_at	7.54	6.98	7.38	7.82	7.73	7.28	7.46	8.2	8.33	8.32	8.21	8.67	7.63	8.31	7.12	8.61	7.54	7.84	7.38	8.57	7.94	8.27	8.45	8.69	8.23	8.6	8.66	8.84	8.82	8.28	8.23	7.25	7.41	7.42	7.3	7.66	7.1	7.51	7.23	7.18	7.52	7.59	7.73	7.43	7.89	7.77	7.27	7.89	7.21
1552474_a_at	6.45	6.43	6.62	6.52	6.47	6.62	6.39	6.37	6.69	6.61	6.6	7.07	6.57	6.78	6.31	6.88	6.55	6.23	6.02	6.65	6.47	6.63	6.64	6.15	6.33	6.56	6.6	6.57	6.85	6.49	6.69	6.06	6.02	5.91	6	6.08	6.08	6.17	6.01	5.86	5.78	5.85	6.43	6.68	6.22	6.53	6.42	6.13	6.07
1552476_s_at	5.9	7.2	6.45	6.76	4.64	7.08	5.91	6.77	7.49	8.09	7.2	6.9	7.3	7.19	6.84	7.11	7.16	5.97	6.4	6.73	6.82	5.75	6.39	6.21	6.42	7.09	6.15	6.7	6.69	6.84	6.19	6.24	6.01	5.05	4.63	5.82	6	5.54	4.81	5.3	6.09	6.08	6.22	6.7	6.72	5.76	6.81	6.05	6.24
1552477_a_at	7.19	7.55	6.8	7.44	7.32	7.24	6.81	7.42	8.08	7.91	7.5	7.59	8.05	7.4	7.37	8.19	7.94	8.02	7.81	7.19	7.58	7.96	7.13	7.36	7.57	7.6	7.33	7.59	7.49	6.99	7.13	5.87	6.56	7.09	6.44	5.96	4.7	6.72	4.59	5.62	6.62	6.34	6.87	7.8	7.74	6.77	7.79	7.43	7.7
1552478_a_at	4.87	5.15	4.69	5.56	4.99	3.64	4.23	5.68	6.38	6	5.23	5.92	6.51	5.33	4.96	5.81	5.95	6.23	6.4	3.83	5.24	5.31	4.28	4.71	4.91	5.25	4.32	4.67	4.82	4.45	4.33	3.61	4.05	3.93	3.4	3.77	3.2	4.01	3.41	3.3	4.03	3.9	4.97	5.15	6.25	4.71	5.55	4.88	6.1
1552480_s_at	2.52	2.6	2.34	2.31	2.41	2.09	2.19	2.64	2.45	2.28	2.21	2.37	2.74	2.75	2.26	2.42	2.42	2.52	2.73	2.29	2.24	2.35	2.44	2.26	2.46	2.23	2.37	2.26	2.46	2.23	2.08	2.57	2.88	3.7	2.38	3.25	4.13	2.86	2.71	3.75	2.69	2.92	2.34	2.64	2.76	3.64	2.62	2.45	2.69
1552481_s_at	4.03	4.06	3.72	3.92	3.8	3.65	3.77	3.98	3.67	3.64	3.97	4.13	3.57	3.7	4.21	4.68	3.64	4.1	4.03	4.08	3.7	4.07	3.61	3.95	3.61	3.42	3.97	3.89	3.8	3.31	3.34	3.53	4.04	3.69	4.12	4.43	3.75	3.46	3.56	3.58	3.72	3.8	4.18	3.88	3.64	3.64	3.75	4.14	4.33
1552482_at	3.95	3.46	3.51	3.61	3.2	3.82	3.46	4.95	4.09	4.68	4.39	4.18	3.64	3.52	4.2	3.92	4.2	4.96	5.28	4.24	4.02	4.26	4.37	4.14	4.91	4.29	4.08	3.38	4.3	4.47	3.55	3.68	3.54	3.56	3.26	3.42	3.12	3.21	3.65	3.7	3.94	3.38	4.17	4.96	4.72	4.62	4.88	4.41	5.11
1552484_at	4.99	5.13	4.98	5.39	5.33	4.95	4.87	5.94	5.8	5.77	5.36	5.63	5.27	5.92	5.92	6.22	5.43	5.46	5.46	5.88	5.92	5.79	6.07	6.06	5.76	5.86	6.1	5.79	5.68	5.32	5.44	5.17	5	4.96	5.18	5.17	5.31	5.32	5.12	4.74	5.16	4.84	5.72	5.47	5.55	5.69	5.43	5.59	5.27
1552485_at	5.21	5.42	5.64	5.51	5.77	4.78	5.31	5.21	5.69	5.32	5.38	4.54	5.74	5.1	5.4	4.95	5.51	5.19	5.61	5.48	5.6	5.64	4.8	5.37	5.73	5.14	5.56	4.93	5.07	5.37	5.63	5.56	6.2	5.64	5.72	5.93	6.24	5.73	6.63	5.69	6.07	5.87	5.45	5.64	5.67	5.57	5.68	5.6	5.68
1552486_s_at	6.18	6.78	6.6	6.66	6.55	6.9	6.65	5.71	6.17	6.46	5.92	4.65	6.5	6	6.13	5.83	6.58	6.37	6.63	6.89	6.74	6.13	6.68	6.24	6.3	6.88	6.18	6.11	6.01	6.23	6.53	6.88	7.28	6.89	6.88	6.94	7.16	6.77	7.09	6.99	7.31	7	6.22	6.44	6.39	6.87	6.72	6.51	7.23
1552487_a_at	2.3	2.33	2.55	2.19	2.14	2.46	2.27	2.33	2.55	2.44	2.39	2.45	2.36	2.2	2.33	2.54	2.4	2.39	2.46	2.42	2.11	2.17	2.26	2.31	2.27	2.36	2.32	2.34	2.21	2.37	2.42	2.17	2.16	2.34	2.49	2.07	2.32	2.19	2.13	2.17	2.22	2.3	2.09	2.19	2.26	2.29	2.27	2.24	2.07
1552489_s_at	2.33	2.24	2.18	2.18	2.24	2.39	2.15	2.62	2.15	2.05	2.1	2.57	2.2	2.44	2.39	2.13	2.33	2.08	2.32	2.32	2.31	2.2	2.23	2.23	2.31	2.11	2.01	2.45	2.38	2.36	2.31	2.26	2.05	2.38	2.67	2.18	2.3	2.2	2.54	2.15	2.17	2.27	2.11	2.22	2.01	2.25	1.98	2.14	2.23
1552490_at	3.16	3.49	3.84	3.26	3.35	3.41	3.98	3.36	3.09	3.45	3.13	3.3	3.3	3.26	3.11	3.25	3.08	3.28	2.88	3.26	3.22	3.22	3.14	2.84	3.21	3.39	3.45	3.5	3.05	3.1	3.04	3.73	3.64	3.28	4.26	3.41	3.49	3.07	3.23	3.51	3.59	3.74	3.28	3.57	3.32	2.72	3.23	3.04	3.41
1552491_at	4.92	4.96	4.65	4.79	5.04	4.92	4.93	4.33	4.43	4.47	4.49	4.34	4.38	4.34	4.57	4.35	4.47	4.23	4.67	4.76	5.16	4.81	4.79	4.63	4.97	4.67	4.79	4.85	4.96	4.51	4.63	4.46	4.7	4.37	4.82	4.65	4.32	4.7	4.47	4.68	4.92	4.64	4.85	4.62	4.75	4.67	4.65	4.9	4.26
1552493_s_at	3.75	3.89	3.5	3.72	3.69	3.49	3.37	3.83	3.62	3.61	3.68	3.8	3.64	3.42	3.46	3.75	3.63	3.2	3.22	3.82	3.7	3.74	3.73	3.73	3.89	3.77	3.82	3.92	3.71	3.49	3.77	3.16	3.38	3.84	4.05	3.5	3.19	3.66	3.49	3.57	3.33	3.33	3.99	3.58	3.62	3.61	3.19	3.47	3.73
1552494_at	3.73	3.6	3.78	3.72	3.45	3.81	3.83	4.1	3.92	4.09	3.77	3.72	4.27	4.14	3.92	4.32	3.51	3.93	3.71	4.18	4.06	4.4	3.99	4.11	4.16	3.92	3.94	4.23	3.79	4.41	4.09	3.71	3.82	3.78	3.8	3.52	3.64	3.74	3.42	3.58	3.54	3.47	3.87	3.52	3.66	3.79	4.21	3.83	3.8
1552496_a_at	5.71	6.67	6.26	6.58	5.05	6.37	6	5.8	6.22	6.1	4.75	4.38	5.87	5.41	6.89	5.79	5.09	5.48	5.57	4.95	6.44	4.66	5.29	5.44	5.37	5.19	5.69	5.33	5.58	5.96	5.08	5.79	6.19	5.7	5.46	5.52	4.38	5.27	4.95	5.66	6.14	5.98	4.66	4.94	5.6	4.05	5.25	5.96	6.43
1552497_a_at	4.86	4.88	5.07	5.35	5.38	5.3	5.08	4.91	5.13	5.17	4.55	5.34	5.08	6.09	4.92	5.87	5.4	4.8	5.66	5.43	4.84	5.14	5.29	5.23	5.39	5.74	5.45	5.73	5.56	5.19	5.21	4.6	4.73	5.32	4.67	5.17	4.42	4.42	4.71	5.72	4.87	4.96	5.05	5.22	5.12	6.27	5.31	5.04	4.86
1552498_at	3.38	3.62	3.45	3.57	3.74	3.58	4.06	4.32	3.66	3.84	3.92	4.31	3.83	4.16	4.15	4.88	3.5	3.78	3.66	4.17	3.93	4.28	3.88	4.14	4.34	4.05	4.21	4.33	4.04	4.27	3.57	3.46	3.5	3.3	3.66	3.56	3.78	3.53	3.23	3.48	3.53	3.46	3.85	3.84	3.84	3.58	3.86	3.84	3.4
1552499_a_at	3.92	3.99	3.74	4.09	3.8	3.98	4.4	3.89	3.61	4.23	3.58	4.17	2.98	3.51	3.57	3.42	3.85	3.76	3.65	3.9	3.28	4.03	3.77	3.93	3.68	4.04	4.21	3.69	3.64	3.59	3.6	3.88	3.83	3.63	4.29	3.78	3.56	4.02	3.68	3.56	3.36	3.36	3.67	3.65	3.45	3.62	3.2	3.83	3.32
1552501_a_at	5.35	5.87	5.98	5.34	5.66	5.34	5.35	4.95	5.74	5.56	5.47	5.94	5.29	5.54	5.61	6	5.28	5.08	5.32	5.68	5.37	5.58	5.53	5.41	5.55	5.73	5.74	5.62	5.47	5.21	5.38	4.86	4.83	4.9	5.13	4.69	5.03	4.71	4.97	4.83	4.85	5.02	5.48	5.17	4.96	5.2	5.3	5.4	4.73
1552502_s_at	6.32	8.13	8.23	7.81	4.83	7.83	6.99	7.23	7.54	7.86	5.75	4.18	5.44	7.87	4.77	7.2	7.19	6.73	6.55	7.2	6.98	7.58	5.33	4.83	6.49	6.46	5	5.84	6.75	5.95	5.76	8.46	8.35	7.02	6.91	8.11	7.56	2.81	6	8.3	8.81	7.49	3.55	7.92	8.21	7.28	7.74	7.01	7.51
1552503_at	4.7	4.56	4.24	4.45	4.53	4.48	4.35	3.97	4.23	4.3	4.24	4.49	4	4.05	4.32	4.58	4.16	4.18	4.47	4.38	4.19	4.36	4.59	4.55	4.38	4.29	4.41	4.73	4.4	4.42	4.21	4.13	4.08	4.18	4.28	4.17	4.43	4.5	4.24	4.39	4.38	4.15	4.79	4.39	4.19	3.93	4.39	4.38	4.06
1552504_a_at	5.43	5.67	5.44	5.72	5.78	5.71	5.98	6.83	7.05	6.48	6.59	7.57	6.64	6.84	7.1	7.56	6.73	6.34	7.13	7.06	6.48	6.88	6.21	7.21	6.69	7.23	6.62	7.12	7.34	6.8	7.33	4.18	4.03	4.56	3.97	4.38	3.59	4.68	3.89	5.22	5.47	4.72	6.66	6.81	6.37	6.45	6.32	6.69	5.93
1552506_at	3.73	3.29	3.43	3.3	3.25	3.25	2.95	3.38	3.15	3.19	3.19	3.5	3.18	3.12	3.09	3.63	2.85	3.26	2.87	3.62	3.16	3.69	3.16	3.62	3.07	3.81	3.45	3.21	3.6	3.33	3.42	3.52	3.01	3.04	4.05	3.27	3.21	2.91	3	3.5	3.24	3.14	3.55	3.19	3.28	3.19	3.12	3.25	2.89
1552507_at	3.44	3.71	3.52	3.94	4.11	3.94	3.41	3.54	3.83	3.58	3.73	4.15	3.75	3.71	3.71	3.7	3.36	3.74	4.08	3.82	3.35	3.75	3.98	3.85	4.11	3.97	3.96	3.7	3.72	3.58	3.66	3.47	3.57	3.61	3.55	3.57	3.88	3.8	3.74	3.16	3.46	3.93	3.88	3.77	3.67	3.56	4.18	3.53	3.58
1552508_at	4.2	4	4.67	4.54	4.58	4.65	3.92	3.52	3.99	3.65	3.87	4.02	3.68	3.67	3.45	3.61	4.56	3.76	4.32	3.98	3.51	3.72	3.92	4.02	4.09	4.33	3.57	4.2	3.76	4.01	3.7	3.97	3.87	3.72	3.89	4.28	4.67	3.72	5.1	3.86	4.15	4.04	3.93	3.68	3.86	3.87	4.3	3.47	3.69
1552509_a_at	2.68	2.66	2.85	2.9	2.54	2.99	2.94	2.84	2.57	2.96	2.8	2.84	2.68	2.7	2.69	2.62	2.77	2.46	2.72	2.75	2.72	2.88	2.93	2.64	3.19	2.67	2.58	3.19	2.77	2.75	2.75	2.65	2.48	2.43	2.59	2.5	2.76	2.64	2.49	2.68	2.87	2.47	2.73	2.81	2.78	2.72	2.69	2.67	2.66
1552510_at	7.42	7.64	7.43	7.51	7.78	7.64	7.79	7.91	8.12	8.09	7.65	7.95	7.29	7.94	7.53	8.28	7.65	7.63	7.57	8.18	7.98	7.83	8.06	8.09	7.99	7.95	7.92	8.18	7.74	7.69	7.95	7.52	7.45	7.52	7.66	7.45	7.48	7.41	7.17	7.12	7.2	7.01	7.55	7.79	7.7	7.84	7.54	7.71	7.58
1552511_a_at	3.68	4.77	5.24	5.2	3.28	5.93	6.5	5.5	3.76	6.59	4.52	3.69	3.34	5.49	3.29	3.38	4.18	3.58	3.66	3.79	3.1	3.42	5.5	5.27	3.21	3.44	3.32	3.49	4.28	3.01	3.32	7.05	4.68	2.92	3.66	4.59	3.39	3.13	3.22	6.1	5.16	4.83	4.79	3.58	5.29	3.71	5.01	3.71	3.33
1552514_at	2.61	2.66	2.92	2.65	2.7	2.63	2.4	3.36	2.58	2.89	3.15	2.78	3.16	3.17	3.17	2.76	2.69	2.66	2.96	2.71	2.77	3.28	2.76	2.78	2.91	3.11	3.25	2.82	2.64	2.79	2.81	3.01	2.76	2.76	2.95	2.51	2.54	2.43	2.55	2.89	2.59	2.62	2.62	2.67	2.83	2.54	2.89	2.79	2.63
1552515_at	3.16	3	3.14	2.96	3.25	3.02	3.07	2.98	3.23	2.85	3.08	3.25	2.91	2.95	3.53	2.93	3.09	3.02	2.9	3.2	2.91	3.05	3.47	3.52	3.31	3.27	3.31	3.75	3.08	3.42	3.46	2.69	2.89	2.83	2.88	2.96	2.91	2.97	3.02	2.7	2.69	2.96	3.1	3.11	3.06	3.14	3.03	2.95	2.98
1552516_a_at	4.29	3.63	3.8	4.41	4.07	3.62	4.06	6.09	7.02	6.13	6.56	5.36	5.77	5.72	6.37	5.87	5.74	6.62	6.88	4.56	5.18	6.16	4.92	5.09	5.15	5	4.67	5.04	5.29	4.94	5.04	3.33	3.38	3.64	3.59	3.42	3.63	3.45	3.69	3.35	3.44	3.58	4.7	4.91	5.64	4.84	5.68	5.05	5.44
1552518_s_at	4.91	4.05	4.36	4.09	4	4	3.99	4.15	4.18	4.08	4.9	4.13	4.41	4.08	4.34	4.19	4.04	4.59	4.44	4.24	4.75	4.37	4.51	4.2	4.32	4.31	4.46	3.99	4.32	4.65	4.47	4.12	4.33	4.92	4.34	4.71	3.97	4.28	4.84	4.11	4.1	4.43	4.11	3.83	3.78	3.74	3.92	4.19	4.35
1552519_at	4.96	6.2	6.76	7.9	6.08	6.65	6.95	7.09	7.13	7.41	6.73	4.71	6.69	7.12	5.5	6.32	7.47	6.89	6.56	6.49	5.92	5.75	5.26	4.83	6.12	6.09	4.78	7.17	4.91	6.62	4.69	7.86	7.08	5.76	6.16	6.44	4.54	6.22	5.12	7.25	7.23	6.33	8.21	6.69	7.85	6.74	7.51	5.68	4.72
1552520_at	2.76	2.77	3.03	3.11	2.9	3.15	2.92	3.13	2.93	3.16	2.88	3.67	3.29	3.02	2.7	3.14	3.07	3.04	2.79	3.15	2.95	2.9	3.38	3.19	2.87	2.84	3.25	2.94	3.37	3	2.78	3.28	3.01	2.82	2.93	3.24	3	2.95	2.86	2.99	2.81	2.92	2.93	2.84	2.84	2.62	3.04	2.87	2.5
1552521_a_at	2.13	2.55	2.29	2.36	2.15	2.69	2.45	2.47	2.47	2.66	2.17	2.46	2.28	2.45	2.57	2.42	2.22	2.79	2.5	2.1	2.43	2.23	2.27	2.21	2.42	2.39	2.54	2.35	2.48	2.4	2.42	2.43	2.46	2.19	2.17	2.28	2.42	2.1	2.41	2.32	2.33	2.25	2.12	2.24	2.52	2.36	2.3	2.13	2.23
1552522_at	2.22	2.07	1.93	1.98	2.01	2.01	2.14	2.5	2.14	2.34	2.23	2.29	2.54	2.34	2.23	2.22	2.08	2.15	2.07	2.41	2.23	2.41	2.58	2.23	2.26	2.23	2.16	2.51	2.33	2.37	2.28	1.96	1.95	2.34	2.14	2.03	2.12	2.29	2.08	2.02	1.95	2.19	2.42	2.24	2.23	2.3	2.17	2.41	1.9
1552523_a_at	3.62	3.36	3.44	3.45	4.04	3.27	3.69	3.57	3.48	3.7	3.79	3.59	3.64	3.42	3.79	3.41	3.41	3.63	3.4	3.51	4.07	3.83	3.71	3.84	3.7	3.51	4.26	4.09	3.37	3.91	4.11	3.6	3.58	4.11	4.14	3.94	3.46	3.93	3.54	3.32	3.83	3.66	4	3.45	3.37	3.62	3.43	3.96	3.62
1552524_at	5.02	4.79	5.07	5.29	5.09	5.03	4.94	5.35	5.12	5.16	5.08	5.38	4.68	5.24	4.73	5.48	4.96	4.61	4.86	5.51	5.32	5.52	5.08	5.39	5.51	5.31	5.32	5.39	5.24	5.14	5.46	4.81	4.87	5.02	4.97	5	5.02	4.94	4.73	4.84	5.05	5.08	5.07	4.98	4.85	5.18	4.96	5.11	4.88
1552526_at	3.76	3.44	3.69	4.06	3.8	3.38	3.67	3.19	3.34	3.34	2.86	3.83	3.46	2.92	3.26	3.57	2.87	3.25	3.15	3.91	3.7	3.68	3.26	3.92	3.59	2.99	3.64	4.19	3.29	3.4	3.49	3.24	3.03	3.12	3.66	3.09	3.61	3.13	3.28	3.7	3.29	3.31	3.31	3.49	3.37	3.08	3.68	3.26	3.04
1552528_at	5.26	5.09	5.15	5.16	5.4	5.33	5.2	5.97	5.65	5.94	5.86	6.08	5.59	5.7	5.73	5.56	5.61	5.52	5.35	5.93	5.78	6.07	5.71	5.93	5.6	6	5.9	6.07	5.83	5.87	5.91	5.39	5.43	5.46	5.51	5.44	5.4	5.45	5.38	5.28	5.34	5.15	5.58	5.75	5.58	5.62	5.46	5.49	5.11
1552531_a_at	3.4	3.26	3.13	4.5	3.24	3.7	3.22	3.86	4	3.04	3.35	3.36	3.25	3.62	3.18	3.76	3.21	2.83	3.33	4.22	3.43	3.5	3.36	3.85	3.57	3.75	3.86	3.52	6.43	3.23	3.77	3.13	3.2	3.03	4.58	3.12	2.79	3.37	3.11	3.34	3.13	3.29	2.87	3.19	3.14	3.36	2.82	2.8	3.45
1552532_a_at	3.19	3.14	3.24	3.03	3.51	3.05	2.96	3.31	2.83	3.08	5.06	3.06	3.26	3.51	3.19	3.23	2.75	4.28	3.52	3.76	3.03	3.25	3.99	3.3	3.39	4.17	3.87	5.13	3.4	3.16	2.83	2.92	2.87	2.94	4.14	3.55	3.09	3.21	2.88	2.99	2.82	3.2	4.67	2.89	2.83	2.82	2.96	3.09	2.87
1552535_at	4.56	4.75	4.79	4.77	4.92	4.67	4.53	5.03	4.95	5.07	4.79	5.29	4.65	4.88	5.08	5.68	4.83	4.67	4.59	4.88	4.89	5	4.79	4.94	5.11	4.78	5.05	5.17	4.76	4.79	4.74	4.44	4.28	4.63	4.94	4.62	4.69	4.59	4.56	4.61	4.64	4.63	4.8	4.69	4.82	4.57	4.78	4.84	4.61
1552536_at	4.35	4.22	4.11	4.3	4.35	4.18	3.63	5.14	4.8	5.32	4.99	4.87	5.01	4.48	4.57	4.66	5.28	4.94	5.59	4.17	4.2	4.34	4.52	4.42	4.48	4.73	4.79	4.14	4.02	4.58	3.95	4.17	4.48	4.23	4.08	4.06	4.5	4.6	4.57	4.64	4.63	4.07	4.96	5.17	5.37	4.92	5.17	4.86	5.24
1552538_a_at	3.04	3.34	3.13	2.95	3.07	3.06	3.28	2.98	2.6	3.14	2.51	3.24	2.91	2.67	2.8	2.77	2.8	2.64	2.71	2.93	2.78	2.73	2.6	2.99	2.7	2.92	2.98	2.93	2.84	2.42	2.75	2.9	2.86	2.81	2.86	2.72	2.84	2.61	2.85	2.53	2.9	2.55	2.65	2.75	3.07	2.66	2.7	2.72	2.98
1552540_s_at	5.44	5.06	4.87	4.76	5.43	4.91	4.79	5.08	4.5	4.83	4.21	5.49	4.89	4.78	4.97	5.52	4.58	4.64	4.97	4.41	4.75	5.04	4.63	4.65	4.89	4.62	4.27	5.29	5.03	4.46	5.09	4.73	4.89	5.3	5.14	5.27	4.94	4.9	5.08	4.64	4.94	4.62	4.81	5.19	4.67	5.1	4.54	5.12	5.21
1552541_at	5.62	5.83	5.56	5.94	5.94	6.28	5.45	6.36	6.06	6.52	5.85	6.03	5.94	6.54	6.13	6.2	6.11	5.83	6.12	6.46	5.93	6.2	6.3	6.08	6.16	6.3	6.13	6.18	5.97	5.5	6.09	5.59	5.68	5.66	5.78	5.81	6.49	5.64	5.44	5.43	5.84	5.54	5.84	6.37	6.12	6.36	6.08	5.83	5.87
1552542_s_at	3.62	3.68	3.7	3.73	4.09	3.76	3.61	3.63	4.25	3.92	3.84	3.82	4.36	5.02	3.93	5.2	5.23	4.03	4.9	3.68	3.52	4.09	3.89	3.45	3.52	3.85	3.84	4.18	3.77	3.21	4.7	3.35	3.49	3.66	3.39	4.16	6.98	3.99	4.01	3.84	3.72	3.69	3.6	3.96	3.74	5.99	4.35	3.67	3.82
1552543_a_at	3.05	3.1	2.92	3.15	2.87	2.84	3.08	3.08	3.38	3.33	2.88	3.06	2.85	3.46	2.84	3.08	3	2.91	2.68	2.93	3.31	3.28	3.62	3.39	3.08	3.37	3.27	3.71	3.16	3	3.2	2.78	2.92	2.66	3	2.92	2.63	3.09	2.87	3.36	3.01	2.67	3.06	3.63	3.08	2.87	3.01	3.3	3.07
1552544_at	3.3	3.44	3.45	3.56	3.37	3.42	3.28	3.48	3.68	3.6	3.68	3.67	3.66	3.33	3.44	4.04	3.46	3.06	3.59	3.91	3.54	4.06	4.06	3.74	3.62	3.38	3.79	4.36	3.41	3.73	3.31	3.27	3.08	3.29	3.36	3.21	3.26	3.44	3.39	3.13	3.21	3.38	3.38	3.37	3.21	3.45	3.29	3.37	3.35
1552546_a_at	3.46	2.88	3.16	2.9	5.13	2.82	3.25	3.65	3.64	3.22	3.28	4.49	3.68	3.62	3.92	3.29	3.19	3.59	3.33	3.68	3.67	3.34	3.51	3.25	4.58	2.96	3.37	3.68	3.78	5.54	3.7	2.92	2.96	3.35	3.51	3.14	3.17	3.52	3.34	3.27	3.13	2.86	3.25	3.5	3.37	3.24	2.95	3.48	4.6
1552548_at	3.08	3.21	2.99	3.04	3.31	3.1	3.68	2.97	3.04	3.47	2.82	3.22	2.61	3.3	2.86	3.3	3.22	2.75	3.1	3.35	3.32	3.23	3.1	3.23	3.43	2.76	3.26	3.27	2.97	2.82	3.04	2.7	2.64	2.96	3.22	2.85	3.06	2.99	2.52	2.66	2.88	2.6	3.01	3.39	2.82	3.01	2.9	2.97	2.84
1552549_a_at	5.26	5	5.26	5.13	4.91	5.08	5.3	4.93	5.33	5.14	5.28	5.76	4.97	5.19	4.94	5.45	4.66	4.25	4.91	5.41	5.25	5.12	5.43	5.34	5.13	4.64	5.18	5.28	5.23	5.23	4.98	4.71	4.64	5.12	5.12	4.25	4.6	4.62	4.68	4.7	4.77	4.95	4.99	5.2	5.41	5.08	4.8	5.12	4.73
1552552_s_at	2.74	3.06	3.04	2.84	3.02	2.95	2.93	3.19	2.93	3.4	2.85	3	2.96	3.02	3.01	3.21	2.41	3	2.83	2.72	2.96	3	2.85	3.09	2.97	2.97	2.91	3.17	2.95	2.98	3.04	2.79	2.99	3.22	3.52	2.89	3.35	2.87	2.98	2.89	3.03	3.35	3.23	3.23	3.01	3.47	2.73	3.05	3.05
1552553_a_at	5.04	5.27	4.94	4.51	5.8	4.89	4.96	3.9	3.77	3.72	3.98	3.91	3.95	4.05	3.54	3.63	4.14	4.25	4.34	4	3.89	3.95	4	3.92	3.84	3.37	3.89	3.78	4.34	3.79	4.58	3.99	4.08	3.86	4.09	4.52	6.33	4.08	5.17	4.36	3.94	4.44	3.59	4.01	3.81	4.31	4.07	4.15	3.91
1552554_a_at	2.99	3.09	3.06	3.11	3.12	2.88	3.43	2.93	3.13	2.99	2.65	3.38	3.19	3.04	2.92	3.54	3.19	3.04	3.06	2.87	2.9	3.32	2.95	3.22	2.94	3.01	2.98	3.19	2.74	2.73	3	3.02	3.04	3.12	3.02	2.78	3.39	2.82	2.87	3.07	2.69	2.9	3.2	3.15	3.03	3.34	3.34	3.05	3.15
1552555_at	4.88	5.07	5.25	5.28	5.15	5.04	5.16	4.91	5	5.1	4.98	5.29	5.03	5.17	4.41	4.88	4.67	4.42	4.78	5.24	5	4.78	5.51	5.37	5.38	5.31	5.01	5.49	5.18	5.2	5.35	4.74	4.5	4.59	5	4.66	4.84	4.83	4.55	4.48	4.82	4.66	4.98	4.99	4.76	4.86	4.78	4.85	4.99
1552557_a_at	2.68	3	2.56	2.91	2.75	2.82	2.9	2.59	2.66	2.47	2.56	2.5	2.24	2.42	2.77	2.77	2.32	2.47	2.77	2.8	2.45	2.55	2.52	2.61	2.43	2.27	2.43	2.72	2.65	2.49	2.46	2.5	2.65	2.43	2.53	2.69	2.92	2.68	2.8	2.58	2.69	2.69	2.5	2.64	2.58	2.66	2.62	2.69	2.42
1552558_a_at	5.34	4.99	5.28	4.96	5.24	5.14	5.19	5.35	5.23	5.24	5.44	5.8	5.25	5.34	5.34	6.01	5.06	4.61	4.91	5.56	5.57	5.34	5.28	5.94	5.72	5.6	5.75	5.52	5.49	5.5	5.85	4.83	4.92	5.16	5.51	4.91	4.81	5.05	5.04	4.88	4.87	4.86	5.6	5.06	5.13	5.08	5.17	5.24	5.12
1552559_a_at	3.33	3.18	3.2	3.45	3.63	3.12	3.31	3.39	3.37	3.09	3.48	3.72	3.04	3.23	3.12	3.64	3.13	3.1	3.29	3.85	3.66	3.58	3.6	3.48	3.67	3.65	3.93	4.09	3.79	3.34	3.46	3.17	3.38	3.15	3.47	3.14	3.25	3.2	3.1	3.12	3.37	3.09	3.28	3.34	3.16	3.34	3.25	3.37	3.09
1552562_at	4.01	4.2	4.45	3.96	4.15	4	4.2	3.9	3.64	3.99	3.37	3.61	3.44	3.78	3.35	3.86	3.5	4.49	3.74	3.39	3.22	3.98	4.03	3.86	4.07	3.75	3.73	3.8	3.85	3.81	3.82	3.99	3.83	3.3	4.23	4.2	3.89	4.13	3.92	3.63	3.46	4.15	2.99	3.95	3.83	3.88	3.37	3.86	3.07
1552563_a_at	3.34	3.17	3.58	3.44	3.27	3.48	3.42	4.18	4.45	4.32	3.94	4.36	4.21	3.91	3.39	3.59	3.9	4.44	4.08	3.95	3.83	3.79	3.29	3.74	4.06	3.56	3.58	4.14	3.62	4.41	3.8	3.85	4	3.61	3.18	3.56	3.44	3.44	3.51	4.13	4.05	3.98	4.23	4.34	4.64	4.52	4.67	4.09	4.01
1552564_at	2.78	2.82	2.63	2.53	2.46	2.67	2.54	2.84	2.58	2.26	2.4	2.75	2.6	2.53	2.4	2.32	2.56	2.6	2.66	2.37	2.57	2.6	2.55	2.41	2.34	2.43	2.13	2.56	2.63	2.43	2.46	2.59	2.29	2.6	2.58	2.62	2.72	2.41	2.48	2.84	2.22	2.56	2.67	2.88	2.66	2.67	2.43	2.74	2.65
1552566_at	3.34	3.58	3.65	3.23	3.86	3.52	3.36	3.44	3.35	3.24	3.01	4.14	3.42	2.95	3.13	3.47	3.29	2.69	2.84	3.45	3.26	3.31	3.32	3.25	3.84	3.54	3.06	4	3.5	2.98	3.34	3.36	2.93	3.78	3.54	3.5	2.94	3.28	3.14	2.99	3.27	3.15	3.45	3.29	3.15	3.37	3.21	3.55	3.35
1552568_at	3.35	3.59	3.68	3.9	4.1	3.91	3.85	3.69	3.68	3.69	3.4	3.97	3.74	3.52	2.93	3.7	3.36	3.25	3.14	3.82	3.3	3.76	3.72	3.76	3.73	3.79	3.46	4.14	3.38	3.37	3.51	3.27	3.36	3.43	3.45	3.52	3.64	3.27	3.24	3.13	3.5	3.19	3.47	3.83	3.27	3.4	3.69	3.49	3.13
1552569_a_at	3.79	3.93	3.88	3.9	4.32	3.85	3.8	3.24	3.53	3.35	3.76	4.25	3.64	3.72	3.37	3.88	3.39	3.37	3.37	3.57	3.65	3.99	4.2	4.3	3.84	3.3	3.8	3.83	3.83	3.54	3.94	3.37	3.2	3.7	3.86	3.57	3.48	3.55	3.46	3.46	3.17	3.69	3.68	4.18	3.64	3.65	3.58	3.71	3.33
1552570_at	3.28	3.25	3.22	3.28	3.29	3.23	3.18	3.48	3.57	3.63	3.31	3.57	3.4	3.58	3.15	3.4	3.41	3.33	3.26	3.45	3.46	3.4	3.62	3.83	3.58	3.66	3.78	3.83	3.4	3.2	3.3	3.27	3.3	3.21	3.29	3.27	3.38	3.03	3.05	3.24	3.2	3.25	3.42	3.58	3.27	3.49	3.47	3.42	3.4
1552572_a_at	1.98	2.17	2.44	2.13	2.03	1.83	2.05	2.67	2.16	2.42	2.28	2.24	2.48	2.27	2.07	2.33	2.3	2.25	2.2	2.42	2.08	2.04	2.25	2.42	2.25	2.19	2.36	2.19	2.27	2.25	2.18	2.39	2.18	2.71	2.88	2.34	2.06	2.08	1.99	2.17	2	2.2	1.99	2.28	2.22	2.31	2.19	2.18	3.11
1552573_s_at	2.97	2.81	3.15	2.83	2.39	2.84	3.25	2.86	3.01	2.93	2.62	2.79	3.16	2.89	2.79	2.84	3.14	2.55	2.68	2.9	2.87	2.68	2.94	2.7	2.89	2.99	3.03	2.75	2.94	3.1	2.92	2.88	2.86	3.23	3.67	3.02	2.85	2.48	2.62	2.87	3	2.9	2.88	2.99	3.03	2.91	2.92	2.96	3.38
1552575_a_at	6.21	5.52	5.23	4.55	6.72	4.62	5.32	5.73	5.12	5.19	5.44	6.67	5.79	5.07	7.95	6.4	4.71	6.96	5.32	4.99	5.35	5.43	5.59	5.73	7.11	6.5	4.55	6.58	5.97	6.13	6.75	5.95	6	6.19	4.55	5.68	4.8	6.97	6.07	5.61	6.32	7.56	6.37	6.72	4.68	5.13	5.22	6.28	7.86
1552576_at	3.69	3.42	3.69	3.57	3.62	3.75	3.95	3.43	3.85	3.64	3.75	4.24	3.38	3.61	3.49	3.76	3.56	3.56	3.83	3.88	3.66	3.83	3.82	3.83	4.03	3.78	3.78	3.91	3.46	3.66	3.49	3.58	3.48	3.33	3.37	3.48	3.67	3.55	3.4	3.37	3.73	3.53	3.56	3.93	3.51	3.93	3.82	3.89	3.42
1552578_a_at	2.71	2.71	3.27	2.71	2.82	2.86	2.75	2.73	2.78	2.48	2.49	2.83	2.37	2.45	2.77	2.97	2.46	2.15	2.62	2.53	3.44	2.74	3.07	2.64	2.48	2.31	2.41	2.47	3.09	2.82	2.69	2.58	3.06	2.61	2.85	4.09	2.63	3.35	2.68	2.52	2.6	2.65	2.76	2.65	2.56	3.28	2.51	2.93	2.8
1552579_a_at	2.89	3.25	3.09	3.34	3.74	2.94	3.33	2.63	3.1	2.91	3.07	3.34	2.91	3.19	2.86	3.16	3	2.85	2.87	3.33	3.15	3.47	3.18	3.32	3.27	3.16	2.95	3.63	2.7	2.85	3.23	2.76	2.81	3.22	3.34	2.92	2.95	3.01	3.35	3.01	3.43	3.26	3.13	3.27	3.03	2.85	3.12	3.19	3.18
1552580_at	4.12	4.11	4.5	4.35	3.85	4.49	4.46	3.84	4.23	3.87	3.61	4.46	3.78	4.13	3.77	4.7	3.82	3.7	3.53	4.19	4.13	3.75	3.94	3.92	3.46	3.54	3.6	4.04	3.94	3.24	4.01	3.75	3.93	3.76	4.03	4.07	3.42	3.78	3.69	3.62	3.3	3.68	4.07	4.21	3.78	4.39	3.93	4.14	3.48
1552582_at	3.23	4.22	4.45	4.06	3.26	4.21	4.38	3.7	4.88	5.61	2.92	3.04	3.16	4.25	3.14	3.85	4.03	3.71	4.1	3.51	3.19	3.34	3.47	2.95	2.9	3.25	2.99	3.53	2.87	3.12	3.32	4.64	5.09	2.71	2.98	3.64	3.72	2.93	2.77	5.01	4.41	3.39	2.63	4.3	5.42	4.06	4.4	3.99	2.88
1552583_s_at	4.24	7.78	6.62	5.63	3.75	6.89	6.07	4.69	5.58	5.21	4.03	3.66	4.29	4.98	4.3	4.62	4.65	4.67	4.75	5.16	3.85	4.64	4.89	4.29	3.76	4.87	3.61	4.29	3.92	3.96	4.4	4.52	5.49	3.87	4.1	5.16	4.2	4.18	3.81	4.67	5.27	4.32	3.38	6.98	5.12	4.7	5.9	5.01	4.04
1552584_at	6.16	6.8	6.08	6.66	6.77	6.33	6.28	4.93	5.12	5.18	5.17	5.33	6.1	6.08	4.88	5.3	5.8	5.45	6.45	5.91	4.98	5.17	5.5	5.47	5.31	5.56	5.73	5.22	5.75	4.98	6.62	5.45	5.7	6.22	5.97	6.08	6.06	5.95	5.78	6.1	5.44	5.99	5.28	5.51	5.14	6.57	5.59	5.45	5.6
1552585_s_at	2.38	2.51	2.35	2.41	2.61	2.48	2.25	2.52	2.23	2.49	2.81	2.46	2.33	2.28	2.55	2.52	2.38	2.26	2.43	2.68	2.51	2.86	2.52	2.84	2.53	2.63	2.57	2.55	2.5	2.54	2.97	2.39	2.07	2.33	2.55	2.42	2.45	2.46	2.81	2.34	2.29	2.41	2.38	2.4	2.49	2.47	2.31	2.42	2.28
1552586_at	4.92	4.69	4.54	4.78	5.18	4.7	4.67	4.72	5.26	5.29	4.6	5.47	4.84	4.52	4.56	5.16	4.74	4.66	4.31	4.84	4.93	4.98	5.01	5.04	4.75	4.63	4.88	5.33	4.92	4.79	4.87	4.09	4.31	4.26	4.69	4.2	3.8	4.62	4.37	4.69	4.35	4.11	4.53	4.44	4.6	4.57	4.28	4.64	4.01
1552587_at	2.68	2.67	2.99	2.54	2.55	2.61	2.72	3.38	2.66	2.84	2.48	2.53	2.81	2.7	2.78	2.46	2.84	2.41	2.74	2.65	2.8	2.57	2.8	2.62	2.77	2.36	2.58	2.75	2.71	2.4	2.56	2.48	2.32	2.34	2.48	2.48	2.3	2.65	2.46	2.57	2.65	2.42	2.91	2.68	2.68	2.73	2.88	2.64	2.41
1552588_a_at	2.76	2.65	2.45	2.54	2.46	2.47	2.38	2.55	2.54	2.81	2.64	2.79	2.73	2.45	2.74	2.96	2.77	2.41	2.48	3.01	2.77	2.9	2.52	2.89	2.76	2.86	2.42	2.92	2.97	2.43	2.83	2.45	2.26	2.54	2.4	2.4	2.31	2.34	2.52	2.64	2.65	2.51	2.41	2.55	2.87	2.42	2.62	2.53	2.57
1552590_a_at	2.58	2.39	2.54	2.57	2.59	2.43	2.54	2.57	2.47	2.6	2.63	2.48	2.48	2.71	2.43	2.63	2.67	2.65	2.57	2.65	2.62	2.83	2.63	2.68	2.92	2.63	2.87	2.86	2.96	2.43	2.58	2.48	2.33	2.58	2.55	2.52	2.32	2.38	2.49	2.22	2.45	2.56	2.47	2.51	2.48	2.4	2.52	2.48	2.36
1552592_at	2.24	2.27	2.45	2.48	2.31	2.16	2.38	2.61	2.57	2.6	2.24	2.55	2.45	2.55	2.43	2.5	2.33	2.38	2.05	2.42	2.41	2.63	2.56	2.95	2.56	2.3	2.52	2.36	2.18	2.4	2.35	2.16	2.22	2.32	2.58	2.35	2.38	2.17	2.57	2.24	2.28	2.2	2.58	2.31	2.34	2.5	2.31	2.49	2.14
1552594_at	5.4	5.08	4.91	4.9	5.06	5.19	5.11	5.24	4.87	5.47	5.02	5.91	5.14	5.09	5.22	5.18	5.26	4.84	4.57	4.63	5.27	5.35	5.04	5.34	5.26	5.11	4.97	5.35	5.34	4.85	5.06	4.77	4.61	4.49	4.82	5.1	4.62	4.62	4.7	4.44	4.48	4.48	4.89	5.14	4.79	5.04	4.73	4.68	4.81
1552596_at	5.27	5.19	5.2	5.33	5.31	5.27	5.02	5.34	5.3	5.35	5.41	5.36	5.2	5.5	5.41	5.62	5.3	5.05	5.2	5.3	5.5	5.72	5.64	5.57	5.66	5.51	5.67	5.82	5.56	5.4	5.68	5.16	4.99	5.11	5.13	5.05	5.17	5.37	5.13	5.04	5.28	5.24	5.51	5.64	5.23	5.36	5.39	5.46	5.22
1552598_at	3.42	3.18	3.29	3.62	3.48	3.52	3.22	4.11	3.63	3.54	3.44	3.62	3.43	3.68	3.48	3.89	3.57	3.09	3.32	4.18	3.77	3.49	3.92	3.65	3.83	4.08	3.62	3.78	3.56	3.79	4.28	3.19	3.51	3.15	3.4	3.18	3.08	3.18	2.89	3.14	3.08	3.09	3.74	3.54	3.52	3.38	3.75	3.54	3.2
1552599_at	2.62	2.89	2.83	2.81	3.03	2.79	2.83	2.7	2.78	2.55	2.68	3.09	2.57	2.52	2.74	2.85	2.56	2.61	2.43	2.72	2.75	2.8	2.95	2.86	2.53	2.76	2.69	2.92	2.83	2.57	2.77	2.64	2.67	2.69	2.66	2.55	2.7	2.75	2.74	2.91	2.82	2.66	2.63	2.54	2.58	2.54	2.5	2.36	2.65
1552602_at	4.14	4.27	3.52	4.27	4.1	3.83	4.06	4.58	4.57	4.55	4.33	4.62	4.39	4.35	4.43	4.77	4.16	4.25	4.4	4.77	4.38	4.64	4.47	4.77	4.64	4.37	4.79	4.64	5.01	4.45	4.78	4.15	3.91	4.21	4.22	4.17	3.97	4.18	4.24	4	4.13	4.12	4.57	4.5	4.28	4.28	4.43	4.35	4.02
1552604_at	3.98	3.49	3.79	3.63	3.57	3.52	3.73	3.86	3.7	3.81	3.89	4.12	3.77	3.79	3.88	4.14	3.4	3.35	3.24	3.78	3.68	3.6	3.85	4.08	3.68	3.92	3.82	3.99	4.05	3.87	4.05	3.64	3.81	3.32	3.58	3.42	3.48	3.68	3.42	3.58	3.41	3.88	3.59	4.15	3.63	3.59	3.65	3.68	3.61
1552605_s_at	2.63	2.72	2.91	2.83	3.03	2.79	2.62	2.75	2.84	2.95	2.74	2.85	2.5	2.92	2.56	2.77	2.75	2.41	2.65	2.73	2.87	3.05	2.8	3.1	2.95	3.2	2.78	3.24	2.88	2.59	2.89	2.82	2.81	2.71	2.98	2.61	2.76	2.78	2.68	2.75	2.67	2.71	2.68	2.74	2.69	2.99	2.56	2.52	2.37
1552607_at	4.03	4.18	4.31	4.28	4.84	4.76	4.48	4.56	4.24	4.65	4.36	4.64	4.52	4.76	4.11	4.4	5	4.47	4.86	4.49	4.66	4.05	4.84	4.45	4.76	4.85	5.2	4.69	5	4.44	4.33	5.1	4.68	5.1	3.73	4.52	4.6	5.31	4.81	5.19	5.09	4.38	3.99	5	5.26	4.9	4.73	4.55	5.55
1552608_at	3.97	3.72	3.46	3.69	3.82	3.71	3.76	3.7	3.67	3.71	3.55	4.21	3.73	3.63	3.77	3.54	3.53	3.89	3.68	3.75	3.78	3.9	3.7	3.98	3.6	3.94	4.22	3.75	3.58	3.53	3.77	3.45	3.34	3.84	3.69	3.56	3.48	3.74	3.57	3.58	3.85	3.48	3.53	3.64	3.95	3.72	3.49	3.7	3.69
1552609_s_at	3.66	3.97	4.25	3.77	3.89	3.96	3.54	3.76	3.75	3.94	3.73	3.87	3.9	3.74	3.88	3.72	3.44	3.49	3.61	3.7	3.88	3.64	3.76	3.53	3.79	3.79	3.5	3.68	3.58	3.8	3.82	3.44	3.19	3.39	3.6	3.46	3.42	3.53	3.6	3.24	3.37	3.23	3.67	3.79	3.68	3.59	3.53	3.47	3.47
1552610_a_at	8.13	8.14	8.07	8.41	8.51	7.22	7.74	7.88	8.63	8.23	8.26	7.81	8.27	8.42	8.29	8.08	8.51	9.11	9.1	7.65	8.03	8.15	7.73	7.17	7.6	7.9	7.47	7.65	7.97	7.34	7.85	6.43	7.26	7.2	6.89	7.01	7.17	6.95	6.88	7.46	7.34	6.97	7.78	7.73	8.14	8.14	8.33	8.19	8.44
1552611_a_at	6.53	5.7	5.85	5.35	6.36	5.81	5.66	6.97	7.45	7.2	7.12	6.85	6.66	7	6.93	6.92	7.12	7.33	7.16	7.02	7.09	7.18	6.97	6.86	6.47	6.92	7.22	6.66	6.87	6.58	6.99	8.74	9.37	9.27	8.85	8.88	9.51	9	9.18	9.42	9.29	9.29	7.83	8.26	7.91	8.05	7.86	7.99	7.74
1552612_at	7.02	8.34	8.27	8.27	6.74	7.77	7.77	7.59	7.83	8.01	6.44	7.88	6.17	7.96	6.91	7.77	6.54	7.6	7.53	6.77	6.26	6.26	6.12	5.92	6.7	6	5.88	5.6	6.62	6.52	6.81	6.66	7.67	6.43	6.64	7.29	6.53	6.23	6.03	7.38	7.55	7.45	7.52	7.41	8.1	7.38	7.63	7.16	8.56
1552613_s_at	6.84	7.65	7.58	7.79	6.95	7.52	7.81	6.29	7.1	7.19	6.24	6.37	5.82	7.66	6.62	7.13	6.38	7.11	7.35	6.92	6.24	6.4	6.09	6.15	6.74	6.06	5.62	5.53	6.39	6.38	6.86	6.79	7.78	6.52	7.31	7.17	6.49	6.34	6.15	7.4	7.56	7.64	7.24	7.08	7.89	7.37	7.28	6.95	8.39
1552615_at	6.48	6.95	6.84	6.83	6.55	6.84	6.9	7.14	7.34	7.41	7.01	7.61	6.71	7.2	7.03	7.29	7.11	6.65	7.08	7.25	7.22	7.51	7.57	7.4	7.28	7.35	7.61	7.49	7.38	7.22	7.29	6.6	6.41	6.44	6.79	6.74	6.35	6.58	6.48	6.51	6.49	6.52	7.29	7.26	7.08	6.97	7.17	7.35	6.68
1552616_a_at	4.24	4.96	4.51	4.42	4.49	4.59	4.82	4.71	4.92	4.95	5.07	5.5	4.47	4.81	4.53	4.95	4.85	4.71	4.25	5.15	4.69	4.8	4.82	5.45	4.77	5.15	5.03	4.84	4.72	4.73	4.94	4.25	4.2	3.96	4.72	4	3.87	3.74	4.06	4.12	4.02	4.27	4.42	4.64	4.54	4.47	4.39	4.7	4.29
1552617_a_at	8.14	8.76	8.58	8.59	8.13	8.44	8.32	7.39	7.87	8.05	8.09	7.69	8.23	7.67	7.9	7.48	7.87	8.23	7.94	7.76	7.78	8.4	7.4	7.75	7.98	7.77	7.84	7.74	8.24	7.58	8.02	8.06	8.16	8.97	8.79	8.31	8.1	8.83	7.59	8.2	8.34	8.23	7.8	7.64	7.85	7.31	7.74	8.01	8.63
1552618_at	6.83	6.96	6.69	6.89	7.4	6.91	7.17	6.79	6.81	6.59	6.87	7.14	7.41	6.65	7.06	6.76	6.82	7.22	6.91	7.07	6.64	7.41	6.75	6.82	6.81	6.82	7.48	7	7.22	6.83	7.11	6.43	6.39	7.43	7.16	6.72	6.99	7.46	6.88	6.16	6.49	6.86	7.07	6.73	6.48	6.79	6.55	6.97	7.59
1552619_a_at	8.02	7.1	5.68	5.45	8.24	5.4	8.16	6.76	5.68	4.73	8.5	7.32	7.85	5.03	7.93	6.31	5.2	8.43	7.08	6.01	7.25	6.25	7.29	7.42	7	6.25	8.1	7.37	6.44	6.98	7.29	5.42	6.77	8.02	6.7	7.2	6.11	7.27	6.86	5.9	6.37	7.17	7.92	6.33	5.06	6.03	5.8	7.25	8.13
1552620_at	5.44	5.54	5.36	5.8	5.92	5.97	5.79	6.17	6.14	6.25	5.75	6.97	6.03	5.96	6	6.71	5.64	5.69	5.73	6.44	6.31	6.52	6.7	6.47	6.83	6.5	6.46	6.61	6.33	6.16	6.12	5.7	5.61	5.46	5.94	5.53	5.54	5.74	5.41	5.79	5.5	5.87	6.13	6.14	5.75	6.16	6.07	6.12	5.68
1552621_at	6.59	6.05	6.66	6.39	6.69	6.07	5.63	8.53	8.9	9.54	9.11	8.27	9.39	8.46	8.54	7.21	8.99	9.43	9.07	7.48	8.66	8.57	9.1	8.95	9.37	9.06	8.67	7.94	8.5	9.15	6.97	8.17	7.8	8.5	7	7.62	8.5	8.42	8.2	8.84	8.31	6.89	8.17	8.96	8.79	9.2	8.87	8.28	10.18
1552622_s_at	5.92	4.73	5.63	5.06	5.72	4.55	5.01	8.31	8.53	9.19	8.58	7.84	8.8	8.07	8.41	6.99	8.31	8.97	8.72	6.93	8.16	8.06	8.63	8.55	8.88	8.53	8.53	7.57	7.94	8.75	6.08	7.95	7.68	7.98	6.39	7.38	8.08	8.15	7.85	8.62	8.05	6.51	7.85	8.14	8.55	8.77	8.4	7.8	9.5
1552623_at	5.51	6.05	5.7	6	4.92	5.37	5.52	5.85	5.91	6.29	5.46	5.61	6.04	6.45	5.66	6.16	5.88	5.62	5.92	6.46	6.1	5.52	6.07	6.43	6.43	6.33	5.68	6.66	6.13	6.49	6.14	6.17	6.4	6.53	6.55	6.62	6.18	6.09	5.62	6.87	6.35	6.63	5.31	5.98	5.83	6.94	6.19	5.37	5.97
1552625_a_at	6.29	6.69	6.69	5.72	6.8	6.32	7.14	6.26	6.19	6.26	7.14	7.1	6.72	6.04	6.72	6.39	6.39	7.17	6.77	6.49	7.09	6.54	7.07	7.15	6.77	6.48	7.65	6.77	6.85	6.51	6.07	6.13	6.97	7.22	7.64	7.19	6.65	7.37	6.49	7.1	6.74	7.46	7.57	6.6	6.64	6.97	6.73	7.42	7.46
1552626_a_at	4.71	4.23	4.46	4.87	6.97	5.12	4.47	4.08	4.29	3.98	3.98	4.22	4.09	5.13	3.77	4.79	4.51	3.93	4.78	4.89	3.84	5.89	4.88	4.41	4.4	5.56	6.33	4.84	5.98	4.04	4.58	3.24	4.3	5.58	5.33	4.27	4.87	4.62	4.62	5.45	4.55	4.97	4.05	3.96	4.15	5.78	4.59	4.07	3.96
1552627_a_at	5.04	5.2	5.27	4.9	4.96	5.01	5.01	5.14	5.66	5.8	4.9	5.18	5	5.05	5.27	4.73	5.2	6.05	6.38	4.8	4.83	4.88	5.03	4.17	3.89	5.11	5.01	4.03	5.24	4.46	3.74	5.74	6.28	5.54	6.19	6.04	5.7	5.92	5.5	5.48	5.88	5.9	5.65	5.33	5.85	4.91	5.93	5.64	7.5
1552628_a_at	7.57	8.08	7.92	7.7	7.27	7.87	7.41	7.98	7.7	8.14	8.13	6.69	8.2	8.39	8.46	7.48	8.23	8.64	8.61	7.57	8.35	7.52	8.12	7.92	7.88	7.78	8.75	7.33	7.77	7.85	7.61	8.84	8.42	8.38	8.54	8.44	8.46	8.2	8.26	8.43	8.34	8.47	7.45	8.22	8.26	8.25	8.29	8.06	7.89
1552629_a_at	3.17	2.95	3.09	2.96	3.17	3.17	2.75	2.92	2.61	3.08	2.81	3.26	3.02	2.73	2.59	3.45	3.21	2.92	2.91	2.91	3.02	2.99	2.98	2.96	2.87	2.93	2.88	3.45	2.9	3.26	3.47	2.88	2.7	2.85	2.85	3	2.65	2.87	3.08	2.69	2.74	2.9	3	2.96	2.84	2.93	2.81	2.82	2.76
1552630_a_at	4.54	4.59	4.37	4.59	4.34	4.55	4.02	4.73	4.83	5.11	5.24	5.25	4.51	4.69	4.81	4.93	4.48	4.19	4.62	4.51	4.6	4.57	5.05	4.64	4.65	4.51	4.77	4.24	4.74	4.61	4.56	4.51	4.16	4.3	4.6	4.51	4.43	4.77	4.51	4.69	4.45	4.44	4.01	4.52	4.07	4.25	3.83	4.2	3.95
1552631_a_at	4.87	5.22	5.52	5.26	4.96	5.21	4.89	4.71	4.89	5.05	4.94	4.86	5.11	5.19	5.01	5.52	4.97	4.51	4.62	4.68	5.13	5.13	4.57	4.75	4.84	4.8	4.76	5.44	4.94	4.58	5.16	4.99	4.9	5.06	4.82	5.36	5.48	4.65	4.68	4.89	5.2	4.46	4.79	5.28	5.04	4.81	4.71	4.69	5.28
1552632_a_at	3.78	3.98	3.77	4.12	3.73	3.65	3.38	3.46	3.96	4.14	3.89	3.97	3.73	4.16	3.74	3.72	3.73	3.62	3.69	4.3	3.55	3.65	4.15	3.74	3.6	3.86	3.3	3.86	4.26	3.55	4.36	3.51	3.67	3.77	4.91	3.65	4.45	3.56	3.69	3.75	3.46	3.57	3.99	3.4	3.51	4.11	3.78	4.2	4.96
1552633_at	5.12	4.81	4.77	4.72	4.71	4.69	5.25	4.82	4.06	4.59	4.83	4.89	4.66	4.64	4.46	4.79	4.56	5.3	5.1	4.61	4.92	4.97	5.46	5.26	5.42	5.09	5.2	4.8	4.83	4.83	4.61	5.04	5.28	5.24	5.62	5.3	4.68	5.41	4.84	5.29	4.91	5.2	4.68	4.73	5.12	5.64	4.98	5.25	5.1
1552634_a_at	5.14	5.17	5.57	4.98	5.06	5.01	5.59	4.99	4.91	4.79	5.15	4.65	5.36	5.57	4.8	5.21	4.88	5.08	5.73	5.51	4.79	5.37	5.4	5.64	5.83	5.59	5.13	4.79	5.57	5.27	5.78	5.28	5.75	5.96	6.64	6.02	4.97	5.49	5.25	5.96	5.34	5.93	4.99	5.65	5.25	7.07	5.25	5.35	5.58
1552637_at	2.91	3.1	3.5	3.12	2.96	3.14	3.28	3.46	3.24	3	3.19	3.67	3.13	3.04	3.36	3.44	3.2	2.81	2.68	3.12	3.46	3.56	3.58	3.52	3.08	3.07	3.65	3.35	3.7	3.59	3.37	2.8	2.91	2.98	3.2	2.92	2.9	2.76	2.89	2.83	2.95	2.95	3.11	3.04	3.1	2.94	3.1	3.04	3.14
1552639_at	4.2	4.17	4.36	4.31	4.57	4.34	4.36	4.18	4.8	4.41	4.35	5	4.59	4.53	4.44	4.93	4.46	4.13	4.42	4.76	4.34	4.49	4.67	4.42	4.95	4.63	4.6	4.92	4.4	4.31	4.98	4.14	4.2	4.5	4.32	4.42	4.39	4.23	4.12	3.62	3.98	4.09	4.13	4.32	4.08	4.56	4.28	4.27	4.09
1552641_s_at	6.52	6.18	6.22	6.4	6.99	6.17	6.58	5.87	5.8	5.44	6.88	6.3	5.72	5.32	5.63	5.98	5.69	5.92	5.4	5.76	6.23	5.93	6.2	6.16	6	6.15	5.92	6.5	5.99	6.09	6.53	5.33	5.8	6.21	6.94	5.9	5.49	6.2	5.68	5.69	5.58	5.87	6.43	5.29	5.04	5.25	5.15	5.82	5.79
1552643_at	4.59	5.52	4.79	4.42	4.47	5	5.21	3.85	3.69	4.18	3.97	3.51	4.16	4.58	3.91	4.33	4.73	4.16	4.12	4.33	4.27	3.99	4.18	4.33	4.4	4.22	4.31	4.34	3.98	3.56	4.02	4.24	4.5	4.34	4.24	4.34	4.72	4.04	4.45	4.75	4.04	4.41	3.95	4.26	4.44	4.8	4.45	4.32	3.78
1552644_a_at	4.67	4.67	4.59	4.46	4.95	4.57	4.31	4.28	4.35	4.7	4.75	4.43	4.64	4.46	4.92	4.3	4.35	4.7	4.44	4.38	3.42	4.33	3.97	4.42	4.78	4.75	4.64	4.68	4.23	4.06	4.12	4.84	4.49	5.14	4.99	4.97	5.26	4.97	4.71	5.16	5.67	5.85	3.94	4.31	4.54	4.54	4.6	4.47	5.23
1552646_at	4.48	4.97	4.66	4.92	4.78	4.85	5.04	4.92	5.35	5.32	4.9	5.57	4.82	5.35	5.27	5.66	4.97	4.43	4.58	5.13	5.15	5.47	5.48	5.53	5.07	5.43	5.22	5.91	5.43	5.38	5.24	4.94	4.44	4.83	4.98	4.35	4.77	4.63	4.5	4.85	4.88	4.39	4.99	5.02	5.16	4.58	4.84	4.79	4.49
1552648_a_at	6.74	6.61	6.4	5.95	6.52	6.17	6.05	5.87	6.27	6.24	6.26	6.83	6.68	5.89	6.96	6.47	6.13	6.64	6.49	6.52	6.67	6.61	6	6.39	6.8	6.54	5.76	6.94	5.64	6.85	6.83	6.59	6.96	6.8	7.35	6.95	6.54	7.3	6.32	6.81	6.94	7.2	7.52	6.7	6.34	6.53	6.49	6.58	6.37
1552649_a_at	5.23	4.69	4.62	4.58	4.96	4.43	5	4.76	5.19	4.47	5.12	5.61	4.59	4.06	4.3	4.84	4.13	4.85	4.44	4.58	4.28	4.32	4.48	4.69	3.99	4.51	3.76	4.45	4.58	4.36	5.11	3.83	4.04	4.23	5.46	4.53	4.1	4.15	3.64	4.04	3.98	4.36	4.14	4.09	4.35	3.73	4.01	4.38	5.21
1552651_a_at	5	4.93	4.65	5.14	5.35	5.09	4.98	4.62	5.2	4.71	4.9	4.91	4.32	4.64	4.68	5.3	4.49	4.67	4.93	5.08	4.84	5.25	5.06	5.18	4.74	5.08	4.54	5.27	4.93	4.76	5.67	4.3	4.68	4.31	5.42	4.6	4.39	4.47	4.26	4.24	4.45	4.37	4.88	5.01	4.68	5.1	4.6	4.94	5.67
1552652_at	4.93	4.76	4.84	4.9	4.89	5.01	5.12	5.3	5.08	5.07	4.92	4.91	4.97	5.07	4.83	5.04	4.77	5.06	4.74	4.79	4.93	5.03	5.12	4.92	4.66	4.75	5.2	4.87	4.85	4.93	5.09	5.4	4.68	4.95	4.63	4.62	4.89	4.83	5.13	5.1	4.92	4.88	5.42	4.67	4.75	4.89	5	5.12	4.87
1552656_s_at	4.27	4.23	4.32	4.24	4.62	4.12	4.31	5.5	6.09	5.92	5.43	5.99	6.15	5.36	5.32	5.59	5.04	6.34	6.74	5.1	5.53	5.66	5.14	4.82	4.88	5.36	5.42	5.37	4.77	5.08	5.08	3.98	4.13	4.92	4.26	4.14	3.86	4.5	4.17	4.34	4.24	4.09	5.6	5.55	5.89	5.2	5.55	5.64	6.9
1552657_a_at	4.18	4.42	3.95	4.17	4.17	4.06	4.48	4.79	4.6	4.7	4.21	4.56	4.59	4.51	4.43	4.34	4.21	4.05	4.12	4.42	4.42	4.55	4.62	4.72	4.66	3.9	4.46	4.67	4.58	4.45	4.49	4.13	4.05	4.36	4.55	4.19	4.17	3.9	4.25	3.61	3.94	4.08	4.42	4.15	4.18	4.41	4.25	4.38	4.07
1552658_a_at	5.11	2.82	2.96	2.96	3	3.09	2.94	3.29	2.77	3.02	2.26	2.97	2.89	2.73	2.86	2.97	3.25	2.62	2.68	2.49	2.38	2.75	2.52	2.93	2.68	2.43	2.73	2.47	2.63	2.66	2.63	2.79	2.87	2.66	2.93	2.43	3.06	2.69	3.04	2.65	2.49	2.57	2.76	2.56	2.97	2.46	2.98	2.66	2.39
1552660_a_at	4.65	5.26	5.32	6.38	5.38	4.43	5.9	6.01	6.06	5.8	6.63	6.07	5.6	5.35	5.88	5.79	5.63	7.02	6.85	5.08	5.28	5.03	5.1	5.05	5.13	4.93	5.55	5.14	5.2	5.02	5.45	4.5	4.9	5.25	5.24	4.69	4.13	4.53	4.77	5.04	5.11	5.04	6.14	5.55	6.67	5.45	5.96	6.45	7.3
1552661_at	2.02	2.08	2.18	2	2	2.07	1.95	2.29	2.16	2.25	2.34	2.33	2.44	2.25	2.19	2.01	2	2.22	2.1	2.31	2.06	2.05	1.99	2.18	2.2	2.15	1.95	2.12	2.28	2.31	2.23	2.06	2.14	2.13	2.14	2.3	2.17	2.18	2.21	2.18	2.14	1.95	2.04	2.17	2.08	2.03	2.22	2.22	2.13
1552662_a_at	4.01	3.73	3.6	3.8	3.85	3.61	3.61	4.13	4.3	3.85	3.85	4	3.82	3.84	4.06	3.97	3.61	3.96	3.61	4.34	3.87	3.89	3.95	4.61	4.1	4.39	4.26	4.4	3.96	3.94	4.07	3.76	3.8	3.88	3.8	3.96	3.7	4.13	3.89	3.77	3.69	3.72	4.03	4	3.77	3.87	3.74	3.9	3.76
1552663_a_at	5.11	5.45	5.22	5.69	5.83	5.6	5.33	6.02	6.54	6.49	6.43	5.76	5.89	5.9	5.49	6.04	6.46	6	6.42	5.71	6.05	5.27	5.92	5.93	5.88	5.95	5.97	5.95	5.39	5.95	5.66	5.09	5.14	5.12	4.7	5.13	5.26	5.36	5.15	4.78	5.1	5.21	5.9	5.69	5.55	5.77	6.08	5.71	6.16
1552664_at	5.67	5.99	5.82	5.7	5.7	6.5	6.23	6.18	6.12	6.75	6.02	5.59	5.51	6.52	5.85	6.07	6.34	5.86	6.06	5.62	5.58	5.5	5.88	5.06	5.52	5.34	5.42	5.38	5.46	5.34	5.43	6	6.05	5.29	5.83	5.82	6.71	5.94	6.63	5.91	6.15	5.87	5.38	5.91	5.38	5.41	5.73	4.91	4.82
1552665_at	4.85	5.21	4.59	4.5	4.3	4.79	4.87	4.72	4.36	4.43	4.2	4.18	4.24	4.68	4.27	5.01	4.52	4.48	4.17	4.9	4.88	4.05	4.4	3.67	4.53	4.65	4.7	4.65	4.62	4.52	4.58	4.4	4.29	4.27	4.97	4.63	4.61	4.47	4.6	4.38	4.41	4.78	4.75	5.28	4.36	4.78	4.76	4.37	4.52
1552666_a_at	2.52	2.52	2.62	2.56	2.44	2.23	2.5	2.88	2.53	2.56	2.51	2.84	2.48	2.33	2.55	2.34	2.5	2.39	2.33	2.75	2.7	2.45	2.51	2.53	2.42	2.58	2.69	2.42	2.62	2.85	2.77	2.46	2.37	2.43	2.82	2.23	2.69	2.34	2.64	2.27	2.44	2.5	2.19	2.77	2.47	2.34	2.43	2.41	2.38
1552667_a_at	5.08	5.29	5.03	6.28	5.03	5.25	4.9	5.5	5.89	5.05	5.03	5.33	5.12	5.82	5.22	5.38	5.96	4.82	5.3	5.71	5.02	5.15	4.85	5.1	5.22	4.87	5.21	5.25	5.35	4.77	5.36	4.98	4.74	4.91	4.92	5.26	5.97	4.67	5.41	5.24	4.87	5.07	5.17	5.22	4.99	5.67	5.15	5.44	5.01
1552669_at	3.57	3.66	3.38	3.68	3.7	3.55	3.76	4.12	3.54	3.84	3.67	4.11	4.03	4	3.52	3.87	3.66	3.45	3.4	3.73	3.35	3.81	3.65	3.72	3.46	3.73	3.29	3.94	3.32	3.48	3.44	3.5	3.44	3.08	3.59	3.31	3.3	3.36	3.4	3.48	3.33	3.28	3.65	3.71	3.54	3.33	3.55	3.61	3.28
1552670_a_at	5.03	5.81	5.15	6.26	5.31	5.09	5.11	5.27	5.64	5.8	5.2	5.73	5.2	5.41	5.83	5.55	5.86	6.77	5.55	5.04	4.77	4.75	5.27	5.32	5.02	5.43	4.82	5.06	5.2	5.08	4.96	4.96	4.22	4.33	4.46	4.54	5.36	4.93	4.48	4.39	4.98	4.81	4.93	5.04	5.16	5	5.41	5.2	4.66
1552671_a_at	3.92	4.09	3.77	4.02	4.86	3.65	3.87	3.86	3.72	3.85	4.33	4.48	4.99	3.78	4.01	4.46	3.9	3.8	3.63	4.55	3.95	4.31	4.13	4.65	3.89	3.79	4.17	4.91	4.4	4.1	4.18	3.5	3.83	4.24	4.82	4.11	3.85	3.96	4	3.61	3.93	3.67	3.73	4	3.73	4.15	3.68	4.16	3.88
1552672_a_at	4.6	4.73	4.74	4.66	4.73	4.65	4.58	4.6	4.7	4.59	4.42	4.62	4.39	4.38	4.4	4.69	4.28	4.07	3.98	4.34	4.27	4.44	4.59	4.58	4.45	4.3	4.49	4.35	4.48	4.57	4.64	4.11	4.25	4.23	4.75	4.3	4.17	4.21	4.23	4.18	4.3	4	4.07	4.5	4.47	3.93	4.39	4.31	3.9
1552673_at	2.74	4.39	5.46	4.48	2.97	4.44	3.55	3.86	3.38	4.97	2.92	2.7	2.73	4.05	2.55	3.34	3.84	2.91	3.49	3.43	3.16	3.25	2.84	3.22	3.15	4.35	2.9	2.91	2.96	3.06	2.7	6.47	4.3	3.25	3.63	3.78	3.39	2.91	3.28	6.05	4.52	3.66	2.82	3.38	4.45	3.19	5.73	3.12	4.65
1552674_at	2.31	2.09	2.13	2.36	2.28	2.13	2.41	2.67	2.46	2.4	2.43	2.65	2.32	2.44	2.6	2.63	2.37	2.12	2.31	2.39	2.45	2.49	2.41	2.49	2.35	2.25	2.57	2.52	2.12	2.16	2.41	2.25	2.32	2.4	2.32	2.19	2.35	2.47	2.37	2.19	2.2	2.16	2.26	2.2	2.21	2.37	2.3	2.28	2.15
1552675_at	2.28	2.15	2.5	2.2	2.23	2.44	2.2	2.79	2.6	2.89	2.4	2.36	2.35	2.66	2.42	2.15	2.31	2.64	2.78	2.43	2.6	2.38	2.48	2.49	2.23	2.29	2.29	2.24	2.43	2.27	2.32	2.6	2.41	2.45	2.52	2.59	2.15	2.48	2.18	2.3	2.42	2.16	2.51	2.53	2.81	2.63	2.56	2.61	2.52
1552676_at	4.6	4.55	4.18	3.98	4.65	4.68	4.56	4.48	4.69	4.72	4.56	4.66	4.73	4.8	4.94	5.69	4.32	4.21	4.25	5.15	5.09	5.09	5.25	5.43	4.99	5.19	5.19	5.63	5.18	4.92	5.02	4.83	4.56	4.61	4.73	4.3	4.28	4.32	3.92	4.31	4.35	4.29	4.7	4.95	4.65	4.72	4.66	4.98	4.52
1552677_a_at	4.31	4.47	4.79	4.72	4.25	4.56	4.29	5.21	5.34	5.39	4.8	5.19	5.2	5.37	5.26	5.53	5.37	4.83	4.91	4.86	4.95	5.06	4.97	4.74	4.91	5.2	4.66	5.19	4.39	4.91	5.01	5.47	5.8	5.34	5.58	5.58	5.66	5.74	5.43	5.66	5.85	5.65	5.2	4.8	4.99	4.89	5.5	5.14	4.87
1552678_a_at	5.98	6.19	6.24	6.34	6.37	5.85	6.37	5.08	4.64	5.39	5.07	5.52	5.6	4.6	5.37	5.15	4.98	6.07	5.49	5.13	5.16	5.31	5.59	5.68	5.83	5.29	5.75	5.53	4.64	5.42	5.23	5.57	5.65	5.86	5.29	5.69	5.47	5.6	5.37	5.68	5.49	6.17	5.78	4.8	5.72	5.18	5.24	5.41	5.39
1552680_a_at	3.72	3.12	3.18	2.95	4.23	2.84	3.6	3.37	3.48	3.42	3.93	4.18	3.99	2.96	4.05	3.37	3.48	4.47	4.79	3.32	4.09	3.44	3.68	4.7	4.41	4.32	4.14	3.64	3.29	4.38	4.75	4.06	5.11	6.54	4.35	4.72	4.04	5.96	4.38	4.94	5.19	5.36	4.88	4.22	3.99	4.35	3.54	4.7	5.68
1552682_a_at	3.73	3.46	3.15	3.03	4.9	3.12	3.52	3.37	3.22	3.11	3.21	3.62	3.83	3.2	4.02	3.38	2.85	3.68	3.75	2.99	3.38	3.31	3.28	3.21	3.64	3.73	3.52	3.14	2.88	3.74	3.61	3	3.46	3.9	2.71	3.54	3.13	3.3	3	2.96	3.12	3.79	3.66	3.73	3.37	3.42	3.57	3.9	4.78
1552684_a_at	4.9	4.97	5.18	4.85	4.68	4.39	5.27	4.22	4.18	4.51	4.67	4.26	4.03	4.77	4.68	4.28	4.46	4.3	4.11	4.48	4.35	4.39	3.74	4.37	4.41	4.57	4.04	4.82	4.1	4.22	4.6	4.61	4.77	4.92	4.62	4.25	3.88	3.64	4.22	4.03	4.56	4.63	4.57	4.32	4.81	4.13	4.33	4.35	5.76
1552685_a_at	4.14	4.4	4.24	4.47	4.41	3.92	4.5	4.5	4.09	4.16	4.87	4.33	4.37	4.09	4.6	4.01	4.11	5.34	4.34	4.35	4.57	4.99	4.58	4.18	4.29	4.74	4.42	4.9	4.44	4.96	4.25	3.73	4.64	5.07	4.47	4.36	4.52	4.27	4.22	4	4.47	4.17	4.05	4.27	4.28	4.18	4.33	5.04	5.91
1552686_at	4.06	4.02	4.26	4.01	3.99	3.79	4.04	4.53	4.1	4.46	4.07	4.99	4.17	4.35	4.45	4.89	3.79	4.19	3.88	4.53	4.3	4.64	4.09	5.01	4.21	4.27	4.59	4.73	4.21	4.56	4.09	3.89	3.58	3.51	4.05	3.6	3.75	4.19	3.52	3.61	3.71	4.06	4.14	4.23	4.29	4.24	4.06	4.07	3.93
1552687_a_at	3.18	3.45	3.36	3.28	3.11	3.46	3.42	3.19	3.28	3.07	3.13	3.64	3.24	3.4	3.26	3.82	2.74	2.95	3.15	3.48	3.4	3.48	3.41	3.8	3.32	3.53	3.37	4.02	3.77	3.32	3.95	3.03	3.05	3.31	3.33	3.01	3.11	3.06	3.14	3.13	3.31	3.43	3.12	3.36	3.55	3.31	3.13	3.19	3.35
1552689_at	5.38	5.51	5.17	5.64	5.1	5.53	5.48	5.52	5.17	4.91	5.28	5.57	5.11	5.4	5.46	5.68	4.83	4.85	5.13	5.55	5.81	5.79	5.63	5.92	5.68	5.68	5.93	5.86	5.59	6.16	5.88	4.94	4.93	5.36	5.68	5.1	5.18	5.51	5.17	4.44	5.04	5.1	5.51	5.28	5.12	5.42	5.22	4.96	5.2
1552690_a_at	3.98	4.69	4.36	4.39	4.53	4.27	4.6	4.53	4.27	4.48	4.33	4.19	4.16	4.54	4.09	4.04	4.72	4.29	4.48	4.39	4.27	4.28	4.69	4.73	4.56	5.03	4.56	4.71	4.6	4.24	4.44	4.51	4.19	4.02	4.09	4.35	4.25	4.31	4.24	4.31	4.28	4.14	4.48	4.46	4.09	4.09	4.28	4.42	4.11
1552691_at	3.09	3.52	3.22	3.28	3.34	3.48	3.12	3.55	3.58	3.92	5.46	3.22	3.51	4.44	3.41	3.21	3.95	4.35	4.7	4.3	3.1	3.74	3.14	5.72	4.01	4.06	4.77	3.32	6.12	2.33	3.54	4.27	3.62	3.55	5.54	4.38	5.65	4.25	4.62	5.03	3.6	4	2.88	3.76	4.06	5.08	3.79	4.92	3.57
1552693_at	2.37	2.36	2.32	2.26	2.27	2.36	2.49	3.02	2.64	2.91	2.44	2.65	2.42	2.36	2.83	2.47	2.5	2.23	2.46	2.6	2.28	2.45	2.15	2.57	2.57	2.34	2.31	2.59	2.72	2.52	2.47	2.34	2.12	2.22	2.22	2.09	2.52	2.31	2.13	2.31	2.1	2.27	2.43	2.4	2.31	2.43	2.31	2.76	2.41
1552694_at	2.68	2.63	2.64	2.65	2.41	2.49	2.44	2.62	3.36	3.34	2.39	3.05	2.59	2.57	2.56	2.9	2.92	2.82	2.93	2.49	2.31	2.42	2.47	2.59	2.39	2.58	2.44	2.58	2.28	2.68	2.48	2.9	3.37	2.7	2.16	3.29	2.53	2.41	2.38	2.53	3.25	2.98	2.62	2.96	3.45	2.93	3.12	2.59	2.73
1552695_a_at	3.76	4.14	4.31	3.96	3.71	4.07	4.07	3.97	4.8	4.94	3.2	3.98	3.65	3.37	3.81	4	4.24	4.65	4.63	3.93	3.93	3.82	4.17	3.61	3.53	3.65	3.77	3.78	2.85	4.06	3.93	4.62	5.56	4.33	3.92	5.1	4.15	3.77	3.62	4.33	5.09	4.45	3.94	4.94	4.78	4.19	4.69	4.31	4.38
1552696_at	4.79	3.76	4.11	3.86	4.24	3.63	4.68	3.63	3.45	3.75	3.96	3.7	4.17	3.78	4.12	4.39	3.72	4.1	3.87	3.86	3.88	3.64	3.65	4.42	4.57	4.87	3.53	4.34	3.78	4.14	4.13	3.29	3.52	3.52	3.44	3.77	3.18	3.44	3.18	3.27	3.36	3.57	3.95	4.1	3.71	3.68	3.95	3.81	6.57
1552698_at	4.88	5.12	5.25	5.44	5.24	5.3	5.2	5.18	5.22	5.52	5.37	5.52	4.89	5.73	4.96	6.04	5.33	5.31	5.25	5.98	5.35	5.52	6	5.7	5.64	5.5	5.77	5.76	5.52	5.05	5.45	5.32	5.05	5.46	5.38	5.2	4.84	5.33	5.17	5.44	5.28	4.82	5.35	5.28	5.21	5.54	5.28	5.45	5.41
1552701_a_at	8.6	9.2	9.21	8.57	8.84	9.08	9.41	7.87	8.48	8.42	7.54	7.82	8.4	9.28	8.04	9.43	8.75	7.8	9.12	9.67	8.34	8.04	8.02	8.19	8.58	8.68	8.28	7.99	9.28	7.73	9.86	9.04	9.51	9.02	9.68	9.71	10.12	8.88	9.28	9.08	9.26	9.37	7.81	9.79	8.97	10.13	9.07	9.38	7.79
1552703_s_at	7.86	8.2	8.52	8.07	8.59	8.17	8.66	7.01	7.14	7.62	6.76	7.53	7.75	8.26	7.46	8.36	8.53	7.52	8.94	8.93	8.11	8.37	8.2	8.46	8.91	8.29	7.71	7.53	8.38	7.53	9.29	8.31	9.18	8.4	9.04	8.82	9.47	8.05	8.49	8.54	8.72	8.51	7.92	8.79	8.29	9.43	8.88	9.15	7.46
1552705_at	2.74	2.84	2.87	3.07	2.83	3.28	2.76	2.92	2.95	3	2.71	2.84	2.81	2.92	2.94	3.11	2.96	2.94	2.85	3	2.77	2.77	2.61	2.72	2.77	2.81	2.65	2.62	2.96	2.81	2.72	3.07	3.7	3.22	3.1	3.44	3.23	2.88	2.88	2.89	3.53	3.09	2.8	2.79	3.08	2.7	2.98	2.5	3.43
1552708_a_at	2.62	2.71	2.5	2.58	2.58	2.6	2.7	2.87	2.71	2.33	2.51	2.5	2.64	2.56	2.75	2.35	2.48	2.38	2.33	2.52	2.66	2.51	2.28	2.48	2.63	2.52	2.42	2.51	2.53	2.83	2.71	2.51	2.52	2.54	2.85	2.41	2.45	2.61	2.65	2.49	2.53	2.46	2.44	2.75	2.57	2.44	2.52	2.28	2.7
1552711_a_at	7.3	6.77	7.33	6.24	6.41	6.15	6.57	5.93	5.61	6.08	6.03	5.85	6.62	6.09	6.34	5.48	6.04	6.21	6.52	6.55	6.79	6.02	5.94	6.19	5.71	5.6	5.45	6.2	5.52	6.65	5.98	6.36	5.98	6.72	6.71	5.98	5.91	5.31	6.29	5.84	6.42	6.42	7.37	5.99	4.97	6.19	6.43	5.88	6.4
1552712_a_at	4.41	3.91	4.66	4.15	4.37	4.31	3.97	4.6	4.27	4.44	4.64	5.18	4.51	4.18	4.18	4.37	4.15	4.12	4.02	4.61	3.94	4.33	4.6	4.32	4.37	4.22	4.49	4.37	4.21	4.7	5.15	4.21	3.88	3.89	3.87	4.28	4.61	4.92	4.67	4.09	3.86	4.04	4.11	4.41	3.98	3.74	4.18	4.21	3.83
1552713_a_at	3.03	3.05	3.27	2.95	3.48	3.22	3.57	3.68	3.69	3.71	3.22	3.92	3.38	3.52	3.2	3.9	3.31	3.01	3.39	3.61	3.88	3.61	3.66	3.55	3.43	3.62	3.62	4.04	3.62	3.47	3.66	2.5	2.91	3.2	3.09	3.14	3.04	2.95	2.95	2.97	2.96	2.76	3.41	3.24	3.17	3.28	3.08	3.19	2.99
1552714_at	2.72	2.6	2.58	2.76	2.89	2.53	2.89	2.84	2.63	2.55	2.79	3.01	2.75	2.42	2.54	2.62	2.4	2.81	2.46	2.63	2.85	2.71	2.95	2.97	2.77	2.85	2.74	2.94	2.82	2.64	3.22	2.56	2.59	2.79	2.69	2.79	2.59	2.93	2.91	2.58	2.57	2.4	2.77	3.07	2.63	2.67	2.74	2.73	3.03
1552715_a_at	2.59	2.39	2.35	2.59	2.68	2.42	2.42	2.51	2.57	2.78	2.45	2.62	2.26	2.63	2.57	2.6	2.94	2.51	2.4	2.88	2.81	2.65	2.7	2.51	2.45	2.73	2.48	2.76	2.62	2.58	2.41	2.44	2.41	2.37	2.23	2.6	2.49	2.4	2.77	2.38	2.47	2.2	2.44	2.75	2.64	2.57	2.57	2.53	3.04
1552716_at	3.77	4.94	5	4.12	4.81	4.74	5.02	4.48	4.76	4.96	4.84	4.71	5.5	5.19	4.88	3.85	4.64	5.58	4.75	5.09	5.24	5.14	4.86	4.54	4.78	4.27	4.93	5.1	4.67	4.66	4.87	5.4	5.63	6.59	6.16	4.81	4.89	3.77	5.73	5.32	5.19	5.75	5.07	5.01	4.82	4.26	5.02	4.55	4.93
1552717_s_at	3.43	3.21	3.39	3.5	3.46	3.48	3.51	3.54	3.95	3.95	3.45	4.31	3.52	3.66	4.05	3.92	3.84	3.92	3.9	3.72	3.5	3.89	3.47	3.84	3.59	3.62	3.95	3.77	3.43	3.77	3.61	3.33	3.59	3.64	3.11	3.3	3.72	3.27	3.51	3.05	3.23	3.5	3.92	3.89	3.31	3.74	3.76	3.69	4.27
1552718_at	4.76	4.59	4.73	4.86	4.59	4.99	4.55	4.59	4.64	4.44	4.87	4.76	4.44	4.87	4.65	4.75	4.38	4.3	4.43	4.69	4.65	5.02	4.72	4.51	4.69	4.35	4.56	4.79	4.76	4.49	4.17	4.1	4.23	3.87	5.19	4.26	4.47	4.13	4.28	4.14	4.53	4.35	4.09	4.59	4.23	4.35	4.42	4.24	4.16
1552719_at	4.73	4.58	5.01	4.35	4.96	4.58	4.46	4.95	5.22	5.77	4.2	4.96	4.6	4.94	4.67	4.8	5.41	4.87	4.55	4.48	4.79	4.58	4.27	4.46	5	5.34	4.53	4.9	4.3	4.85	4.33	6.03	5.71	5	4.21	5.24	5.8	5.16	5.91	6.18	5.61	4.96	4.77	5.09	5.41	5.17	5.74	4.29	5.52
1552721_a_at	2.51	2.44	2.25	2.27	2.72	2.55	2.51	2.29	2.71	2.24	2.36	2.84	2.57	2.25	2.91	2.67	2.52	2.32	2.58	2.66	2.46	2.85	2.69	2.43	2.67	2.59	2.65	3.09	2.56	2.62	2.52	2.33	2.48	2.29	2.4	2.2	2.71	2.38	3.7	2.4	2.38	2.29	2.53	2.46	2.39	2.27	2.5	2.55	2.24
1552722_at	2.17	2.25	2.38	2.23	2.16	2.13	2.11	2.91	2.29	2.03	2.02	2.4	2.21	2.05	2.5	2.39	2.18	2.15	2.13	2.29	2.21	2.07	2.06	2.02	2.12	2.23	2.22	2.19	2.35	2.15	2.29	2.11	2.11	2.22	2.32	2.17	2.24	2.13	2.18	2.1	2	2.18	2.1	2.14	2.52	2.21	2.43	2.35	2.16
1552724_at	4.45	4.33	4.43	4.77	4.74	4.76	4.66	4.65	4.51	4.56	4.88	5.24	4.52	4.79	4.88	5.18	4.46	4.59	4.62	5.06	4.7	5.01	5.09	5.04	4.91	4.87	4.81	5.08	5.08	4.7	4.9	4.75	4.68	4.32	5.04	4.7	4.68	4.64	4.32	4.5	4.7	4.5	4.73	4.75	5	4.78	4.74	4.72	4.41
1552725_s_at	4.2	4.34	3.81	4.52	4.52	3.75	4.42	3.69	3.72	3.93	3.78	3.9	4.09	4.09	3.94	4.12	3.77	3.53	3.64	4.5	4.39	4.38	4.09	4.03	4.03	3.91	4.13	4.64	4.05	3.94	4.45	3.85	3.82	4.19	4.27	4.06	3.92	3.97	3.95	3.82	3.79	3.63	4.16	3.72	3.76	3.71	3.84	3.92	3.99
1552726_at	3.79	3.81	3.77	3.96	3.8	3.81	3.99	3.68	4.23	4.09	3.57	3.51	3.5	3.76	3.58	3.62	3.4	3.58	3.93	3.7	3.73	3.6	4.09	4.26	3.86	3.72	3.97	4.12	4.14	4.04	3.73	3.41	2.8	3.37	3.58	3.19	3.07	3.86	3.48	3.21	3.7	3.25	3.82	3.35	3.67	3.59	3.35	3.52	3.36
1552727_s_at	2.86	3.07	3.57	3.36	3.6	3.41	3.67	3.49	3.67	3.58	3.43	2.88	3.49	3.56	3.29	4.13	3.52	2.66	3.32	3.35	3.15	3.36	3.01	3.66	3.17	3.51	3.08	3.22	4.43	3.81	3.2	3.93	3.57	3.64	3.36	3.65	3.53	5.13	3.08	3.51	3.69	3.02	3.68	2.8	3.29	3.12	3.16	3.38	2.83
1552729_at	5.67	4.94	4.64	4.55	5.17	4.87	5.66	5.24	5.47	5.76	6.05	5.91	6.56	5.65	6.01	5.78	5.41	6.14	5.64	5.78	6.45	5.77	6.14	6.51	6.24	6.21	6.41	6.49	5.99	6.31	5.9	5.09	5.4	6.15	6.13	5.3	5.04	5.44	4.94	5.3	5.06	5.56	6.24	5.78	5.37	5.74	5.71	5.76	6.24
1552730_at	4.13	3.79	3.89	3.64	3.7	3.62	3.69	3.29	4.01	3.73	3.59	4.47	3.59	3.39	3.57	4.11	3.6	3.35	3.34	3.59	3.54	3.9	3.77	3.63	3.61	3.74	3.53	3.47	3.79	3.56	3.6	3.13	3.35	3.09	3.45	3.25	3.53	3.44	3.29	3.52	3.42	3.5	3.62	3.75	3.63	3.33	3.28	3.84	3.41
1552731_at	2.95	2.61	2.76	2.76	2.74	2.58	2.74	3.03	2.85	2.95	2.95	2.76	2.99	2.68	2.59	2.99	2.72	2.95	2.97	2.87	2.74	2.8	3.25	2.84	2.66	2.72	3.11	2.9	3.16	2.71	2.77	2.53	2.51	2.48	2.95	2.68	2.54	2.69	2.61	2.43	2.71	2.61	2.81	2.65	2.62	2.72	2.72	2.88	2.64
1552732_at	2.21	2.18	2.27	2.14	2.08	2.28	2.37	2.11	2.3	2.39	2.32	2.43	2.25	2.26	2.34	2.81	2.36	2.53	2.2	2.5	2.54	2.38	2.26	2.42	2.62	2.47	2.36	2.46	2.81	2.65	2.43	2.3	2.16	2.14	2.16	2.13	3.69	2.18	2.31	2.14	2.12	2.18	2.18	2.53	2.37	2.44	2.32	2.31	2.15
1552733_at	3.29	4.11	4.08	4.12	3.93	4.69	3.71	4.67	4.86	4.88	4.27	4.05	4.25	5.32	4.64	4.23	5.6	4.26	4.62	4.43	4.17	4.35	4.39	3.92	4.29	4.33	4.09	3.96	4.47	3.93	3.92	6.09	5.4	4.37	4.11	5.4	5.79	4.3	5.69	6.33	6.17	5.35	4.15	4.56	5.46	4.66	5.63	4.3	4.43
1552734_at	3.01	3.11	3.15	2.86	3.16	3.21	3.28	3.08	2.86	3.16	2.97	2.99	3.06	3.2	3.36	2.89	2.8	2.91	3	2.82	2.86	2.65	2.94	3.1	2.66	2.75	2.79	2.68	3.03	3.01	2.86	3.46	3.3	3.77	3.26	3.21	3.69	3.26	3.4	3.32	3.07	3.22	3.12	2.92	3.48	3.37	3.07	3.03	3.48
1552735_at	2.78	2.56	2.79	3.05	2.8	2.86	1.97	3.04	2.96	3.35	2.79	3.01	2.82	3.07	3.53	3.01	3.16	3.06	2.93	3.07	2.93	2.86	4.78	3.01	4.19	2.97	2.99	2.72	3.1	3.3	2.94	3.39	2.88	2.91	2.59	2.79	4.05	2.76	3.86	2.87	2.97	2.98	3.08	2.82	3.59	2.97	3.31	2.95	3.16
1552736_a_at	2.44	2.39	2.55	2.62	2.81	2.41	2.84	2.87	2.59	2.55	2.58	2.79	2.53	2.74	2.58	2.69	2.84	2.48	2.44	3.06	2.68	2.84	2.88	2.82	2.62	2.99	2.71	3.01	2.62	2.67	2.77	2.59	2.75	2.37	2.57	2.63	2.97	2.38	2.96	2.94	2.88	2.61	2.63	2.82	2.73	2.78	2.67	2.81	2.34
1552737_s_at	5.12	6.27	6.03	6.53	4.7	5.69	5.35	5.38	5.62	5.4	4.83	4.97	4.47	4.91	5.14	5.3	5.13	5.28	5.04	4	4.37	4.19	4.54	4.01	3.81	4.22	4.42	4.44	3.83	3.8	4.19	4.53	4.42	4.5	3.8	4.39	3.67	4.74	3.79	4.19	4.85	4.47	4.29	4.51	5.02	3.84	4.89	4.87	5.92
1552738_a_at	3.39	3.75	3.95	3.85	4.32	4.07	3.61	3.26	3.27	3.34	4.4	3.61	3.63	3.42	3.31	3.87	3.75	3.17	3.67	3.75	3.56	4.23	4.21	4.26	3.96	4.04	3.85	3.83	3.82	3.74	3.95	3.72	3.82	3.96	4.1	3.88	3.45	3.67	3.78	3.55	3.95	4.04	4.5	3.89	3.4	3.53	3.9	3.46	3.71
1552739_s_at	4.66	6.01	6.06	5.74	5.9	6.17	4.97	4.93	5.2	5.22	6.37	5.26	5.19	5.77	4.81	5.45	6.07	5.18	5.66	5.38	5.9	6.67	5.86	5.44	5.21	5.34	5.12	4.96	5.46	5.07	5.45	5.59	5.83	5.62	5.9	6.04	5.81	5.15	5.2	5.47	6.03	6.23	6.51	5.9	5.84	5.28	5.94	4.94	5.84
1552740_at	3.4	3.95	3.57	3.55	3.34	3.65	3.62	4.19	3.16	3.29	4.22	3.77	4.08	3.91	3.7	3.59	3.52	3.83	3.67	3.56	4.22	3.86	3.74	4.64	4.2	3.6	4.2	3.68	4.09	4.26	4.47	3.66	3.73	3.88	4	3.54	3	4.33	2.75	3.53	3.59	3.61	3.7	3.43	3.45	3.51	3.11	4.2	4.11
1552742_at	3.43	3.22	3.17	3.37	4.5	3.44	2.53	3.51	2.89	3.17	5.05	4.25	4.65	3.31	5.31	2.95	2.7	4.75	3.86	3.3	3.71	3.13	3.34	3.87	4.47	3.62	3.88	4.34	4.1	4.13	4.28	4.21	3.3	4.16	5.42	4.19	2.83	5.11	4.13	3.69	3.43	4.45	3.75	3.19	3.36	3.14	3.44	3.91	3.89
1552743_at	2.92	3.22	2.92	3.05	2.93	2.99	3.12	3.13	3.26	3.32	3.13	3.53	2.92	3.19	2.99	3.58	3.02	3.07	3.1	3.26	3.32	3.33	3.32	3.1	3.17	3.33	3.33	3.42	3.36	3.14	3.39	3.07	2.86	2.97	3.07	2.92	2.93	3.03	2.66	2.65	2.87	3.12	2.91	3.22	3.17	3.23	3.22	3.16	2.92
1552745_at	2.8	2.77	2.89	2.66	2.99	3.22	2.6	2.5	2.75	2.97	2.75	3.3	2.6	2.74	2.74	3.35	2.36	2.66	2.77	2.64	2.82	2.68	2.77	2.79	2.89	2.55	2.82	2.87	2.77	2.77	3.07	2.72	2.42	2.6	2.52	2.55	2.79	2.88	2.92	2.74	2.75	2.48	2.85	3.05	2.77	2.85	3.21	2.57	2.67
1552747_a_at	2.46	2.53	2.33	2.27	2.32	2.41	2.62	2.35	2.18	2.41	2.21	2.57	2.12	2.27	2.34	2.49	2.06	2.38	2.51	2.46	2.34	2.4	2.42	2.32	2.36	2.67	2.37	2.7	2.4	2.26	2.37	2.12	2.08	2.4	2.14	2.27	2.11	2.17	2.36	2.29	2.21	2.36	2.36	2.51	2.26	2.45	2.37	2.26	2.22
1552749_a_at	6.42	6.76	6.61	6.58	7.02	6.8	6.46	7.62	7.31	7.31	7.03	8.02	7.01	7.25	7.25	7.89	7.01	6.99	6.89	7.56	7.58	7.59	7.85	7.62	7.51	7.68	7.85	7.63	7.84	7.66	7.44	6.73	6.46	6.31	6.61	6.54	6.58	6.73	6.75	6.61	6.8	6.56	7.15	7.02	7.32	6.97	6.89	7.13	6.6
1552750_at	2.86	3.01	3.07	2.92	2.99	3.26	2.88	3.03	2.69	2.81	3.2	3.05	3.04	2.94	2.97	3.09	2.95	2.5	2.9	3.14	3.04	3.38	2.87	3.41	3.02	3.27	3.2	3.51	3.26	3.16	3.22	2.76	2.78	2.65	3.44	2.84	2.68	2.95	2.68	2.56	2.65	2.81	3.05	2.75	2.94	3	2.77	2.92	2.58
1552751_a_at	4.52	4.79	4.67	4.88	4.75	4.8	4.51	4.86	4.82	4.72	4.82	5.96	4.62	4.97	4.72	5.51	4.52	4.68	4.79	4.94	4.76	5.08	5.24	5.2	4.89	5.03	4.89	5.5	5.54	5.15	5.19	4.45	4.35	4.59	5	4.56	4.33	4.88	4.48	4.52	4.51	4.84	4.81	4.97	4.57	4.59	4.56	4.88	4.49
1552752_a_at	2.58	2.65	2.83	2.75	2.57	2.79	2.63	2.87	2.75	2.71	2.76	2.84	2.77	2.75	2.93	2.9	3.13	2.91	2.62	3.06	2.91	2.8	3.09	3.12	2.86	2.83	3.37	2.81	3.12	2.75	2.75	2.82	2.81	2.67	3.05	2.62	2.71	2.53	2.65	2.68	2.53	2.59	2.82	2.81	3.08	2.81	2.85	2.74	2.94
1552754_a_at	2.37	2.42	3.28	2.68	2.41	3.17	2.73	3.01	2.7	2.54	2.29	2.68	2.36	2.3	2.28	2.43	2.6	2.39	2.43	2.51	2.09	2.42	2.33	2.13	2.22	2.29	2.36	2.22	2.32	2.34	2.31	2.72	2.63	2.48	2.55	2.78	2.35	2.57	2.24	2.53	2.31	2.42	2.44	2.35	2.95	2.37	2.53	2.3	2.28
1552755_at	3.23	3.01	3.6	3.57	3.3	3.47	2.75	3.27	3.38	3.16	3.25	3.73	2.65	3.9	3.01	3.22	3.33	2.8	2.99	3.28	3.47	3.27	3.11	3.24	3.09	3.31	2.96	3.29	3.15	2.99	3.39	3.78	2.91	3.54	4.96	3.58	3.98	3.12	3.34	3.19	3.29	3.03	2.89	3.4	3.58	3.58	3.37	3.09	2.76
1552757_s_at	2.97	2.62	3.17	2.86	2.91	2.99	2.7	2.85	2.78	3.12	2.85	2.92	2.49	2.92	2.55	2.84	2.84	2.75	2.57	2.85	2.73	2.88	3.07	2.81	2.94	2.7	2.73	3.16	2.81	2.55	2.9	2.76	2.57	2.6	3.22	2.71	2.91	2.93	2.8	2.66	2.93	2.85	2.68	3.07	2.86	2.96	2.92	2.71	2.94
1552758_at	2.63	2.49	2.61	2.73	2.67	2.77	2.75	3.16	2.95	2.8	2.7	3.02	2.88	2.46	2.78	2.76	2.58	2.51	2.61	2.93	2.85	2.95	2.57	2.8	2.64	2.9	2.84	3.17	2.7	2.88	2.66	2.57	2.72	2.68	2.71	2.7	2.51	2.78	2.46	2.55	2.58	2.63	2.58	2.78	2.87	2.7	2.73	2.92	2.66
1552760_at	2.53	2.96	2.89	3.02	2.68	2.94	2.77	2.63	2.48	2.5	2.58	2.41	2.6	2.91	2.58	3.06	2.47	2.49	2.67	2.43	2.45	2.34	2.29	2.38	2.69	2.42	2.56	2.49	2.46	2.71	2.69	2.52	2.64	2.55	2.76	2.48	3.68	2.53	2.57	2.68	2.51	2.58	2.35	2.43	2.58	2.47	2.56	2.43	2.42
1552761_at	5.42	5.35	5.88	5.89	5.79	5.65	5.15	5.32	5.52	5.76	5.35	5.53	5.2	5.71	5.37	5.58	5.29	5.63	4.99	5.71	5.39	5.7	5.54	5.74	5.62	5.6	6.15	6.1	5.92	5.76	5.63	5.74	5.5	5.29	6.02	5.67	5.31	5.48	6.24	5.74	5.24	5.57	5.93	5.84	5.59	5.82	5.7	5.86	5.47
1552763_at	2.5	2.46	2.41	2.36	2.33	2.31	2.59	2.35	2.44	2.35	2.32	2.66	2.69	2.36	2.44	2.68	2.56	2.25	2.35	2.53	2.47	2.24	2.37	2.56	2.51	2.52	2.54	2.43	2.35	2.29	2.66	2.39	2.38	2.29	2.76	2.38	2.42	2.4	2.25	2.29	2.37	2.46	2.39	2.45	2.29	2.43	2.31	2.2	2.38
1552765_x_at	2.74	2.72	2.57	2.73	2.5	2.83	2.61	2.41	2.5	2.15	2.83	2.71	2.64	2.58	2.66	2.7	2.49	2.91	2.51	2.55	2.25	2.59	2.53	2.5	2.64	2.33	2.6	2.34	2.42	2.54	2.26	2.57	2.81	2.5	2.86	2.65	2.83	2.48	2.74	2.58	2.33	2.94	2.56	2.28	2.34	2.34	2.45	2.5	2.55
1552766_at	2.44	2.48	2.61	2.36	3.93	1.93	4.21	4.22	3.02	2.87	2.84	2.81	3.02	2.18	2.72	2.96	2.23	2.63	2.34	2.35	3.35	2.87	2.47	5	2.84	2.7	4.61	4.2	3.46	2.31	3	2.77	2.63	3.97	3.04	3.35	2.48	2.47	2.37	2.29	2.46	3.09	2.37	3.05	2.41	2.41	2.57	3.36	2.67
1552767_a_at	3.84	5.07	4.5	4.87	8.88	3.91	8.47	6.94	4.75	3.92	4.73	3.39	6.96	3.55	4.45	6.33	4.27	4.49	4.22	3.74	6.86	6.02	4.51	8.8	7.45	5.01	8.43	8.46	6.97	3.36	6.48	6.51	4.93	8.12	6.79	7.9	3.99	4.21	3.69	4.39	4.25	7.46	4.61	5.6	3.59	4.87	3.31	6.5	4.15
1552768_at	5.06	5.53	5.19	4.98	5.46	5.16	5.03	5.37	5.74	5.2	5.08	5.76	5.03	5.22	5.22	5.45	4.83	4.8	5.09	4.99	5.46	5.39	5.52	5.41	4.84	5.17	5.39	5.47	5	5.23	5.03	4.98	4.96	4.76	5.32	5.13	5.12	5.15	5.03	5.12	4.89	4.72	5.11	5.43	5.17	5.08	5.11	5.22	4.99
1552769_at	2.88	2.84	2.79	2.87	3.14	3.05	3.12	3.3	3.13	3.35	2.92	3.11	3.04	3.32	3.08	3.15	2.98	2.97	3.14	3.3	3.36	3.01	3.2	3.25	3.46	3.09	3.36	3.34	3.21	3.15	3.82	3.07	2.97	2.91	3.52	2.96	2.95	2.74	2.8	2.9	3.13	3.1	3.29	3.03	3	3.19	3.39	3.06	3.21
1552770_s_at	4.33	4.23	4.15	4.22	4.26	4.07	4.28	4.78	4.65	4.75	4.46	4.52	4.6	5.17	4.53	4.34	4.64	4.75	4.52	4.39	4.64	4.8	4.97	4.69	4.75	4.49	4.91	4.29	4.1	4.49	3.64	4.8	4.52	4.6	4.58	4.42	4.64	4.67	4.64	4.61	4.37	4.37	4.37	4.59	4.71	5.03	4.56	4.75	4.54
1552771_a_at	3.32	3	2.89	2.94	3.06	2.67	2.81	2.67	2.88	2.52	2.95	2.57	3.07	2.62	2.84	2.91	2.88	2.88	2.84	2.69	2.73	2.77	2.6	2.91	3	2.89	2.83	3	2.87	2.92	2.89	2.65	2.62	2.59	2.96	2.89	2.58	2.76	2.8	2.73	2.81	2.86	2.85	2.74	2.47	2.61	2.49	2.52	2.74
1552772_at	3.86	3.81	3.18	3.02	3.75	3.06	3.17	3.02	3.44	3.3	3.19	3.7	3.11	3.16	3.13	3.74	2.93	3.07	3.26	3.77	3.31	3.26	3.26	3.47	3.23	3.33	3.32	3.44	3.25	3.06	3.28	2.9	3.12	2.97	3.14	3.48	5.71	3.02	3.64	3.15	3.01	3.24	3.26	3.39	3.01	3.59	3.2	3.17	3.09
1552773_at	3.68	3.51	3.41	2.89	3.63	3.14	3.25	3.21	3.17	3.27	3.19	3.28	3.24	3.28	3.34	3.28	3.35	3.13	3.25	3.24	3.06	3.19	3.35	3.6	3.54	3.04	3.13	3.28	3.27	3.37	3.34	2.99	2.99	2.74	3.53	2.97	5.04	3	3.37	2.59	2.65	3.19	3.26	3.36	2.84	3.69	3.1	3.08	3.1
1552774_a_at	3.15	3.64	3.63	3.26	3.95	3.71	3.19	4.03	3.73	3.35	3.78	3.89	3.82	3.6	4.23	3.43	4.25	3.77	3.41	3.27	3.5	3.83	3.7	3.95	4.01	3.72	3.47	3.38	3.59	3.69	3.11	4.27	3.73	4.15	4.51	4.09	4.03	4.52	4.19	3.98	4.1	3.87	3.59	3.29	3.23	3.77	3.59	3.54	3.92
1552775_at	3.91	4.14	4.22	4.27	4.23	4.18	4.21	4.63	4.6	4.38	4.53	4.68	4.56	4.58	4.67	4.73	4.48	4.41	4.65	4.46	4.75	5.01	5.05	4.96	4.79	4.91	4.96	5.29	4.47	4.61	4.17	3.93	4.21	4.17	3.97	4.18	4.24	4.39	4.35	4.38	4.13	4.58	4.5	4.59	4.41	4.32	4.47	4.62	4.26
1552777_a_at	3.11	3.2	3.35	3.14	3.07	3.04	3.73	3.19	3.14	3.02	3.12	3.61	2.85	3.13	3.38	3.55	2.89	2.8	2.94	3.17	3.2	3.35	3.01	2.91	3.21	2.91	3.15	3.48	3.12	3.16	3.09	2.84	2.58	2.7	2.78	2.91	2.79	2.69	2.63	2.67	2.75	2.74	3.2	3.06	2.91	2.75	2.91	2.98	2.85
1552779_a_at	2.49	2.23	2.42	2.36	2.25	2.08	2.7	2.52	2.5	2.46	2.77	2.73	2.53	2.56	2.42	3.02	2.34	2.61	2.52	2.71	2.98	2.72	2.83	2.37	2.69	2.72	3.04	2.69	2.48	2.55	2.83	2.4	2.37	2.44	2.41	2.4	2.19	2.39	2.23	2.3	2.34	2.41	2.58	2.67	2.51	2.31	2.22	2.36	2.42
1552782_at	2.36	2.33	2.5	2.07	2.25	2.49	2.46	2.33	2.39	2.12	3.14	2.46	2.27	2.48	2.52	2.42	2.35	2.58	2.53	2.52	2.41	2.55	2.39	2.48	2.57	2.41	2.99	2.36	2.28	2.35	2.36	2.56	2.4	3.13	2.42	2.49	2.37	2.34	2.63	2.41	2.59	2.7	2.4	2.55	2.6	2.62	2.62	2.62	2.57
1552783_at	2.37	2.29	2.24	2.23	2.4	2.26	2.58	2.35	2.27	2.41	2.35	2.39	2.51	2.36	2.7	2.69	2.52	2.55	2.35	2.41	2.25	2.78	2.38	2.46	2.37	2.45	2.44	2.3	2.36	2.52	2.38	2.2	2.31	2.28	2.43	2.23	2.38	2.37	2.27	2.52	2.32	2.27	2.15	2.38	2.12	2.43	2.21	2.16	2.41
1552785_at	2.24	2.34	2.3	2.45	2.43	2.57	2.38	2.47	2.71	2.82	2.64	2.73	2.29	2.67	2.28	2.55	2.44	2.29	2.65	2.62	2.52	2.68	2.58	2.68	2.67	2.83	2.9	2.56	2.49	2.69	2.55	2.57	2.53	2.36	2.37	2.44	2.58	2.3	2.58	2.5	2.55	2.61	2.24	2.44	2.3	2.59	2.74	2.28	2.46
1552787_at	3.07	3.78	3.46	3.12	4.09	3.52	3.58	4.15	4.56	4.57	4.59	4.6	3.98	4.2	4.31	4.24	4.53	3.5	5.46	4.11	3.84	4.82	4.75	3.92	5.11	4.16	3.59	4.4	4.11	3.96	4.11	5.18	5.13	5.57	5.12	4.18	4.66	5.12	5.09	5.03	4.68	4.35	4.74	4.52	4.71	4.95	5.76	5.08	4.57
1552788_a_at	4.49	4.49	4.76	4.3	5.13	4.16	4.42	5.27	5.63	5.3	5.25	5	5.43	5.54	5.09	4.95	5.61	4.8	5.65	5.25	4.91	5.33	5.5	5.12	5.48	5.42	4.98	5.25	5.14	5.3	4.99	5.18	4.73	5.62	5.36	5.38	5.03	4.85	4.83	4.81	5	4.81	5.19	5.2	5.14	5.14	5.5	5	4.54
1552789_at	4.94	5.61	5.81	5.56	4.8	5.78	5.08	4.84	4.73	5.28	4.88	4.14	4.91	4.83	4.19	4.35	5.28	5.3	5.65	4.72	4.86	4.85	4.25	4.72	4.95	4.68	4.32	4.67	4.6	4.79	4.43	5.97	5.8	6.6	5.68	6.07	5.53	5.74	5.33	6.05	5.83	5.55	4.9	4.68	5.44	4.94	5.06	4.12	5.48
1552790_a_at	6.86	7.43	7.91	7.89	6.81	7.97	7.35	6.94	6.4	7.02	7.34	5.91	6.49	6.85	6.26	6.11	7.15	7.03	7.51	6.43	6.5	6.36	6.16	5.81	6.7	6.56	6.11	6.8	6.66	6.52	6.45	8.32	7.82	8.57	7.28	8.06	7.69	7.89	7.38	8.31	8.04	7.58	6.96	6.87	7.56	7.08	7.33	6.3	7.13
1552791_a_at	2.32	2.27	2.35	2.48	2.28	2.27	2.34	2.43	2.2	2.21	2.26	2.58	2.37	2.22	2.24	2.48	2.33	2.39	2.33	2.47	2.12	2.29	2.27	2.55	2.24	2.32	2.31	2.43	2.38	2.28	2.26	2.17	2.48	2.39	2.33	2.22	2.4	2.16	2.33	2.09	2.14	2.35	2.34	2.35	2.22	2.42	2.12	2.21	2.47
1552792_at	3.39	3.57	3.88	3.6	4.04	3.31	3.91	3.13	3.43	3.38	3.29	3.39	3.44	2.94	3.33	3.25	3.21	3.86	4.15	2.83	3.24	3.19	3.02	2.68	2.92	3.03	3.68	2.95	3.11	2.85	2.91	2.95	3.31	3.03	3.3	3.27	3.29	3.04	2.86	2.89	3.56	3.9	3.41	3.29	3.27	3.25	3.31	3.61	5.1
1552793_at	2.95	2.81	3.2	3.33	3.35	3.1	3.05	2.89	3.35	3.21	3.33	3.33	3.21	3.31	3.19	3.95	3.06	3.25	2.82	3.94	3.4	3.29	3.59	3.78	3.53	3.35	3.7	3.2	3.64	3.14	3.38	3.09	3.06	3.3	3.16	2.99	2.95	3.36	3.61	3.35	3.07	3.33	3.24	3.19	3.07	3.39	3.63	3.37	3.03
1552794_a_at	2.28	2.46	2.8	2.42	2.53	2.9	2.81	2.46	2.56	3.19	2.76	2.89	2.48	2.99	3	2.51	2.74	2.8	2.73	2.79	2.69	2.72	2.74	2.7	2.84	2.89	3.18	2.56	2.62	2.73	2.92	3.24	3.41	2.41	2.2	3	3.42	3.16	3.43	3.29	2.79	3.12	2.47	2.51	2.69	2.79	2.9	2.48	2.7
1552796_a_at	3.18	3.37	2.89	2.98	3.66	3.05	3.18	2.87	3.22	2.78	2.79	3.34	3.08	3.07	3.14	2.93	2.81	2.96	2.99	3.28	3.3	3.55	3.34	3.29	3.14	3.34	3.38	3.92	3.65	2.87	3.08	3.2	2.96	3.07	3.45	3.06	3.19	3.13	3.15	2.93	2.92	2.75	3.15	2.95	2.99	2.92	2.88	3.11	2.86
1552797_s_at	5.98	7.13	7.68	8.28	5.21	7.95	6.33	7.38	6.96	7.57	5.74	4.86	3.68	6.85	5.01	6.44	6.99	5.76	6.16	6.34	6.87	7.53	5.44	4.57	6.5	6.66	5.05	4.23	4.93	5.02	4.5	8.17	7.69	3.82	5.54	8.14	5.96	3.31	6	8.13	8.21	6.83	4.83	6.89	7.56	6.91	6.94	5.43	7.33
1552798_a_at	5.76	6.07	5.89	5.5	6.13	5.74	5.83	5.24	5.64	5.49	5.5	4.9	6.76	5.41	5.79	5.38	6.04	6.46	6.17	5.1	5.79	5.91	4.81	5.17	5.31	5.26	4.71	4.81	5.22	5.29	5.6	4.87	5	5.46	5.97	5.2	7.49	4.72	5.61	4.72	4.92	4.95	6.2	5.15	5.14	6.12	5.47	5.2	5.22
1552799_at	3.86	3.26	3.27	3.69	3.44	3.51	3.19	3.27	3.35	3.11	3.28	4.11	3.24	3.42	3.32	3.26	3.18	3.18	3.23	3.6	3.49	3.64	3.68	3.92	3.33	3.6	3.84	3.9	3.46	3.35	3.63	2.91	2.94	3.07	3.58	3.17	3.19	3.24	3.22	3.11	3.29	3.08	3.5	3.33	3.22	3.22	3.2	3.26	3.24
1552800_at	6.11	5.99	5.76	6.25	6.37	6	6.2	6.65	6.48	6.44	6.46	6.45	6.51	6.41	6.63	6.83	6.21	6.27	6.36	6.7	7.16	6.89	7.06	6.86	7	6.87	7.02	6.86	6.84	6.65	6.86	5.97	5.83	5.94	6.2	6.01	5.95	6.45	5.95	5.72	6.05	5.91	6.48	6.4	6.21	6.29	6.45	6.89	6.13
1552801_at	3.48	3.52	3.85	3.97	3.56	3.48	3.7	3.66	4.12	4.76	3.62	3.55	3.35	3.78	3.45	4.12	3.87	3.52	3.46	3.95	3.77	3.72	3.61	3.72	3.96	3.63	3.83	4.35	3.9	3.84	3.8	3.62	3.43	2.92	3.23	3.24	3.28	3.47	3.28	3.52	3.73	3.59	3.38	3.44	4.15	3.56	3.93	3.76	3.41
1552803_a_at	3.17	2.92	2.92	3.4	3.16	2.88	3.22	3.39	2.52	2.88	2.95	2.86	2.67	2.92	3.18	2.76	3.11	2.74	2.93	3.22	3.36	3.08	3.25	3.53	3.3	3.45	2.91	3.38	2.87	2.66	3.22	3.05	3.02	3.17	3.3	2.89	2.84	2.97	2.96	2.8	2.79	2.91	2.79	2.99	2.82	2.94	2.69	2.73	2.87
1552804_a_at	5.22	5.2	5.22	4.49	4.82	4.83	4.96	5.11	5.35	5.19	5.37	5.12	5.27	4.97	5.54	4.92	4.93	5.27	4.93	4.82	5.12	5.01	5.26	5.56	5.05	4.96	5.02	4.98	4.45	4.75	5.24	4.76	4.77	4.93	4.89	4.92	4.74	4.67	4.5	4.43	4.56	4.75	5.05	4.78	4.73	4.93	5.14	4.89	4.9
1552806_a_at	4.38	5.39	4.39	4.85	4.1	4.25	3.94	4.53	4.19	3.79	4.05	4.33	4.4	4.99	3.71	3.76	4.49	4.04	4.03	4.85	4.15	4.14	4.2	4.14	4.11	4.36	3.96	4.53	4.03	3.64	4.24	4.03	4.18	4.58	4.33	4.74	4.93	4.99	4.19	4.5	3.77	4.61	3.66	4.11	3.97	4.5	3.96	3.91	4.13
1552807_a_at	6.66	8.26	7.08	7.37	7.54	7.07	6.6	6	6.13	5.72	6.19	6.75	7.5	7.26	6.14	6.49	7.15	6.66	7.8	6.75	5.76	6.3	6.54	5.86	5.93	6.78	6.17	5.68	6.62	6.16	6.75	5.97	6.78	7.34	6.61	7.17	7.77	7.3	7.5	7.6	6.33	6.67	6.13	6.95	6.69	7.65	6.98	6.71	6.62
1552808_at	2.28	2.24	2.3	2.14	2.07	2.07	2.36	2.57	2.48	2.59	2.41	2.23	2.32	2.39	2.37	2.65	2.22	2.38	2.27	2.4	2.25	2.18	2.34	2.48	2.33	2.14	2.34	2.18	2.47	2.63	2.37	2.41	2.24	2.33	2.08	2.2	2.53	2.1	1.93	2.23	2.12	2.14	2.38	2.39	2.2	2.33	2.37	2.42	2.51
1552809_at	2.55	2.49	2.47	2.77	2.52	2.58	2.39	2.55	2.63	2.47	2.48	2.79	2.85	2.89	3.12	2.71	2.68	2.86	2.7	2.86	2.74	2.42	2.96	3.04	2.98	2.94	2.54	2.7	2.87	2.66	2.83	2.83	2.69	2.79	2.71	2.72	2.87	2.7	3.11	2.57	2.78	2.55	2.69	2.88	2.91	2.71	2.91	2.62	2.57
1552811_at	5.57	5.37	5.58	5.55	5.62	5.45	5.28	5.68	5.79	5.63	5.48	5.78	5.6	5.45	5.69	5.69	5.3	5.48	5.42	5.41	5.82	5.65	6.03	6.29	5.74	5.5	6.04	6.37	5.64	5.85	5.53	5.09	5.09	5.25	5.62	4.95	4.96	5.42	5.21	5	5.18	5.14	5.46	5.51	5.12	5.37	5.42	5.45	5.4
1552812_a_at	4.22	4.28	4.68	3.93	5.02	3.54	4.82	4.93	4.27	4.75	5.54	5.14	5.23	4.66	5.1	4.37	4.7	5.93	5.51	4.29	4.22	4.56	4.63	4.15	4.32	4.25	4.78	4.43	4.11	4.16	4.39	3.94	4.08	4.68	4.55	4.43	4.3	4.74	4.16	4.26	4.37	4.11	4.76	4.39	4.23	4.51	4.33	4.89	5.23
1552813_at	4.05	4.14	4.36	3.91	3.96	4.19	4.33	4.9	5.14	4.91	5.1	5.43	4.7	5.02	4.65	5.37	4.53	4.84	4.55	5.5	5.35	5.03	5.2	5.11	5.05	5.3	5.4	5.75	5.16	4.89	5.02	4.38	4.39	4.16	4.72	4.4	4.37	4.4	4.59	4.25	4.27	4.45	5.08	5.01	4.39	4.73	4.72	4.86	4.26
1552814_a_at	3.49	3.57	3.6	3.69	3.53	3.67	3.55	3.58	3.85	3.46	3.37	3.81	3.51	3.32	3.44	3.52	3.3	3.67	3.24	3.93	3.66	3.57	3.82	3.63	3.67	3.52	3.87	3.65	3.57	3.54	3.83	3.36	3.18	3.41	3.75	3.57	3.44	3.42	3.48	3.23	3.35	3.34	3.45	3.75	3.23	3.31	3.44	3.65	3.34
1552816_at	2.43	2.42	2.23	2.57	2.44	2.42	2.44	2.59	2.48	2.57	2.29	2.74	2.73	2.68	2.7	2.59	2.52	2.34	2.51	3.17	2.79	2.56	2.53	2.81	2.77	2.62	2.52	2.86	2.63	2.36	3.01	2.79	2.78	2.55	3.02	2.4	2.63	2.55	2.54	2.82	2.77	2.78	2.72	2.52	2.43	2.53	2.58	2.74	2.38
1552818_a_at	2.68	2.27	2.35	2.41	2.64	2.32	2.36	2.61	2.44	2.53	2.54	2.88	2.48	2.56	2.8	2.68	2.51	2.37	2.4	2.94	2.64	2.72	2.66	2.72	3.02	2.88	2.55	2.63	2.52	2.56	2.47	2.43	2.22	2.56	2.51	2.28	2.15	2.38	2.45	2.41	2.2	2.44	2.29	2.33	2.56	2.55	2.49	2.43	2.31
1552819_at	3.83	3.77	3.7	4.13	3.75	3.84	3.83	3.99	4.14	4.22	4.62	4.16	4.28	3.66	3.69	3.63	3.84	3.95	4.3	4.21	3.93	3.86	3.99	4.4	3.37	4.09	4.37	4.63	4.14	4	4.28	3.76	3.61	3.49	3.8	3.87	3.59	3.94	3.62	3.64	3.79	3.81	4.19	3.72	3.82	3.99	3.99	4.12	3.69
1552822_at	2.38	2.35	2.42	2.64	2.54	2.36	2.23	2.14	2.37	2.64	2.53	2.83	2.48	2.45	2.66	2.85	2.37	2.46	2.22	2.29	2.55	2.49	2.34	2.24	2.49	2.45	2.62	2.09	2.51	2.37	2.56	2.76	3.15	2.98	2.41	3.18	2.88	3.31	3.02	3.1	3.09	2.85	2.93	2.6	2.5	2.73	2.75	2.26	2.71
1552825_at	2.38	2.7	2.84	2.58	2.42	2.85	2.47	2.45	2.63	2.81	2.53	2.48	2.26	2.56	2.46	2.31	2.53	2.25	2.41	2.75	2.67	2.54	2.09	2.41	2.79	2.6	2.42	2.5	2.22	2.43	2.26	2.55	2.75	2.81	2.73	2.6	2.65	2.45	2.47	2.51	2.62	2.53	2.44	2.66	2.6	2.6	2.57	2.41	2.52
1552826_at	2.23	2.06	2.07	2.3	2.18	2.23	2.33	2.36	2.31	2.38	2.1	2.53	2.24	2.32	2.67	2.63	2.23	2.22	2.14	2.25	2.27	2.21	2.22	2.41	2.41	2.37	2.13	2.13	2.2	2.5	2.26	2.02	2.05	2.03	2.03	2.02	2.18	2.19	2.14	1.87	2.16	1.92	2.23	2.35	2.27	2.01	2.18	2.24	2.15
1552827_s_at	2.8	3.1	2.95	3.12	2.81	3.06	2.94	3.26	2.95	3.06	3.16	3.19	3.06	2.95	3.32	3.25	2.95	2.91	2.96	3.5	2.96	3.04	3.33	3.15	3.17	2.98	3.04	3.19	3.16	3.08	3	3.07	2.83	2.86	3.14	3.26	2.88	2.8	2.8	2.83	3.18	3.13	2.98	3.01	3.02	2.84	2.98	3.29	3.05
1552828_at	3.54	3.71	3.49	3.57	3.2	3.4	3.36	3.39	3.67	3.57	3.3	3.96	3.88	3.47	3.74	3.75	3.26	3.63	3.63	3.74	3.55	3.51	3.87	3.47	3.61	3.57	3.52	4	3.33	3.47	3.69	3.47	3.3	3.45	3.59	3.39	3.46	3.61	3.62	3.43	3.29	3.3	3.61	3.47	3.51	3.29	3.58	3.33	3.69
1552829_at	3.66	3.7	3.78	4.06	4.03	4.02	3.93	4.18	4.32	3.71	4.18	3.9	4.51	4.16	3.62	3.63	4	4.42	4.31	3.89	4.14	4.23	4.33	4.22	4.4	4.53	4.41	3.6	3.93	3.68	3.77	4.62	4.49	3.79	3.36	4.5	4.68	4.36	4.41	3.9	4.04	4.59	3.71	4.62	4.39	4.5	4.91	4.22	4.93
1552830_at	3.65	3.48	3.45	3.09	3.55	3.36	3.37	3.45	3.24	3.03	3.28	3.44	3.19	3.13	3.44	3.1	3.24	3.2	3.5	3.29	3.32	3.46	3.41	3.46	3.3	3.57	3.09	3.73	3.32	3.08	3.47	3.13	3.08	3.28	3.24	3.22	2.95	3.12	3.16	3.01	3.14	3.11	3.5	3.31	3	3.15	3.08	3.29	3.3
1552833_at	6.35	6.34	7.6	6.46	5.92	6.84	6.43	8.25	8.81	8.55	6.2	5.02	6.17	7.79	6.33	7.55	8.42	6.45	7.64	6.41	7.49	5.55	5.69	5.32	5.38	6.1	4.96	5.8	5.29	5.09	5.17	5.35	5.66	5.72	6.15	5.75	5.03	5.28	4.74	5.44	6.06	5.53	5.22	6.93	7.51	6.79	7.19	5.72	5.81
1552834_at	6.66	7.54	8.22	8.44	5.6	8.17	7.4	8.2	8.37	8.69	6.34	5.19	6.2	7.91	6.47	7.77	8.7	6.64	7.89	7.26	8.42	5.54	5.68	4.92	5.21	6.89	4.96	4.94	5.66	4.65	5.62	7.37	7.89	7.79	8.47	8.1	6.69	5.46	5.4	8.39	8.8	7.32	5	7.56	7.9	7.33	7.72	6.53	6.02
1552835_at	2.92	2.53	2.96	3.11	2.82	2.73	2.8	2.62	2.83	3.02	2.71	3.29	2.92	2.6	2.67	2.55	2.85	3.08	2.56	2.84	2.54	2.95	2.54	2.79	2.85	2.84	2.8	2.94	2.62	2.88	2.85	2.47	2.52	2.93	2.76	2.76	2.89	2.79	2.65	2.64	2.81	2.88	3.24	2.99	2.8	2.84	3.26	2.77	3.05
1552836_at	4.78	4.84	5	4.96	5.06	5.03	4.8	4.48	4.63	4.36	4.62	5.42	4.87	4.82	5.31	4.4	4.64	5.12	4.58	4.93	4.75	4.83	5.19	4.89	4.86	5.09	5.22	5.04	4.64	4.59	4.65	4.69	4.69	4.55	5.18	4.39	4.43	4.47	4.78	4.39	4.67	4.5	4.79	4.25	4.82	4.63	4.98	4.84	4.8
1552837_at	2.16	2.21	2.17	2.09	2.13	2.26	2.23	2.14	2.31	2.37	2.37	2.31	2.17	2.4	2.37	2.15	2.14	2.61	2.23	2.12	2.34	2.08	2.19	2.15	2.18	2.25	2.17	2.13	2.31	2.26	2.06	2.06	2.2	2.25	2.27	2.14	2.28	2.07	2.04	2.09	2.29	2.1	2.09	2.15	2.16	2.03	2.31	2.26	1.98
1552839_at	3.06	3.25	2.98	3.09	3.2	3.14	3.06	3.42	3.05	3.22	2.98	3.18	2.95	2.95	3.36	3.21	2.82	2.83	2.56	3.25	3.33	3.23	3.26	3.3	3.4	3.14	3.5	3.63	3.29	3.32	3.33	3.1	2.85	2.78	2.89	2.56	2.85	2.88	2.82	2.95	2.78	2.99	3.18	3.04	2.79	3.02	3.1	3.01	3.18
1552841_s_at	2.76	2.72	2.83	2.74	2.99	2.77	2.98	2.67	2.74	2.83	2.94	3.86	3.01	2.84	2.49	2.96	2.57	2.56	2.55	2.6	3.08	2.84	3.31	3.37	2.71	2.93	2.81	3.08	2.72	2.86	2.76	2.52	2.58	2.51	2.6	2.71	2.66	2.66	2.81	2.58	2.6	2.72	3.03	2.81	2.57	2.53	2.68	2.91	2.54
1552842_at	3.85	3.77	3.81	3.82	3.65	3.65	3.76	3.79	3.83	3.76	3.94	4.03	3.05	3.34	3.7	3.76	3.24	3.48	3.48	3.69	4.02	3.42	3.23	3.86	3.51	3.38	3.51	3.45	3.69	3.51	3.4	3.41	3.66	3.22	3.52	3.37	2.91	3.5	3.32	3.2	3.26	3.24	3.9	3.67	3.57	3.74	3.49	3.5	3.42
1552843_at	3.22	3.43	3.58	3.24	3.09	2.96	3.31	3.16	3.42	3.13	2.79	3.18	3.3	2.87	3.2	4.29	2.67	2.86	2.61	2.98	3.05	3.11	3.17	3.04	3.82	3.06	3.07	3.16	2.87	3.13	3.28	2.87	2.74	2.96	2.92	2.99	2.9	2.99	2.9	2.95	2.91	2.71	3	3.07	2.83	3.25	2.73	3.36	2.77
1552845_at	5.19	5.31	5.1	4.86	4.79	5.58	5.43	6.48	6.15	5.95	5.75	6.14	6.37	6.32	6.41	5.89	6.76	5.35	5.63	6.28	6.03	6.13	6.32	6.27	6.37	7.11	6.52	5.96	7.03	5.87	6.23	6.3	6	5.54	5.29	5.59	6.57	8.08	6.27	6.04	6	5.43	6.16	5.82	6.01	5.5	5.85	6.41	5.95
1552846_s_at	5.82	6.76	6.44	7.01	7.28	6.91	6.71	6.29	6.31	6.62	5.67	6.46	6.63	6.58	6.14	6.78	6.71	5.96	6.13	6.67	5.91	5.98	6.44	6.26	5.97	6.16	6.06	5.88	6.24	5.6	5.98	6.35	5.93	6.02	5.83	6	6.84	6.17	6.7	5.86	6.1	6.14	5.87	6.41	6.09	6.43	5.95	5.93	5.61
1552848_a_at	3.04	3.75	3.84	4.04	3.19	4.63	3.36	2.96	3.34	2.97	2.94	3.15	3.48	3.72	3.42	3.5	3.95	3.7	3.82	2.93	3.37	3.23	3.12	3.46	3.45	3.48	2.73	2.89	3.19	3.31	3.02	4.03	3.84	3.12	2.85	3.42	3.98	3.34	3.07	3.51	3.34	3.52	2.67	2.95	3.47	3.17	4.38	3.23	2.76
1552849_at	2.33	2.34	2.24	2.09	2.14	2.33	2.13	2.28	2.52	2.44	2.33	2.5	2.22	2.52	2.2	2.41	2.28	2.1	2.19	2.33	2.27	2.55	2.49	2.29	2.61	2.38	2.33	2.35	2.61	2.26	2.64	2.11	2.18	2.04	2.34	1.92	2.27	2.19	2.27	2.09	2.29	2.42	2.17	2.57	2.14	2.28	2.4	2.25	2.16
1552851_at	2.69	2.32	2.65	2.48	2.52	2.31	2.61	2.61	2.48	2.59	2.38	2.6	2.61	2.17	2.3	2.45	2.23	2.39	2.52	2.61	2.39	2.44	2.62	2.74	2.85	2.68	2.59	2.54	2.66	2.49	2.71	2.4	2.23	2.6	2.47	2.42	2.44	2.46	2.26	2.37	2.46	2.5	2.38	2.73	2.35	2.21	2.24	2.7	2.37
1552852_a_at	2.48	2.54	2.61	2.46	2.55	2.49	2.36	2.74	2.61	2.65	2.84	2.65	2.48	2.75	2.57	2.6	2.69	2.52	2.43	2.72	2.64	2.91	3.06	3.23	2.84	2.75	2.87	3.16	2.63	2.46	2.79	2.58	2.33	2.2	2.57	2.43	2.42	2.29	2.36	2.53	2.26	2.24	2.56	2.5	2.44	2.53	2.34	2.53	2.7
1552853_at	3.31	3.11	3.18	2.86	3.18	3.04	3.49	3.69	2.98	3.29	3.56	3.78	3.34	3.14	3.35	3.68	3.32	3	2.84	3.57	3.79	3.61	3.51	4.04	3.46	3.72	3.5	3.87	3.58	3.52	3.75	3.43	3.18	3.17	3.78	3.17	3.15	3.24	3.12	2.95	3.03	3.12	3.43	3.2	3.43	3.41	3.16	3.53	2.95
1552854_a_at	4.25	4.21	4.51	4.12	4.28	4.46	3.81	4.18	4.15	4.05	4.24	4.79	4.28	4.25	4.24	4.58	4.31	4.29	4.35	4.42	4.07	4.37	4.25	4.25	4.23	4.19	4.14	4.39	4.18	3.93	4.07	3.92	3.98	4.11	4.85	4.03	3.92	4.47	3.91	3.86	4.1	4.25	4.15	4.06	4.05	4.08	4.05	4.12	4.07
1552856_at	2.97	3	2.92	2.99	3.01	3.07	2.89	2.59	3.36	3.11	2.65	3.48	2.85	2.87	2.89	3.71	3.17	2.67	2.97	3.18	3.14	3.55	3.15	3.29	2.94	3.15	3.31	3.48	3.73	3.18	3.16	2.77	2.53	2.88	2.71	2.76	2.79	2.65	2.8	2.83	2.83	2.94	3.05	3.07	3	2.88	2.7	2.82	2.75
1552857_a_at	3.3	2.82	3.09	3.22	2.83	3.15	2.99	3.79	3.35	3.55	3.13	4.06	3.49	3.7	3.02	3.65	3.41	3.24	3.42	3.5	3.87	3.17	3.66	3.73	3.57	3.38	3.82	3.92	3.56	3.32	3.73	3.36	2.88	3.22	3.4	3.3	3.32	3.15	2.89	2.85	3.14	2.91	3.51	3.79	3.25	3.17	2.98	3.3	3
1552858_at	1.93	2	2.18	1.93	2.02	1.99	2	2.19	2.29	2.06	2	2.3	2.21	2.21	2.06	2.37	2.06	2.3	2.11	2.09	2.33	2.14	2.04	2.25	2.56	2.24	2.21	2.14	2.12	2.29	2.09	2.17	2.02	2.04	2.21	2.19	1.88	2.03	1.96	1.98	2.06	2.04	2.13	2.06	2.03	2.12	2.06	2.1	2.1
1552860_at	2.9	2.96	2.53	2.67	2.93	2.7	2.74	2.84	2.79	3.05	3.01	3.19	2.93	2.79	2.98	3.15	3.06	2.71	2.78	3.21	3.44	3.17	3.17	3.09	3.45	3.02	3.35	2.98	3.26	2.9	3.67	2.95	2.74	2.79	2.82	2.78	2.72	2.68	2.51	2.38	2.81	2.78	3.03	3.17	2.92	2.97	3.09	3.15	2.76
1552862_at	4.58	5.04	5.12	4.61	4.93	5.01	5.23	5.34	4.96	5.22	4.65	5.24	5.91	5.08	5.09	5.15	5.35	5.4	5.09	4.45	5.2	5.62	4.48	5.11	5.49	5.38	5.46	5.06	5.19	5.04	4.94	4.75	4.74	5.49	4.01	4.68	4.56	5.56	4.8	5.25	5.39	4.72	5.55	5.01	4.98	4.23	5.27	4.85	5.31
1552863_a_at	5.92	5.98	6.12	6.55	6.14	6.43	5.91	6.76	7.02	6.81	6.59	7.28	6.27	6.72	6.67	7.33	6.53	6.01	6.4	6.93	6.63	6.72	6.86	6.86	6.92	7.03	6.97	7.11	6.67	6.52	6.4	6.12	6.01	6.06	6.19	6.1	6.08	6.1	6.02	5.97	5.93	6.09	6.53	6.72	6.39	6.28	6.6	6.56	6.17
1552865_a_at	4.2	4.58	4.46	4.28	4.73	4.48	4.29	4.57	4.86	4.88	4.54	4.36	3.85	4.47	4.44	4.88	4.46	4.41	4.46	4.63	5.1	4.83	4.92	5.59	5.12	4.88	5.05	5.34	4.6	4.5	4.67	4.36	4.23	3.91	4.62	4.2	4.48	4.63	4.48	4.3	4.14	4.23	4.67	4.64	4.39	4.62	4.6	4.73	4.27
1552867_at	3.72	4.02	3.9	3.51	3.91	3.87	2.99	5.52	5.09	5.96	6.13	5.44	6.2	5.78	6.31	5.78	5.79	5.44	6.02	4.79	5.13	6.03	5.07	5.38	5.72	6.74	5.91	5.45	6.51	5.64	4.17	5.84	6.8	4.95	3.94	5.3	5.54	7.01	5.54	5.81	5.6	4.85	4.51	4.89	5.8	5.33	5.59	5.49	5.16
1552868_at	5.33	5.44	5.41	5.54	5.48	5.13	5.85	5.5	5.37	5.36	5.42	5.66	4.65	4.84	5.33	5.49	4.89	5.04	4.63	5.53	5.43	5.35	5.65	5.39	5.32	5.53	5.7	5.56	5.27	5.33	5.11	4.84	4.9	5.33	5.34	5.06	4.99	5.24	5.27	4.91	5.36	4.81	5.28	5.7	5.28	5.29	5.09	5.14	4.99
1552870_s_at	3.47	3.36	4.5	3.38	3.32	2.85	3.04	3.29	3.28	3.78	3.5	3.26	4.39	2.92	3.04	3.11	2.7	3.44	3.66	4.07	6.03	2.67	2.94	3.8	3.74	4.54	2.68	6.28	3.37	4.99	3.37	3.58	5.53	4.23	8.32	4.45	4.51	4.02	2.9	3.51	4.42	3.85	4.75	4.71	3.22	3.78	3.84	3.08	3.36
1552872_at	4.37	4.31	4.57	4.82	4.22	4.43	4.6	4.93	5.01	5.22	4.95	5.78	4.84	5.3	5.05	5.74	4.78	4.89	4.68	5.26	5.02	4.97	5.44	5.34	5.61	5.3	5.14	5.37	5.35	5.04	5.13	4.53	4.22	4.59	4.4	4.68	3.98	4.62	4.74	4.78	3.86	4.75	5	4.93	4.77	4.98	4.89	4.92	4.42
1552873_s_at	5.12	5.39	5.42	5.28	5.3	5.58	5.2	5.53	5.2	5.22	5.26	5.43	5.3	5.27	5.37	5.33	5.25	5.17	5.47	5.3	5.57	5.52	5.95	5.8	5.48	5.54	5.52	5.75	5.4	5.52	5.37	5.23	5.05	5.3	5.53	5.32	5.36	5.51	5.18	4.91	5.27	5.14	5.53	5.55	5.03	5.18	5.38	5.35	5.17
1552875_a_at	2.74	2.75	2.74	2.68	2.9	2.73	2.81	3.32	2.75	3.11	2.87	3.13	3.4	3.32	3.11	3.46	3.06	2.91	3.04	2.96	2.95	3.07	3.08	2.79	2.91	3.04	2.97	3.16	2.74	2.67	2.83	2.67	2.68	2.65	3.05	2.51	2.44	2.61	2.62	2.57	2.7	2.53	2.99	3.13	2.8	3.08	2.77	2.86	3.02
1552876_at	2.93	2.93	2.72	3.04	3.04	2.71	3.03	2.88	2.68	2.87	2.69	3.09	2.59	2.81	2.68	2.9	2.72	2.42	2.61	3.04	2.77	2.92	2.78	2.93	2.85	2.9	2.96	2.94	2.6	3.19	2.58	2.7	2.83	2.88	2.71	2.81	2.76	2.79	2.76	2.75	2.65	2.66	2.72	2.7	2.72	2.78	2.8	2.63	2.73
1552877_s_at	4.24	4.36	4.52	4.27	4.23	4.28	4.53	4.16	4.32	4.43	3.81	4.26	3.84	3.88	4.12	4.03	3.99	3.85	4.08	4.21	4.31	4.29	4.64	4.52	4.35	4.51	4.46	4.48	4.23	4.35	4.22	3.97	3.98	3.8	4.14	4.05	4.09	4.03	3.9	4.2	3.89	4.18	4.34	4.57	4.24	4.23	4.07	3.93	4.05
1552878_at	2.37	2.48	2.16	2.22	2.22	2.46	2.32	2.25	2.2	2.09	2.38	2.65	2.44	2.1	2.56	2.35	2.19	2.26	2.28	2.08	2.27	2.24	2.59	2.36	2.43	2.21	2.33	2.12	2.39	2.82	2.48	2.27	2.23	2.1	2.11	2.24	2.04	2.34	2.17	2.21	2.2	2.44	2.32	2.3	2.13	2.19	2.53	2.33	2.23
1552879_a_at	3.24	2.85	2.93	3.11	3.09	2.92	3.05	3.05	2.88	2.96	3.19	2.78	3.3	2.9	3.24	2.93	2.85	2.9	3.11	2.83	3.16	2.92	3.44	3.45	3.23	3.05	2.96	2.85	3.12	3.36	3.06	3.27	2.82	2.85	2.96	3.21	3.23	2.96	2.77	2.6	2.89	2.88	3.2	3.13	3.22	3.04	2.86	3.07	3.14
1552880_at	3.71	3.72	3.39	3.76	3.47	3.49	3.89	3.51	3.87	3.81	3.7	4.48	6.31	3.81	4.01	3.49	4.12	4.39	3.62	3.38	3.6	6.29	3.41	4.25	6.13	4.55	4.67	4.18	5.07	4.03	4.36	3.82	3.43	5.26	4.71	4.06	4.25	6.68	4.53	3.48	4.52	3.64	3.93	3.24	3.6	3.77	3.6	4.66	5
1552882_a_at	4.65	4.3	4.28	4.45	4.98	4.28	4.67	4.18	3.69	3.82	4.12	4.74	4.65	3.63	4.03	4.66	3.77	3.83	3.86	3.65	3.85	3.7	3.61	3.51	3.89	4.12	3.63	3.92	4.01	4.03	3.76	3.81	3.5	3.87	3.95	3.95	3.52	3.81	3.78	3.79	3.78	4.29	4.1	3.73	3.51	3.72	3.78	3.8	3.63
1552884_at	4.13	3.86	4.11	4.11	4.16	3.74	4.07	4.48	4.03	3.95	3.98	4.97	3.64	4.09	3.93	4.91	3.49	4.47	3.83	4.43	4.05	4.03	4.45	4.7	4.32	4.49	4.92	4.8	4.43	3.96	4.41	4.07	3.82	3.68	4.17	3.55	3.76	3.83	3.8	3.44	3.72	3.71	4.24	3.87	3.71	3.88	3.6	3.96	3.54
1552885_a_at	5.7	5.79	5.75	5.59	5.54	5.94	5.78	6.48	6.02	5.89	5.83	6.39	5.61	5.97	5.58	6.09	5.59	6.44	5.5	6.11	5.81	5.86	5.93	5.99	5.79	5.78	6.05	6.14	5.91	5.47	5.66	5.74	5.74	5.3	5.91	5.82	5.75	5.84	5.6	5.77	5.72	5.79	5.82	6.05	5.66	5.7	5.82	5.73	5.66
1552887_at	3.71	3.54	3.53	3.56	3.87	3.46	4.13	4.07	3.95	3.87	3.98	4.25	4	4.06	4.05	3.96	3.94	3.75	3.8	4.45	4.21	4.15	4.28	4.48	4.23	4.2	4.46	4.36	4.5	4.29	4.16	3.64	3.49	3.61	3.77	3.33	3.75	3.99	3.89	3.68	3.82	3.78	4.24	3.94	3.96	3.96	4.08	4.19	3.93
1552889_a_at	7.16	6.85	6.7	6.87	6.56	6.73	7.08	7.89	8.39	7.97	7.46	8.31	7.39	7.86	7.66	8.45	7.69	7.13	7.19	8.1	8	7.88	8.14	7.95	7.9	7.8	7.9	8.06	8.22	7.6	7.84	6.7	7	6.85	7.22	7.05	6.84	6.79	6.96	7.06	7.08	6.92	7.53	7.83	7.38	7.6	7.62	7.59	7.22
1552890_a_at	4.24	4.27	4.51	4.25	3.98	3.8	4.11	3.88	4.04	3.92	4.13	4.17	3.88	3.71	4.15	3.72	3.45	3.92	3.64	3.22	3.63	3.88	3.73	3.88	4.31	3.68	3.53	3.69	3.87	3.89	3.81	3.64	3.46	4.09	4.55	3.94	3.67	4	3.87	3.74	4.25	3.86	3.79	4.22	3.91	3.48	3.79	3.8	3.4
1552892_at	4.9	4.75	5.04	5.38	5.02	5.01	5.18	5	4.86	5.28	4.54	5.18	4.83	4.87	4.33	5.32	4.84	4.91	4.64	4.96	4.76	5.03	5.4	5.37	5.07	5.13	5.2	5.41	4.86	4.79	4.99	4.77	4.5	4.7	4.76	4.83	4.71	5.02	4.52	4.8	4.84	4.74	4.72	4.98	4.79	5.2	5.08	4.85	4.77
1552893_at	5.57	5.25	5.28	5.35	5.13	5.3	5.09	5.91	5.67	5.89	5.59	6.25	5.28	5.48	5.65	5.58	5.44	5.21	5.15	5.8	5.55	6.03	5.79	5.93	5.37	5.37	5.8	5.9	5.52	5.55	5.77	5.31	5.23	5.42	5.88	5.18	5.45	5.43	5.11	4.87	5.22	5.17	5.42	5.75	5.69	5.63	5.67	5.38	5.5
1552895_a_at	2.49	2.53	2.75	2.82	2.51	2.61	2.76	3.36	2.8	3.05	2.7	2.41	2.88	2.65	2.8	2.83	2.8	2.63	2.68	2.79	2.69	2.97	2.53	3.09	2.69	2.63	2.78	3.1	2.58	2.38	2.64	2.46	2.49	2.65	2.77	2.55	2.67	2.62	2.57	2.49	2.48	2.68	2.6	2.92	2.62	2.61	2.6	2.84	2.6
1552897_a_at	3.03	2.57	2.79	2.83	2.69	2.74	2.57	2.72	2.65	2.67	2.76	2.9	2.59	2.8	2.57	2.92	2.63	2.4	2.82	2.84	2.74	2.74	2.72	2.57	2.56	2.76	2.78	2.82	2.81	3.23	2.82	2.75	2.93	3.03	2.78	2.68	3.07	2.44	2.6	2.71	2.91	2.48	2.68	2.74	2.49	2.7	2.92	2.57	3.52
1552898_a_at	2.72	2.56	2.62	2.95	2.71	2.68	2.84	3.17	2.8	2.66	3.05	2.88	2.73	3.04	3.12	2.88	2.79	2.93	2.69	3.35	3.07	3.14	2.91	3.17	3.03	3.25	3.28	3.14	2.79	2.69	3.06	2.61	2.59	2.66	3.13	2.69	2.37	2.93	2.92	2.68	2.8	2.68	2.93	2.81	2.62	2.82	2.85	2.76	2.67
1552899_at	2.24	2.34	2.06	2.41	2.3	2.29	2.36	2.77	3.2	2.6	2.44	3.53	3	3.33	2.6	2.78	2.58	2.27	2.81	2.6	2.69	3.09	2.82	2.8	3.12	3.27	3.09	2.79	3.36	2.57	2.93	2.23	1.98	2.71	2.39	2.24	2.37	2.43	2.42	2.46	2.17	2.24	2.57	2.44	2.48	2.72	2.37	2.44	2.45
1552900_a_at	2.62	2.29	2.31	2.36	2.29	2.15	2.36	2.46	2.34	2.48	2.32	2.38	2.5	2.4	2.38	2.27	2.53	2.28	2.5	2.81	2.59	2.72	2.41	2.65	2.48	2.43	2.55	2.52	2.26	2.46	2.62	2.4	2.33	2.43	2.57	2.57	2.43	2.56	2.55	2.48	2.25	2.62	2.56	2.63	2.38	2.33	2.39	2.37	2.55
1552902_a_at	3.45	2.98	3.1	3.44	3.25	3.42	3.03	3.46	3.43	3.92	3.22	3.84	2.98	3.54	3.24	3.77	3.71	2.93	3.44	3.4	3.38	3.01	3.53	3.44	3.04	3.24	3.65	3.41	3.55	3.37	3.03	4.01	3.43	3.49	3.25	3.58	3.66	3.14	3.28	3.47	3.88	3.21	3.27	3.72	3.94	3.39	3.76	3.61	3.29
1552903_at	4.16	4.05	4.27	4.41	3.96	4.09	3.98	4.58	4.46	4.63	3.97	4.19	3.79	4.32	3.44	4.29	4.24	3.45	4.1	4.16	4.34	4.22	4.23	4.36	4.09	4.11	3.99	4.52	3.92	4.04	4.03	3.6	3.77	3.82	4.12	3.85	3.5	3.66	3.55	4.07	4.32	3.86	3.91	4.14	4.13	3.86	3.92	4.03	3.56
1552904_at	2.06	2.2	2.43	2.09	2.17	2.01	1.98	2.46	2.42	2.07	2.24	2.14	2.41	2.12	2.08	2.15	2.31	2.27	2.66	2.24	2.09	2.25	2.21	2.12	2.26	2.1	2.22	2.13	2.04	2.38	2.33	2.17	2.21	1.93	2.06	2.26	2.41	1.93	2.21	2.1	2.26	2.04	2	2.14	2.37	2.16	2.16	2.11	2.07
1552906_at	2.33	2.33	2.16	2.35	2.22	2.15	2.28	2.55	2.32	2.25	2.26	2.48	2.46	2.32	2.37	2.47	2.3	2.05	2.2	2.15	2.27	2.14	2.15	2.39	2.24	2.11	2.17	2.22	1.99	2.2	2.32	2.38	2.01	2.07	2.03	2.19	2.12	2.17	2.11	2.06	2.21	1.97	2.28	2.39	2.29	2.18	2.13	2.09	2.06
1552908_at	2.84	2.92	2.66	3	2.7	2.98	2.79	2.71	2.77	2.44	2.5	2.77	2.56	2.83	2.52	2.87	2.97	2.62	3.14	2.48	2.84	2.5	2.9	2.42	2.63	2.68	2.68	2.6	2.58	2.81	2.78	2.67	2.76	2.58	2.76	2.59	2.66	2.5	2.4	2.98	2.74	2.84	2.41	2.83	2.67	2.62	2.69	2.72	2.45
1552910_at	2.99	2.82	2.96	3	3.3	3.22	3	2.52	2.98	3.14	2.85	3.15	2.75	3.09	3.14	2.87	2.64	2.62	2.77	3.09	2.84	3.04	3.04	2.8	3.09	3.2	3.51	3.22	2.98	2.78	3.17	3	3.28	3.33	3	3.32	2.98	3.14	2.75	3.08	2.96	2.87	2.92	2.93	2.65	2.91	3.01	2.91	2.87
1552911_at	4.11	3.84	4.02	4.03	3.64	4.04	4.05	3.47	3.03	3.45	3.18	3.62	2.98	3.41	3.35	3.72	3.19	3.06	3.27	3.58	3.84	3.54	3.63	3.04	3.4	3.55	3.5	3.42	3.69	3.66	3.55	3.32	3.36	3.65	3.26	3.39	3.31	3.17	3.79	3.4	3.22	3.39	3.41	3.61	3.49	3.5	3.44	3.57	3.25
1552912_a_at	3.62	4.06	4.09	4.17	3.38	4.04	3.33	3.07	3.99	3.82	3.39	3.49	3.02	4.15	3.05	3.39	4.14	3.86	4.23	3.36	3.16	3.32	3.07	3.47	3.23	3.74	3.15	2.98	3.42	3.6	3.46	3.18	3.49	3	3.32	3.44	2.87	3.43	2.97	3.92	3.32	3.25	3.31	3.59	4.07	3.71	3.98	3.45	3.72
1552913_at	2.22	2.12	2.22	2.21	2.12	2.11	2.2	2.72	2.15	2.09	2.18	2.45	2.27	2.17	2.22	2.21	2.33	2.45	2.24	2.17	2.23	2.39	2.13	2.04	2.18	2.04	2.08	2.13	2.29	2.31	2.34	2.28	2.27	2.24	2.43	2.09	2.14	2.15	2.1	2.14	2.17	2.51	2.13	2.04	2.18	2.13	2.06	2.1	2.14
1552914_a_at	5.11	5.01	4.9	4.54	5.35	4.8	4.93	4.52	5.65	5.58	5.67	5.3	5.52	4.98	5.11	5.24	5.26	4.64	4.62	4.85	4.74	4.65	4.82	4.94	4.34	4.89	4.45	5.2	4.6	4.55	4.5	4.3	4.36	4.48	4.72	4.24	4.37	4.57	4.44	4.42	4.15	4.36	4.87	4.79	4.55	4.58	4.83	4.52	4.7
1552915_at	3.07	3.14	2.94	3.4	3.39	3.17	3.28	3.86	4.14	4.11	3.43	4.43	3.68	4.07	3.67	4.74	3.74	3.39	3.49	3.97	4.02	3.98	4.09	4.33	4.14	4.1	4.31	4.29	4.27	3.93	3.94	3.27	3.15	3.24	3.56	3.56	2.81	3.34	3.05	3.08	3.09	3.24	3.53	3.62	3.54	3.6	3.45	3.61	3.04
1552917_at	4.08	4.36	4.17	4.14	4.31	4.12	4.04	4.03	4.42	4.28	4.29	4.9	4.13	4.13	3.94	4.76	4.1	3.82	3.9	4.05	4.31	4.78	4.24	4.07	4.16	4.29	4.39	4.67	4.46	4.13	4.19	3.93	3.95	4.04	4.28	3.99	3.81	3.96	3.78	3.75	3.77	4.03	4.37	4.26	4.22	3.89	4.07	4.4	4.15
1552919_at	2.97	2.82	2.83	2.83	2.76	2.59	2.89	2.8	2.62	2.78	3.01	2.54	3.28	2.56	3.29	2.79	3.05	2.91	2.95	3.17	3.45	3.07	2.66	2.87	3.07	2.84	2.74	3.12	2.99	3.35	2.9	2.47	2.22	2.59	2.58	2.73	2.29	2.42	2.5	2.59	2.8	2.5	2.78	2.82	2.87	2.66	2.79	2.84	3.44
1552921_a_at	5.8	5.34	4.93	5.09	5.92	4.51	6.06	5.87	5.08	4.93	7.01	6.47	6.22	4.25	6.95	4.84	5.09	6.96	6.2	4.13	5.69	5.26	5.97	6.02	4.7	5.52	7.22	5.45	5.34	5.56	5.5	5.3	5.37	6.53	6.06	5.48	4.05	6.01	5	5	4.82	5.31	5.95	4.94	5.23	5.28	4.59	6.1	6.57
1552922_at	2.49	2.47	2.43	2.38	2.46	2.3	2.19	2.73	2.41	2.21	2.23	3.23	2.49	2.39	2.27	2.26	2.18	2.36	2.38	2.33	2.64	2.51	2.43	2.78	2.37	2.38	2.28	2.33	2.56	2.29	2.63	2.23	2.14	2.33	2.62	2.16	2.31	2.4	2.35	2.33	2.62	2.45	2.33	2.55	2.29	2.38	2.33	2.35	2.32
1552923_a_at	3.6	3.3	3.6	3.47	3.69	3.56	3.5	3.51	3.74	3.89	4.01	4.24	3.25	3.85	3.55	3.65	3.71	3.16	3.43	3.68	3.78	4.12	3.98	3.81	3.96	3.67	4.05	3.92	3.53	3.39	3.35	3.24	3.23	3.13	3.94	3.38	3.21	3.24	3.28	3.32	3.65	3.28	3.81	3.75	3.55	3.54	3.55	3.5	3.3
1552924_a_at	4.8	4.55	4.16	4.47	4.65	4.96	4.46	4.35	4.56	4.59	4.05	4.48	4.59	4.66	4.45	4.84	4.58	4.41	4.18	4.47	4.46	4.46	4.17	4.1	4.58	4.45	4.15	4.59	4.07	4.18	4.22	3.87	4.28	4.16	3.65	4.15	4.12	4.14	3.92	3.98	4.09	4.05	4.17	4.34	4.08	4.17	4.28	4.19	3.98
1552925_at	3.56	3.62	3.67	3.87	3.81	3.81	3.79	4.18	3.96	3.83	3.63	4.02	3.68	3.93	3.85	4.11	3.99	3.53	3.48	4.24	3.84	3.77	3.97	3.94	4.14	3.78	3.86	4.07	3.88	3.68	3.78	3.52	3.79	3.48	3.83	3.57	3.83	3.2	3.53	3.67	3.53	3.71	3.7	4	3.74	3.52	3.64	3.62	3.28
1552927_at	3.1	2.89	2.95	2.48	2.8	2.74	3.02	3.39	3.07	3.37	3.46	3.87	3.66	3.36	3.91	2.87	3.33	4.32	3.7	3.24	3.08	3.15	3.11	3.53	3.21	2.92	2.92	3.35	3.26	3.07	3.11	2.56	2.75	2.61	3	2.62	2.52	2.7	2.96	2.33	2.88	2.55	3.27	2.91	3.23	3.08	3.13	2.75	3.05
1552928_s_at	2.95	3.08	3.03	2.61	3.15	2.68	3.06	3.44	4.67	3.92	4.44	3.59	4.39	2.93	4.72	2.95	4.22	5.17	4.81	2.7	3.11	3.1	3.91	3.74	3.47	3.02	3.36	3.49	3.33	2.87	2.92	2.59	3.07	2.82	3.47	3.21	3.44	2.79	2.96	2.91	3.15	3	3.98	2.77	3.4	3.65	3.8	3.51	3.86
1552929_at	2.83	2.94	2.84	2.89	3.06	2.8	2.82	2.67	2.55	2.74	2.64	3.1	2.46	2.66	2.5	2.62	2.71	2.78	2.6	2.98	2.97	2.96	3.05	3.12	2.85	2.83	2.98	3.05	3.03	2.58	2.84	2.74	2.69	2.76	3.2	2.73	2.54	2.6	2.58	2.84	2.68	2.65	2.94	2.97	2.46	2.49	2.8	2.83	2.29
1552930_at	6.57	7.09	7.19	7.25	6.09	7.11	6.62	7.09	6.73	7.04	6.33	6.23	5.47	7.08	6.82	6.9	6.3	6.38	6.26	7.72	6.3	6.99	6.37	6.74	5.94	6.53	6.2	6.36	6.54	5.83	6.07	7.29	6.68	6.88	8.3	7.23	6.04	6.25	5.54	6.41	6.95	6.36	6.03	6.4	6.76	6.01	6.78	7.04	6.21
1552931_a_at	6.27	6.9	6.62	7.3	5.85	6.41	6.34	7.43	7.74	7.85	6.92	6.88	6.09	7.33	6.49	7.4	7.51	6.99	7.25	6.05	6.33	5.81	6.22	6.28	6.54	6.44	6.08	6.27	6.59	6.5	6.28	5.95	5.87	4.82	5.66	5.33	5.31	5.28	5.75	6.62	6.78	6.36	6.16	6.81	7.35	6.45	7.32	6.87	7.82
1552932_at	4.26	3.66	3.67	3.61	4.07	3.64	3.46	4.16	3.38	3.44	3.64	4.29	3.69	3.01	3.18	3.96	3.14	3.58	3.34	3.74	4	3.33	3.59	3.64	3.67	3.56	2.99	3.75	3.95	3.45	3.85	3.4	3.09	3.55	3.9	3.38	3.32	3.73	3.35	3.32	3.06	3.25	3.22	3.24	3.55	3.17	3.12	3.46	2.66
1552933_at	2.92	2.69	2.78	2.91	2.74	2.87	2.94	2.8	2.92	2.71	2.72	3.39	2.91	3.04	2.69	3.2	2.53	2.65	2.82	2.93	2.75	3.1	2.97	3.24	2.75	3.09	3.31	3.31	3.14	2.89	3.1	2.59	2.67	2.69	2.96	3.13	2.68	2.68	2.7	2.75	2.86	2.63	2.68	2.89	2.7	2.92	2.93	2.76	2.64
1552935_at	4.88	5.04	5.26	5.18	5.35	5.27	5.12	4.93	4.84	5	5.09	4.88	4.61	4.99	5.14	5.59	4.87	4.76	5.09	5.39	4.93	5.05	5.51	5.78	5	5.31	5.42	5.58	5.23	5.1	5.13	4.95	4.96	4.95	5.49	4.97	5.03	5.11	6.02	4.85	4.79	4.66	5.02	5.17	4.69	4.92	4.94	4.91	4.92
1552937_s_at	5.63	5.65	5.38	5.36	6.1	5.18	5.74	5.63	4.92	5.05	5.75	5.78	5.48	5.18	6.29	5.41	4.98	5.09	4.96	4.96	5.26	5.36	5.65	5.79	5.32	5.29	5.61	5.46	5.07	6.12	5.64	5.13	5.36	5.32	5.66	5.62	4.92	5.51	5.2	5.07	4.95	5.81	5.4	5.13	4.39	4.79	4.94	4.87	5.12
1552938_at	3.73	3	2.85	3.19	3.15	3.07	3.07	3.01	3.15	3.02	2.98	3.61	3.35	3.48	3.3	3.01	2.78	2.94	3.01	3.14	3.26	3.28	3.47	3.86	3.57	3.26	3.65	3.56	3.44	3.16	3.62	3.27	2.82	3.07	3.17	2.97	2.84	3	2.61	2.83	3.26	3.2	3.93	3.37	3.02	3	2.87	3.4	3.2
1552939_at	2.13	2.27	2.27	2.29	2.29	2.27	2.32	2.6	2.48	2.49	2.46	2.59	2.61	2.27	2.45	2.68	2.5	2.55	2.14	2.3	2.27	2.13	2.42	2.43	2.5	2.18	2.16	2.28	2.28	2.3	2.47	2.2	2.38	2.09	2.12	2.26	2.26	2.3	2.27	2.1	2.19	2.31	2.17	2.32	2.26	2.11	2.24	2.34	2.17
1552940_at	2.97	2.84	2.94	3	3.05	3.07	2.81	2.95	3.16	3.19	2.9	3.2	3.14	3	3.13	3.06	2.8	2.91	2.68	3.26	3.16	3.02	3.14	3.07	3.29	3.05	3.31	3.38	3.03	2.87	3.05	2.95	2.94	3.28	2.99	2.96	2.86	2.88	2.82	2.92	3.05	2.91	3.01	3.07	3.04	2.89	2.96	3.15	2.91
1552942_at	4.06	3.9	3.73	4.03	4.05	4.13	4.04	4.08	3.27	4.2	4.08	4.82	3.56	3.95	4.14	4.72	3.97	3.66	4.25	4.28	4.48	4.26	4.76	4.62	4.37	4.22	4.51	4.75	4.45	4.15	4.4	3.77	3.85	3.71	4.16	3.72	4.2	3.84	3.74	3.85	3.85	3.89	3.96	3.76	4.08	3.88	4.12	3.73	3.87
1552943_at	2.19	2.17	2.16	2.32	2.35	2.16	2.12	2.64	2.75	2.12	2.38	2.34	2.23	2.23	2.44	2.35	2.41	2.34	2.22	2.52	2.45	2.51	2.42	2.28	2.21	2.44	2.39	2.41	2.28	2.23	2.29	2.43	2.4	2.31	2.47	2.3	2.35	2.57	2.37	2.48	2.24	2.19	2.43	2.4	2.38	2.35	2.22	2.06	2.18
1552944_a_at	6.98	7.01	6.79	7.37	6.98	7.21	7.12	7.29	7.2	7.63	7.3	7.87	7.23	7.36	7.42	7.75	7.32	7.03	6.88	7.71	7.7	7.44	7.92	8.04	7.78	7.65	7.98	8.08	7.51	7.57	7.81	7.14	7.05	7.09	7.48	7.16	6.9	7.11	6.99	6.73	7.36	7.15	7.67	7.67	7.68	7.66	7.35	7.41	7.36
1552946_at	2.97	3.06	3.56	2.81	2.95	3.36	3.32	3.32	3.26	3.19	2.79	4.09	2.98	3.72	4.25	3.6	3.18	3.24	3.18	3.3	3.24	2.95	3.07	3.36	3.03	3.05	2.63	2.96	3.68	3.84	3.27	2.63	2.85	2.46	4.09	3.52	3.12	2.94	3.1	2.97	2.63	2.44	3.02	2.88	3.05	2.5	2.9	3.41	2.83
1552947_x_at	3.96	3.37	3.35	3.31	3.35	3.53	3.67	3.21	3.63	3.6	3.66	3.3	3.84	3.68	3.72	3.6	3.49	3.85	3.39	3.82	3.26	3.33	3.83	3.38	3.18	3.15	3.07	3.68	3.96	3.59	3.33	2.9	2.86	3.34	4.07	2.97	3.27	3.2	3.6	2.95	3.08	3.05	3.51	3.01	3.35	3.07	3.19	3.52	3.07
1552948_at	4.96	4.98	5.21	4.54	4.8	4.73	4.71	4.82	4.65	4.89	4.68	5.13	4.29	4.61	4.5	4.95	4.57	4.49	4.23	5.04	5.3	4.9	4.48	4.88	4.38	4.54	4.85	4.8	4.9	4.43	5.13	4.5	4.63	4.53	4.58	4.44	4.35	4.67	4.64	4.55	4.55	4.75	5.04	4.38	4.92	4.77	4.47	4.92	4.32
1552950_at	2.41	2.79	2.38	2.58	2.85	2.66	2.38	2.43	2.39	2.57	2.47	2.4	2.66	2.4	2.38	2.47	2.32	2.15	2.4	2.18	2.77	2.41	2.42	2.51	2.36	2.28	2.52	2.28	2.46	2.83	2.49	2.29	2.14	2.28	2.32	2.11	2.17	2.46	2.33	2.4	2.06	2.18	2.59	2.26	2.35	2.35	2.25	2.57	2.14
1552952_at	2.49	2.32	2.44	2.53	2.47	2.68	2.37	2.78	2.97	3.26	3.21	3.04	2.53	2.85	3.1	3.07	2.57	2.41	2.66	3.31	2.7	2.52	3.07	3.09	3.01	2.72	3.11	3.26	2.94	3.12	2.64	2.52	2.46	2.54	2.42	2.56	2.72	2.54	2.8	2.52	2.35	2.74	2.79	2.84	2.43	2.55	2.65	2.76	2.65
1552953_a_at	4.92	4.45	4.52	4.55	4.51	4.85	4.5	4.66	4.31	4.56	4.54	4.46	4.32	4.37	4.21	4.92	4.29	4.2	4.23	5.01	4.5	4.56	4.87	4.96	4.61	4.61	4.76	4.91	4.89	4.1	4.89	4.9	4.48	4.62	5.29	4.47	4.5	4.63	4.74	4.63	4.44	4.53	4.31	4.3	4.47	4.36	4.33	4.47	4.33
1552954_at	3.53	3.68	3.49	3.64	3.67	3.52	3.6	3.33	3.24	3.34	3.82	4.14	3.49	3.44	3.57	3.92	3.36	7.25	3.34	4.85	3.85	3.61	4.12	3.59	3.41	3.66	3.71	3.86	3.88	3.72	3.74	3.57	4.5	3.56	3.38	3.36	3.22	3.21	3.29	3.55	3.33	3.54	3.98	3.5	3.48	3.62	3.48	3.52	3.82
1552955_at	4.07	3.8	3.6	3.86	3.69	3.97	3.6	3.95	4.11	4.19	3.75	4.02	3.95	4	3.86	4.31	3.79	3.69	3.62	4.03	3.88	4.29	4.12	4.38	4.16	3.95	4.2	4.27	4.05	4.23	3.79	3.6	3.54	3.95	4.14	3.37	3.37	3.76	3.45	3.77	3.28	3.63	4.18	4.19	3.81	4	3.76	3.8	3.5
1552957_at	2.99	2.76	2.93	2.92	2.87	2.66	2.57	2.68	2.48	2.68	2.44	2.61	2.54	2.46	2.54	2.26	2.55	2.88	2.29	2.73	2.51	2.53	2.6	2.56	2.72	2.49	2.55	2.62	2.5	2.56	2.55	2.7	2.51	2.62	2.73	2.72	2.54	2.86	2.53	2.47	2.55	2.6	2.71	2.55	2.5	2.49	2.6	2.55	3.02
1552960_at	3.51	3.75	3.82	3.58	3.82	3.58	3.64	3.66	3.47	3.8	3.51	3.68	3.42	3.49	3.27	3.72	3.42	3.55	3.12	3.7	3.58	3.52	3.58	4.17	3.75	3.79	3.98	3.77	3.55	3.36	3.85	3.49	3.22	3.62	3.79	3.6	3.57	3.34	3.41	3.15	3.51	3.37	3.94	3.5	3.58	3.39	3.7	3.61	3.64
1552961_at	3.57	3.81	3.84	3.24	3.52	3.61	3.67	4.17	3.57	3.92	3.95	3.87	3.55	3.63	3.74	3.91	3.44	3.76	3.48	3.38	3.48	3.52	3.48	3.52	3.6	3.68	3.24	3.43	3.59	3.71	3.46	3.55	3.28	3.42	3.69	3.41	3.57	3.44	3.15	3.4	3.36	3.37	3.58	3.66	3.81	3.62	3.54	3.53	3.51
1552964_at	4.17	4.32	3.85	3.98	3.98	4.18	4.18	4.15	4.27	4.52	3.94	4.21	3.91	4.41	3.96	4.7	3.86	4.3	3.58	4.72	4.67	4.18	4.63	4.58	4.37	4.39	4.57	4.64	4.02	4.23	4.81	4.02	4.19	3.99	4.19	3.67	4.08	4.03	3.78	3.77	4.07	4.19	4.36	4.24	4.31	4.34	4.09	4.05	3.95
1552965_a_at	3.98	4.82	4.87	4.13	3.88	4.14	4.12	5.16	5.29	4.87	4.23	4.47	3.98	4.45	4.25	4.59	4.15	3.99	4.09	4.41	4.24	4.18	4.54	4.11	3.98	4.09	4.2	4.6	4.27	3.71	3.94	4.72	4.48	3.7	4.26	4.33	3.64	3.74	3.72	4.46	4.52	3.92	3.85	4.33	4.84	4.05	4.17	3.97	3.91
1552967_at	3.28	3.18	3.16	3.37	3.4	3.2	3.4	3.24	3.4	3.78	3.37	3.78	3.1	3.69	3.61	3.73	3.33	3.4	3.16	3.72	3.36	3.46	3.74	3.67	3.53	3.71	3.65	3.5	3.71	3.33	3.59	3.32	3.11	3.5	3.49	3.47	3.12	3.12	3.12	3.27	2.97	3.08	3.78	3.58	3.59	3.43	3.48	3.42	3.64
1552969_a_at	2.48	2.75	2.93	2.93	3	2.62	3.14	3.21	3.11	3.17	3.8	3.82	2.86	2.95	3.62	3.41	3.04	3.69	2.88	2.97	3.25	3.27	3.49	3.22	3.17	2.9	2.92	2.95	3.5	2.93	3.07	2.86	3.04	3.07	2.9	2.91	2.86	3	2.86	2.93	3.18	2.33	3.19	3.11	3.07	2.97	3.07	3	2.93
1552970_s_at	2.86	2.87	3.08	3.08	2.96	2.72	3.12	3.23	2.82	2.89	2.79	2.93	2.7	2.55	3.17	2.69	2.86	2.79	2.4	2.83	2.94	2.87	2.87	2.69	2.82	3.11	2.85	2.94	2.77	2.56	2.88	3.06	3.22	2.81	3	2.91	3.11	2.93	2.98	2.78	2.81	2.94	3.22	2.7	2.77	2.73	2.87	2.96	3.05
1552971_at	2.55	2.74	2.59	2.47	2.91	2.6	2.93	2.61	2.62	2.76	2.51	2.53	2.82	2.28	2.46	2.63	2.26	2.5	2.75	2.55	2.44	3.15	2.58	2.66	2.38	2.53	2.69	2.76	2.5	2.46	2.47	2.28	2.41	2.43	2.71	2.4	2.45	2.42	2.59	2.4	2.36	2.37	2.67	2.35	2.53	2.34	2.7	2.62	2.6
1552972_at	2.03	1.95	1.94	2.03	2.05	1.98	1.92	2.1	2.13	2.17	2.16	2.16	2.35	2.11	2.17	2.09	1.91	2.15	2.1	2.11	2.01	2.1	2.03	1.92	2.02	2.32	2.04	1.98	2.05	2	2.11	1.85	1.93	2.01	2	1.92	1.87	2.05	1.92	1.88	1.85	1.99	2.15	2.06	1.86	2.1	2.09	1.91	2.08
1552973_at	3.56	3.45	3.44	3.72	3.83	3.11	3.44	3.5	3.42	4.13	3.48	3.44	3.55	3.68	3.92	3.72	3.41	3.55	3.41	3.85	3.86	4.02	3.6	3.85	3.65	3.57	3.62	3.76	3.59	3.23	3.9	3.21	3.52	3.61	4.01	3.44	3.46	3.61	3.42	3.4	3.53	3.31	3.92	3.78	3.74	3.72	3.59	3.81	3.32
1552974_at	2.44	2.34	2.26	2.21	2.12	2.05	2.59	2.34	2.27	2.15	2.16	2.08	2.22	2.07	2.06	2.13	2.21	2.14	2.02	2.31	2.25	1.95	2.36	2.02	2.09	2.06	1.89	2.13	2.2	2.15	2.11	2.15	2.19	2.19	2	2.18	2.25	2.26	2.03	1.99	2.08	2.16	2.38	2.22	2.16	2.12	2.06	2.3	2.26
1552975_x_at	2.13	2.18	2.29	2.21	2.03	2.15	2.11	2.43	2.27	2	2.34	2.44	2.36	2.07	2.41	2.48	2.1	2.23	2.07	2.1	2.16	2.08	2.33	2.14	2.01	2.17	2.02	2.03	2.17	2.13	2.33	2.15	2.2	2.16	2.37	2.12	2.17	2.28	2.38	2.02	1.99	2.12	2.27	2.11	2.3	2.41	2.16	2.33	2.19
1552976_at	3.43	3.52	3.75	3.67	3.81	3.43	3.69	4.11	3.66	4	3.54	3.92	3.56	3.77	3.75	4.04	3.78	3.58	3.37	3.98	4.02	3.91	4.16	4.36	3.85	3.92	3.98	3.99	3.7	3.51	3.89	3.43	3.26	3.23	3.85	3.28	3.41	3.49	3.3	3.26	3.01	3.21	3.84	3.72	3.65	3.62	3.83	3.82	3.54
1552977_a_at	6.85	6.36	6.49	5.22	7.15	5.96	6.31	6.3	6.01	5.81	7.01	6.5	7.3	6.85	6.8	6.53	6.88	7.2	6.67	6.74	7.17	7.5	6.48	7.15	7.38	6.59	7.21	7.18	7.3	6.64	7.34	6.23	6.3	7.32	7.67	6.46	6.62	7.4	6.33	6.42	6.15	6.53	6.71	6.52	6.4	6.81	6.44	6.67	7.66
1552978_a_at	6.34	6.01	6.31	6.13	6.13	5.61	6.09	6.65	7.06	7.23	7.06	6.63	7.07	6.39	6.54	6.31	6.88	7.27	7.22	6.32	7.02	6.49	6.59	6.9	6.72	6.02	6.14	6.2	5.81	6.62	6.32	6.34	6.68	6.5	7.34	6.59	6.05	6.19	5.85	6.1	6.87	6.9	7.59	7.21	7.25	6.66	7.39	7.28	7.47
1552979_at	2.44	2.41	2.64	2.23	2.38	2.36	2.35	2.5	2.19	2.23	2.68	2.48	2.21	2.45	2.48	2.6	2.31	2.19	2.27	2.59	2.37	2.35	2.44	2.37	2.38	2.33	2.51	2.32	2.3	2.38	2.21	2.27	2.37	2.43	2.55	2.32	2.36	2.37	2.35	2.28	2.46	2.36	2.74	2.25	2.1	2.49	2.37	2.49	2.29
1552980_at	5.52	5.43	5.66	6.21	5.88	5.5	5.94	4.18	4.1	4.31	4.41	4.75	4.26	4.45	4.35	4.88	4.15	4.59	4.93	4.72	4.33	4.36	4.13	4.29	4.09	4.03	4.68	4.52	4.35	4.39	4.79	4.2	4	4.3	4.35	4.09	3.84	4.3	3.85	3.82	4.06	4	5	4.15	4.49	4.16	4.14	4.62	4.31
1552982_a_at	3.32	3.22	3.23	3.44	3.2	3.43	3.5	3.59	3.22	3.48	3.56	4	3.18	3.41	3.53	3.69	3.09	3.02	3.07	3.5	3.26	3.35	3.47	3.52	3.5	3.35	3.5	3.57	3.43	3.34	3.76	3.24	3.13	3.32	3.62	3.36	3.22	3.26	3.14	3.08	3.13	3.24	3.24	3.45	3.26	3.6	3.36	3.17	3.11
1552985_at	3.11	3.14	3.09	2.89	3.22	3.24	2.72	3.43	3.35	3.47	3.23	3.61	2.97	3.17	3.42	3.61	2.96	3.2	2.88	3.48	3.96	3.29	3.74	4.04	3.42	3.13	3.79	4.45	3.78	3.91	3.59	3.26	3.13	3.18	3.74	3.25	3.13	3.18	2.8	3.08	3.21	3.27	3.39	3.59	3.31	3.58	3.18	3.31	3.2
1552986_at	4.25	4.35	4.39	3.9	3.95	4.03	3.95	5.08	4.33	5.42	4.57	4.79	4.9	4.71	5.06	4.34	5.12	4.82	4.3	4.29	4.78	4.76	4.29	4.25	4.33	4.34	5.36	4.09	4.27	5.42	4.21	4.27	4.11	4.04	3.43	4.35	4.64	4.32	3.96	4.07	4.12	3.79	4.23	4.76	4.59	4.85	4.58	4.23	4.51
1552987_a_at	2.12	1.82	2.04	2.15	2.08	1.9	2.04	2.53	2.24	2.3	2.27	2.22	2.32	2.48	2.12	2.45	2.18	2.19	1.91	2.33	2.07	2.31	2.48	2.23	2.42	2.28	2.49	2.3	2.22	2.27	2.4	1.88	2.07	2.13	2.12	2.13	2.06	1.8	1.96	2.1	1.73	1.96	2.2	2.1	2.06	2.2	2	2.09	2.03
1552988_at	2.22	2.45	2.53	2.25	2.32	2.36	2.55	2.07	2.41	2.45	2.37	2.18	2.16	2.01	2.27	2.32	2.43	2.12	2.05	2.45	2.62	2.42	2.27	2.13	2.31	2.15	2.15	2.39	2.14	2.39	2.17	2.33	2.17	2.61	2.58	2.39	2.26	2.33	2.27	2.57	2.09	2.57	2.15	2.33	2.21	2.21	2.19	2.25	2.52
1552990_at	3.22	2.63	2.88	2.92	3.17	2.83	2.93	2.43	2.79	2.69	2.65	3.14	2.7	2.89	2.54	3.42	2.8	2.29	2.65	2.74	2.84	2.78	2.83	3.22	2.62	2.97	2.73	2.8	2.73	2.82	2.8	2.81	2.75	2.98	2.85	2.98	2.64	2.93	2.73	2.77	2.96	2.84	2.8	2.7	2.78	2.67	2.93	3.07	2.68
1552991_at	3.28	3	3.23	3.47	3.63	3.63	3.3	3.11	2.92	3.2	3.31	4.35	3.44	3.13	3.45	3.4	3.08	3.32	3.26	3.37	3.17	3.2	3.95	3.84	3.64	3.69	3.28	3.62	3.65	3.49	3.09	2.96	2.97	3.3	3.9	3.5	3.47	3.16	3.27	3.22	3.18	3.1	3.35	3.4	3.15	3	3.45	3.37	2.98
1552993_at	2.43	2.4	2.26	2.44	2.19	2.5	2.66	2.97	2.59	2.52	2.45	2.49	2.37	2.26	2.99	2.69	2.29	2.53	2.47	2.6	2.25	2.64	2.29	2.33	2.41	2.47	2.24	2.43	2.41	2.22	2.43	2.21	2.31	2.3	2.42	2.58	2.21	2.63	2.38	2.29	2.42	2.31	2.35	2.41	2.74	2.47	2.31	2.4	2.52
1552995_at	5.05	4.96	5.04	5.21	5.07	4.98	5.09	5.32	5.25	5.63	5.28	6	5.4	5.15	4.91	5.63	4.71	5.09	4.9	5.53	5.67	5.31	5.64	5.55	5.64	5.59	5.56	5.85	5.47	4.99	5.82	4.58	4.82	5.14	5.35	5.02	4.59	5.25	4.8	4.88	5.15	5.01	5.59	4.99	5.3	5.29	4.98	5.32	4.98
1552997_a_at	4.33	4.43	4.5	4.5	4.66	4.58	4.11	4.5	4.12	4.78	4.26	4.21	4.51	4.6	4.2	4.6	4.47	3.58	4.03	4.39	4.25	3.96	4.32	4.16	4.25	4.06	4.38	4.16	4.36	4.35	4.28	3.8	3.98	4.05	4.45	4.17	4.12	4.45	4.16	4.18	4.22	3.92	4.33	4.34	4.1	4.23	3.94	3.98	4.23
1552998_at	2.52	2.46	2.52	2.4	2.41	2.44	2.36	2.65	2.48	2.38	2.79	2.69	2.57	2.67	2.62	2.78	2.45	2.26	2.59	2.61	2.89	2.85	3.12	3.06	2.76	2.81	2.8	2.78	2.66	2.95	2.43	2.36	2.13	2.52	2.59	2.43	2.54	2.59	2.58	2.35	2.52	2.6	2.9	2.56	2.58	2.67	2.26	2.66	2.47
1552999_a_at	3.57	3.3	3.22	2.91	3.41	2.79	2.95	3.28	3.25	3.16	3.41	3.39	3.09	3.24	3.46	3.63	3.12	3.49	3.29	3.14	3.25	3.62	3.29	4.05	4.05	3.37	3.56	3.9	3.62	3.85	3.35	3.16	3.1	2.87	3.33	3.33	2.9	3.73	3.11	3	3.24	2.73	3.62	3.32	2.66	3.02	2.79	3.36	2.93
1553002_at	3.16	2.78	2.78	2.7	2.79	2.94	3.07	2.74	2.57	2.68	2.72	3.49	2.54	2.68	2.84	3.07	2.89	2.48	2.84	2.83	2.6	2.47	2.95	2.63	2.77	2.66	2.55	2.68	2.7	2.6	2.73	2.95	2.5	3	3.04	2.97	2.8	2.81	2.87	2.78	2.96	2.82	3.09	2.67	2.76	2.93	2.96	2.9	2.8
1553003_at	3.12	3.09	3.27	3.47	3.48	3.38	3.22	2.97	3.5	3.46	3.22	3.23	3	3.3	2.93	3.33	3.03	2.9	3.15	3.19	3.02	3.25	3.82	3.32	3.56	3.45	3.49	3.43	3.41	3.03	2.85	3.03	2.99	2.78	2.91	3.18	2.88	2.91	3.08	3.04	2.95	2.99	3.02	3.27	3.1	3.17	3.15	3.12	2.84
1553004_at	2.82	3.01	2.64	2.95	2.74	2.85	2.97	2.68	2.84	3.08	2.52	3.54	2.73	2.92	2.7	3.04	2.71	2.42	2.83	2.8	2.71	2.88	3.16	3.01	2.93	3.01	3.02	3.08	2.86	3	3.09	2.72	2.44	2.71	2.7	2.58	2.92	2.91	2.51	2.55	2.77	3.01	2.67	2.98	2.71	2.68	2.92	2.75	2.58
1553006_at	3.08	2.86	2.86	3.22	3.04	2.92	2.89	2.65	3.11	3.17	2.83	3.37	3.25	2.81	3.06	3.03	2.87	2.42	3.05	2.85	2.86	3.03	3.1	3.29	3.08	3.03	2.84	2.89	2.97	3.17	3.04	2.55	2.59	2.69	3.13	2.59	2.79	2.51	2.75	2.75	2.55	2.66	2.96	3.13	2.65	2.93	2.77	2.65	2.62
1553007_a_at	3.83	3.68	3.69	3.54	3.79	3.68	4.18	4.3	3.81	3.47	3.89	4.28	3.66	3.36	3.73	3.85	3.7	3.58	3.27	3.84	3.7	3.55	3.33	3.51	3.34	3.76	3.67	3.52	3.48	3.88	3.8	3.5	3.31	3.58	3.53	3.27	3.51	3.65	3.44	3.01	3.27	3.43	3.45	3.68	3.06	3.51	3.35	3.4	3.64
1553009_s_at	3.12	3.34	2.8	3.61	3.22	3.37	3.34	3.26	3.24	3.47	3.13	3.34	3.33	3.49	3.12	3.06	3.03	2.9	2.97	3.58	3.6	3.53	3.22	3.78	3.08	3.39	3.44	3.84	3.27	3.37	3.52	3.18	2.75	3.52	4.02	3.48	2.65	3.24	2.89	2.77	3.12	3.03	3.22	3.31	3.21	3.28	3.28	3.24	2.9
1553011_at	4.34	3.84	4.14	4.36	4.04	3.45	3.94	4.12	3.98	4.19	4.05	4.19	4.19	4.01	4.18	4.65	4.39	3.5	4.04	4.2	4.15	4.3	4.85	4.33	4.75	4.25	4.48	4.47	4.13	4.33	4.2	3.54	4.38	4	3.78	3.96	3.63	3.98	4.07	3.95	3.89	4.07	4.45	4.15	4.34	4.12	3.99	4.01	4.2
1553013_at	3.07	2.95	3.17	3.45	3.24	3.07	3.03	3.08	3.12	3.05	2.87	3.82	2.68	2.8	3.15	3.52	2.81	2.99	2.93	2.64	3.15	2.68	3.35	3.3	3.37	2.93	3.18	3.43	3.51	3.32	3.01	2.74	2.86	2.96	2.88	2.89	2.74	3.08	2.75	2.94	3	2.94	3.06	2.93	2.93	3.09	2.86	2.74	2.83
1553015_a_at	7.01	6.2	5.78	6.11	6.94	5.98	6.79	6.56	6.1	6.15	7.37	7.39	6.91	6.12	7.29	6.58	6.03	6.56	6.37	6.8	7.01	7.07	7.37	7.86	7.1	7.32	7.01	7.5	7.19	7.67	7.3	6.15	6.55	6.76	6.72	6.9	6.11	7.29	6.85	6	6.09	6.69	6.69	6	5.81	6.51	6.24	6.69	6.14
1553016_at	3.43	3.65	3.41	3.63	3.67	3.57	3.74	4.05	3.74	3.94	3.98	4.45	3.98	4.1	3.84	3.97	3.61	3.35	3.77	4.07	3.78	3.78	4.12	4.32	4.33	4.37	4.1	3.93	4.12	3.75	3.67	3.55	3.76	3.56	3.99	3.67	3.37	3.63	3.8	3.55	3.42	3.58	3.76	3.72	3.8	3.66	3.77	3.81	3.45
1553019_at	5.09	5.23	5.1	5.57	5.39	5.46	5.47	5.26	5.3	5.52	5.33	6.15	5.1	5.55	5.24	6.28	5.3	5.28	5.2	5.3	5.47	5.57	5.95	5.7	5.48	5.69	5.62	6.01	5.33	5.27	5.51	5.16	5.12	5.12	5.19	4.96	5.2	5.29	4.92	5.04	5.04	5.04	5.53	5.42	5.24	5.28	5.31	5.37	5.24
1553020_at	3.33	3.24	2.75	2.92	3.2	2.59	2.99	3.02	3.19	3.03	3.07	3.29	2.79	2.55	3.14	3.06	3.05	3.04	2.68	3.16	2.73	3.28	3.18	3.03	3.04	3.05	2.88	2.82	3	3.03	3.08	2.92	2.73	2.88	2.91	2.77	2.93	2.72	2.94	2.87	2.78	2.85	3.12	3.08	3.11	3.01	2.9	3.14	3.03
1553021_s_at	3.16	3.45	3.28	3.36	3.52	3.05	3.43	3.23	3.27	3.37	3.71	3.46	3.3	3.34	3.56	3.35	3.44	3.72	3.6	3.45	3.43	3.49	3.79	3.79	3.43	3.39	3.27	3.38	3.1	3.09	3.27	3.26	3.33	3.57	3.48	3.35	3.29	3.39	3.28	3.08	3.12	3.14	3.55	3.61	3.35	3.29	3.37	3.63	3.49
1553022_at	2.6	2.43	2.2	2.18	2.4	2.48	2.55	2.55	2.12	2.35	2.18	2.51	2.4	2.37	2.43	2.16	2.46	2.31	2.22	2.43	2.38	2.14	2.27	2.52	2.32	2.48	2.37	2.26	2.37	2.46	2.36	2.37	2.42	2.52	2.16	2.39	2.33	2.45	2.32	2.27	2.46	2.49	2.33	2.64	2.31	2.48	2.23	2.38	2.24
1553023_a_at	3.76	4.05	4.05	3.76	3.69	4.04	3.92	4.16	3.53	4	3.94	3.8	3.65	3.79	4.03	3.68	3.76	3.66	3.72	3.74	3.97	3.75	4.05	4.07	3.63	3.84	3.74	4.08	3.6	3.42	3.65	3.61	3.31	3.62	4.07	3.53	3.67	3.68	3.42	3.81	3.74	3.54	3.61	3.66	3.31	3.54	3.85	3.56	3.84
1553024_at	2.29	2.21	2.28	2.29	2.38	2.08	2.16	2.32	2.29	2.47	2.49	2.5	2.25	2.5	2.49	2.37	2.24	2.18	2.31	2.09	2.36	2.21	2.32	2.35	2.25	2.26	2.48	2.46	2.42	2.51	2.73	2.05	2.25	2.25	2.41	2.06	2.5	2.18	2.29	2.27	2.22	2.1	2.32	2.32	2.16	2.32	2.27	2.22	2.28
1553025_at	2.65	2.83	2.66	2.74	2.91	2.6	2.37	3.14	2.73	2.91	2.69	3.08	2.66	2.77	2.7	2.75	2.6	2.7	2.89	2.86	2.97	2.75	3.2	3.17	3.07	2.87	2.91	3.21	2.94	2.81	2.82	2.55	2.58	2.36	2.57	2.48	2.58	2.71	2.53	2.44	2.81	2.84	2.72	2.75	2.76	2.9	2.84	2.78	2.6
1553027_a_at	2.95	2.96	3.06	2.96	3.18	2.92	3.09	3.07	3.16	3.28	2.99	2.96	3.36	3.07	2.92	3.1	3.19	2.99	3.07	3.04	3.09	3.05	3.36	3.33	3.26	3.07	3.17	3.05	2.71	2.95	3.37	2.98	3.06	3.14	3.04	2.93	3.31	2.7	2.96	2.83	3.03	3.05	2.93	3.38	2.72	2.85	3	2.97	2.98
1553028_at	3.57	3.33	3.18	3.28	3.42	3.41	3.25	3.59	3.32	3.13	3.37	3.52	3.27	3.42	3.1	3.31	3.25	3.47	3.38	3.35	3.72	3.43	3.29	3.59	3.19	3.22	3.31	3.58	3.5	3.42	3.34	2.99	3.19	3.31	3.21	2.9	3.18	3.17	3.12	3.14	3.06	3.02	3.25	3.19	3.03	3.35	3.44	3.5	3.15
1553030_a_at	5.68	5.87	5.5	5.75	5.17	5.6	5.76	5.02	5.04	5.56	5.12	5.45	5.83	5.33	5.48	4.8	5.35	5.34	4.82	5.12	5.68	5.3	5.3	5.25	5.09	5.45	5.51	5.43	4.8	5.3	5.19	4.95	4.67	5.01	5.29	4.99	4.29	5.01	4.5	4.59	4.69	4.64	5.5	4.71	5.12	4.61	5	5.16	5.02
1553031_at	4.85	4.6	4.2	4.1	6.09	4.33	4.49	4.03	3.88	4.15	5.54	4	4.43	3.55	4.07	4.71	3.59	3.84	4.15	3.64	3.97	3.63	3.51	3.79	4.35	4.55	4.19	4.52	4.01	4.3	3.81	3.5	3.82	3.98	3.63	3.72	3.39	4.15	3.41	3.52	4.12	3.89	4.21	3.99	3.73	3.5	3.77	4.41	3.66
1553032_at	3.27	3.44	3.32	3.16	3.37	3.22	3.37	3.39	3.1	3.12	3.32	3.88	3.36	3.32	3.19	3.38	3.18	3.17	3.26	3.72	3.53	3.37	3.45	3.6	3.28	3.54	3.47	3.6	3.28	3.39	3.43	3.15	2.99	3.14	3.25	3.18	3.16	3.04	3.01	3.07	3.2	3.21	3.4	3.57	3.4	3.33	3.32	3.53	3.04
1553033_at	3.18	3.17	3.22	3.22	3.09	3.09	3	4.48	4.49	3.96	3.66	3.4	3.17	4.04	3.19	4.98	3.77	4.15	4.19	3.25	4.55	3.21	3.82	3.28	2.89	3.23	2.93	3.06	2.97	3.76	2.97	2.82	2.6	2.68	2.66	2.82	2.62	2.89	2.83	2.52	2.87	2.65	3.18	3.69	4	3.46	3.67	3.55	3.21
1553034_at	3.63	3.68	3.67	3.53	3.44	3.75	3.91	3.67	3.97	3.64	3.64	3.83	3.77	3.62	3.89	4.07	4.05	4.41	3.43	4.1	3.35	3.97	4	3.98	4.03	4.07	4.52	3.66	3.54	3.68	4.15	3.93	3.7	5.19	4.85	3.63	4.42	4.73	4.61	3.78	3.74	3.57	4.2	3.76	3.56	4.18	3.93	3.85	5.35
1553036_at	2.37	2.4	2.43	2.5	2.67	2.68	2.56	2.68	2.76	2.78	2.65	3.52	2.5	2.56	2.93	2.9	2.41	2.36	2.63	2.98	2.91	2.92	2.88	2.74	2.43	2.48	2.65	2.86	2.69	2.71	2.58	2.57	2.45	2.33	2.59	2.37	2.79	2.53	2.77	2.38	2.38	2.39	2.67	2.44	2.45	2.62	2.51	2.52	2.49
1553037_a_at	3.61	3.27	3.15	3.6	3.37	3.14	3.48	3.3	3.28	3.05	3.74	3.02	2.84	3.25	3.11	3.56	3.02	2.95	3.23	3.09	3.62	3.5	3.35	3.36	3.38	3.41	3.17	3.95	3.13	3.37	3.18	2.95	3.12	2.94	3.1	3.06	3.27	2.88	3.19	2.89	2.63	3.18	3.13	3.45	3.21	3.33	3.27	3.5	2.97
1553039_a_at	6.31	6.15	6.39	6.51	6.09	6.3	6.27	6.36	6.44	6.26	6.33	6.6	6.16	6.25	6.13	6.55	6.12	6.05	5.96	6.54	6.39	6.58	6.53	6.69	6.4	6.5	6.54	7.07	6.39	6.33	6.43	5.89	5.84	5.96	6.27	5.98	5.84	6.21	5.69	5.61	5.7	5.99	6.21	6.19	5.99	6.05	6.26	6.04	5.87
1553041_at	3.97	3.89	3.9	3.7	3.89	3.79	3.8	3.85	3.95	4.03	3.84	4.01	3.89	4	3.81	3.94	3.71	3.9	3.65	4.33	4.2	4.22	4.44	4.26	4.1	4.37	3.89	4.55	3.91	4.03	3.64	3.89	3.71	3.86	3.93	3.73	3.75	3.73	3.64	3.7	3.79	3.93	4.29	4.28	3.76	3.71	3.59	4.2	3.71
1553042_a_at	4.72	4.91	4.87	4.74	5.05	5.19	4.78	5.58	5.54	5.37	5.27	5.72	5.46	5.76	5.54	5.48	5.39	4.71	5.15	5.22	5.19	5.55	5.1	5.55	5.55	5.46	5.63	5.28	5.72	5.46	5.68	4.23	4.58	4.66	5.23	4.66	5.86	4.87	4.38	4.43	4.9	5.05	4.98	5.15	4.91	5.46	4.99	5.01	5.09
1553043_a_at	6.32	7.38	6.66	7.01	7.62	6.75	6.26	5.43	6.17	5.8	5.43	5.95	6.68	6.04	5.68	6.23	6.47	5.3	6.48	6.8	5.92	6.09	6.54	5.88	5.94	6.29	5.82	5.79	6.52	5.72	6.8	5.72	6.53	6.21	5.82	6.57	7.84	6.11	7.33	6.3	5.86	6.27	5.16	6.65	5.86	6.91	6.05	5.81	5.48
1553044_at	3.35	3.49	3.3	3.56	3.9	3.44	4.01	3.91	3.77	3.28	3.65	3.48	3.77	3.59	3.47	3.88	3.72	3.67	3.23	3.86	3.65	3.59	4.21	3.67	3.76	3.75	3.91	3.6	3.6	3.57	3.6	3.85	3.35	3.26	3.54	3.32	3.28	3.22	3.44	2.97	3.28	2.94	3.68	3.67	3.39	3.71	3.8	3.52	3.28
1553045_at	4.28	4.1	4.26	3.91	4.19	3.95	3.86	4.13	3.99	3.75	4.07	4.47	3.85	4.17	4.06	4.04	3.94	3.64	3.9	4.24	4.29	4.05	3.89	4.36	3.78	3.96	4.33	3.89	3.92	3.73	4.32	3.92	3.86	3.87	4.15	3.92	3.83	4.07	3.82	3.74	3.93	3.76	3.93	4.07	3.82	4.31	3.98	4.19	3.8
1553046_s_at	5.22	5.32	5.75	5.6	5.68	5.5	5.76	5.91	5.71	5.88	5.54	6.22	5.46	5.87	5.32	5.92	5.57	5.2	5.52	5.52	5.99	5.92	5.65	5.86	5.72	5.42	5.35	5.7	5.49	5.68	5.79	5.24	5.41	5.14	5.66	5.42	5.17	5.02	5.02	5.85	5.14	5.33	5.75	5.53	5.79	5.51	5.72	5.16	5.12
1553047_at	5.71	5.77	5.96	5.54	5.32	5.82	6.22	5.55	5.34	5.86	5.38	6.05	5.16	5.61	5.22	6.31	5.21	5.21	5.37	5.93	5.35	5.29	5.37	5.74	5.73	5.97	5.63	5.99	5.98	5.9	5.89	5.57	5.57	5.39	5.95	5.71	5.17	5.5	5.24	5.33	5.28	5.17	5.63	6.11	5.93	6.14	5.36	5.41	5.34
1553048_a_at	4.67	4.28	4.39	4.23	4.42	4.09	4.68	4.63	4.29	4.32	5.13	4.28	4.89	4.21	4.44	4.51	4.28	4.2	4.34	4.8	4.51	4.32	4.45	4.93	3.9	4.26	4.27	5.29	4.51	4.14	4.9	4.83	4.49	4.85	4.87	4.79	4.7	4.77	4.33	4.44	4.37	4.68	4.65	4.44	4.47	4.56	4.28	4.78	4.9
1553051_s_at	3.85	3.86	3.81	4.59	4.23	4.11	3.99	4.2	4.23	4.39	4.73	4.46	3.92	4.19	4.44	4.4	4.05	3.84	3.93	4.48	4.17	4.37	4.03	4.51	4.37	4.16	4.23	4.85	4.62	4.13	4.08	3.79	3.89	3.62	3.99	3.63	3.67	3.77	3.75	3.66	3.81	3.8	3.95	4.17	4.05	3.99	3.7	3.84	3.76
1553052_at	2.26	2.31	2.45	2.19	2.28	2.32	2.31	2.87	2.69	2.34	2.34	2.41	2.68	2.42	2.79	2.93	2.32	2.44	2.32	2.49	2.46	2.46	2.41	2.52	2.58	2.44	2.66	2.56	2.42	2.59	2.73	2.26	2.38	2.49	2.44	2.49	2.42	2.56	2.18	2.17	2.35	2.25	2.73	2.57	2.29	2.47	2.47	2.36	2.53
1553053_at	3.52	3.3	3.62	3.57	3.75	3.35	3.62	4.06	3.6	3.63	3.39	4.48	3.35	3.67	3.69	4.04	3.73	3.2	3.36	3.83	3.74	3.57	3.63	3.95	3.79	3.89	3.45	3.87	3.44	3.64	3.63	3.23	3.13	3.4	3.43	3.12	3.14	3.41	3.68	3.23	3.37	3.13	3.48	3.68	3.29	3.37	3.65	3.53	3.57
1553055_a_at	3.46	3.36	3.52	3.13	3.31	3.25	3.04	2.76	3.6	2.71	3.77	3.55	4.71	3.63	3.26	3.07	4.01	4.22	4.93	2.58	3.39	3.22	2.75	2.93	3.38	2.88	3.16	2.71	3.2	3.24	2.94	2.72	2.88	3.84	4.9	3.26	3.59	3.12	3.93	3.32	2.78	3.18	3.12	2.91	3.5	3.98	3.81	3.09	6.22
1553057_at	4.26	3.88	4.14	4.37	3.84	3.69	3.81	3.78	3.77	4.31	3.65	3.78	4.02	3.9	4.05	4.52	3.86	3.62	3.97	4.48	4.01	4.21	4.24	4.38	4.28	4.29	4.42	4.36	4.44	3.85	4.07	3.71	3.55	3.7	3.96	3.59	3.41	4.09	3.56	3.7	3.68	4.06	3.84	3.86	3.81	3.87	3.76	3.85	3.7
1553058_at	3.59	3.96	3.57	3.49	3.84	3.58	4.05	3.74	3.86	3.86	3.73	3.59	3.39	3.54	3.87	3.85	3.5	3.65	3.4	3.98	3.73	3.86	3.92	4.04	3.75	3.78	3.93	3.88	3.76	3.26	3.74	3.43	3.64	3.69	3.8	3.68	3.66	3.69	3.85	3.7	3.72	3.53	3.7	4.22	3.99	3.94	3.85	3.77	3.66
1553059_at	3.03	2.62	2.94	2.83	3.07	2.69	2.7	2.88	2.71	3.14	2.75	3.91	3.21	2.92	2.82	3.62	2.63	2.74	2.78	3.33	2.83	2.88	3.12	3.27	3.14	3.07	2.92	3.45	2.98	2.78	2.77	2.64	2.6	2.92	2.89	2.58	2.76	2.74	2.66	2.59	2.68	2.87	3	3.09	2.58	2.75	2.72	3.33	2.54
1553060_at	4.44	4.4	4.07	4.47	4.34	4.42	4.6	4.61	4.03	4.1	4.28	5.02	4.24	4.35	4.2	4.3	4.07	3.98	4	4.66	4.34	4.48	4.14	4.31	4.27	4.09	4.18	4.55	4.27	3.86	4.23	4.16	4.23	4.31	4.7	4.35	4.41	4.24	4.1	4.07	4.04	3.96	4.23	4.08	4.46	4.16	4.07	4.13	4.45
1553061_at	4.29	4.24	3.97	4.16	4.47	4.27	4.25	4.6	4.15	4.21	4.19	4.52	4.38	4.16	4.14	4.78	4.17	3.67	3.93	4.63	4.42	4.65	4.76	4.86	4.49	4.58	4.4	4.99	4.32	4.55	4.49	3.65	3.88	4.04	3.77	3.93	3.66	3.93	3.68	3.8	4.02	3.91	4.41	4.31	4.15	4.03	4.2	4.08	4.03
1553062_at	4.34	4.1	4.26	4.32	4.67	4.17	4	3.79	3.89	4.05	3.94	4.8	4.33	4.07	3.84	4.33	3.52	4.18	3.95	4.44	4.24	4.48	4.79	4.26	4.64	4.73	3.93	4.94	4.61	3.73	4.25	3.92	3.68	4.14	4.45	4.78	4.46	5.11	3.81	4.25	3.94	3.88	4.28	4.4	4.54	4.03	3.91	4.44	4.02
1553063_at	4.65	4.5	4.77	4.7	4.73	4.42	4.61	4.18	4.38	4.62	4.73	5.21	3.93	4.25	4.2	4.6	3.74	4.28	3.84	4.87	4.76	4.58	4.43	4.76	4.49	4.61	4.52	4.87	4.9	4.26	4.67	4.22	3.77	4.42	4.63	4.28	3.97	4.38	4.16	3.85	3.71	4.3	4.45	4.46	4.05	4.2	3.95	4.27	4.16
1553064_at	5.07	4.87	4.82	4.91	4.97	4.76	4.9	5.06	5.2	5.24	4.82	5.23	4.54	4.71	4.71	5.19	4.58	4.42	4.64	5.05	4.93	4.83	4.98	4.98	4.89	4.65	4.85	4.92	4.97	4.61	4.84	4.84	4.78	4.87	5.11	4.71	4.52	4.76	4.5	4.83	4.73	4.73	4.91	5.01	4.75	4.83	4.53	4.92	4.44
1553066_at	3.44	3.15	3.36	3.29	3.81	3.39	3.6	3.19	3.74	3.09	3.31	3.51	3.29	3.26	3.13	3.74	3.37	3.26	3.05	3.53	3.19	3.5	3.57	3.42	3.61	3.49	3.5	3.87	3.59	3.44	3.29	3.05	3.29	3.41	3.39	2.92	3.37	3.2	3.46	3.35	3.04	3.31	3.25	3.24	3.08	3.59	3.31	3.41	3.24
1553067_a_at	4.02	4	4.08	4.01	3.99	4.22	4.22	3.88	4.09	4	4.01	4.07	3.65	4.01	3.9	4.2	3.74	3.64	3.81	4.12	4.49	4.44	4.16	4.89	4.67	4.27	4.34	4.27	4.1	4.03	4.16	3.79	3.68	3.83	4.28	3.68	3.7	3.68	3.78	3.31	3.69	3.82	4.16	3.87	3.74	4.04	3.74	3.74	3.71
1553069_at	3.17	3.33	3.38	2.99	3.63	3.03	3.02	3.24	3.07	3.1	3.14	3.11	2.87	2.68	3.19	3.54	2.94	2.71	2.81	3.25	3.07	3.29	3.64	3.6	3.44	3.4	3.29	3.66	3.11	3.18	2.9	2.94	2.48	2.81	3.04	2.63	2.89	2.92	2.92	2.75	3.09	3.01	3.09	3.26	3.06	3.11	3.19	3	2.92
1553070_a_at	3.33	2.76	3.27	2.84	3.34	3.33	2.7	3.4	3.65	3.43	3.31	4.09	3.28	3.35	3.4	3.58	3.27	3.08	3.06	3.52	3.24	3.64	3.81	3.58	3.6	3.64	3.55	4.01	3.78	3.2	3.88	3.13	3.03	3.19	3.36	3	2.92	3.26	2.83	3	2.95	2.92	3.48	3.61	3.37	3.5	3.52	3.27	3.26
1553071_a_at	3.97	3.81	4.06	3.92	4.36	3.88	4.26	4.5	4.61	4.49	4.07	4.64	3.93	3.89	4.07	4.78	4.04	3.9	4.25	4.51	4.34	4.09	4.15	4.28	4.47	4.41	4.35	4.61	4.65	4.74	4.27	3.57	4.05	3.81	3.82	4	3.56	3.59	3.62	3.48	3.75	3.73	3.87	4.19	3.82	4.17	4.16	4.12	4.08
1553072_at	3.66	3.29	3.27	3.48	3.51	3.51	3.73	3.62	3.51	3.63	3.26	4.18	3.42	3.29	3.02	3.41	2.8	3.29	3	3.58	3.32	3.13	3.16	3.23	3.25	3.43	3.15	3.24	3.33	3.21	3.22	2.92	3.02	3.21	3.38	3.21	2.92	3.01	3.02	3	2.73	3.12	3.2	2.97	2.86	2.81	3.16	3.05	3.15
1553074_at	3.01	3.16	2.88	2.67	2.94	2.68	2.81	2.9	2.73	2.8	2.7	3.51	2.56	2.83	2.77	2.63	2.59	2.66	2.48	2.68	2.87	2.9	2.92	2.98	2.51	2.59	2.93	2.84	3.08	2.65	2.61	2.55	2.65	2.81	2.82	2.97	2.61	3.1	2.9	2.67	2.82	2.4	2.98	2.99	2.81	2.67	2.83	3.21	2.88
1553075_a_at	2.66	2.55	2.56	2.33	2.43	2.44	2.5	2.52	2.43	2.36	2.29	2.2	2.32	2.3	2.48	2.6	2.14	2.43	2.4	2.45	2.39	2.56	2.32	2.47	2.19	2.29	2.25	2.44	2.44	2.45	2.44	2.17	2.17	2.09	2.31	2.21	2.11	2.26	2.35	2.19	2.32	2.18	2.24	2.33	2.48	2.13	2.35	2.26	2.12
1553076_at	2.61	3.12	2.69	3.1	2.74	2.6	2.85	3.15	2.76	3.06	2.77	3.02	2.71	2.35	2.91	2.62	2.63	2.71	2.5	2.3	2.64	2.59	2.75	2.71	2.49	2.83	2.68	2.71	2.58	2.74	2.54	2.44	2.49	2.52	2.72	2.28	2.44	2.54	2.52	2.42	2.47	2.57	2.61	2.99	2.66	2.56	2.53	2.54	2.6
1553077_at	2.95	2.69	2.62	2.84	2.66	2.71	2.61	2.32	2.63	2.42	2.63	2.78	2.87	2.6	2.57	2.54	2.55	2.84	2.49	2.94	2.76	2.7	2.6	2.55	2.57	2.67	2.56	2.68	2.61	2.26	2.68	2.6	2.52	2.58	2.58	2.59	2.56	2.61	2.35	2.64	2.46	2.52	2.63	2.7	2.48	2.68	2.56	2.61	2.53
1553078_at	3.83	3.37	3.32	3.7	3.89	3.5	3.75	3.18	3.54	3.48	3.37	3.74	3.52	3.8	3.28	3.84	3.62	3.65	3.48	3.69	3.39	3.82	3.7	4.05	3.65	3.84	3.82	3.73	3.92	3.54	3.49	3.16	3.26	3.66	3.75	3.56	3.25	3.59	3.29	3.61	3.46	3.34	3.66	3.58	3.42	3.44	3.19	3.28	3.29
1553079_at	3.64	4.06	4.47	3.63	3.62	3.12	3.76	3.69	5.1	3.4	3.36	3.62	3.27	3.26	3.4	5.63	3.65	3.44	4.24	3.22	3.79	3.14	3.7	3.48	3.09	4.28	3.1	3.51	3.29	3.66	3.76	2.93	4.3	2.77	3.08	3.59	3.08	3.19	3.51	3.06	3.82	3.18	3.66	4.76	3.64	4.05	4.81	4.67	3.48
1553080_at	2.4	2.29	2.5	2.67	2.52	2.54	2.77	3.23	2.99	2.53	2.75	2.98	2.48	3.09	2.83	3.18	2.68	2.65	2.57	2.83	2.85	2.94	3.07	3.08	3.1	2.89	2.96	3.04	2.8	2.85	2.97	2.46	2.5	2.35	2.39	2.34	2.51	2.41	2.48	2.52	2.2	2.28	2.82	2.97	2.41	2.7	2.66	2.81	2.5
1553081_at	5.1	5.35	5.27	5.45	5.69	5.26	5.01	5.32	5.18	5.09	5.13	6	4.9	4.98	5.16	5.93	5.04	4.79	4.79	5.46	5.42	5.23	5.75	5.37	5.59	5.39	5.81	6.29	5.35	5.1	5.42	4.83	5.18	5.01	4.83	4.95	4.72	5.37	5.36	5.22	5.07	5.1	5.1	5.15	4.96	5.02	5.03	5	4.65
1553082_at	3.65	3.52	3.59	3.52	3.91	3.4	3.74	3.85	3.62	3.75	3.31	4.18	3.41	3.6	3.87	3.75	3.34	3.29	3.36	3.53	3.69	3.87	3.52	3.64	3.87	3.56	3.55	3.71	3.71	3.88	4.01	3.49	3.46	3.37	3.66	3.46	3.33	3.58	3.56	3.49	3.49	3.68	3.56	3.72	3.53	3.53	3.55	3.61	3.41
1553083_at	3.98	4.28	3.84	4.3	4.29	4.22	3.94	4.52	4.31	4.43	4.1	5.17	4.26	3.65	4.08	4.71	4	4.49	3.78	4.28	4.88	4.27	4.9	5.3	4.84	4.21	4.64	4.39	4.51	4.36	4.59	4.04	4.14	3.93	4.31	4.16	4.44	4.15	4.37	4.18	4.17	3.98	4.25	4.55	4.15	3.98	4.29	4.27	4.18
1553084_at	2.53	2.46	2.62	2.69	2.62	2.49	2.96	2.7	2.77	2.64	2.65	3.29	2.88	2.8	2.79	3.02	2.7	2.89	2.85	2.85	2.65	2.58	3.01	2.75	2.69	2.76	2.71	2.71	2.69	2.72	3.03	2.51	2.51	2.61	2.72	2.5	2.22	2.81	2.6	2.56	2.68	2.53	2.83	2.71	2.65	2.77	2.56	2.8	2.71
1553086_at	2.4	2.42	2.57	2.44	2.52	2.64	2.46	2.4	2.45	2.22	2.57	3.32	2.73	2.65	2.4	2.67	2.33	2.47	2.33	2.63	2.66	2.5	2.47	2.37	2.74	2.69	2.61	2.72	3	2.8	2.62	2.19	2.08	2.38	2.58	2.31	2.37	2.47	2.63	2.06	2.39	2.38	2.33	2.29	2.45	2.5	2.38	2.4	2.42
1553087_at	3.85	3.8	3.77	3.85	3.92	3.93	3.96	3.74	3.87	4.05	3.84	4.09	3.57	3.5	3.72	4.48	3.89	3.42	3.72	4.46	4.09	4.18	4.18	3.91	3.92	4.54	4.04	4.15	4.33	3.47	3.95	3.8	3.46	3.75	3.64	3.72	3.74	3.61	3.79	3.75	3.66	4.04	3.89	3.77	3.73	4.03	3.67	3.71	3.64
1553088_a_at	6.52	6.53	6.61	6.55	6.38	6.24	6.55	6.79	6.7	6.81	6.67	7.1	6.36	6.67	6.56	6.93	6.5	6.56	6.43	6.79	6.98	6.8	7	7.07	6.59	6.74	6.94	7.12	6.82	6.67	6.39	6.23	5.92	6.05	6.2	6.03	5.92	5.98	5.95	5.95	5.86	5.98	6.61	6.53	6.54	6.39	6.42	6.43	6.27
1553089_a_at	3.87	3.92	3.56	3.8	4.06	3.9	3.76	3.84	4.18	4.38	3.78	4.07	3.76	3.88	3.72	4.08	3.86	3.59	3.73	4.34	4.92	3.85	3.76	3.88	3.64	3.69	4.24	4.01	4.27	4.09	4.2	4.13	3.62	4.26	3.85	3.91	3.38	3.41	3.64	3.77	4.03	3.58	3.97	3.66	3.88	3.55	4.77	4.01	3.87
1553093_a_at	2.87	2.66	2.76	2.87	2.8	3.09	3.06	2.87	3	2.94	2.81	2.63	2.92	2.94	2.84	2.96	2.8	2.7	2.55	2.86	2.63	3.19	2.84	3.05	2.66	3.18	2.55	2.75	2.9	3.02	2.89	2.74	2.78	2.76	2.82	2.57	2.91	2.8	2.73	2.66	2.85	2.7	2.8	2.6	2.84	2.71	2.74	2.78	2.7
1553094_at	5.34	5.37	5.13	4.58	4.31	4.59	4.45	4.36	4.02	3.95	3.88	4.35	4.16	4.04	3.93	4.71	3.75	3.96	3.55	4.12	4.19	3.61	3.53	4.49	4.14	3.98	4.35	4.14	4.13	4.36	4.31	4.31	4.37	4.36	4.64	4.2	4.19	4.7	4.36	4.57	4.21	4.2	5.22	4.72	4.68	4.57	4.42	4.84	4.53
1553096_s_at	5.11	5.34	5.35	5.44	5.98	5.44	5.98	5.86	6.06	5.97	6.19	5.48	6.04	6.21	6.05	5.99	6.03	6.32	6.05	6.81	6.62	5.94	6.67	6.82	6.2	6.72	6.51	6.78	6.07	5.9	6.52	6.38	5.86	6.12	7.15	5.9	5.85	5.51	5.79	5.63	5.38	5.89	6.43	6.14	5.87	6.35	6.15	5.84	6.25
1553099_at	4.61	4.72	4.31	4.21	5.21	4.46	4.64	5.51	5.53	5.61	6.18	5.1	6.1	5.56	6.12	4.48	5.6	5.65	5.62	5.3	5.89	6.04	6.21	5.97	4.95	5.84	6	5.33	5.95	5.18	5.62	6.05	5.44	6.71	7.15	5.78	5.36	5.94	5.59	5.89	5.64	6.07	5.72	5.17	5.49	5.54	5.49	5.43	6.71
1553101_a_at	8.29	8.85	8.72	9.24	7.84	8.77	8.46	7.55	8.25	8.1	7.68	7.01	7.95	7.79	7.76	7.95	8.16	7.68	7.85	7.59	8.31	7.37	7.72	7.16	7.15	7.7	7.64	7.36	7.43	7.53	7.5	8.26	8.54	8.57	8.61	8.5	8.22	8.46	8.16	8.44	8.38	8.16	7.37	7.36	7.34	7.19	7.45	6.76	7.71
1553102_a_at	5.54	5.94	5.98	6.29	4.81	6.41	5.43	5.09	6.39	5.57	5.29	4.49	5.4	6.79	5.07	5.59	6.55	4.67	5.98	6.5	3.57	4.96	4.88	5.03	5.27	5.75	4.14	5.3	6.22	5.22	6.03	5.82	6.36	5.87	4.03	6.67	6.74	5.9	5.66	6.79	5.58	5.98	3.54	5.18	5.29	6.69	5.6	4.89	4.69
1553103_at	7.47	7.2	7.33	7.07	6.88	7.24	6.94	7.68	6.84	7.02	7.45	6.82	7.2	7.2	7.39	6.71	7.25	7.43	7.59	7.14	7.05	7.86	7.36	7.3	6.81	6.87	7.73	6.92	6.88	7.21	6.95	7.79	7.79	7.62	8.26	7.64	7.37	7.4	7.7	7.93	7.84	7.9	7.39	7.85	7.9	7.82	7.83	7.72	7.43
1553105_s_at	9.31	9.28	9.44	9.38	8.06	8.57	8.89	10.08	10.26	10.28	9.2	9.13	9.95	9.52	9.88	9.93	9.63	10.14	10	8.93	9.53	9.12	8.79	8.32	8.65	9.63	8.33	8	9.26	8.77	7.88	8.63	8.67	8.39	8.02	8.2	6.3	8.37	7.53	8.6	9	8.56	9.78	9.18	10.06	8.83	9.82	9.14	9.17
1553106_at	4.16	5.2	4.99	4.3	4.2	4.63	4.65	3.79	4.64	4.41	4.75	3.54	4.78	4.3	4.68	4.04	4.65	5.43	5.65	5.27	5.98	5.2	5.68	5.96	5.42	4.22	5.28	4.44	4.22	5.16	5.1	6.95	7.31	6.8	7.46	7.36	7.01	6.61	7.02	6.16	6.62	6.9	6.12	5.08	5.33	5.35	5.66	5.69	5.73
1553107_s_at	6.83	6.54	6.58	5.55	6.72	6.5	6.59	5.37	5.56	5.48	5.67	5.74	5.48	5.32	5.22	5.73	5.56	5.42	5.41	5.93	6.15	5.59	5.99	6.26	6.16	5.95	6.03	5.35	5.51	5.95	6	6.97	7	6.89	6.95	6.85	6.94	6.62	7.46	7.45	7.49	7.69	6.26	6.34	5.88	5.76	5.91	5.83	5.83
1553108_at	4.22	4.5	4.45	4.11	4.39	4.69	4.72	5.38	5.32	5.64	5.81	4.94	5.51	5.2	5.48	5.07	5.37	5.91	6	4.94	5.13	5.24	5.28	5.19	5.39	4.76	4.43	4.4	4.91	4.85	4.9	4.24	5.29	4.71	5.38	5.25	4.64	4.55	4.82	4.73	4.83	5.45	5.7	5.19	5.32	5.05	5.8	5.51	5.67
1553111_a_at	4.76	4.86	5.14	5.56	4.55	5.05	5.31	4.96	4.94	4.74	6.03	4.67	5.51	5.09	5.67	4.73	5.51	5.85	6.1	5.25	5.19	5.84	5.56	6.37	5.69	4.62	6.18	5.36	5.38	4.99	4.69	5.77	5.93	5.89	6.18	5.64	5.89	6.89	5.8	5.31	5.31	5.93	6.21	4.63	5.45	5.4	5.26	5.91	5.55
1553112_s_at	6.72	6.68	6.34	6.31	6.43	5.8	6.57	7.14	6.84	6.64	7.86	7.5	7.57	6.4	8.63	6.64	6.51	7.62	7.05	6.07	6.89	7.26	6.49	7.18	6.51	7.47	7.34	6.92	8.03	6.77	6.25	5.88	6.12	6.65	6.49	6.26	5.53	7.82	5.65	6.08	6.28	6.59	7.43	6.14	6.31	6.23	6.29	7.44	6.54
1553113_s_at	6.31	6.5	6.12	6.57	6.67	6.55	6.81	6.05	5.72	6.03	7.71	5.22	6.7	5.75	7.57	6.24	5.99	7.35	6.88	6.91	7.08	7.19	6.96	7.6	6.6	7.98	7.68	7.56	8.03	6.86	6.74	7.2	7.5	7.68	7.73	7.46	6.77	8.74	7.3	6.92	7.11	7.5	7.74	6.3	6.29	6.62	6.52	7.78	7.09
1553114_a_at	7.68	7.93	8.2	8.19	6.53	8.08	7.41	7.86	8.13	8.36	7.57	7.41	7.67	7.43	8.54	8.16	7.37	7.33	6.98	7.84	7.7	8.17	7.16	7.62	8.2	8.23	6.99	7.44	8.65	7.49	7.47	8.15	8.35	7.31	8.44	7.89	6.9	7.72	7.29	7.74	8.17	7.77	7.93	8.04	7.78	7.51	7.71	8.61	8.05
1553115_at	5.31	5.01	4.56	4.71	4.89	4.52	5.29	4.94	5.26	5.1	7.18	5.95	5.2	4.71	6.37	5.98	4.8	5.85	4.38	5.61	5.69	7.61	6.38	5.3	5.04	4.58	5.95	5.75	5.42	5.14	5.43	4.41	4.85	4.87	5.04	4.79	4.41	5.08	4.23	4.54	4.35	4.68	5.55	5.04	4.59	5.02	4.66	4.97	4.43
1553117_a_at	8.34	8.17	8.15	8.12	7.3	7.87	7.85	8.03	8.45	8.46	7.71	8.34	7.83	7.91	8.08	8.02	8.36	8.71	8.14	7.44	8.07	8.24	8.04	7.88	7.66	7.73	8.02	7.59	8.1	7.99	7.47	7.68	7.99	7.73	6.99	7.64	7.4	8.42	7.18	8.02	8.12	7.66	7.74	7.66	8.06	7.42	8.09	8.37	8.55
1553118_at	6.64	6.57	6.65	6.69	7.14	6.05	6.27	6.04	6.69	6.13	7.39	6.28	6.4	6.05	7.12	6.55	6.37	6.64	6.55	7.63	7.36	6.81	6.73	6.2	6.86	6.58	6.4	7.05	6.92	7.63	6.86	6.69	6.63	7.51	8	6.46	7	6.63	6.4	6.97	6.56	6.93	6.62	6.53	6.15	6.28	6.1	6.81	6.36
1553120_at	2.5	2.59	2.56	2.38	2.81	2.45	2.52	2.73	2.48	2.65	2.81	2.92	2.47	2.69	2.8	2.63	2.48	2.48	2.65	2.5	2.61	2.38	2.36	2.64	2.47	2.49	2.61	2.31	2.63	2.54	2.37	2.32	2.36	2.54	2.42	2.27	2.45	2.5	2.3	2.26	2.43	2.3	2.56	2.43	2.64	2.57	2.23	2.54	2.64
1553122_s_at	3.72	3.03	3.27	3.12	2.93	3.24	3.66	2.72	3.14	2.96	3.88	3.14	3.02	3.11	3.39	2.92	3.05	3.77	4.06	2.66	3.11	2.92	3.2	3.3	3.27	2.43	4.06	2.98	3.11	3.35	2.88	4.96	5.26	4.97	4.14	4.47	4.87	5.15	4.66	4.99	5.23	4.67	3.34	3.37	3.16	2.89	3.53	3.48	3.91
1553123_at	3.14	3.01	3.43	3.07	3.27	2.72	3.08	3.28	3	3.02	2.63	2.94	3.09	3.11	2.92	3.38	2.88	2.86	2.81	2.84	3.11	3.13	3.05	3.25	3.21	3.2	3.13	3.57	3.02	3.07	3.24	2.74	2.87	2.92	3.07	2.95	2.84	2.79	2.95	2.78	3.16	3.02	3.35	3.53	3.2	3.15	3.27	3.17	3.43
1553125_x_at	4.23	4.19	4.42	3.83	3.95	4.34	4.12	4.2	4.08	4.19	3.86	4.02	5.11	4.07	4.14	4.08	4.3	4.4	3.98	4.69	4.14	4.27	4.23	4.3	4.41	4.03	4.2	4.21	4.17	3.87	4.27	4.19	3.94	4.29	3.91	3.83	3.79	3.89	4.04	3.69	3.86	3.89	4.58	4.3	4.27	4.41	4.13	4.47	4.34
1553126_a_at	2.43	2.34	2.52	2.31	2.45	2.3	2.37	2.27	2.19	2.13	2.23	2.35	2.23	2.35	2.44	2.37	2.22	2.54	2.52	2.61	2.05	2.15	2.19	2.24	2.24	2.31	2.18	2.29	2.11	2.3	2.51	2.16	2.39	2.34	2.43	2.02	2.18	2.24	2.34	2.38	2.41	2.33	2.32	2.35	2.38	2.17	2.07	2.2	2.64
1553127_a_at	2.79	2.91	2.75	2.68	2.71	2.8	2.83	2.63	3.1	2.99	2.81	3.22	3.42	2.86	3.24	2.65	2.72	2.91	2.57	2.72	2.99	2.75	2.98	2.96	2.92	2.8	2.81	3.05	2.81	2.94	2.86	2.53	2.77	2.99	3.04	3.07	2.9	2.59	2.78	2.88	2.99	2.83	2.92	3.44	2.72	2.8	2.92	2.96	3.01
1553129_at	2.5	2.21	2.6	2.32	2.48	2.32	2.43	2.62	2.29	2.61	2.06	2.29	2.25	2.56	2.28	2.64	2.63	2.65	2.91	2.42	2.23	2.41	2.57	2.56	2.43	2.39	2.73	2.46	2.28	2.22	2.44	2.78	2.93	2.39	2.54	2.57	2.71	2.49	3.12	2.83	2.59	2.56	2.87	2.78	2.58	2.8	2.62	2.32	2.42
1553130_at	6.02	5.71	5.76	5.86	5.87	6.09	6.43	6.53	6.63	6.88	6.53	6.88	6.8	6.72	6.37	7	6.43	6.46	6.18	6.65	6.79	6.71	6.47	6.69	6.68	6.64	6.73	6.64	6.68	6.3	6.5	5.53	5.47	5.69	5.94	5.72	5.5	5.86	5.56	5.59	5.78	5.51	6.38	6.3	6.43	6.38	6.2	6.31	6.23
1553131_a_at	4.93	4.65	4.88	4.78	5.32	4.75	4.92	5.05	5.48	4.92	5.51	5	4.56	4.76	5.05	5.03	4.66	4.2	4.56	5.13	5.13	5.26	5.38	5.77	5.16	5.47	5.45	5.35	5.27	4.99	4.76	5.26	4.9	5.5	5.41	5.1	4.97	5	5.14	5.18	5.04	4.88	4.9	4.97	4.97	4.76	4.76	4.81	4.73
1553132_a_at	7.07	7.71	7.45	7.86	6.66	7.48	7.62	7.52	8.1	7.64	6.91	6.82	6.68	7.19	7.09	8.42	7.9	8.02	7.89	7.88	8.83	8.46	7.65	7.12	6.53	7.8	7.15	6.71	7.95	6.97	6.96	7.26	9.27	7.98	9.06	9.08	7.89	7.06	6.84	8.38	8.79	8.35	7.2	8.54	8.07	8.32	7.81	8.23	9.6
1553133_at	4.72	4.95	4.68	4.51	5.08	4.75	5.19	4.49	4.49	4.26	5.11	4.34	4.27	4.1	5.14	4.57	4.59	4.83	4.61	3.95	5.3	4.85	4.72	4.57	4.69	3.51	4.05	4.51	4.96	4.55	4.73	4.62	4.89	4.78	4.96	5.46	7.05	4.84	5.89	4.56	4.46	4.88	4.09	4.15	4.41	5.01	4.48	4.59	4.46
1553134_s_at	2.53	2.81	2.39	2.33	2.58	2.59	2.44	2.24	2.53	2.4	2.47	2.39	2.47	2.41	2.46	2.6	2.44	2.35	2.52	2.36	2.39	2.47	2.36	2.69	2.41	2.57	2.33	2.46	2.5	2.33	2.25	2.38	2.38	2.62	2.46	2.53	2.96	2.41	2.44	2.1	2.18	2.34	2.41	2.28	2.39	2.33	2.3	2.31	2.55
1553136_at	5.85	5.95	5.79	6.11	5.46	6.23	5.67	6.02	5.88	6	5.61	5.65	5.39	5.68	5.95	5.71	5.83	5.57	5.8	5.87	5.79	5.76	6.1	6.11	5.81	6.03	6.13	6.21	5.88	5.77	5.84	6.17	6.06	5.8	6.33	6.14	5.94	5.98	5.89	5.91	6.06	5.74	5.68	6.08	5.62	5.86	5.7	5.78	5.74
1553137_s_at	2.72	2.69	2.32	2.6	2.74	2.73	2.6	3.05	3.24	2.98	3.33	3.18	3.75	3.21	3.68	3.41	3.56	3.58	2.75	3.23	3.05	3.53	3.29	3.82	3.21	3.87	3.53	3.4	3.09	2.8	3.17	2.67	2.63	2.87	3.19	2.87	2.7	2.62	2.75	2.65	2.33	2.51	2.93	3.07	2.79	3.5	3.12	3	3.32
1553138_a_at	3.37	2.92	3.09	2.7	3.26	2.82	3.06	2.79	2.39	2.99	2.34	2.7	3.39	2.8	2.69	2.79	2.91	3.03	2.68	2.72	2.81	2.71	2.84	2.92	2.88	2.8	2.69	2.72	2.86	2.82	3	2.77	2.4	2.84	2.75	2.93	2.76	2.89	2.87	3.21	2.72	2.74	2.81	3.24	2.79	3.06	2.64	2.89	2.61
1553139_s_at	4.15	4.11	3.98	4.32	4.23	4.15	4.3	5.98	5.84	5.02	6.42	5.59	6.05	5.15	6	5.68	5.27	5.28	4.97	4.37	5.08	4.66	5.48	5.34	4.73	4.9	5.39	5.1	5.25	5.06	4.63	3.74	4.19	3.78	3.8	4.05	3.97	4.4	3.94	4.08	3.83	4.18	4.16	4.6	4.58	4.63	4.46	5.09	4.76
1553140_at	2.98	3.06	3.36	2.93	3.04	2.88	3.36	3.22	3.07	3.19	3.52	2.93	3.68	2.97	3.32	2.81	3.28	3.27	3.48	3.06	3.24	3.33	3.09	3.19	3.1	3	2.92	2.95	2.69	3.24	3.17	2.88	2.94	3.26	2.78	3.04	3.44	3.23	3.2	3.04	3.16	2.92	3.13	3.26	3.28	3.1	3.29	3.59	2.97
1553141_at	3.52	3.7	3.56	3.84	3.51	4.2	4.59	3.65	4.58	4.8	4.36	3.87	4.99	4.16	4.86	4.64	4.43	4.65	5.33	4.26	3.9	4.52	4.9	4.18	4.74	4.23	4.69	4.1	4.69	3.79	3.82	3.8	4.51	3.85	3.72	3.37	4.03	5.67	3.51	4.58	4.96	4.65	4.75	4.48	4.37	4.05	4.58	4.88	4.88
1553142_at	2.56	3.59	3.34	3.31	3.14	3.87	4.12	3.12	4.21	3.61	3.07	2.43	3.17	3.28	3.45	3.05	3.54	3.18	3.93	2.72	3.4	3.76	3.61	2.86	4.02	3.26	2.73	3.25	4.07	2.63	3.08	3.31	3.87	3.71	3.6	3.69	3.2	4.99	4.12	3.85	4.35	3.6	3.63	3.8	3.28	3.19	3.35	3.4	4.5
1553145_at	4.93	5.38	5.99	5.55	5.1	6.04	5.02	6.62	6.55	7.27	6.92	5.63	6.41	6.77	5.97	5.47	7.23	5.76	5.54	5.88	5.93	6.11	6.41	5.04	6.71	6.79	6.38	4.86	6.23	5.69	4.65	7.79	6.8	7.1	5.07	6.29	6.45	6.83	6.57	7.17	6.75	6.06	5.32	6.17	7.11	6.28	6.92	5.72	6.11
1553146_at	2.43	2.31	2.03	2.44	2.57	2.61	2.36	2.41	2.62	3.04	2.11	2.68	2.51	2.47	2.52	2.97	2.28	2.26	2.26	2.97	2.69	2.71	2.71	2.57	2.78	2.71	2.93	2.53	2.59	2.66	2.76	2.54	2.1	2.43	2.46	2.35	2.47	2.2	2.06	2.4	2.33	2.32	2.53	2.45	2.5	2.73	2.5	2.56	2.47
1553147_at	2.38	2.48	2.49	2.3	2.32	2.44	2.42	2.81	2.96	2.88	2.69	3	2.87	2.38	2.57	2.85	2.83	2.47	2.52	2.86	2.58	2.47	2.56	2.53	2.73	2.7	2.57	2.59	2.48	2.68	2.55	2.32	2.55	2.33	2.53	2.39	2.36	2.32	2.34	2.31	2.44	2.2	2.51	2.6	2.48	2.29	2.58	2.6	2.48
1553148_a_at	4.71	4.88	4.67	5.15	4.44	4.82	4.7	5.64	5.79	6.21	6.14	4.73	5.48	5.22	5.72	4.71	5.54	7.13	6.16	4.75	4.59	4.61	4.29	4.26	4.83	4.89	5.53	4.19	4.81	4.3	4.09	5.26	5.34	5.42	5.08	5.24	4.44	5.63	4.75	5.38	5.98	5.73	5.69	4.71	5.91	4.58	6	6.04	5.65
1553150_at	3.34	2.94	2.9	2.9	3.02	2.57	3.11	4.1	4.79	4.15	3.74	4.68	4.64	3.55	5.01	3.58	3.91	5.33	4.17	3.56	3.82	3.9	3.7	3.77	3.6	3.33	3.42	4.42	3.89	3.83	3.59	2.59	2.73	2.59	2.62	2.4	2.82	3.41	2.47	2.63	2.57	2.54	3.82	3.44	3.58	3.06	3.22	4.11	4.31
1553151_at	3.86	4.79	4.09	5.43	3.97	4.78	5.53	3.83	3.91	5.1	3.06	2.79	2.99	3.83	3.32	3.45	4.13	3.27	3.61	3.85	3.41	2.76	3.4	3.39	2.9	3.17	3.39	3.28	3.85	3.51	3.39	3.6	3.91	3.73	3.4	3.08	3.32	3.98	3.23	3.05	3.88	3.43	3.29	4.11	3.6	3.33	4.1	3.47	3.81
1553153_at	5.75	6.7	6.01	7.28	6.26	7.07	6.71	5.04	5.19	6.26	5.2	4.95	4.94	5.42	4.83	5.43	5.16	5.22	5.43	5.3	4.76	4.78	5.66	5.27	4.93	5.59	4.74	5.03	5.18	4.85	4.83	5.6	5.8	5.26	4.98	4.84	5.19	6.18	5.5	5.23	5.61	5.36	4.93	5.46	5.42	5.31	5.53	5.19	5.4
1553155_x_at	4.1	5.39	4.92	6	4.86	5.79	5.32	3.87	3.7	4.43	3.81	3.73	3.54	4.86	3.62	4.38	4.1	3.91	4.18	3.98	3.73	3.62	4.23	3.92	3.81	3.81	3.82	3.83	4.05	4.16	3.54	4.46	4.41	3.92	3.72	3.52	4.13	4.68	4.31	3.93	4.43	4.07	3.77	4.34	4.21	4.1	4.52	4.01	4.31
1553156_at	4.54	4.49	4.52	4.31	4.59	4.14	4.16	4.29	4.36	4.3	4.24	4.46	4.45	4.07	4.19	4.19	3.92	4.1	4.46	4.35	4.24	4.56	4.68	4.91	4.31	4.15	4.13	4.75	4.79	4.59	5	4.29	4.01	4.59	4.26	4.19	4.48	4.46	4.26	4.09	4.1	4.09	4.42	4.73	4.3	4.44	4.36	4.6	4.64
1553157_at	4.12	3.93	4.69	3.44	4.04	4.17	3.32	4.04	3.19	3.4	3.74	4.01	3.71	3.53	3.68	3.83	3.58	3.92	3.49	3.54	4.07	3.49	3.73	4.22	3.83	3.85	3.61	4.01	3.54	3.76	3.69	3.64	3.4	3.52	4.07	4.05	3.62	3.79	3.51	3.44	3.53	3.44	3.77	4.18	3.88	3.71	3.81	3.87	3.55
1553158_at	5.56	5.97	5.51	5.55	5.54	5.05	5.62	4.75	5.46	4.71	5.16	4.77	5.93	5.68	5.82	5.36	5.33	5.86	5.53	5.28	5.28	5.88	6.24	5.25	5.92	5.23	5.37	5.86	5.81	5.39	6.04	4.28	5.18	5.85	4.81	5.28	6.48	5.74	5.58	5.15	4.91	5.28	4.75	5.28	5.03	5.91	5.14	5.62	5.75
1553159_at	4.08	4.48	4.17	4.46	4.3	4.39	4.46	4.16	4.14	4.37	4.38	4.22	4.24	4.44	4.44	4.59	4.02	4.05	4.17	4.66	4.39	4.96	4.5	5.16	4.48	4.76	4.55	5.04	4.69	4.45	4.54	3.78	3.94	4.17	4.42	3.91	3.79	4.04	3.78	3.95	3.82	3.63	4.45	4.32	4.19	4.16	4.16	4.48	4.34
1553162_x_at	4.84	4.84	4.73	5.17	4.92	4.79	4.37	4.67	5.12	5.32	4.9	5.22	5.37	5.28	5.52	5.23	4.99	4.92	4.68	5.41	5.74	5.46	5.57	5.61	5.57	5.53	5.44	4.78	5.44	5.37	5.5	5.11	5.06	5.14	5.46	5.22	5.06	5.53	5.07	4.98	5.34	5.02	5.5	5.49	5.31	5.4	5.28	5.16	5.62
1553163_at	4.78	4.71	4.83	4.86	4.91	4.86	4.92	5.27	5.52	5.46	5.85	5.78	5.19	5.3	5.03	5.58	5.06	4.9	5.18	5.22	5.01	5.35	5.6	5.66	5.23	5.56	5.71	5.73	5.3	5.03	5.11	4.83	4.57	4.66	4.77	4.79	4.83	4.8	4.61	4.66	4.73	4.69	5.33	5.09	5.11	5	4.99	5.43	4.89
1553165_at	3.64	3.68	4.02	3.68	3.68	3.3	3.63	4.93	4.88	5.29	4.45	4.28	4.66	5.38	3.45	4.03	5.3	4.75	5.06	3.99	4.22	4.6	4.37	4.48	4.44	4.56	4.43	4.17	4.76	4.27	4.03	4.48	4.38	4.28	3.24	4.23	4.37	3.57	4.11	5.13	4.08	4.04	3.43	4.43	5.21	5.32	5.31	4.16	4.73
1553166_at	5.67	5.09	5.19	5.03	5.47	4.89	5.07	5.32	5.29	5.15	5	5.08	5.21	5.09	5.58	5.21	5.04	5.16	5.29	5.11	5.28	5.2	5.92	5.7	5.16	5.3	5.17	5.44	5.61	5.16	5.16	5.11	5.01	4.73	4.87	4.67	4.76	5.32	4.82	5.16	4.72	5.07	5.33	5.36	4.93	4.89	4.86	5.72	5.17
1553167_a_at	4.9	4.87	5	4.39	4.29	4.8	4.89	4.29	4.42	4.26	4.74	3.55	3.58	4.43	5.48	4.12	4.07	4.76	4.88	4.8	3.69	4.52	4.04	4.26	4.83	4.02	3.36	4.02	4.63	4.13	5.4	4.91	5.54	4.34	4.64	4.73	4.25	5.75	4.1	4.84	5.13	4.89	5.58	4.54	4.86	4.69	4.59	5.53	5.33
1553168_at	4.23	4.35	4.23	4.41	4.45	4.11	4.26	4.73	4.57	4.43	4.05	5.34	4.48	4.52	4.54	4.99	4.24	4.13	3.82	4.62	4.78	4.72	4.68	4.4	4.81	4.61	5	5.05	4.48	4.33	4.32	4.14	4.05	4.21	4.34	4.25	4.1	4.24	4.18	4.18	4.27	4.37	4.47	4.64	4.1	4.27	4.41	4.78	4.31
1553169_at	4.49	3.86	4.15	4.49	4.35	3.81	4.02	4.52	3.64	4.31	3.96	4.26	3.59	4.05	4.2	4.58	3.94	4.41	3.72	4.36	4.5	4.33	4.66	4.7	4.41	4.68	7.93	4.64	5.06	4.25	4.41	4.38	4.25	4.5	4.73	4.23	4.26	4.38	3.9	4.09	4.03	4.37	4.01	3.98	3.95	3.86	3.9	4.14	3.95
1553171_x_at	3.58	2.77	2.66	2.76	2.8	2.47	2.75	2.74	2.81	2.91	2.8	3.13	2.62	2.53	3.05	3.46	2.91	3.66	2.77	3.23	3.16	2.55	3.02	3.18	2.48	2.98	7.21	3.23	2.96	2.6	2.6	2.67	3.07	2.64	3.11	2.63	2.83	3.05	2.8	2.55	2.51	2.73	2.58	2.77	2.79	2.46	2.62	2.61	2.51
1553172_at	6.44	6.38	6.28	6.89	6.37	6.41	6.57	5.64	4.8	5.35	5.74	5.84	6.22	5.41	6.18	6.19	5.8	6.55	5.83	6.13	6.37	5.87	6.42	6.91	6.13	6.47	6.67	6.09	5.91	6.34	6.13	6.5	6.84	6.47	6.27	6.43	6.13	6.41	6.69	6.18	6.39	6.66	6.23	5.58	5.44	5.42	5.72	6.18	6.12
1553174_at	5.14	5.02	5.28	5.01	5.6	5.14	5.64	5.24	5.1	5.36	5.44	5.95	4.89	4.87	5.19	5.37	4.66	4.65	4.78	5.19	5.56	5.31	5.31	5.45	5.44	5.04	5.55	5.02	5.24	5.09	5.16	4.96	4.82	5.03	5.49	5.14	4.91	4.83	4.88	4.7	4.83	5.06	5.24	5.51	5.03	5.08	5	5.33	5.16
1553175_s_at	3.27	3.21	4	3.45	3.19	3.85	3.89	3.09	3.67	3.82	3.06	3.52	3.34	3.96	3.44	3.88	3.86	4.22	3.74	3.82	3.46	3.48	3.16	3.58	3.69	3.71	3.19	3.52	3.71	3.06	3.2	4.05	3.53	3.3	3.56	3.51	4.1	2.93	3.26	3.32	3.73	3.38	3.46	3.74	4.2	3.14	4.12	3.6	4.44
1553176_at	2.83	3.06	2.98	3.29	3.18	2.94	3.12	3.24	3.25	3.05	2.97	3.08	3.21	3.01	2.85	3.29	2.99	3.21	3.18	3.32	3.17	2.88	2.8	3.07	2.95	3.13	3.05	3.24	2.96	2.79	2.84	2.97	2.85	2.88	2.92	2.87	2.9	2.95	2.85	3.02	2.9	2.61	2.87	2.88	3.16	2.82	2.86	2.95	2.93
1553177_at	3.42	4.23	4.53	4.49	3.99	3.98	4.58	3.5	3.49	3.14	3.29	4.1	3.37	4.04	3.33	3.77	3.14	4.19	3.6	3.75	2.91	3.24	3.85	3.53	3.49	3.56	3.12	3.22	3.15	3.09	3.4	4.22	4.62	4.33	3.45	3.91	3.49	3.74	3.56	4.13	4.09	3.59	3.21	4.28	3.7	4.08	3.47	3.92	4.27
1553178_a_at	5.49	5.51	5.32	5.38	5.84	5.55	5.54	5.11	4.95	5.43	5.12	5.54	5.09	4.94	5.1	5.47	5.02	4.92	4.89	5.54	5.71	5.56	5.36	5.53	5.46	5.21	5.48	5.91	5.37	5.31	5.32	5.1	5.19	5.4	5.57	5.24	4.93	5.14	5.25	5.08	5.07	5.27	5.36	5.23	5.18	5.19	4.97	5.39	5.23
1553179_at	3.08	3.53	3.05	3.36	3.2	3.38	3.27	3.09	3.23	2.98	2.75	2.72	3.07	3.42	3.1	3	2.96	2.87	2.8	3.14	3.21	2.85	3.16	3.1	3.03	2.86	2.87	3.4	3.07	3.06	3.1	3.05	3.08	3.11	3.27	3.02	3.11	2.88	2.87	2.93	3	2.95	2.95	3.45	3	3.2	3.26	3.03	3.18
1553180_at	2.06	2.15	2.06	2.08	2.04	2.16	2.12	2.3	2.05	2.24	2.33	2.14	2.33	2.27	2.16	2.16	2.37	2.32	2	2.03	2.14	2.29	2.21	2.23	2.27	2.44	2.08	2.25	2.16	2.16	2.16	2.21	2.26	2.11	2.08	2.1	2.08	2.13	1.98	2.12	2.06	2.07	2.12	1.96	2.18	2.23	2.19	2.13	2.29
1553181_at	4.65	4.72	4.55	4.71	4.88	4.78	4.93	4.74	4.7	4.79	4.66	5.21	4.92	4.98	4.72	4.98	4.82	4.68	5.03	5.21	5.1	5.21	5.33	5.23	5.01	5.12	4.94	5.28	4.83	4.65	5.14	4.73	4.84	5.15	4.85	4.91	4.79	4.81	4.46	4.76	5.2	4.72	5.13	4.96	4.78	4.65	4.94	5.16	4.91
1553183_at	2.88	2.66	2.78	2.8	2.69	2.7	2.69	2.68	2.56	2.73	2.97	3.06	2.7	2.8	2.56	2.75	2.3	2.94	2.63	2.66	2.4	2.71	3.02	2.68	2.41	2.6	2.85	2.82	2.88	2.73	2.9	2.91	2.45	2.34	2.64	2.76	2.73	2.81	2.67	2.41	2.55	2.45	3.51	2.7	2.54	2.48	2.77	2.68	2.75
1553185_at	8.99	8.32	8.64	7.46	8.47	8.55	8.67	10.21	9.96	9.64	10.06	9.44	9.51	9.78	9.88	9.47	9.58	8.87	8.71	8.78	9.74	10.22	9.69	8.9	9.37	9.54	10.51	8.24	9.69	9.36	8.19	10.56	10.29	9.8	10.63	10.13	10.68	10.27	10.71	11.1	10.46	10.23	9.61	9.43	10.17	9.4	9.82	8.94	9.78
1553186_x_at	8.45	8	8.13	6.85	8.12	8.04	8.1	9.62	9.53	8.91	9.54	9.16	9.02	9.33	9.32	9.03	9.14	8.3	8.15	8.26	9.34	9.84	9.24	8.35	8.92	9.44	10.02	7.83	9.17	8.87	7.73	10.13	9.95	9.46	10	9.6	10.15	9.65	10.37	10.58	10.09	9.79	9.11	9.12	9.57	8.88	9.43	8.37	9.37
1553188_s_at	3.66	3.87	3.79	3.63	3.63	3.79	3.83	4.03	3.69	3.78	3.94	4.13	3.94	3.89	3.91	3.49	3.61	4.27	4.08	4.13	3.72	3.69	4.11	3.96	3.39	3.63	3.77	4.29	3.25	3.44	3.93	3.58	3.53	3.64	3.72	3.69	3.86	3.92	3.58	3.7	3.79	3.5	3.99	3.74	3.8	3.89	4.14	3.64	4
1553190_s_at	5.23	5	4.88	4.91	4.84	4.84	5.22	5.28	5.09	5.43	5	5.49	5.03	5.42	5.1	5.56	5.01	4.74	4.81	5.18	5.41	5.28	5.03	5.05	4.74	4.85	5.14	5.21	5.16	4.9	5.42	5.02	4.78	4.71	4.86	4.28	4.65	4.83	4.3	4.88	4.71	4.88	4.93	5.24	4.98	5.2	4.92	5.18	4.95
1553191_at	2.5	2.37	2.43	2.16	2.42	2.51	2.75	2.77	2.37	2.5	2.94	2.61	2.3	2.3	2.8	2.43	2.22	2.41	2.34	2.4	2.29	2.41	2.13	2.58	2.43	2.08	2.39	2.27	2.3	2.48	2.43	2.19	2.47	2.09	2.34	2.31	2.54	2.43	2.47	2.38	2.41	2.47	2.65	2.47	2.43	2.69	2.51	2.43	2.58
1553192_at	2.28	2.86	2.66	2.38	2.52	2.64	2.58	3.08	2.76	2.72	2.82	2.62	2.91	3.17	2.98	2.62	3.12	3.13	2.69	2.76	2.64	3.32	3.15	3.29	2.97	3.3	2.99	2.48	2.54	3.39	2.9	3.17	3.42	3.03	4.04	3.17	3.23	3.16	2.97	3.62	3.09	3.01	2.8	2.86	2.87	2.99	3.12	2.84	2.76
1553193_at	2.26	2.72	2.44	2.23	2.3	2.66	2.71	2.11	2.4	2.35	2.1	2.35	2.25	2.35	2.24	2.14	2.64	2.48	2.54	2.41	2.23	2.26	2.54	3.13	2.32	2.61	2.12	2.28	2.22	2.33	2.2	3.3	2.76	3.04	3.8	3.11	2.9	2.69	2.75	3.24	2.76	3.13	2.3	2.25	2.56	2.59	2.72	2.56	2.22
1553194_at	3.39	3.3	3	3.56	3.1	3.38	3.1	3.66	3.57	3.94	3.32	3.7	3.11	3.8	3.46	3.72	4.01	3.32	3.44	3.42	3.58	3.22	3.44	3.46	3.13	3.27	3.01	3.67	3.54	3.37	3.48	3.46	3.34	2.97	3.28	2.99	4.02	3.09	3.69	3.25	3.62	3.19	3.15	3.5	3.68	3.07	3.84	3.4	3.62
1553196_a_at	3.44	3.89	3.47	3.94	3.37	3.49	3.48	3.65	3.49	3.77	3.59	4.25	3.51	4.15	3.39	3.98	3.75	3.5	3.89	3.92	3.52	3.93	4	3.87	3.58	4.25	3.85	4.12	3.68	3.5	3.62	3.74	3.5	3.68	3.47	3.51	3.41	3.16	3.44	3.68	3.35	3.48	3.35	3.7	3.63	4.48	3.57	3.86	3.59
1553197_at	2.61	2.4	2.88	2.62	2.73	2.64	2.69	2.66	2.4	2.53	2.54	2.89	2.72	2.49	2.73	3.34	2.36	2.43	2.47	2.67	2.59	2.83	2.51	2.51	2.7	2.57	2.43	2.35	2.53	2.48	2.65	2.48	2.59	2.55	2.49	2.42	2.47	2.51	2.27	2.49	2.38	2.5	2.51	2.76	2.34	2.6	2.55	2.73	2.47
1553199_at	2.41	2.56	2.57	2.46	2.46	2.29	2.46	2.58	2.35	2.16	2.65	2.58	2.29	2.25	2.24	2.25	2.25	2.72	2.06	2.39	2.25	2.22	2.29	2.19	2.16	2.27	2.16	2.15	2.01	2.19	2.34	2.48	2.48	2.64	2.48	2.57	2.52	2.37	2.34	2.35	2.24	2.64	2.73	2.37	2.43	2.4	2.64	2.58	2.74
1553202_at	3.29	3.09	3.23	3.08	2.5	3.06	3.64	3.87	2.65	2.75	3.79	3.66	2.88	2.94	3.23	2.57	2.96	3.53	3.2	2.94	3.13	2.72	3.34	3.09	2.78	2.83	3.24	3.05	2.52	2.82	2.86	3.03	2.93	2.63	2.83	3.41	2.48	3.52	2.77	3.04	2.63	2.9	3.34	2.72	2.92	2.61	3.02	3.06	2.85
1553204_at	4.74	4.59	4.31	4.34	4.41	4.71	4.42	4.79	4.45	4.58	4.24	4.58	4.51	4.53	4.01	4.5	4.66	4.2	4.09	4.67	4.44	4.72	4.74	4.64	5.02	4.73	4.57	5.14	4.63	4.33	4.49	4.19	4.35	4.48	4.32	4.37	5.11	4.23	4.17	4.18	3.86	4.33	4.29	4.56	4.24	4.42	4.57	4.91	4.25
1553205_at	5.45	5.31	5.17	5.14	5.36	5.45	5.19	5.87	5.68	5.79	5.56	6.02	5.32	5.9	5.73	6.43	5.42	5.5	5.78	5.95	5.98	6.15	5.95	6.43	5.67	5.66	6.05	6.02	5.87	5.83	5.84	5.4	5.39	5.46	5.7	5.31	5.27	5.01	5.53	5.18	5.1	5.19	5.76	5.89	5.45	5.72	5.62	5.83	5.5
1553207_at	4.65	4.7	4.45	4.6	4.71	4.61	4.7	4.79	4.55	5.1	4.59	4.57	4.55	4.61	4.69	4.85	4.57	4.68	4.65	4.8	4.66	4.97	4.58	4.88	4.85	4.75	4.85	4.91	5.18	4.71	4.87	4.66	4.72	4.36	4.97	4.46	4.66	4.53	4.45	4.46	4.56	4.48	4.95	5.07	4.61	4.48	4.57	4.83	4.48
1553208_s_at	3.19	3.13	3.32	3.32	3.48	3.57	3.36	3.59	3.1	3.16	3.4	3.11	3.55	3.3	3.95	2.96	3.14	3.77	3.55	4.16	3.28	3.23	3.41	3.61	3.41	3.26	3.39	4.05	3.31	3.65	3.06	3.33	3.23	3.33	3.33	3.31	3.1	3.67	3.18	3.12	3.33	3.09	3.52	3.61	3.69	3.34	3.23	3.31	3.67
1553209_at	3.9	3.73	3.47	3.41	3.96	3.48	3.63	3.64	3.55	3.37	3.6	4.37	3.54	3.34	3.54	3.84	3.01	3.2	3.23	3.85	3.89	3.7	4.21	4.04	3.65	3.88	3.81	4.56	4.04	3.87	4.08	3.36	3.33	3.14	3.51	3.26	3.19	3.46	3.39	3.6	3.26	3.34	3.57	3.43	3.57	3.58	2.92	3.75	3.41
1553211_at	3.58	3.89	3.52	3.88	3.33	3.85	3.51	3.25	3.68	3.75	3.92	3.68	3.43	3.63	3.3	3.21	2.95	3.07	3.58	3.55	3.45	3.46	3.45	3.61	3.59	3.26	3.34	3.38	3.35	3.23	3.62	3.34	3.35	3.76	3.65	3.37	3.2	3.44	3.92	3.54	3.43	3.5	3.24	3.68	3.43	3	3.47	3.33	6.4
1553212_at	4.36	4.13	4.68	4.15	4.22	4.49	4.57	4.26	3.77	3.75	3.94	4.39	3.87	4.1	3.53	4.61	3.85	3.76	4.03	4.16	4.06	3.89	4.15	4.1	3.91	4.11	3.39	4.19	4.13	3.68	4.04	4	4.02	4.29	4.23	3.99	4.22	3.98	4.07	3.91	4	4.02	4.24	4.4	3.76	4.59	4.23	4.14	4.24
1553213_a_at	3.11	2.92	3.16	3.12	3.3	2.91	2.84	2.95	2.91	2.85	2.67	3.37	2.65	2.64	2.83	3.19	2.63	2.61	2.52	2.93	3.17	2.88	2.91	3.37	3.19	3.07	3.05	3.12	3.04	2.93	2.95	2.77	2.7	2.6	2.88	2.68	2.81	2.63	2.66	2.88	2.84	2.95	2.87	2.82	2.64	2.94	3.07	2.85	2.89
1553214_a_at	2.15	1.99	2.07	2.03	1.98	2.1	2.17	2.31	2.3	2.26	2.69	2.27	2.06	2.1	2.17	2.06	2.3	2.06	1.97	2.17	2.2	2.05	2.09	2.14	2.31	2.25	2.13	2.39	2.4	2.14	2.19	2.21	2.21	2.43	2.14	2.09	2.32	2.04	2.1	2.08	2.21	2.13	2.28	2.18	2.2	2.09	2.24	2.14	2.37
1553215_s_at	3.1	2.97	3.25	3.28	3.11	2.56	2.99	3.52	3.72	4.08	3.53	3.89	3.23	3.56	3.61	3.52	3.55	3.22	3.06	3.9	3.69	3.59	3.4	3.45	3.66	3.62	3.57	3.93	4	3.57	3.71	3.37	3.2	3.41	3.4	3.34	3.29	3.41	3.32	2.93	3.07	3.14	3.61	3.47	3.28	3.21	3.37	3.43	3.35
1553216_at	3.87	4.38	3.92	3.78	4.07	4.23	4.17	4.67	4.28	4.4	4.24	4.56	4.31	4.25	4.51	4.43	4.43	4.91	4.88	3.98	3.25	3.71	4.49	4.46	3.21	3.87	3.87	4.14	3.87	3.6	3.84	4.19	4.17	4.42	4.37	4.14	3.91	4.56	3.62	3.84	4.23	4.24	4.61	3.78	4.45	3.86	4.52	4	5.07
1553217_s_at	3.79	3.6	3.8	3.44	3.63	3.82	3.84	3.73	3.62	4.04	3.52	3.67	3.53	3.68	3.99	3.57	3.59	4.07	3.93	3.42	3.09	2.96	3.48	3.87	2.93	3.23	3.38	3.92	3.56	3.56	3.86	3.74	3.52	4.06	4.05	3.6	3.43	3.61	3.85	3.9	4.04	3.72	3.82	3.46	3.59	3.75	3.74	3.74	4.12
1553218_a_at	6.25	7.04	7.21	7.11	7.47	7.26	7.11	6.94	7.31	7.09	7.43	6.89	6.88	7.63	6.81	6.51	7.41	6.72	6.99	6.54	6.57	6.22	6.58	5.98	6.37	6.45	6.42	7.36	6.01	6.46	6.51	7.31	6.78	7.3	6.68	7.12	7.24	6.72	7.09	7.62	7.18	6.85	7.02	6.58	6.92	6.96	7.29	6.42	7.52
1553219_a_at	3.48	3.31	2.92	4.34	4.13	3.05	3.28	5.13	4.81	4.54	5.81	5.71	5.28	4.07	5.41	4.73	4.25	4.71	4.59	4.01	4.51	4.55	4.93	4.99	4.38	4.1	5.21	5.52	4.34	4.37	4.58	3.07	3.14	3.93	3.71	3.14	3.09	4.23	3.49	3.51	3.13	3.64	5.35	4.86	4.79	4.13	5.15	4.95	6.97
1553220_at	4.6	5.4	5.57	5.38	4.53	5.38	5.09	4.44	4.07	4.53	4.04	4.04	4.61	4.61	4.88	4.3	4.37	5.29	4.48	4.78	4.26	4.04	4.19	4.31	5.38	4.4	5.03	4.58	4.13	4.49	3.92	5.32	4.85	4.53	5.6	4.62	4.41	5.18	4.18	5.08	5.42	5.72	5.15	4.85	4.87	4.76	4.97	5.29	5.6
1553221_at	4.35	4.86	4.65	4.72	4.61	4.66	5.05	3.98	4.25	4.81	4.06	4.43	4.63	4.47	3.97	4.6	4.64	4.8	4.98	4.87	4.3	4.37	4.94	4.69	4.89	4.42	4.46	4.29	4.74	4.8	4.25	4.41	4.68	3.91	5.16	4.24	4.9	4.47	4.72	4.48	4.24	4.55	4.63	4.28	4.1	4.36	4.46	4.26	4.06
1553222_at	6.68	6.94	7.01	6.85	6.95	6.93	6.67	6.61	6.63	6.71	6.68	6.93	6.57	6.7	6.48	7.18	6.53	6.39	6.5	6.94	7.01	7	7.18	7.33	6.9	6.94	7.08	7.14	6.77	6.67	6.84	6.53	6.61	6.71	6.67	6.58	6.41	6.86	6.35	6.59	6.68	6.25	6.9	6.66	6.71	6.55	6.64	6.58	6.39
1553224_at	3.79	3.45	3.93	2.86	3.83	3.82	3.92	4.75	4.8	4.68	4.94	5.45	3.97	4.11	5.18	4.39	4.25	4.72	4.09	4.06	4.16	4.29	4.09	4.08	4.43	4.89	4.53	3.95	4.94	4.75	3.51	4.16	4.88	3.9	4.3	4.19	3.9	3.97	4.68	4.14	4.03	4.22	4.7	4.85	4.59	3.97	4.26	4.99	4.08
1553225_s_at	4.96	5.17	5.41	5.05	5.46	4.9	5.25	5.46	5.62	5.43	5.51	5.93	5.67	5.68	5.45	5.04	5.61	5.47	5.69	5.01	4.85	4.75	5.15	5.45	4.86	5.45	4.89	5.13	5.35	4.47	5.59	4.92	5.4	5.17	5.13	5.34	4.87	5.42	4.94	5.17	5.45	4.9	4.89	4.5	5.48	5.21	5.55	5.89	6.38
1553226_at	3.15	2.97	2.88	3.23	3.24	3.19	3.4	3.22	3.52	3.22	3.19	3.09	3.07	3.48	3.24	3.59	3.44	3.07	3.5	3.78	3.32	3.21	3.82	3.57	3.34	3.45	3.31	3.54	3.49	3.21	3.36	3.02	3.19	2.95	3.05	2.91	2.93	3.07	3.18	3.23	3.04	3.11	3.16	3.24	3.27	3.14	3	3.38	3.21
1553227_s_at	5.02	5.39	5.75	5.75	5.4	5.9	5.79	5.49	5.29	5.51	5	4.78	5.15	5.31	5.26	4.74	5.78	5.42	5.43	4.99	5.31	5.08	4.61	5.19	4.67	5.12	4.93	4.87	5.01	5	4.65	6.38	5.79	6.06	5.5	5.95	5.87	4.89	6.02	6.57	6.27	5.97	5.44	5.22	5.48	4.92	5.58	4.83	5.76
1553228_at	2.21	2.4	2.45	2.42	2.71	2.49	2.41	2.54	2.54	2.72	2.64	3.02	2.64	2.72	2.4	2.43	2.48	2.52	2.59	2.86	2.49	2.24	2.37	2.29	2.55	2.22	2.39	2.4	2.42	2.27	2.53	2.45	2.53	2.37	2.33	2.53	2.52	2.4	3.45	2.45	2.71	2.5	2.31	2.6	2.37	2.68	2.31	2.21	2.33
1553229_at	4.19	3.89	3.93	4.05	4.22	3.8	4.25	3.86	3.54	3.86	4.17	3.53	3.85	3.41	3.62	3.69	3.41	3.52	3.29	3.98	3.84	4.19	4.54	4.39	4.13	4.01	4.59	3.97	4.1	3.99	3.62	4.3	3.67	3.76	4.19	3.73	3.26	4	3.67	4.2	3.74	4.06	3.57	3.52	3.53	3.44	3.35	3.48	3.41
1553232_at	3.61	4.07	4.05	3.53	3.56	3.85	3.86	3.8	3.33	3.41	3.26	3.67	2.82	3.29	2.97	3.24	3.41	3.35	2.89	3.65	3.49	3.37	3.33	3.17	3.5	3.36	3.01	3.56	3.45	3.42	3.25	3.9	3.75	3.34	3.99	3.53	3.25	3.65	3.18	3.69	3.71	3.75	3.35	3.67	4.03	3.66	3.21	3.8	3.55
1553234_at	3.51	3.8	3.54	3.73	4.32	4.01	3.68	3.28	3.21	3.26	3.52	3.69	3.51	3.34	3.34	3.73	2.91	3.32	3.77	3.58	3.76	3.43	3.69	4.01	3.82	3.82	4.04	4.13	3.39	3.29	3.73	3.57	3.44	3.3	3.77	3.52	3.39	3.56	3.25	3.2	3.7	3.61	3.44	3.47	3.5	3.43	3.3	3.61	3.48
1553235_at	4.42	4.57	4.43	4.68	4.39	4.06	4.5	3.27	3.64	3.64	3.59	4.12	3.62	3.22	3.41	3.63	3.84	3.49	3.38	3.84	4.01	3.99	4.09	4.17	3.57	4.1	3.94	4.18	3.87	3.88	3.98	4.06	4.62	4.47	4.82	4.25	4.17	4.79	4.43	3.96	4.2	4.15	4.25	4.06	4.14	4.24	4.03	4.09	4.44
1553237_x_at	4.54	4.22	4.08	4.27	4.23	4.16	4.16	3.76	4.01	4.05	3.97	4.16	4.09	4.04	4.08	4.39	4.2	4.31	4.22	4.33	4.33	3.76	4.12	4.17	4.08	4.08	4.03	4.64	4.23	4.08	4.5	4.04	3.95	4.4	4.94	4.15	4.07	4.38	3.85	4.02	3.98	4.08	4.3	4.18	4.35	4.08	4.13	4.32	4.19
1553238_a_at	6.06	5.96	5.87	5.9	5.82	5.73	6.03	6.18	5.99	5.88	6.05	6.03	6.22	6	5.95	6.4	5.74	5.67	5.94	6.06	5.95	5.94	6.34	6.04	6.15	6.33	6.14	6.41	6.02	6.02	6.19	5.89	5.93	6.02	6.06	6.06	5.73	5.98	5.94	5.9	5.86	5.88	6.4	6.45	5.93	6.27	6.13	6.24	6.16
1553239_at	4.65	4.8	5.07	4.97	5.02	4.66	5.24	4.59	5.04	4.75	4.41	4.59	4.73	4.71	4.79	4.8	4.72	4.67	4.51	5.04	4.84	4.72	5.04	4.95	4.93	4.75	5.1	5.17	4.6	4.53	4.96	4.73	4.53	4.57	5.04	4.73	4.77	4.52	4.65	4.54	4.49	4.98	4.87	4.57	4.91	4.74	4.63	4.45	4.4
1553241_at	3.57	3.3	3.28	3.5	3.51	3.36	3.54	3.85	3.44	3.72	3.62	3.43	3.35	3.53	3.57	3.93	3.18	3.08	3.71	3.75	3.68	4.03	4.09	3.88	4.03	3.65	3.79	3.92	3.54	3.92	4.08	3.24	3.11	3.35	3.29	3.32	3.19	3.12	3.29	3.19	3.33	3.12	3.66	3.44	3.59	3.4	3.63	3.42	3.42
1553243_at	5.43	5.73	5.4	5.49	4.22	6.28	5.26	4.83	5.72	5.29	4.88	4.7	4.64	5.96	5.38	5.04	5.74	5.08	5.51	5.58	4.36	6.82	5.54	4.99	5.33	4.98	6.14	4.78	5.87	5.13	5.46	6.36	6.49	5.82	4.6	5.99	6.95	5.42	5.04	7.06	5.74	6.02	4.65	4.94	4.99	5.41	5.64	4.51	4.76
1553244_at	3.35	3.37	2.71	3.08	4.09	2.89	3.85	3.37	3.06	2.94	3.45	3.33	3.24	3.36	3.71	3.18	3.14	3.73	3.11	3.35	3.17	3.36	3.71	4.21	3.28	3.19	3.89	4	3.17	3.36	3.46	3.13	3.49	4.05	4.1	3.79	3.42	3.99	3.86	3.15	3.32	3.6	3.61	2.99	2.86	3.14	3.11	3.36	3.92
1553246_a_at	4.6	4.57	4.5	4.5	4.88	4.43	4.87	4.09	4.24	4.39	4.1	4.58	3.81	4.06	4.45	4.61	3.81	4.05	4.08	4.46	4.59	4.16	4.39	4.67	4.21	4.41	4.17	4.69	4.19	4.3	4.24	4.32	3.98	4.17	4.3	4.34	4.31	4.33	4.18	4.09	4.2	3.98	4.56	4.66	4.49	4.43	4.34	4.64	4.09
1553247_a_at	2.26	2.6	2.35	2.78	2.33	2.6	2.52	2.68	2.68	2.74	2.74	2.9	2.38	2.3	2.6	2.35	2.79	2.73	2.55	2.4	2.46	2.5	2.6	3.03	2.77	2.77	3	2.57	2.2	2.39	2.58	3.03	2.65	2.69	3.48	3.09	2.35	2.86	2.64	2.82	2.5	2.52	2.68	2.53	2.46	2.45	2.66	2.43	2.44
1553248_at	5.07	4.65	4.54	4.34	5.16	4.74	4.76	5.1	5.02	5.13	5.07	4.66	4.85	4.9	4.52	5.06	4.74	4.77	4.67	4.71	5.15	4.77	5.08	4.82	5.36	5	4.85	4.59	4.91	4.8	4.99	4.78	4.67	5.24	4.31	4.91	4.76	5.01	5.08	5.25	4.78	4.98	5.09	4.77	4.88	4.55	4.66	4.58	4.61
1553249_at	3.16	3.41	3.1	2.8	3.09	3.09	3.2	3.38	3.11	3.05	2.94	3.12	2.99	3.16	2.86	3.69	2.99	2.79	3.05	3.16	3.6	3.3	3.21	2.97	3.18	3.26	3.07	3.36	3.13	2.77	3.17	2.89	2.79	2.67	3	2.71	2.88	2.92	3	2.65	2.9	2.94	3.29	3.12	3.06	3.04	3.19	2.89	3.06
1553252_a_at	6.67	6.41	6.55	6.18	6.62	6.29	6.25	4.83	5.4	4.9	5.42	4.81	5.61	4.82	5.28	4.53	5.26	4.83	5.17	4.55	4.66	4.65	5.14	4.81	4.6	4.29	5.39	4.7	4.64	5.34	4.17	5.59	5.79	5.92	4.6	5.87	6.06	5.99	5.45	5.57	5.49	5.34	5.19	5	5.66	5.3	5.5	4.86	5.93
1553253_at	5.75	5.96	6	6.15	6.51	6.14	6.27	6.09	5.82	6.46	6.15	6.89	6.36	6.11	6.18	6.77	6.05	5.63	5.63	6.95	6.81	6.42	6.8	6.79	6.62	6.7	7.02	6.96	6.55	6.37	6.97	6.1	5.81	6.19	6.33	6.23	6.05	6.18	6.12	5.96	5.83	5.81	6.55	6.23	5.96	6.27	5.88	6.4	6.17
1553254_at	2.79	2.68	2.5	2.64	2.75	2.83	2.74	2.46	2.43	2.75	2.61	2.54	2.53	2.47	2.56	2.49	2.43	2.45	2.56	2.69	2.75	2.67	2.48	2.83	2.44	2.5	2.64	2.75	2.7	2.51	2.51	2.53	2.59	2.54	2.65	2.46	2.72	2.37	2.8	2.57	2.61	2.52	2.84	2.52	2.8	2.38	2.64	2.65	2.95
1553255_at	2.79	2.81	2.76	3.15	3.04	2.96	2.89	3.51	3.63	3.57	3.48	4.13	3.2	3.62	3.27	4.04	3.02	3.39	3.09	3.34	3.45	3.52	3.58	3.63	3.46	3.63	3.56	3.79	3.28	3.35	3.49	3.15	2.95	3	3.07	2.85	2.81	2.77	3.08	2.98	2.82	3.01	3.14	3.31	3.21	3.24	3.28	3.18	3.06
1553257_at	5	5.03	5.25	5.23	5.05	5.21	4.97	5.48	5.18	5.32	5.35	5.59	5.05	5.15	5.19	5.74	4.95	5.11	4.94	5.68	5.29	5.21	5.47	5.21	5.52	5.45	5.7	5.37	5.31	5.18	5.3	5.04	4.93	5.13	5.22	5.09	4.79	5.36	4.92	4.95	4.99	4.92	5.01	5.52	5.05	5.32	5.04	4.97	5.19
1553258_at	3.89	3.92	4.35	3.74	3.96	3.74	4.07	4.19	4.11	4.06	3.55	4.62	3.58	3.64	3.69	4.19	4.02	3.78	4.01	3.76	4.16	3.8	3.94	3.85	4.06	3.72	3.9	3.75	4.03	3.82	3.67	3.81	3.85	4.03	3.88	3.51	3.93	3.83	3.89	3.78	3.82	3.71	3.98	4.29	3.97	4.33	4.06	3.92	4.06
1553260_s_at	2.3	2.27	2.23	2.16	2.3	2.64	2.33	2.57	2.61	2.44	2.42	2.41	2.31	2.49	2.46	2.6	2.47	2.28	2.21	2.46	2.2	2.47	2.42	2.44	2.64	2.91	2.39	2.47	2.5	2.31	2.43	2.29	2.33	2.19	2.28	2.13	2.5	2.24	2.37	2.24	2.27	2.45	2.28	2.54	2.94	2.28	2.3	2.46	2.29
1553261_x_at	2.16	2.13	2.41	2.32	2.42	2.29	2.39	2.3	2.43	2.32	2.26	2.35	2.16	2.3	2.51	2.57	2.29	2.23	2.36	2.19	2.15	2.26	2.22	2.27	2.18	2.12	2.17	2.68	2.26	2.43	2.16	2.13	2.11	2.33	2.3	2.41	2.13	2.06	2.26	2.25	2.17	2.05	2.36	2.28	2.11	2.17	2.17	2.18	2.24
1553262_a_at	6.26	6.69	6.8	6.29	6.36	6.6	6.8	6.91	6.69	6.97	6.59	7.02	6.63	6.7	6.6	7.06	6.6	6.45	6.42	7.09	6.92	7	6.92	7.2	6.87	7.09	6.84	7.01	6.84	6.54	7	6.4	5.83	6.34	6.84	6.23	5.94	6.2	5.7	5.98	6.31	6.1	6.65	6.86	6.54	6.39	6.63	6.61	6.63
1553263_at	5.66	5.84	5.78	6.07	5.61	5.85	5.98	6.12	5.53	5.97	5.86	6.26	6.13	5.72	5.95	6.14	5.67	5.69	5.87	6.54	6.01	6.1	6.61	6.57	6.29	6.39	6.25	6.36	6.16	6.04	6.1	5.71	5.66	5.56	5.96	5.57	5.55	5.68	5.84	5.62	5.84	5.66	5.82	6.01	5.75	5.67	5.74	5.68	5.78
1553264_a_at	4.62	4.56	4.55	4.56	4.52	4.6	4.37	4.92	5.04	5.4	4.87	5.74	4.93	5.25	5.09	5.5	5.01	5.05	4.63	5.24	5.31	5.36	5.44	5.94	5.48	5.47	5.42	5.53	5.2	5.04	5.21	4.25	4.61	4.42	4.71	4.54	4.18	4.64	4.23	4.17	4.48	4.96	4.96	4.99	4.81	5.03	4.67	5.04	4.68
1553265_at	3.81	3.58	3.79	3.24	3.31	3.76	3.5	4.98	4.3	4.85	4.28	4.68	3.97	4.16	4.36	3.54	4.69	4.05	4.47	4.7	3.9	3.66	4.23	4.51	4.21	4.78	4.1	4.58	4.1	4.32	4.34	4.06	4.15	3.78	3.81	3.99	4.12	4.38	3.67	4.21	3.98	3.95	3.99	4.1	4.13	4.09	4.76	3.77	5.19
1553266_at	2.21	2.11	2.28	2.18	2.1	1.98	2.27	2.19	2.27	2.13	1.98	2.32	2.25	2.07	2.47	2.21	2.14	2.34	2.11	2.17	2.05	2.09	2.18	2.14	2.01	2.07	2.12	2.12	2.19	2.25	2.26	2.2	2.03	2.03	2.11	2.04	2.13	1.98	1.93	2.03	2.08	2.19	2.14	2.17	2.2	2.05	2.2	2.22	2.14
1553267_a_at	2.69	2.49	2.47	2.38	2.51	2.58	2.58	3.43	3.45	3.34	4.09	3.62	3.17	3.16	3.48	3.37	3.15	3.89	3.29	3.21	2.98	3.11	3.23	3.01	2.96	3.39	3.01	3	3.07	3.25	3.22	2.62	2.91	2.85	2.88	2.71	2.61	2.82	2.62	2.69	2.81	2.7	3.73	3.3	3.21	3.42	3.13	3.1	3.45
1553268_at	3.66	3.44	3.81	3.84	3.98	3.71	3.85	3.35	3.89	3.54	3.57	3.72	3.51	3.57	3.35	3.33	3.05	3.39	3.41	3.52	3.75	3.65	3.93	3.88	3.69	3.64	3.94	3.92	3.58	3.78	3.81	3.65	3.67	3.63	5.66	3.26	3.48	3.49	3.33	3.12	3.1	3.55	3.46	3.24	3.74	3.37	3.34	3.19	3.61
1553269_at	3.41	3.85	3.38	3.12	3.02	3.31	3.53	3.4	3.32	3.68	2.89	2.5	3.32	3.52	3.24	2.54	3.23	4.38	3.81	3.45	3.05	3.91	3.46	4.13	3.46	3.43	3.3	3.15	3.5	3.57	3.22	4.64	3.52	4.02	4.61	3.55	3.52	4.41	3.28	4.62	4.86	3.75	3.9	3.25	3.39	3.67	3.71	3.38	3.29
1553271_at	2.1	1.94	2.35	2.22	2.47	2.37	2.44	3.28	2.46	3.22	3.3	2.46	3.09	3.2	3.21	2.95	3.23	3.86	3.36	2.83	2.95	3.13	2.74	2.93	3.6	3.49	3.25	2.9	2.8	3.07	2.58	4.04	3.99	3.12	3	3.4	3.86	3.11	3.45	3.86	3.56	3.44	2.75	2.95	3.14	3.35	3.23	3.15	3.67
1553272_at	4.83	4.29	4.05	4.23	4.44	4.57	4.83	5.12	4.76	5.23	4.09	5.12	4.15	4.82	4.4	4.9	4.72	4.53	4.24	5.07	4.72	4.68	4.63	4.56	4.67	4.58	4.71	5.23	4.46	4.16	4.44	4.23	4.21	4	4.18	4.14	4.35	4.12	4.25	4.22	4.11	4.17	4.7	4.92	4.61	4.53	4.66	4.51	4.51
1553274_a_at	6.21	5.46	5.63	5.67	5.86	5.63	6.5	5.92	6.01	5.47	5.85	5.04	6.07	5.31	6.44	5.64	5.58	6.8	6.53	6.75	5.92	5.32	6.04	5.92	6.5	6.43	7.31	6.07	5.7	6.46	6.14	5.98	6.66	6.8	6.61	6.45	6.83	7.31	6.41	6.51	6.45	7.15	6.37	6.53	5.88	6.86	6.21	6.71	6.4
1553275_s_at	2.41	2.56	2.37	2.1	2.68	3.07	2.74	3.49	4.46	3.07	3.38	2.98	3.15	3.12	4.22	3.34	4.02	3.3	4.69	3.3	2.54	3.42	3.47	2.6	3.52	3.17	3.41	2.99	3.27	3.47	3.02	3.19	4.55	2.69	2.37	3.49	5.26	2.66	6.59	3.39	4.47	3.51	3.34	3.79	3.27	3.14	3.36	2.77	3.01
1553276_at	2.3	2.14	2.17	2.19	2.25	2.12	2.21	2.28	2.38	2.2	2.36	2.41	2.2	2.36	2.46	2.34	2.32	2.15	2.25	2.31	2.44	2.27	2.31	2.47	2.68	2.45	2.37	2.57	2.25	2.39	2.25	2.01	2.24	2.16	2.16	2.19	2.1	2.13	2.07	2.15	2.12	2.26	2.23	2.21	2.13	2.13	2.18	2.24	2.12
1553277_at	2.34	2.33	2.19	2.33	2.27	2.1	2.32	2.71	2.39	2.26	2.31	2.74	2.48	2.47	2.54	2.49	2.22	2.6	2.32	2.25	2.22	2.26	2.32	2.39	2.42	2.42	2.46	2.35	2.25	2.27	2.23	2.33	2.16	2.35	2.39	2.12	2.25	2.22	2.33	2.08	2.27	2.35	2.3	2.29	2.15	2.44	2.46	2.16	2.18
1553279_at	5.47	5.16	4.94	5.46	5.88	5.6	5.35	6.49	6.29	5.86	5.97	6.53	5.66	5.91	6.24	6.45	6.03	5.84	5.83	6.8	6.45	6.41	6.45	6.69	6.76	6.37	6.39	6.65	6.13	6.29	6.24	5.61	5.34	5.56	5.88	5.56	5.24	5.74	5.68	5.72	5.79	5.76	6.26	6.16	5.47	5.82	5.97	5.95	5.82
1553280_at	4.13	4.15	4.5	3.83	4.14	4	3.88	4.31	4.35	3.96	4.2	4.35	3.84	4.17	4.29	4.63	4.16	4.59	4.95	4.09	4.24	4.09	4.66	4.41	4.37	4.12	4.91	4.28	3.8	4.05	4.69	4.36	3.78	3.94	4.96	3.83	4.16	4.4	3.77	4.13	4.19	4.22	4.22	3.97	4.08	4.61	4.66	4.83	5.57
1553281_at	4.42	4.54	4.31	4.68	4.7	4.64	4.59	4.2	4.54	4.6	4.39	5.06	4.37	4.81	4.19	5.12	3.9	4.69	3.81	4.71	4.88	4.36	4.8	5.01	4.58	4.88	4.44	4.68	4.84	4.22	4.55	4.21	4.06	3.95	4.17	3.96	4.28	4.71	4.27	4.59	4.35	4.35	4.78	4.91	4.36	4.57	4.54	4.75	4.86
1553282_at	3.3	3.59	3.2	3.44	3.06	3.21	3.37	3.22	2.88	3.47	3.27	3.59	2.44	3.01	3.15	3.32	2.92	2.97	3.11	2.92	3.24	3.08	3.25	3.48	3.34	3.08	3.31	3.4	3.19	3.06	3.57	3.05	2.99	2.85	3.07	3.09	3.24	3.15	3.12	3.18	3.26	2.94	3.12	3.19	3.23	3.01	3.32	3.13	3.17
1553284_s_at	4.38	3.82	3.91	4.2	4.29	3.79	4.21	4.33	4.68	4.71	4.95	4.37	5.19	3.98	5.31	4.47	4.14	4.64	4.32	4.2	4.66	5.09	4.7	4.89	4.44	4.32	4.61	4.82	4.41	4.05	5	3.46	3.7	4.47	4.11	3.95	3.77	3.92	3.83	3.32	3.81	3.81	4.57	4.24	4.08	4.35	4.34	4.36	4.84
1553285_s_at	2.65	2.65	2.83	2.8	3.19	2.87	2.64	2.49	2.76	2.89	3.35	2.92	2.81	2.87	2.75	2.69	2.29	3.24	2.6	2.55	2.68	2.71	2.58	2.96	2.95	2.97	2.74	2.54	2.95	2.71	2.67	2.75	2.58	2.63	2.95	2.61	2.71	2.8	2.46	2.58	2.67	2.99	2.72	2.9	2.55	2.6	2.72	2.88	3.01
1553286_at	5.69	5.85	5.85	5.43	5.87	5.78	6.09	4.64	5.26	5.18	5.05	5.16	5.62	5.49	5.24	4.64	5.54	5.56	5.61	5.76	5.63	5.81	5.76	6.04	6.22	5.2	6.02	5.43	5.23	5.63	5.3	5.53	6.01	5.89	5.68	5.89	5.62	5.96	5.84	5.93	5.6	5.92	5.13	5.69	5.46	5.47	5.55	5.86	5.81
1553288_a_at	4.26	4.2	4.5	4.5	4.21	4.21	4.06	4.48	4.29	4.53	4.26	5	4.01	4.31	4.31	4.76	4.08	4.06	4.16	4.51	4.68	4.68	4.66	4.77	4.23	4.51	4.2	4.65	4.08	4.33	4.22	4.32	4.36	4.35	4.18	4.16	3.94	3.92	4.33	4.14	4.09	3.79	4.25	4.32	4.15	4.16	4.18	4.1	4.12
1553292_s_at	3.25	3.95	3.62	3.53	3.55	3.78	4.25	3.89	4.06	3.76	4.21	3.59	4.21	3.77	4.12	3.18	4.27	5.28	4.44	3.45	4.13	3.46	3.54	3.13	4.16	3.84	4.12	3.69	4.05	4.11	3.8	4.84	5.06	5.1	4.27	4.72	5.39	4.62	5.52	5.43	5.19	5.1	3.87	4.39	4.39	4.41	4.31	4.1	4.2
1553293_at	2.85	2.6	2.7	2.68	2.68	2.84	2.8	3.11	2.68	2.78	3.07	3.16	3.02	2.84	2.88	3.04	2.68	2.54	2.27	2.84	2.62	2.72	2.93	2.9	2.85	2.87	3.03	2.56	2.65	2.71	2.85	2.83	2.58	2.68	2.85	2.66	2.48	2.81	2.91	2.85	2.65	2.76	2.71	2.76	2.67	2.55	2.69	2.71	2.7
1553295_at	2.25	2.21	2.13	2.15	2.3	2.26	2.26	2.17	2.46	2.22	1.98	2.23	2.28	2.19	2.32	2.3	2.27	2.25	2.11	2.16	2.37	2.07	2.2	2.35	2.59	2.07	2.27	2.24	2.42	2.24	2.48	2.03	2.11	1.97	2.12	2.09	2.12	2.23	2.22	2.2	2.31	2.11	2.02	2.19	2.22	2.07	2.04	2.27	2.33
1553296_at	5.62	6.26	6.71	5.67	7.42	5.97	6.64	3.68	4.1	4.64	4.45	3.43	5.16	5.85	3.12	5.76	5.03	4.27	5.31	5.22	3.29	3.28	5.2	4.61	5.02	6	3.07	3.38	6.62	3.62	4.08	4.27	5.75	3.68	4.53	6.32	5.15	6.28	5.98	3.64	5.88	4.22	3.13	4.72	5	4.97	5	5.59	2.87
1553297_a_at	7.94	9.09	7.75	7.67	8.25	7.02	7.2	7.82	7.96	6.76	7.62	7.16	7.4	6.51	7.45	8.33	7.27	6.71	7.58	7.26	7.17	7.32	7.19	7	7.15	7.17	7.68	7.65	7.83	7.33	8.39	6.03	7.06	7.23	6.53	7.17	10.67	7.12	8.23	6.56	6.62	6.7	7.13	6.92	6.85	8.28	6.11	6.66	6.82
1553298_at	2.9	2.83	3.06	2.63	2.57	2.66	3.32	2.79	2.78	3.35	3.76	2.55	3.02	2.8	2.94	2.64	2.73	2.45	3.2	2.51	3.82	2.95	2.83	2.95	2.9	2.47	2.68	3.38	3.39	2.69	3.53	2.69	2.73	4.52	3.14	3.23	2.41	3.08	2.5	2.67	2.73	2.69	3.67	2.98	3.33	3.03	2.92	2.84	3.35
1553299_at	2.5	2.43	2.43	2.79	2.79	2.37	2.75	2.43	3.1	2.65	2.78	3.08	2.53	2.39	2.57	2.24	2.37	2.26	2.43	2.86	2.84	2.81	2.58	2.58	2.8	2.49	3.28	2.45	2.52	2.7	2.59	2.23	2.37	3.56	2.41	2.52	2.52	2.61	2.92	2.29	2.48	2.83	2.6	2.62	2.39	2.54	2.13	2.38	2.77
1553300_a_at	4.64	4.64	4.56	3.99	4.75	3.78	4.79	5.04	4.72	4.3	5.43	5.2	4.69	4.09	4.65	4.61	4.24	5.17	5.11	4.35	4.1	4.57	4.47	5.01	4.98	4.36	5.58	4.46	5.99	4.45	4.59	4.36	4.96	4.64	4.69	4.67	3.93	6.14	4.65	4.3	5.09	5.3	5.31	4.86	4.9	4.19	4.96	5.42	5.95
1553301_a_at	2.87	2.95	3.1	2.76	2.64	3.11	2.88	3.47	3.23	2.88	3.11	3.09	3.23	3.2	3.86	3.16	2.84	3.36	3.1	3.22	3.53	3.63	2.88	3.45	3.16	3.03	3.52	2.85	3.6	3.15	3.17	3.27	3.14	3.13	4.26	2.92	2.81	3.45	2.96	3.09	2.98	3.21	3.52	3.4	3.31	3.35	3.01	3.31	5.41
1553303_at	4.02	4.26	4.06	3.79	4.33	4.04	3.84	4.39	4.26	4.13	4.1	4.17	4.16	4.3	4.36	4.46	4.23	4.11	3.99	4.81	4.54	4.53	4.74	4.73	5.03	4.82	4.55	4.42	4.42	4.81	4.78	3.72	4.28	3.97	4.01	3.96	3.88	4.07	3.92	3.83	4.19	3.97	4.04	4.53	4.32	4.31	4.55	4.26	4.07
1553304_at	4.67	4.07	4.01	4.27	4.05	3.89	4.42	4.43	4.37	4.54	4.23	4.7	4.04	4.43	4.11	4.28	3.99	4.22	4.17	3.97	4.3	4	4.12	4.1	4.06	4.02	4.09	4.29	4.41	4.48	4.29	5.4	5.72	5.53	6.34	5.4	5.57	6.27	5.45	5.16	4.71	5.42	4.37	4.68	4.19	4.3	3.96	4.68	4.16
1553306_at	4.02	3.98	3.91	3.83	4.31	3.8	4.09	3.47	3.4	3.36	3.51	4.16	3.36	3.63	3.6	3.57	3.34	3.35	3.49	3.47	3.96	4.25	3.45	3.62	3.48	3.84	3.69	3.72	3.58	3.63	3.4	3.08	3.55	3.82	4.19	3.58	3.48	3.78	3.77	3.63	3.56	3.64	3.55	3.62	3.52	3.49	3.62	3.64	3.26
1553310_at	2.46	3.08	2.59	2.72	2.81	2.88	2.72	2.63	2.79	2.74	2.81	2.68	2.6	2.96	2.87	2.76	2.8	2.61	2.79	2.94	3.07	3.11	2.76	2.76	2.6	2.65	2.68	2.86	2.98	2.75	2.74	2.52	2.74	2.77	2.98	2.54	2.46	2.36	2.6	2.54	2.45	2.63	2.69	2.68	2.63	2.73	2.71	2.92	2.64
1553311_at	2.26	2.39	2.36	2.28	2.44	2.35	2.37	2.61	2.31	2.33	2.38	2.49	2.41	2.37	2.26	2.36	2.43	2.41	2.11	2.24	2.3	2.34	2.14	2.52	2.56	2.38	2.48	2.53	2.19	2.65	2.51	2.35	2.58	2.38	2.44	2.7	2.72	2.51	2.72	2.53	2.38	2.23	2.15	2.59	2.32	2.33	2.39	2.27	2.41
1553313_s_at	4.34	4.05	4.27	4.25	4.4	3.71	3.74	3.83	4.69	4.3	3.45	4.99	4.58	4.17	3.93	4.08	4.29	4.51	4.31	4.09	3.64	4.17	3.8	3.35	3.68	4.03	3.58	4.35	3.79	4.01	4.18	4.18	3.97	4.35	4.41	4.04	4.53	4.02	4.19	3.89	4.09	4.34	4.01	4.08	3.48	3.84	4.03	3.74	4.1
1553314_a_at	3.09	3.16	2.99	3.24	3.22	3.15	3.01	3.18	3.5	3.42	3.32	3.06	2.98	3.11	2.87	3.09	3.12	3.06	2.87	3.37	3.59	3.36	3.18	3.33	3.07	3.11	3.26	3.42	3.23	3.2	2.95	3.42	3.08	4.66	4.49	3.67	2.92	2.99	2.99	3.31	3.12	3.15	3.29	3.02	3.16	3.23	3.23	2.84	2.97
1553315_at	3.09	2.78	3.01	2.98	3.06	2.85	2.76	3.35	3.01	3.76	3.16	3.01	3.14	3.08	3.15	2.85	3.16	3.48	3.45	2.87	3.49	2.83	3.08	3.28	2.96	3.03	3.23	2.98	3.37	3.04	2.97	3.19	2.9	2.93	2.62	2.96	3.05	2.69	2.89	2.92	2.59	2.68	2.85	3.03	2.95	2.96	3.03	2.94	2.99
1553316_at	4.83	5.43	4.51	4.54	4.26	4.92	5.12	4.78	4.55	4.91	3.82	4.2	4.64	4.81	4.5	4.34	4.85	5.17	5.07	4.82	4.25	4.7	5.1	4.41	4.69	4.59	4.62	4.51	4.92	3.98	4.42	4.27	4.89	4.64	4.2	4.2	4.44	5.02	4.36	4.78	4.25	4.5	4.19	4.62	4.73	5.44	4.89	4.88	5.29
1553317_s_at	3.15	3.67	3.27	3.08	2.92	3.42	3.68	2.66	2.88	3	2.44	2.88	2.73	3.16	2.97	2.65	3.17	3.44	3.81	3.21	2.62	3.08	3.35	3.18	3.23	3.06	2.55	2.62	3.46	2.65	3.07	2.81	3.25	3.13	2.99	3.14	2.86	3.66	2.69	3.81	3.34	3.38	2.8	3.1	3.13	3.85	3.35	3.07	3.08
1553318_at	3.68	3.85	3.7	4.15	4.25	3.53	3.77	3.62	3.73	4.02	4.06	3.87	3.06	4.03	3.67	4.18	3.62	3.6	3.45	3.9	3.79	3.46	3.95	4.4	4.11	4.02	4.43	4.62	3.98	3.81	4	3.59	3.65	3.78	3.89	3.71	3.82	3.94	4.25	3.91	3.82	3.69	3.84	3.77	3.45	3.74	3.76	3.84	3.59
1553319_at	4.59	3.58	3.79	4	3.75	3.28	3.74	4.53	4.2	3.39	3.84	5.17	5.8	3.06	5.46	3.65	3.5	6.48	3.97	3.08	5.34	5.61	5.13	5.6	3.38	3.45	4.04	5.47	3.29	3.82	4.98	3.51	3.81	3.68	3.98	4.67	2.47	3.35	2.52	2.94	4.42	4.16	6.95	3.55	3.68	4.05	4	2.92	2.93
1553320_s_at	2.08	2.12	2.09	2.1	2.12	2.09	2.1	2.26	2.17	2.42	2.15	2.47	2.29	2.17	2.14	2.32	2.27	2.12	2.32	2.38	2.14	2.13	2.18	2.47	2.31	2.23	2.24	2.14	2.25	2.11	2.27	2.15	2.07	2.1	2.05	2.18	1.94	2.18	2.03	2.25	1.94	2.04	2.12	2.21	2.28	1.92	2.16	2.25	2.12
1553321_a_at	2.92	3.2	3.22	3.13	2.73	3.29	2.91	3.25	3.22	2.93	3.4	3.02	3.3	3.19	3.39	2.84	3.12	2.88	3.28	3.24	3.37	9.08	3.15	3.31	3.3	3.17	3.43	3.54	8.14	2.72	3.1	3	3.03	3.09	8.53	3.12	3	3.31	3.06	2.79	2.84	3.2	2.83	3.88	3.13	3.08	3.23	3.08	2.86
1553322_s_at	2.93	2.85	3	2.9	2.87	2.63	2.8	2.91	3.06	2.53	3.04	3.17	2.4	2.84	3.15	3.23	2.72	3.49	2.9	2.86	2.81	3.13	3.21	2.66	3.09	3.03	3.35	3.01	3.1	3.12	3.3	2.68	2.84	2.8	2.85	2.92	2.75	2.84	3.01	2.72	2.53	2.98	3.55	3.1	3.07	2.68	2.98	3.08	3.09
1553323_a_at	3.89	3.58	4.13	4.18	3.87	4.17	4.5	4.57	4.75	4.51	4.35	4.43	4.43	4.25	4.25	4.03	4.35	4.47	4.23	4.37	4.49	3.89	3.98	4.31	4.5	4.38	4.3	4.87	4.25	4.47	4.26	4.77	4.19	4.46	4.05	4.57	4.81	4.58	3.97	4.12	4.75	5.21	4.31	4.36	3.68	3.88	4.33	4.12	5.31
1553325_at	3.74	3.67	3.76	3.87	3.61	3.83	3.38	3.69	3.85	4.15	3.56	3.51	3.35	3.48	3.7	3.88	3.78	3.3	3.51	3.97	3.48	3.9	3.62	3.79	3.69	3.65	3.6	4.32	4	3.31	3.99	3.41	3.69	3.29	3.91	3.47	3.31	3.55	3.28	3.34	3.35	3.45	3.2	4	3.46	3.4	3.5	3.75	3.35
1553326_at	2.5	2.4	2.27	2.43	2.73	2.42	2.25	2.68	2.16	2.44	2.55	2.53	2.45	2.44	2.54	2.44	2.28	2.4	2.49	2.58	2.39	2.23	2.39	2.52	2.47	2.45	2.69	2.5	2.55	2.26	2.37	2.25	2.21	2.28	2.25	2.28	2.2	2.46	2.22	2.3	2.25	2.27	2.49	2.45	2.55	2.38	2.18	2.4	2.19
1553327_a_at	3.24	3.09	3.32	3.21	3.16	3.58	3.46	3.41	3.04	3.56	3.34	3.79	2.97	3.12	3.27	3.24	2.98	3.14	3.22	3.25	3.31	3.01	3.59	3.29	3.17	3.59	3.5	3.38	3.03	3.29	3.2	3.29	2.98	3.28	3.24	3.34	3.21	3.32	3.32	3.43	3.21	3.2	3.3	3.4	3.22	3.3	3.19	3.35	3.03
1553328_a_at	3.6	3.77	4.13	4.34	4.16	3.8	3.93	3.38	3.5	3.6	3.3	4.12	3.18	4.26	3.37	4.44	4.52	3.83	4.13	3.91	3.52	3.52	3.38	3.84	3.63	3.58	3.59	3.9	3.73	3.17	3.37	3.37	3.41	3.31	3.47	3.57	2.85	3.48	3.19	3.56	3.32	3.66	3.38	3.99	3.84	3.45	3.81	3.86	3.51
1553329_at	2.62	2.82	2.58	2.81	2.72	2.66	2.88	2.94	2.92	2.88	2.98	3.1	2.8	3.05	2.86	3.53	2.92	2.53	2.8	3.59	3.04	3.09	3.09	3	2.87	3.37	3.06	2.97	2.71	2.93	2.84	2.62	2.64	2.44	2.58	2.72	2.63	2.71	2.53	2.67	2.83	2.78	2.7	2.78	2.98	2.75	2.72	2.75	2.54
1553330_at	2.58	2.46	2.73	2.73	2.41	2.36	2.66	2.5	2.2	2.49	2.16	2.38	2.67	2.41	2.38	2.33	2.14	2.26	2.17	2.57	2.5	2.56	2.23	2.45	2.52	2.58	2.34	2.58	2.45	2.83	2.44	2.43	2.7	2.37	2.59	2.33	2.52	2.48	2.63	2.39	2.38	2.37	2.53	2.66	2.39	2.46	2.37	2.44	2.39
1553333_at	3.32	4.06	4.34	4.04	2.89	4.32	4.32	3.95	4.54	4.41	3.59	3.28	3.49	4.25	3.29	3.46	3.72	4.8	3.5	3.2	3.37	4.31	3.91	3.8	4.37	2.81	3.4	3.81	2.73	2.93	3.78	5.73	4.98	3.99	3.76	4.64	3.26	2.9	3.14	5	5.8	4.28	3.89	4	4.56	3.83	3.69	3.88	3.65
1553335_x_at	3.3	3.25	3.45	3.1	3.09	3.3	2.99	3.51	3.2	3.57	3.02	3.28	3.23	3.39	3.36	3.53	2.99	3.68	3.12	3.49	3.36	3.43	3.02	3.4	3.29	3.44	3.31	3.26	3.8	3.16	3.22	3.21	3.23	3.09	3.07	3.02	2.86	2.97	3.29	3.27	3.24	2.94	3.13	2.91	2.88	3.05	3.06	2.81	2.8
1553336_a_at	3.77	3.48	3.68	3.44	3.21	3.74	3.1	4.15	4.63	4.7	4.3	3.83	3.98	3.55	4.32	4.18	3.93	4.61	4.38	3.85	3.65	3.6	3.82	3.52	3.18	3.55	3.44	3.89	3.1	3.47	3.82	3.02	3	2.52	3.3	3.19	3.15	3.13	2.89	3.13	3.31	3.42	4.21	4.15	3.81	3.58	4.64	4.11	3.91
1553338_at	5.33	5.63	5.41	5.11	5.16	4.95	5.41	4.93	4.68	4.76	5.3	4.97	5.12	4.24	5.31	4.58	4.74	5.7	5.45	4.8	4.16	4.96	4.66	4.59	4.42	4.52	5.28	5.12	5.31	4.38	5.52	4.1	4.84	5.25	5.07	5.14	4.68	5.2	4.41	4.2	4.96	5.42	5.18	5.28	4.81	4.81	4.93	5.17	5.83
1553340_s_at	4.91	5.17	5.09	5.02	5.05	5.17	4.97	4.65	4.7	4.62	4.84	4.93	4.99	4.59	4.72	4.66	4.75	4.47	4.61	5.31	4.95	5.3	5.16	5.32	4.87	5.05	5.06	4.95	4.62	4.77	5.26	4.91	4.61	5.18	5	4.85	4.71	4.95	4.88	4.88	4.79	4.96	4.55	4.88	4.75	4.97	4.68	4.51	4.75
1553341_at	3.62	3.7	3.56	3.57	3.64	3.41	3.73	3.37	3.34	3.41	3.22	3.56	3.59	3.78	3.22	3.76	3.22	3.57	3.55	3.5	3.23	3.47	3.48	3.34	3.43	3.24	3.64	3.4	3.38	3.37	3.36	3.59	3.29	3.34	3.64	3.27	3.4	3.47	3.32	3.39	3.61	3.18	3.66	3.42	3.39	3.38	3.53	3.4	3.42
1553344_at	2.28	2.21	2.21	2.23	2.22	2.26	2.53	2.5	2.57	2.49	2.55	2.35	2.55	2.48	2.36	2.26	2.41	2.33	2.25	2.28	2.55	2.27	2.29	2.49	2.33	2.27	2.33	2.34	2.8	2.32	2.51	2.41	2.5	2.25	2.3	2.39	2.67	2.33	2.34	2.39	2.39	2.43	2.08	2.4	2.37	2.35	2.14	2.35	2.18
1553346_a_at	4.78	4.56	4.74	4.87	4.82	4.42	4.92	4.95	5.3	4.94	4.76	4.73	4.63	4.52	4.97	4.88	4.91	4.43	4.08	4.12	4.53	4.78	4.7	5.03	4.72	4.33	4.53	5.04	4.2	4.64	4.49	3.98	4.17	4.18	4.08	4.05	4.17	4.68	3.89	4.01	3.92	3.87	4.52	4.49	4.51	4.41	4.73	4.46	4.91
1553347_s_at	3.48	3.36	3.76	3.7	3.8	3.81	3.64	3.8	3.35	3.44	3.39	4.33	3.78	3.52	3.44	3.92	3.43	3.09	3.13	3.89	3.59	3.79	4.01	4.07	3.74	3.94	3.65	3.85	3.65	3.95	3.74	3.65	3.58	3.46	3.76	3.57	3.71	3.82	3.55	3.26	3.56	3.39	3.7	3.71	3.73	3.43	3.5	4.14	3.38
1553348_a_at	4.67	5	4.83	4.79	4.74	4.48	4.59	5.91	5.4	5.38	6.17	5.35	5.54	5.71	6.18	5.32	5.65	6.29	6.1	4.72	5.18	5.43	5.51	5.41	4.37	4.48	5.31	5.61	5.19	5.12	4.89	4.94	4.97	5.22	5.06	5.21	4.66	5.23	4.75	5.06	5.06	4.9	5.67	4.66	5.84	5.13	5.78	5.72	6.24
1553349_at	4.46	4.62	4.45	5.04	4.47	4.57	4.12	6.34	6.36	6.75	6	5.27	6.57	6.23	5.89	4.93	6.8	6.87	6.63	5.21	5.37	5.71	5.53	5.63	5.75	6.31	5.16	4.56	5.63	5.31	4.48	6.97	6.56	5.73	4.62	6.27	6.54	6.09	6.18	7.02	6.49	5.7	5.17	6.21	6.87	6.44	6.7	5.7	6.34
1553350_at	3.59	3.47	3.4	3.52	3.56	3.55	3.53	3.57	3.25	3.71	3.32	3.85	3.52	3.57	3.44	3.56	3.23	3.52	3.26	3.87	3.69	3.93	3.56	3.33	3.79	3.79	3.4	3.89	3.36	3.43	3.51	3.52	3.52	3.5	3.54	3.44	3.28	3.31	3.47	3.24	3.34	3.15	3.49	3.49	3.46	3.59	3.58	3.36	3.24
1553351_at	3.77	3.86	4.19	4.33	4.15	4.21	3.7	3.7	3.72	4.05	3.8	4.32	3.83	4.01	3.72	3.88	3.92	3.44	3.56	4.1	3.83	3.31	3.58	4.03	3.55	3.89	3.52	3.86	3.63	4.16	3.47	3.46	3.42	3.62	3.64	3.66	3.78	3.78	3.3	3.1	3.67	3.61	3.61	3.38	3.6	3.55	3.68	3.94	3.63
1553352_x_at	3.69	3.91	3.54	3.62	3.96	3.77	4.04	3.64	4.3	4.05	3.54	4.21	3.83	4.04	3.88	4.32	4.07	3.86	3.77	4.3	4.09	4.17	4.3	4.26	4.33	3.99	3.98	4.34	4.22	3.88	4.05	4.19	3.94	4.12	3.92	3.98	3.94	3.66	3.69	3.8	3.99	3.97	4.41	3.93	3.97	3.82	4.14	4.07	3.66
1553354_a_at	4.21	4.66	4.71	4.37	4.21	4.33	4.42	4.45	4.52	4.58	4.17	4.77	4.37	4.43	4.27	4.56	3.96	3.9	4.21	4.77	4.34	4.46	4.49	4.88	4.67	4.6	4.5	4.59	4.4	4.07	4.7	4.27	4.06	4.49	4.01	4.33	4.34	4.34	3.88	4.38	4.29	4.46	4.73	4.38	4.15	4.51	4.43	4.46	4.1
1553355_at	3.64	3.25	3.52	3.31	3.64	3.66	3.64	3.57	3.47	3.36	3.17	3.57	3.59	3.34	3.45	3.53	3.37	3.01	3.19	3.46	3.39	3.31	3.62	3.73	3.3	3.44	3.54	3.71	3.67	3.56	3.3	2.64	3.05	3.15	3.31	3	2.91	3.06	3.18	2.7	3.24	2.81	3.37	3.09	3.28	2.97	3.26	3.07	3.08
1553356_at	2.51	2.37	2.27	2.42	2.59	2.44	2.39	2.59	2.36	2.44	2.31	2.31	2.44	2.46	2.37	2.59	2.48	2.36	2.31	2.47	2.46	2.54	2.48	2.54	2.69	2.73	2.6	2.61	2.36	2.46	2.52	2.33	2.51	2.16	2.24	2.27	2.5	2.44	2.25	2.28	2.39	2.77	2.56	2.29	2.51	2.43	2.6	2.48	2.33
1553357_at	2.29	2.54	2.54	2.33	2.48	2.42	2.41	2.62	2.73	2.56	2.42	3.08	2.49	2.75	2.49	2.57	2.5	2.64	2.42	2.55	2.39	2.52	2.71	2.57	2.6	2.79	2.58	2.59	2.73	2.57	2.36	2.52	2.42	2.37	2.49	2.45	2.51	2.31	2.27	2.5	2.35	2.41	2.23	2.71	2.6	2.56	2.64	2.44	2.42
1553359_at	6.63	7.04	6.94	7.38	6.55	7.17	7.12	7.93	7.78	7.86	7.81	8.41	7.48	7.98	7.7	8.38	7.62	7.18	7.25	8.04	7.82	7.82	8.19	8.1	7.95	8.01	8.05	8.56	7.82	7.33	7.82	7.05	7.23	7.27	7.18	7.03	6.7	7.16	7.07	7.08	6.8	7.02	7.42	7.57	7.2	7.39	7.28	7.4	7.03
1553361_x_at	5.99	6	5.85	6.18	5.98	5.93	6.09	6.25	6.35	6.45	6.2	6.62	6.14	6.48	6.18	6.62	6.18	5.91	5.98	6.58	6.32	6.37	6.58	6.62	6.34	6.67	6.5	6.69	5.99	6.06	6.31	5.87	6.15	5.72	5.83	5.62	5.71	6	5.73	5.87	5.44	5.77	6.1	6.19	5.74	6.2	6.1	5.92	6.02
1553362_at	2.15	2.15	2.09	2.11	2.11	2.21	2.31	2.34	2.2	2.26	2.13	2.48	2.12	2.26	2.19	2.1	2.35	2.74	2.2	2.28	2.3	2.23	2.37	2.16	2.21	2.23	2.19	2.37	2.21	2.43	2.07	2.07	2.32	2.2	2.09	2.32	2.13	2.08	2.13	2.18	2.05	2.11	2.12	2.18	1.87	1.98	2.23	1.97	2.1
1553363_at	3.39	3.04	3.57	3.27	3.64	3.36	3.63	3.68	3.43	3.73	3.53	3.93	3.56	4.11	3.63	3.37	3.44	3.3	3.34	3.75	3.79	3.44	3.46	3.92	3.56	3.52	3.74	3.36	3.35	3.45	3.6	3.49	3.32	3.43	3.4	3.33	3.32	3.28	3.18	3.67	3.35	3.44	3.63	3.57	3.5	3.54	3.4	3.57	3.65
1553364_at	3	3.37	3.3	3.08	3.12	3.1	3.19	3.53	3.3	3.26	3.07	3.57	3.2	3.12	3.11	3.23	3.12	3.13	2.83	3.24	3.11	3.12	3.24	3.45	3.15	3.02	3.21	3.12	3.19	3.2	3.57	3.02	2.75	2.96	2.93	3	3.25	4.47	2.88	3.01	2.96	2.64	3.17	3.13	2.78	2.82	2.88	3.59	2.85
1553365_at	3.13	3.16	2.83	2.93	3.27	3.62	3.28	3.27	2.8	2.91	3.16	4.25	3.22	2.99	3.13	3.29	2.91	3.32	3.47	3.5	3.87	3.36	3.32	3.86	3.45	3.47	3.63	3.66	3.11	3.33	3.06	2.95	2.93	2.93	2.84	3.02	2.93	2.99	2.92	3.16	2.98	2.94	3.02	3.4	3.18	3.13	3.64	2.97	2.85
1553366_s_at	4.58	4.08	4.41	4.67	5.19	4.76	4.62	4.59	4.67	5.04	4.68	4.91	5.03	5.08	4.82	5.01	4.85	4.54	4.59	5.05	5.11	5.08	5.33	5.06	5.18	5.46	5.37	5.43	4.95	4.93	4.96	4.67	4.5	4.48	4.92	4.41	4.64	4.62	4.75	4.63	4.55	4.42	4.71	4.8	4.57	4.42	4.6	4.48	4.28
1553367_a_at	5.66	5.7	6.27	5.59	5.47	5.73	5.18	5.97	6.21	6.82	5.23	5.7	5.56	5.67	5.34	6.18	6.06	5.38	5.04	6.05	6.09	5.32	5.46	5.53	5.26	5.92	5.29	5.87	5.56	5.24	5.39	5.63	5.39	5.35	5.47	5.88	5.23	4.78	4.99	5.33	6.17	5.29	5.5	5.84	5.71	5.48	5.99	5.46	4.78
1553369_at	4.09	3.96	4.39	4.45	4.16	4.33	4.04	4.33	4.25	3.89	4.23	4.04	4.05	4.35	3.95	4.78	3.93	4.08	4.19	4.11	4.07	3.97	4.22	4.17	4.13	4.07	4.45	4.31	4.18	4.2	3.95	3.89	3.81	4.05	4.05	4.68	3.81	4.09	4.05	5.24	3.86	3.96	3.93	4.26	3.97	4.73	4.33	3.96	4.19
1553371_at	3.13	2.97	3.07	3.15	3.29	3	3.26	3.97	3.31	3.35	3.2	3.7	2.77	3.36	3.35	3.99	3.21	3.34	3.23	3.41	3.5	3.67	3.57	3.72	3.69	3.55	3.44	3.88	3.28	3.33	3.73	3.24	2.6	2.98	3.58	3.12	3.13	3.26	3.09	3.35	3.19	2.94	3.4	3.43	3.12	3.18	3.19	3.23	2.88
1553372_at	3.97	3.42	3.35	3.43	3.31	3.26	3.58	3.39	3.49	3.86	3.71	3.97	3.5	3.22	3.28	3.58	3.27	3.25	3.2	3.81	3.78	3.59	3.85	3.37	3.59	3.67	3.59	3.96	3.38	3.62	3.81	3.54	3.46	3.81	3.66	3.23	3.31	3.46	3.37	3.41	3.12	3.3	4	4.29	3.71	3.76	3.74	3.94	3.78
1553373_at	2.79	3.16	3.22	2.99	3.55	3.3	2.98	2.74	2.8	2.97	2.74	3.13	2.85	2.98	2.68	3.06	2.83	2.73	2.67	2.81	3.15	2.76	2.79	2.63	2.84	3.18	3.02	2.92	2.96	2.86	3.18	2.82	2.63	3.01	2.93	2.84	3.18	2.7	2.87	2.8	2.47	2.74	2.77	3.01	2.85	2.9	2.91	2.67	2.49
1553374_at	2.74	2.69	2.56	2.54	2.64	2.48	2.42	2.87	2.65	2.71	2.62	2.9	2.56	2.37	2.72	2.61	2.47	2.55	2.55	2.75	2.49	2.68	2.55	2.68	2.45	2.64	2.59	2.37	2.62	2.64	2.69	2.39	2.55	2.8	2.44	2.6	2.49	2.6	2.42	2.34	2.35	2.41	2.59	2.6	2.37	2.53	2.58	2.63	2.67
1553375_at	3.83	3.9	4.07	3.79	3.94	3.71	4.4	3.92	3.57	3.83	3.81	3.8	3.58	3.9	3.7	3.98	3.95	4.28	3.91	3.77	3.47	3.97	3.87	3.78	3.68	3.59	3.79	4.32	3.86	3.75	4.25	3.55	3.4	3.64	4.23	3.68	3.68	3.68	3.58	3.61	3.77	3.92	3.78	3.94	3.95	3.74	3.77	3.68	3.92
1553376_a_at	3	2.71	2.77	2.68	2.67	2.76	3.07	2.58	2.94	2.63	2.68	2.89	2.58	2.58	2.49	3.06	2.42	2.67	2.68	3	2.93	2.54	2.79	2.88	2.7	2.56	2.86	3.2	3.03	2.75	2.83	2.58	2.51	2.45	2.42	2.63	2.52	2.72	2.75	2.22	2.61	2.62	2.76	2.62	2.67	2.79	2.7	2.65	2.69
1553378_a_at	3.03	2.94	3.1	3.15	3.33	3.05	3.19	2.84	2.98	3	3.1	3.43	3.3	3.18	3.13	3.06	3.09	2.9	3	3.09	3.03	3.29	3.16	3.35	2.91	3.46	3.32	3.67	2.9	3.16	3.17	2.84	2.82	3.38	3.2	2.83	3.07	2.69	2.9	2.86	3.06	2.87	2.94	3.02	2.98	3.18	2.92	3.04	2.91
1553380_at	2.65	2.7	2.35	2.76	2.43	2.29	2.36	2.35	2.54	2.43	2.77	2.33	2.41	2.68	2.4	2.99	2.6	2.36	2.76	2.37	2.38	2.49	2.51	2.46	2.14	2.83	2.72	2.55	2.54	2.37	2.4	2.48	2.43	2.65	2.51	2.71	2.68	2.56	2.57	3.04	2.49	2.66	2.31	2.38	2.66	3.23	2.79	2.51	3.27
1553383_at	2.33	2.36	2.55	2.51	2.47	2.49	2.3	2.8	2.66	2.71	2.4	2.75	2.41	2.29	2.33	2.34	2.65	2.35	2.44	2.46	2.53	2.46	2.36	2.38	2.45	2.46	2.47	2.42	2.3	2.76	2.49	2.42	2.8	2.48	2.42	2.61	2.31	2.44	2.24	2.35	2.26	2.66	2.55	2.54	2.26	2.37	2.61	2.28	2.63
1553385_at	4.27	4.34	3.89	3.93	4.01	3.81	4.46	4.1	4.04	4.01	3.9	4.37	4.19	3.91	4.15	4.91	4.12	3.66	3.69	4.04	4.49	4.21	4.56	4.49	4.6	4.57	4.46	4.65	4.48	4.28	4.5	3.94	3.95	4.21	4.33	4.23	3.88	4.26	3.95	3.71	3.8	3.89	4.04	4.36	3.92	4.35	3.86	4.05	4.08
1553386_at	5.12	4.81	4.97	4.91	4.91	5.09	4.79	5.09	4.81	4.84	4.96	5.17	4.63	4.65	5.24	5.56	4.79	4.36	5.05	5.02	5.78	4.56	4.88	5.04	4.73	5.26	4.72	5.36	5.04	5.18	4.81	4.97	5.44	5.12	4.68	5.32	4.72	5	4.82	4.84	5.08	4.47	5.64	5.54	5.44	5	5.36	4.98	4.75
1553387_at	3.77	3.79	3.78	4.19	4.05	4.02	3.87	4.22	4.27	4.2	3.94	4.12	4.19	4.64	3.59	4.07	4.5	4.26	4.17	4.19	3.93	4.11	4.49	4.27	4.35	4.48	4.31	4.22	3.83	4.26	3.84	4.21	4.05	4.42	3.84	4.25	4.27	4.1	4.58	4.81	4.08	4.19	4.01	4.01	4.11	4.31	4.2	3.99	3.93
1553388_at	2.87	2.72	2.8	2.84	2.75	2.83	3.15	3.01	3.31	3.08	2.92	3.22	2.96	2.8	3.12	3.12	2.92	2.94	2.81	2.8	3.11	3.05	3.36	3.13	3.25	3.21	3.09	3.82	3.23	3.07	3.28	2.8	2.9	2.94	2.96	3	2.66	3.11	2.7	2.94	2.7	2.86	2.87	2.82	2.94	2.97	2.86	3.4	2.84
1553389_at	3.66	3.42	3.71	3.11	3.46	3.67	3.38	3.98	4.13	4.01	4.11	4.18	4.12	4.41	4.28	3.72	3.8	3.78	4.36	3.72	3.9	4	3.76	4.58	4.59	4.11	3.85	4.18	4.11	4.33	4.08	3.61	3.41	3.01	3.35	3.48	3.77	3.66	3.38	3.57	3.31	3.44	3.78	3.37	3.95	4.3	4.05	3.42	3.73
1553390_at	3.12	2.96	3.01	2.63	2.99	2.75	3.05	3.06	2.74	3.05	2.78	3.34	2.78	2.54	3.17	3.33	2.72	2.72	2.8	3.4	3.28	3.06	2.79	3.1	2.57	2.93	2.71	3.07	2.86	3.1	3.24	2.62	2.98	3.07	2.85	2.85	2.67	2.64	2.87	2.75	2.63	2.7	3.05	2.71	2.86	3.18	2.9	2.69	2.79
1553391_at	3.01	2.51	2.5	2.87	2.92	2.7	2.8	2.79	2.76	2.43	2.94	2.89	2.98	2.82	2.88	3.24	2.74	2.61	2.62	2.73	2.67	2.76	3.18	3.1	2.36	2.59	3.3	3.01	2.43	2.81	2.85	2.52	2.35	2.72	3.04	2.5	2.57	2.66	2.62	2.6	2.29	2.47	2.76	2.74	2.7	2.75	2.76	2.93	2.66
1553392_at	2.4	2.31	2.41	2.49	2.6	2.59	2.75	2.14	2.56	2.51	2.36	2.62	2.68	2.29	2.31	2.6	2.36	2.56	2.59	2.44	2.63	2.13	2.64	2.56	2.69	2.74	2.86	2.61	2.43	2.6	2.77	2.52	2.77	3.58	2.52	2.63	3.16	2.65	3.47	2.24	2.36	2.71	2.88	2.79	2.06	2.69	2.38	2.63	2.36
1553394_a_at	2.87	2.5	2.43	2.42	2.25	2.36	2.44	2.52	2.93	2.62	2.75	2.79	2.56	2.64	2.53	3.18	2.51	2.33	2.31	2.52	2.67	2.68	2.74	2.78	2.44	2.65	2.91	2.55	2.55	2.43	3.18	2.47	2.48	2.46	2.3	2.13	2.39	2.5	2.38	2.38	2.38	2.4	2.69	2.45	2.45	2.74	2.66	2.49	2.47
1553395_a_at	4.14	4.8	4.79	4.54	4.23	4.57	4.64	4.45	4.35	4.71	4.22	4.81	4.56	4.99	4.39	4.52	4.97	4.26	4.81	5.34	4.73	5.18	4.79	4.61	4.63	5.21	5.03	5.1	4.42	4.56	4.8	4.13	4.55	4.42	4.39	4.35	4.26	4.52	3.92	4.16	4.45	4.48	4.57	4.38	4.83	4.64	4.45	4.24	4.5
1553396_a_at	4.94	4.42	3.6	4.53	4.18	4.53	4.53	5.23	4.95	5.65	4.92	5.34	3.74	4.27	5.12	4.86	4.06	4.8	4.85	5.12	5.52	4.82	5.28	5.14	4.95	4.34	5.49	4.93	4.86	4.86	5.31	5.79	6.33	5.69	6.19	5.41	5.72	5.85	5.8	5.48	5.19	5.42	5.86	5.44	5.6	5.14	5.06	5.98	4.69
1553397_at	5.47	5.8	5.59	6.03	6.09	6.12	5.75	6.29	6.34	6.37	5.97	6.32	5.75	6.18	5.94	6.5	5.83	5.73	5.75	6.32	6.37	6.33	6.46	6.47	6.36	5.85	6.45	6.53	6.08	6.04	6.36	5.8	5.59	5.5	5.97	5.69	5.73	5.98	5.92	5.97	5.8	5.64	6.03	6.04	5.9	6.03	6.01	6.02	5.68
1553398_at	2.66	2.67	2.76	2.66	2.9	2.6	2.82	2.99	3.1	2.77	2.71	2.82	2.95	2.74	2.67	3.01	2.75	2.82	2.76	2.85	2.76	2.9	3.17	2.83	2.92	2.99	2.81	3.36	2.71	2.59	3.24	2.67	2.58	2.55	2.8	2.47	2.72	3.04	2.73	2.49	2.6	2.5	2.87	2.67	2.61	2.82	2.99	3.04	2.54
1553399_a_at	6.65	6.67	6.67	6.15	6.38	6.18	6.23	6.14	5.84	5.68	5.75	5.88	5.71	5.46	5.55	5.8	5.36	5.44	6.17	5.9	5.85	6.15	5.55	5.81	5.64	5.65	5.63	6.18	6.12	5.89	6.05	6.08	5.7	6	6.29	6.28	5.9	6.12	6.09	5.66	5.84	5.81	6.22	6.07	6.32	6.33	6.21	6.13	5.79
1553400_a_at	3.99	4.06	4.21	3.79	3.84	4.38	3.89	3.7	3.41	3.86	4.17	3.53	4.42	3.77	4.04	3.61	4.06	3.64	3.26	3.5	3.94	4.19	3.97	4.21	4.15	4.12	3.96	4.02	3.88	4.13	3.99	4.31	3.82	5.89	4.31	4.36	3.77	4.07	3.36	3.88	3.35	3.7	3.82	3.83	3.66	3.53	3.88	3.5	4.02
1553401_at	2.54	2.52	2.43	2.76	2.82	2.54	2.91	2.7	2.2	2.35	2.58	2.88	2.64	2.46	2.56	2.25	2.64	2.41	2.5	2.54	2.52	2.25	2.47	2.65	2.69	2.55	2.61	2.61	2.36	2.71	2.54	2.53	2.74	2.61	3.32	3.14	2.67	2.86	2.88	2.63	2.63	2.97	2.74	2.46	2.73	2.78	2.38	2.82	2.53
1553402_a_at	2.6	2.93	3	2.69	2.57	2.66	2.96	2.6	3	3.32	2.7	2.65	3.48	3.06	2.76	3.07	3.03	2.36	2.96	2.64	3.2	3.38	2.52	2.83	2.91	2.64	3.16	2.73	2.96	2.95	2.88	2.92	2.83	3.03	3.16	2.97	2.44	3	2.65	2.58	2.95	2.52	3.04	3.22	2.86	3.14	2.78	2.86	3.06
1553403_at	4.07	3.85	3.85	3.9	3.54	3.71	3.82	3.68	4.12	3.81	3.83	4.22	3.8	3.63	3.81	4.17	3.89	3.61	3.42	4.2	3.88	4.04	4.09	3.98	3.73	4.11	3.98	4.09	3.96	3.94	4.1	3.32	3.54	3.63	3.74	3.69	3.55	3.79	3.42	3.2	3.4	3.31	3.74	3.87	3.83	3.56	3.54	3.78	3.5
1553405_a_at	4.04	3.77	3.79	3.39	3.88	3.48	3.76	4.03	3.95	3.76	4.14	4.12	3.73	3.93	3.75	4	3.63	3.62	3.61	4.34	4.13	3.83	3.81	4.59	4.29	3.9	4.09	4.43	4.07	3.85	4	3.52	3.66	3.95	4.02	3.58	3.52	3.61	3.7	3.55	3.73	3.55	3.86	3.62	3.68	3.68	3.55	3.98	3.5
1553407_at	4.6	5.03	4.78	4.65	4.22	4.87	4.76	5.4	5.7	5.07	5.36	4.88	5.15	5.22	5.31	5.18	5.63	5.57	5.47	4.8	4.27	5.14	4.87	4.5	5.31	5.58	4.22	4.57	5.03	5.04	4.79	5.04	5.35	5.11	4.55	5.15	5.8	4.79	6.57	5.54	5.45	5.14	4.88	5.64	5.3	5.53	5.56	4.62	4.94
1553409_at	2.39	2.28	2.59	2.44	2.37	2.31	2.15	2.53	2.72	2.72	2.15	2.44	2.73	2.18	2.47	2.42	2.17	2.42	2.03	2.61	2.3	2.36	2.44	2.64	2.64	2.47	2.67	2.65	2.35	2.46	2.46	2.27	2.23	2.34	2.33	2.45	2.41	2.48	2.45	2.2	1.96	2.24	2.29	2.56	2.23	2.25	2.24	2.43	2.44
1553410_a_at	3.22	3.42	3.36	3.39	3.92	3.2	3.32	3.38	3.04	3.34	3.58	3.49	3.45	3.51	3.19	3.61	3.16	3.16	3.15	3.41	3.11	3.22	3.45	3.28	4.04	3.54	3.53	3.82	3.38	3.57	3.42	2.88	2.92	3.37	3.64	3.02	2.92	3.42	3.06	2.93	3.3	3.01	3	2.95	3.12	2.76	3.19	3.04	3.14
1553411_s_at	2.79	2.96	2.81	3	2.89	2.81	2.8	2.96	2.67	3.09	3.15	3.24	3.3	2.82	3.06	3.38	2.91	2.72	3.02	3	2.88	2.94	4.52	3.34	3.16	3.09	3.44	3.17	3.04	3.1	2.95	2.79	2.85	2.93	2.98	2.83	2.81	2.7	2.79	2.85	2.75	2.73	2.9	2.76	2.97	2.7	3.11	2.84	2.84
1553412_at	4.4	4.28	4.32	4.1	4.22	4.48	3.94	3.95	4.26	4.28	4.31	4.34	3.98	4.05	3.92	4.02	3.97	3.81	3.82	4.46	4.39	4.26	3.82	4.12	4.11	4.05	3.65	4.19	4.21	4.35	4.31	3.99	3.92	4.21	4.22	3.93	4.3	4.07	3.77	3.7	3.79	3.67	3.89	4.63	4.05	3.93	4.1	4.29	4.08
1553413_at	4.1	3.66	3.65	3.64	3.66	3.61	3.92	4.09	4.13	3.76	4.05	4.42	3.98	3.71	3.7	4.06	3.76	3.84	3.43	3.6	3.97	3.48	3.88	4.26	3.77	3.57	3.76	4.32	3.95	4.17	3.98	3.47	3.33	3.64	3.66	3.83	3.12	3.75	3.5	3.23	3.63	3.78	4.83	3.64	3.46	3.77	3.4	3.71	3.35
1553415_at	2.21	2.29	2.42	2.03	2.09	2.38	2.26	2.48	2.49	2.63	2.58	2.29	2.46	2.68	2.37	2.29	2.35	2.14	2.26	2.23	2.14	2.36	2.23	2.52	2.18	2.31	2.27	2.17	2.16	2.38	2.3	2.52	2.42	2.23	2.07	2.04	2.27	2.1	2.01	2.3	2.31	2.17	2.33	2.41	2.34	1.97	2.5	2.36	1.99
1553417_at	2.59	3.07	2.73	3.05	2.83	3.21	2.59	2.93	2.57	2.74	2.72	3.7	2.56	2.72	2.73	2.82	2.87	2.93	2.63	3.39	3.09	2.76	3.16	3.38	2.85	2.88	2.81	3.2	2.8	2.93	2.66	3.04	2.57	2.62	2.82	2.94	2.69	2.69	3.01	2.82	2.84	2.37	2.81	2.75	2.73	2.84	2.99	2.66	2.57
1553418_a_at	3.57	3.73	3.52	3.44	3.61	3.56	4.27	3.59	3.85	3.58	3.56	4.27	3.75	3.66	3.61	3.53	3.8	3.5	3.69	3.83	3.74	3.8	3.69	3.85	3.78	3.98	3.96	3.55	3.93	4.03	3.6	3.57	3.49	3.61	3.48	3.21	3.51	3.62	3.58	3.64	3.53	3.47	3.64	4.09	3.52	3.67	3.48	3.99	3.83
1553420_at	3.63	4.98	5.26	5.44	3.5	5.71	4.53	5.21	4.12	5.95	4.76	3.85	3.72	4.37	4.22	4.49	4.66	4.25	4.32	4.54	5.12	4.3	3.82	3.66	4.28	3.81	3.82	5.04	3.45	4.01	4.23	7.16	5.07	3.19	3.74	5.79	2.67	4.17	3.25	6.52	5.74	4.32	5.53	4.6	5.91	3.93	5.49	4.53	3.38
1553422_s_at	4.13	4.98	4.62	5.6	4.27	5.12	4.86	4.12	4.28	4.53	3.69	4.87	3.81	4.15	3.87	4.1	4.49	4.37	4.34	4.55	4.38	4.43	4.49	4.62	4.34	4.22	4.45	4.65	5.46	4.05	3.99	4.8	4.78	4.11	4.89	4.48	3.96	4	3.9	4.82	5.26	4.62	4.05	4.57	4.63	4.2	4.31	4.42	4.18
1553423_a_at	2.53	3.57	3.01	3.45	2.47	2.84	2.76	2.73	3.42	3.42	2.36	3.07	2.76	4.16	2.29	3.11	3.64	4.55	4.04	3.35	2.85	2.43	3.35	2.26	2.56	2.87	3.48	2.74	2.69	2.71	2.86	3.52	2.89	2.79	4.74	3.11	2.66	2.21	2.43	3	2.99	2.8	2.42	2.89	3.11	3.55	2.86	2.62	2.62
1553424_at	3.23	2.98	2.87	3.13	3.15	2.99	3.31	3.33	3.05	3.37	2.76	3.26	2.81	2.84	3.03	3.25	2.92	2.81	3.33	3.22	2.9	3.13	3.25	3.14	3.31	3.13	3.15	3.58	3.39	3.32	3.23	2.88	2.69	2.79	3.07	2.84	2.94	2.79	2.78	2.76	2.71	2.75	3.07	3.26	3.04	2.91	3.22	2.95	2.77
1553425_at	3.34	3.72	3.85	3.64	3.82	3.68	3.71	4.33	4.26	3.87	4.09	4.66	3.97	3.77	3.83	4.51	3.81	3.61	3.62	4.18	4.3	4.05	4.25	4.15	4.47	4.29	4.31	4.43	3.93	4.36	3.9	3.35	3.67	3.4	3.63	3.48	3.55	3.59	3.83	3.82	3.77	3.63	4.1	4.04	3.88	3.82	4.18	3.89	3.99
1553426_at	2.97	3.04	2.65	2.65	3.06	2.69	2.97	2.99	2.67	2.97	3.11	3.38	2.78	3.1	2.84	3.38	2.8	2.58	2.75	3.62	3.1	2.86	3.01	3.51	2.99	2.95	3.26	3.25	3.38	2.88	3.01	2.86	2.81	2.65	2.78	2.82	2.59	2.96	2.68	2.7	2.72	2.97	3.08	2.92	2.68	2.5	2.73	2.92	2.53
1553427_at	4.94	4.43	4.51	4.43	4.48	4.14	4.49	4.45	4.31	4.47	4.28	4.66	4.26	4.36	4.33	4.68	3.85	3.96	3.79	4.21	4.1	4	4.15	4.33	4.5	4.33	4.07	4.45	4.37	4.08	4.57	3.73	3.9	4.02	4.25	3.94	3.76	4.05	3.99	3.7	3.91	4.05	4.12	4.38	4.19	3.83	4.14	4.33	4.02
1553428_at	2.49	2.7	2.48	2.69	2.56	2.58	2.59	2.68	2.59	2.54	2.3	2.5	2.46	2.62	2.66	2.89	2.65	2.48	2.43	2.87	2.69	2.91	2.59	2.42	2.77	2.77	2.72	2.72	2.3	2.56	2.59	2.59	2.24	2.43	2.56	2.22	2.51	2.47	2.42	2.58	2.46	2.25	2.66	2.76	2.26	2.87	2.9	2.59	2.61
1553429_at	4.04	3.99	4.37	4.09	3.9	4.16	4.22	3.96	3.97	3.69	3.7	4.02	4.3	3.87	3.77	3.92	3.36	3.65	3.77	3.6	4.02	3.9	3.88	3.93	3.82	3.73	3.6	3.93	3.9	3.61	3.77	3.68	3.71	3.85	4.06	3.94	3.78	3.98	3.9	3.7	3.66	3.6	4.23	3.9	3.84	3.85	3.67	4.32	3.87
1553430_a_at	3.66	3.24	3.51	3.58	4.07	3.62	3.37	3.66	3.89	3.64	3.65	4.48	3.67	3.95	3.36	3.93	3.61	3.29	3.42	3.76	4.1	3.57	4.25	3.65	4.06	3.82	3.75	4.56	3.55	3.45	3.73	2.88	3.29	3.28	3.45	3.17	3.28	3.08	3.27	2.93	3.19	3.01	3.8	3.53	3.1	3.36	3.51	3.77	3.47
1553432_s_at	4.43	4.69	4.43	4.43	4.39	4.44	4.01	4.13	4.02	4.37	4.06	4.27	4.11	4.37	4.06	4.05	4.32	3.93	3.9	4.42	4.43	4.11	4.27	4.47	4.42	4.23	4.36	4.34	4.05	4.41	4.39	3.98	3.73	3.87	4.26	3.85	4.22	4.09	4.15	3.85	3.88	4.08	4.04	3.98	4.19	4.01	4.06	3.99	3.84
1553433_at	2.24	2.27	2.57	2.36	2.3	2.36	2.33	3.02	2.28	2.69	2.57	2.78	2.38	2.18	2.33	2.17	2.53	2.39	2.32	2.72	2.57	2.2	2.62	2.56	2.32	2.55	2.78	2.92	2.44	2.42	2.44	3.42	3.14	2.14	2.41	2.53	2.6	2.36	2.41	2.5	2.35	2.22	2.16	2.36	2.76	2.42	2.79	2.26	2.53
1553434_at	2.73	2.66	2.48	2.4	2.6	2.63	2.44	2.41	2.36	2.57	2.59	2.47	2.57	2.58	3.12	2.91	2.58	2.68	2.59	2.57	2.57	2.78	2.75	2.58	2.54	2.74	2.8	2.8	2.61	3.2	2.54	2.31	2.49	2.51	2.63	2.45	2.48	2.44	2.45	2.49	2.5	2.59	2.5	2.7	2.4	2.38	2.32	2.63	2.47
1553435_at	3.59	3.05	3.54	3.39	4.11	3.54	3.63	3.83	3.53	3.47	3.35	3.4	3.57	3.84	3.48	3.22	3.22	3.86	3.33	3.9	4.01	3.76	3.9	3.89	3.52	4.11	3.61	3.87	3.71	3.65	3.75	3.49	3.29	3.53	3.5	3.6	3.39	3.48	3.87	3.37	3.35	3.34	3.61	3.8	3.53	3.71	3.61	3.56	3.57
1553436_at	2.76	2.54	2.88	2.76	2.65	2.85	3.2	3.6	2.68	2.81	2.84	3.23	2.83	2.89	2.79	3.09	2.87	2.74	2.86	3.24	2.85	3.29	3.15	3.43	3.29	2.72	2.85	3.35	3.22	5.18	3.09	2.84	2.81	2.65	2.6	2.65	3.01	2.6	4.86	2.95	2.69	2.67	3.17	2.95	2.89	2.93	3	3.11	2.58
1553437_at	3.89	3.58	3.71	3.9	3.66	3.78	3.56	4.1	3.86	4.04	3.72	4.2	3.52	3.65	4.44	4.19	3.84	3.52	3.59	4.01	4.01	3.88	4.25	4.16	3.89	3.91	4.27	4.34	4.11	4.02	4.01	3.63	3.58	3.7	3.79	3.65	3.4	3.22	3.2	3.7	3.59	3.58	3.89	4.19	4.11	3.51	3.82	4.03	3.96
1553438_at	5.89	5.85	5.32	6.23	5.9	6.06	5.61	6.2	6.39	6.07	5.95	5.56	5.94	6.01	5.83	6.16	5.99	6.04	6.02	6.17	6.37	6.44	6.76	6.44	6.31	6.52	6.33	6.35	5.88	6.02	5.85	5.8	5.89	5.96	6.06	5.78	5.96	5.88	5.78	5.62	5.66	5.87	5.91	6.04	6.01	6.13	5.9	5.92	5.81
1553439_at	4.49	4.65	4.66	4.69	5.07	5.1	4.71	4.85	4.62	4.69	4.32	4.99	4.39	4.44	5.08	4.55	4.58	4.52	4.25	4.76	4.54	4.56	4.76	4.59	4.89	4.76	4.43	5.12	4.64	4.94	4.56	4.58	4.59	4.75	4.98	4.8	4.56	4.51	4.42	4.73	4.61	4.56	4.74	4.99	4.4	4.87	4.31	4.51	4.67
1553440_at	2.5	2.38	2.14	2.2	2.42	2.45	2.34	2.47	2.39	2.31	2.49	2.48	2.3	2.17	2.35	2.46	2.35	2.25	2.26	2.28	2.2	2.32	2.3	2.23	2.47	2.33	2.58	2.38	2.14	2.65	2.27	2.24	2.35	2.39	2.16	2.19	2.28	2.28	2.14	2.33	2.17	2.11	2.29	2.2	2.1	2.43	2.12	2.46	2.24
1553441_at	2.1	2.02	2.05	2.18	1.99	2.07	2.08	2.61	2.13	2.47	2.15	2.13	2.14	2.12	2.22	2.14	2.06	2.1	2.19	2.41	2.23	2.01	2.23	2.23	2.15	2.3	2.1	2.25	2.15	2.15	2.13	1.9	2.01	2.04	2.19	1.98	2.32	2.03	1.93	2.08	2.21	2.12	2.12	2.08	2.02	1.93	2.15	2.09	2.04
1553442_a_at	3	2.74	2.84	2.6	2.5	2.47	2.47	2.74	2.53	2.53	2.67	2.87	2.44	2.83	2.96	3.18	2.49	2.27	2.7	2.67	2.85	2.89	2.88	2.58	2.73	2.72	2.82	3.09	2.98	2.79	2.56	2.66	2.59	2.61	2.61	2.68	2.6	2.53	2.49	2.35	2.54	2.66	3.03	2.62	2.81	2.54	2.59	2.82	2.5
1553443_at	2.66	2.62	2.81	2.99	3.13	2.97	2.82	3.53	2.91	3.25	3.07	3.02	3.02	3.39	3.3	3.27	3.06	3.01	2.87	3.52	3.26	3.05	3.14	3.13	3.46	3.05	3.02	3.42	3.06	3.19	2.97	3.13	2.98	2.57	2.95	2.78	2.92	3	2.96	2.82	2.86	2.73	3.29	3.52	2.99	2.94	3.08	3.46	2.82
1553444_a_at	5.6	5.51	5.76	5.69	5.52	5.54	5.51	6.19	5.65	5.75	5.79	6.4	5.54	5.96	5.73	6.51	5.73	5.51	5.59	6.3	6.11	5.97	6.11	6.21	5.68	5.81	5.92	6.47	6.13	6.01	5.94	5.75	5.59	5.51	5.94	5.67	5.46	5.7	5.58	5.63	5.66	5.47	5.73	5.85	5.78	5.8	5.92	5.85	5.33
1553446_at	2.94	2.53	2.53	2.8	2.85	2.81	2.68	2.8	2.87	2.81	2.93	3.03	2.92	2.95	3.02	2.75	2.84	3.08	2.69	2.57	2.58	3.18	2.9	2.84	3.01	2.71	3.14	3.03	2.83	2.77	2.61	2.67	2.78	2.64	3.42	2.75	2.78	2.74	2.67	2.8	2.71	2.87	2.76	2.79	2.65	2.67	2.86	2.64	2.73
1553447_at	3.42	3.21	3.17	3.16	3.31	3.37	3.5	3.48	2.93	3.34	2.73	2.96	2.69	2.89	3.65	3.7	2.89	2.9	2.97	3.38	3.21	3.02	3.12	3.29	3.06	2.97	2.97	3.06	3.49	3.15	2.95	2.8	2.99	2.9	3.04	3.11	3.09	2.84	3.1	3.09	3.06	2.82	3.07	3.22	3.29	3.1	3.06	3.09	3.01
1553448_at	3.07	2.87	3.42	2.9	3.44	3.02	3.11	3.42	3.05	3.51	3.07	3.5	3.07	3.09	3.46	2.89	3.2	2.72	3.02	2.98	2.94	2.83	2.95	2.92	3.07	3.34	2.83	3.24	3.06	2.73	2.8	3.02	2.94	2.71	3.04	2.98	3.16	2.86	3.11	3.12	3.12	3.03	3.14	3.26	2.83	3.02	3.29	2.96	2.76
1553449_at	4.3	4.12	4.09	4.26	4.36	4.39	4.36	3.48	4.06	3.07	2.97	4.75	3.51	3.48	3.01	4.1	3.37	2.92	2.81	3.19	3.24	3.49	3.18	3.17	3.11	3.33	3.2	3.31	3.29	3.13	3.43	3.47	3.53	3.96	3.91	3.67	4.51	3.54	3.95	3.37	3.85	3.62	3.77	3.85	3.67	3.62	3.42	3.97	3.63
1553450_s_at	2.93	2.86	2.76	3.25	3	2.95	2.77	3.05	2.72	2.88	2.82	3.03	2.73	2.9	3.06	2.85	2.98	2.7	2.51	2.85	2.95	2.89	2.78	3.05	3.06	3.08	2.92	3.03	2.88	2.71	2.97	2.67	2.9	2.96	3.27	2.72	2.6	2.8	2.75	2.81	2.53	2.85	2.74	2.78	2.8	2.69	2.72	2.92	2.8
1553451_at	3.22	2.91	2.9	3.13	2.81	2.91	2.64	3.54	3.06	3.19	2.78	3.96	3.5	3.19	3.49	3.49	3.06	2.7	2.85	3.49	3.34	3.09	3.72	3.47	3.26	3.38	3.52	3.17	3.15	3.13	3.2	2.57	2.86	2.87	3.13	2.8	3.04	2.99	2.83	2.88	3.09	2.97	2.97	3.34	2.9	3.51	2.96	3.04	2.77
1553452_at	3.68	3.08	3.43	2.74	2.96	3.05	2.9	3.37	2.93	3.12	2.85	3.38	3.02	2.94	3.02	3.3	2.86	3.16	2.88	3.41	3.21	2.69	3.09	3.11	3.28	3.32	3.47	2.96	3.68	2.78	2.88	2.87	2.71	2.99	3.06	3.11	2.87	2.98	2.88	3.02	2.86	2.93	3.01	3.03	3.3	2.99	3.1	3.22	3.03
1553453_at	3.64	3.37	3.44	3.56	3.19	3.44	3.35	3.78	3.58	3.72	3.63	4.4	3.43	3.64	3.43	3.72	3.23	3.52	3.6	3.85	3.88	3.87	3.99	3.79	3.41	3.84	3.71	3.58	3.72	3.72	3.88	3.74	3.26	3.26	3.24	3.43	3.62	3.76	3.45	3.51	3.34	3.57	3.74	3.94	3.52	3.85	3.63	3.8	3.58
1553454_at	3.02	2.86	2.71	2.72	2.99	2.81	2.63	3.12	2.78	2.74	2.52	4.07	2.98	2.93	2.95	3	2.72	2.62	2.43	2.85	2.81	2.81	2.92	2.9	2.99	3.12	2.82	2.8	3.14	2.74	2.94	2.62	2.69	2.52	2.44	2.67	2.73	2.56	2.75	2.49	2.75	2.71	2.92	2.66	2.8	2.78	2.65	3.02	2.77
1553456_at	3.02	2.77	2.87	2.86	3.12	2.9	2.99	3.4	3.1	3.2	3.21	2.92	2.84	2.84	2.98	3.3	2.53	2.89	2.75	2.79	2.91	3.03	2.96	2.94	2.82	2.93	2.88	3.11	2.89	3.06	2.98	2.87	2.53	3.03	2.79	2.75	2.66	2.82	2.86	2.59	2.65	2.72	3.02	2.98	2.86	2.87	2.79	2.69	2.72
1553457_at	5.17	5.16	5.62	5.53	5.13	5.16	5.16	5.78	5.74	5.68	5.89	5.66	5.61	5.55	5.73	5.71	5.52	5.46	5.38	5.82	5.45	5.65	5.51	5.58	5.71	5.82	5.55	5.82	5.76	5.49	5.68	5.03	4.9	4.89	5.04	5.28	5.03	5.04	5.03	5.08	4.84	5.23	5.43	5.68	5.52	5.56	5.43	5.53	5.22
1553458_at	4.06	4.17	3.85	4.32	4.3	4.39	4.11	4.24	4.47	4.45	4.03	4.65	4.36	4.78	4.36	4.69	4.24	4.48	4.04	4.43	4.53	4.01	4.78	4.83	4.26	4.25	4.54	4.53	4.39	4.44	4.26	4.31	4.08	3.91	4.34	4.18	4.39	3.95	4.35	4.27	3.95	4.07	4.32	4.4	4.35	4.39	4.48	4.43	4.11
1553459_at	3.92	3.75	3.48	3.82	3.99	3.69	4.09	4.22	3.48	3.82	4.08	4.35	4.69	3.91	4.68	4.01	3.81	3.81	4.17	4.39	4.13	3.97	4.03	4.72	4.51	4.07	4.16	5.05	4.33	4.76	3.88	3.7	3.87	4.49	3.96	3.78	3.85	4.08	3.87	3.84	3.37	3.56	4.23	4.19	3.84	4.52	4.16	4.74	4.44
1553460_at	3.33	3.49	2.91	3.36	3.29	3.5	3.11	3.23	3.14	3.29	3.29	3.97	2.48	3.17	3.23	4.03	3.45	3.2	3.13	3.82	4.01	3.41	4.18	4.14	3.81	3.86	3.5	4.28	3.59	3.86	3.77	3.53	3.45	3.49	3.73	3.58	3.41	3.38	3.06	3.01	3.28	3.39	3.58	3.33	3.03	3.53	3.73	3.11	3.63
1553461_at	2.69	2.88	2.78	2.86	3.25	3.1	2.81	2.75	2.95	2.76	2.59	3.72	2.73	2.82	2.67	3.06	2.7	2.69	2.58	2.88	2.83	3.02	2.64	3.04	2.99	3	2.7	3.12	2.81	2.76	3.1	2.52	2.84	2.5	2.71	2.87	2.86	2.68	2.8	2.79	2.66	2.75	2.86	2.82	2.79	2.72	2.78	2.91	2.54
1553462_at	2.33	2.51	2.46	2.25	2.36	2.4	1.97	2.35	2.23	2.25	2.22	2.54	2.42	2.26	2.1	2.31	2.33	2.33	2.38	2.43	2.38	2.37	2.26	2.1	2.36	2.18	2.36	2.02	2.4	2.54	2.29	2.38	2.31	2.29	2.21	2.16	2.48	2.51	2.25	2.42	2.68	2.31	2.32	2.31	2.36	2.43	2.34	2.21	2.15
1553464_at	5.72	6.05	6.02	6.43	6.31	6.19	6.26	6.07	5.88	5.78	5.93	6.53	6.01	5.84	5.74	6.48	5.86	5.74	5.64	6.64	6.26	6.21	6.6	6.42	6.16	6.35	6.57	7.14	6.25	6.07	6.3	5.95	6.06	5.76	6.46	5.84	5.55	5.99	5.96	5.86	6.03	6.02	5.89	6.02	5.83	6.07	6.04	6.13	5.73
1553465_a_at	3.42	3.21	3.31	3.51	3.75	3.18	3.08	3.58	3.03	3.09	3.43	3.56	3.35	3.44	3.5	3.13	3.21	2.95	2.83	3.46	3.21	3.81	3.5	3.55	3.46	3.56	3.45	3.47	3.36	3.22	3.53	3.05	2.86	3.05	3.14	3.23	3.32	3.43	3.45	3.06	3.07	3.27	3.45	3.32	3.17	3.42	3.45	3.34	3.02
1553466_at	3.26	3.51	3.09	3.07	3.28	3.74	3.32	2.87	3.11	3.18	3	3.44	2.91	3.15	3.24	3.25	2.97	3.07	3.15	3.51	3.05	3.26	3.95	4.15	3.16	3.63	3.3	3.77	2.73	3.24	3.43	3.46	3.05	2.89	3.29	3.19	3.17	3.29	3.27	3.41	3.18	3.39	3.39	3.15	3.26	3.07	3.1	3.03	3.14
1553467_at	2.9	2.67	2.89	2.72	3.05	2.69	2.77	2.64	2.96	2.86	2.9	2.76	2.75	2.8	2.86	2.83	2.53	2.57	2.84	2.96	3.2	2.99	3.52	3.06	3.27	3.19	3.12	3.28	2.98	3.13	3.06	2.56	2.8	2.86	3.17	2.64	2.82	2.95	2.71	2.6	2.68	2.6	2.81	3.07	2.75	2.96	2.88	2.89	2.7
1553468_at	2.95	2.78	2.39	2.72	2.75	2.69	2.7	3.48	2.97	2.74	2.51	2.74	2.76	3.13	2.8	2.79	2.6	2.7	2.63	3.17	2.89	3.1	2.98	2.88	2.72	2.93	2.8	3.16	2.76	2.78	2.82	2.65	2.77	3.09	3.3	2.85	2.8	2.74	2.66	2.58	2.58	2.58	3.04	2.75	2.8	2.88	2.92	2.7	2.72
1553470_at	3.77	3.62	4.12	3.07	3.57	3.27	3.3	3.58	3.36	3.25	3.43	3.69	2.87	3.17	3.32	3.3	3.25	3.25	3.32	3.35	3.91	3.59	3.59	3.47	3.34	3.31	3.44	3.61	3.87	3.31	3.85	3.08	3.22	3.53	3.9	3.07	3.58	3.41	3.2	3.23	3.15	3.2	3.45	3.22	3.4	3.08	3.2	3.61	3.2
1553471_at	2.83	2.98	3.13	3.12	3.02	2.95	2.9	3.17	2.88	2.9	2.74	3.07	2.8	3.08	2.79	2.84	2.53	2.61	2.97	3.01	2.71	2.59	2.79	2.73	2.9	2.7	2.6	2.8	2.71	2.72	2.53	2.91	2.62	2.8	2.95	2.75	2.79	2.86	2.75	2.78	2.68	2.8	2.94	2.87	2.69	2.87	2.73	3.15	2.76
1553472_at	2.62	2.34	2.49	2.45	2.44	2.48	2.44	2.53	2.53	3.05	2.56	3.25	2.55	2.77	2.68	2.79	2.5	2.69	2.39	3.02	2.57	2.93	2.76	3.27	3.04	3.04	3.41	2.95	2.96	2.87	3.16	2.36	2.59	2.42	2.62	2.56	2.58	2.53	2.35	2.52	2.29	2.56	2.71	2.44	2.54	2.44	2.36	2.56	2.5
1553474_at	2.69	2.45	2.24	2.25	2.3	2.08	2.31	2.16	2.17	2.32	2.2	2.43	2.23	2.42	2.16	2.41	2.38	2.22	2.06	2.45	2.22	2.21	2.34	2.25	2.38	2.58	2.13	2.16	2.46	2.21	2.69	2.05	2.14	2.23	2.17	2.14	2.08	2.19	2.1	1.95	2.05	2.04	2.18	2.15	2.15	2.22	2.19	2.31	2.23
1553475_at	3.59	3.55	3.29	3.44	3.77	3.61	3.45	4.79	3.85	3.89	4.18	3.92	3.88	3.7	4	4.63	3.76	3.81	3.67	4.29	3.85	3.71	3.76	3.97	4.43	4.09	4.09	4.54	4.23	3.9	3.65	3.62	3.22	3.33	3.82	3.28	3.17	3.39	3.31	3.46	3.39	3.51	3.6	3.64	3.57	3.58	3.92	3.75	3.49
1553478_at	3.79	3.49	3.44	3.73	3.87	3.69	3.38	4.41	3.48	3.77	3.62	3.96	3.74	4.12	3.55	3.56	3.45	3.4	3.48	3.56	4.28	4.01	4.03	4.4	3.97	3.37	3.41	4.16	3.88	4.06	4.42	3.72	3.67	3.69	3.92	3.71	3.36	3.5	3.45	3.38	3.43	3.5	3.83	3.93	3.67	3.78	3.68	4.26	3.36
1553479_at	3.66	3.39	3.18	3.43	3.48	3.31	3.2	4.39	3.7	3.52	3.68	4.03	3.63	3.22	3.68	3.94	3.39	3.24	3.07	3.76	3.69	3.69	3.7	3.74	3.71	3.71	3.9	4.11	3.5	4.02	3.93	2.98	3.21	2.91	3.28	3.24	3.3	3.53	3.3	3.06	3.25	3.01	3.68	3.55	3.24	3.46	3.51	3.54	3.75
1553482_at	2.38	2.5	2.7	2.48	2.4	2.63	2.74	3.16	2.96	2.78	2.72	3.04	2.54	2.8	2.77	2.57	2.64	2.63	2.71	2.88	2.64	2.94	2.75	2.65	2.71	2.56	2.71	2.65	2.96	2.73	3	3	2.56	2.6	2.72	2.55	2.76	2.51	2.62	2.57	2.58	2.58	3.11	2.79	2.92	2.87	2.7	2.86	2.68
1553483_at	5.19	5.33	4.76	5.13	5.34	5.05	5.43	5.36	5.57	5.41	5.23	6.17	5.35	5.25	5.67	5.44	5.02	5.17	5.26	5.49	5.76	5.65	5.8	5.93	5.37	5.81	5.85	5.22	5.61	5.43	5.57	5.19	5.31	5.25	5.37	5.23	5.6	5.06	5.18	5.22	5.23	4.97	5.7	5.54	5.23	5.35	5.32	5.43	5.04
1553484_at	2.42	2.49	2.5	2.41	2.53	2.23	2.5	2.72	2.32	3.05	2.4	2.77	2.24	2.51	2.68	2.42	2.77	2.58	2.22	2.79	2.4	2.56	2.49	2.65	2.67	2.3	2.47	2.77	2.46	2.37	2.71	2.33	2.33	2.45	2.33	2.42	2.49	2.27	2.4	2.47	2.36	2.41	2.72	2.81	2.49	2.74	2.54	2.48	2.52
1553485_at	3.25	2.81	3.29	2.81	3.27	3.22	3.02	3.18	3.46	3.48	3.29	3.72	3.42	3.48	3.4	3.44	3.54	3.26	3.25	3.68	3.42	3.54	3.48	3.82	3.53	3.7	3.86	3.96	3.35	3.22	3.78	3.04	2.56	3.08	3.29	3.29	3.09	3.17	2.99	2.57	2.94	3.09	3.32	3.65	3.25	3.19	3.07	3.7	3.44
1553486_a_at	3.32	2.96	3.14	3.17	3.2	2.88	2.84	3.29	3.39	3.19	2.66	3.6	3.61	2.89	3.39	3.27	3.23	3.17	3.2	3.33	3.25	3.08	3.41	3.15	3.18	8.01	3	3.48	5.07	3.23	3.3	2.94	2.7	4.92	4.41	3.08	2.96	4.1	3.18	2.89	2.88	2.97	3.2	2.93	2.87	2.88	3.03	3	2.98
1553488_at	5.63	5.12	5.59	5.04	4.93	5.41	5.07	5.43	5.23	5.23	5.06	5.54	5.03	5.27	5.35	5.33	4.85	5.06	5.13	5.18	5.05	5.19	5.29	4.98	5.44	4.81	5.21	5.27	4.94	4.97	5.38	5.66	5.21	5.16	5.3	5.71	5.11	5.38	4.87	5.26	5.21	5.32	5.52	5.54	5.01	5.4	5.59	5.44	5.28
1553489_a_at	3.66	3.57	3.36	3.54	3.69	3.3	3.71	3.79	3.39	3.34	3.33	3.5	2.92	3.48	3.01	3.5	3.38	3.06	3.48	3.49	3.27	3.7	3.73	3.31	3.13	3.45	3.72	3.53	3.61	3.33	3.64	2.97	2.81	3.64	3.18	3.48	3.26	3.11	3.05	3.17	2.88	2.97	3.52	3.65	3.47	3.21	3.17	3.42	3.25
1553491_at	2.93	3.37	3.07	3.55	3.25	3.31	3.58	3.71	3.78	3.69	3.91	4.2	3.7	3.82	3.88	3.96	3.38	3.17	3.4	4.06	3.68	3.67	3.29	4.14	3.9	4.03	3.64	4.28	3.96	3.51	4.07	3.27	3.24	3.51	3.61	3.31	3.2	3.66	3.28	3.17	3.52	3.36	3.62	3.76	3.2	3.39	3.68	3.74	3.41
1553492_a_at	2.65	3.38	3.39	3.43	2.91	2.87	3.05	3.49	3.54	3.48	3.17	3.22	3.35	3.45	2.96	3.17	3.01	3.28	3.34	3.48	3.41	3.45	3.35	3.34	3.26	3.29	3.64	3.52	3.74	3.11	3.28	3.15	2.53	2.48	3.19	2.96	3.05	2.76	2.91	3.08	2.69	2.92	3.55	3.42	3.13	3.36	3.12	3.38	3.06
1553493_a_at	4.03	3.97	3.87	3.87	4.29	4.48	4.36	3.85	3.72	4	3.83	3.92	3.72	3.69	3.85	4.03	3.73	3.9	3.66	4.06	3.97	4.28	3.98	4.54	3.82	3.96	3.93	4.38	3.93	3.54	3.81	3.72	3.51	3.63	4.35	3.78	3.68	3.21	3.56	3.45	3.58	3.45	3.92	4.03	3.62	3.83	3.82	3.81	3.8
1553494_at	2.26	2.28	2.34	2.29	2.35	2.31	2.52	2.35	2.07	2.39	2.52	2.21	2.38	2.18	2.43	2.13	2.24	2.41	2.17	2.25	2.27	2.13	2.76	2.25	2.4	2.37	2.33	2.24	2.37	2.16	2.16	2.09	2.28	2.21	2.19	2.1	2.44	2.19	2.12	2.24	2.26	2.33	2.27	2.25	2.21	2.16	2.31	2.22	2.33
1553497_at	2.38	2.2	2.48	2.56	2.35	2.37	2.16	2.68	2.56	2.47	2.32	2.77	2.1	2.26	2.18	2.76	2.22	2.14	2.1	2.65	2.33	2.44	2.66	2.37	2.32	2.33	2.08	2.55	2.62	2.27	2.31	2.33	2.22	2.2	2.07	2.21	2.15	1.99	2.31	2.41	2.18	2.22	2.34	2.52	2.15	2.45	2.19	2.53	2.22
1553498_at	3.85	3.47	3.6	3.69	3.71	3.73	3.46	3.84	3.42	3.66	3.44	3.69	3.44	3.39	3.58	3.8	3.38	3.79	3.54	3.76	3.89	3.55	3.46	3.9	3.57	4.09	3.9	3.67	3.44	3.38	3.95	3.37	3.14	3.82	3.45	3.07	3.45	3.14	3.34	3.24	3.52	3.7	3.41	3.68	3.47	3.51	3.29	3.44	3.47
1553499_s_at	5.13	5.27	5.03	5.12	5.69	5.48	4.86	5.69	5.6	5.78	5.77	6.33	5.65	5.87	5.62	6.43	5.59	5.28	5.57	5.93	6.05	5.98	6.1	6.36	6.1	6.12	6.15	6.59	5.66	5.63	5.58	5.31	5.15	5.55	5.63	5.12	5.2	5.59	5.32	5.89	5.34	5.4	5.68	5.64	5.65	5.68	5.46	5.75	5.88
1553500_at	3.5	3.33	3.29	3.25	3.34	3.67	3.56	3.16	3.45	3.34	3.64	3.36	3.44	3.12	3.21	3.66	3.4	3.37	3.25	3.45	3.27	3.74	3.45	3.56	3.38	3.47	3.75	3.53	3.39	3.59	3.41	3.44	3.21	3.43	3.78	3.48	3.34	3.18	3.3	3.2	3.45	3.43	3.59	3.42	3.39	3.32	3.59	3.62	3.58
1553502_a_at	3.45	3.17	2.8	2.68	2.75	2.98	3.2	2.9	2.97	3.08	3.23	3.38	3.32	2.69	3.23	2.65	2.84	2.74	2.59	3.03	2.76	2.69	2.76	3.06	2.9	2.89	2.74	2.88	3.04	2.37	2.86	2.72	2.52	2.58	2.88	2.86	2.64	2.79	2.58	2.77	3.11	3.02	2.67	2.79	2.5	2.59	2.78	2.66	2.67
1553504_at	2.76	3	2.86	2.87	3.08	3.12	3.05	3.21	2.94	3.02	2.81	3.49	3.07	3.03	3.01	3.2	2.99	2.83	2.78	3.23	2.95	2.98	2.98	3.16	3.18	3.2	2.96	2.88	2.79	2.87	2.86	2.65	2.92	2.97	2.98	2.68	2.82	2.77	2.86	2.94	2.51	2.62	3.14	3.02	3.03	2.95	2.97	2.92	2.87
1553505_at	3.42	3.2	3.02	3.45	3.19	3.46	3.71	3.25	3.33	3.3	3.33	3.92	3.64	3.26	3.25	3.32	3.31	3.15	3.28	3.73	3.47	3.36	3.83	3.47	3.24	3.36	3.69	3.64	3.58	3.39	3.3	3.24	3.37	3.34	3.27	3.19	3.22	3.15	3.46	3.2	3.34	3.34	3.37	3.3	3.43	3.46	3.34	3.23	3.27
1553506_at	3.46	3.64	3.26	3.41	3.95	3.5	3.58	3.47	2.81	3.08	3.39	3.51	3.51	3.51	2.98	3.15	3	3.26	3.25	3.22	3.23	3.32	3.33	3.52	3.65	3.33	3.21	3.8	3.22	2.98	3.3	3.16	3	2.94	3.21	3.01	2.97	3.14	3.11	2.98	3.27	3.27	3.32	3.42	3.13	3.24	3.14	3.22	3.39
1553507_a_at	5.26	5.43	4.77	5.01	5.42	5.36	5.3	5.04	4.96	5.14	5	5.52	5.27	5.05	5.06	5.44	4.93	4.69	4.8	5.55	5	5.28	5.47	5.49	5.59	5.45	5.46	5.78	5.16	5.17	5.73	4.91	4.51	5.14	5.35	4.88	4.9	4.96	4.83	5	5	5.36	5.15	5.13	4.79	5.16	4.96	5.03	4.92
1553508_at	3.09	3.08	2.43	2.98	3.18	3.11	2.71	2.87	2.9	2.53	2.45	2.89	2.6	2.97	2.71	2.76	2.43	2.74	2.75	2.63	2.77	2.67	2.9	2.51	2.53	3.2	2.84	2.76	2.78	2.54	2.99	2.86	2.8	2.89	2.91	3.02	2.6	3.09	2.57	2.71	2.77	2.68	2.81	2.58	2.71	2.63	2.72	2.83	2.6
1553510_s_at	7.17	6.86	6.92	6.56	7.51	6.47	7.06	6.38	6.41	6.15	7.43	6.99	7.25	6.33	6.87	6.61	6	7.38	7.14	6.96	7.04	7.63	6.74	7.14	6.75	6.99	7.35	8.42	7.11	6.77	8.13	6.36	6.99	7.58	7.94	7	6.84	7.11	6.57	6.33	6.73	7.56	7.15	6.82	5.94	6.96	6.37	7.17	7.36
1553511_at	4.59	5.05	4.9	5.28	5.24	5.15	5.39	5.84	5.73	5.13	5.03	5.77	5.53	5.59	5.16	5.78	5.06	4.97	5.07	5.44	5.55	5.31	5.24	5.59	5.46	5.51	5.53	5.47	5.22	5.38	5.41	4.48	4.44	4.29	4.91	4.68	4.48	4.99	4.59	4.48	4.5	4.51	4.83	4.98	5.12	5.16	5.03	5.01	4.82
1553512_at	3.35	3.14	3.24	3.2	3.34	2.84	3.65	3.98	3.78	3.77	3.63	4.15	3.83	3.52	3.62	3.88	3.36	3.41	3.2	4.01	3.65	3.56	3.46	3.5	3.7	3.42	3.39	3.81	3.66	3.6	3.48	3.08	3.14	3.13	2.98	2.97	2.88	2.93	2.87	2.97	2.97	3.08	3.27	3.45	3.37	3.38	3.27	3.46	3.04
1553513_at	2.61	2.4	2.63	2.39	2.57	2.62	2.16	2.86	2.71	3.26	2.81	3.43	2.32	2.86	2.72	2.84	2.27	2.47	2.53	2.76	2.76	2.73	2.69	2.62	2.65	3	2.5	2.71	2.65	2.54	2.59	2.34	2.42	2.47	2.47	2.3	3.27	2.77	2.75	2.31	2.34	2.41	2.6	2.5	2.68	2.7	2.64	2.45	2.46
1553514_a_at	3.37	2.82	3.17	2.94	3.28	2.86	3.29	3.09	2.83	2.3	2.99	3.03	2.66	3.11	3.05	3.21	2.65	2.63	2.61	2.92	2.96	3	2.94	2.82	3.06	2.98	2.87	2.96	3.05	2.79	2.98	2.32	2.47	2.81	3.14	2.69	4.1	3.29	2.96	2.62	2.81	2.58	3.22	2.97	3.03	2.96	2.78	3.13	2.77
1553515_at	3.6	3.53	4.12	3.52	3.31	3.11	3.44	3.58	3.25	3.46	2.93	3.84	2.92	3.45	3.5	3.58	2.74	2.93	3.19	3.53	3.03	3.68	3.43	3.5	3.37	3.25	3.18	3.6	3.68	3.36	3.39	3.4	3.43	2.85	3.47	3.37	3.3	3.3	3.34	2.99	3.23	3.27	3.14	3.42	3.33	3.33	3.09	3.22	3.2
1553517_at	3.97	3.93	3.8	3.96	4.57	3.97	4.05	3.86	3.97	3.73	3.8	4.59	3.93	3.57	3.65	3.71	3.78	3.82	3.63	3.78	4.06	4.13	4.53	4.45	4.36	4.18	4.34	4.47	4.12	4.09	4	4	3.68	3.95	4.9	3.83	4.13	4.02	4.11	3.66	3.81	3.89	4.23	3.71	4.03	4.12	3.77	4.14	4.11
1553518_at	3.83	3.94	4.18	3.97	3.99	3.83	3.96	3.93	4.1	4.19	3.71	4.47	3.84	4.04	3.81	3.88	3.94	4.15	3.8	3.96	4.12	3.91	4.01	4.51	4.11	4.02	3.85	4.15	4.06	3.79	4.02	3.79	3.75	3.9	3.84	3.95	3.85	4.02	3.82	3.73	3.69	3.56	3.82	4.03	3.69	3.83	3.8	4.13	3.99
1553519_at	2.13	2.46	2.42	2.06	2.17	2.2	2.42	2.48	2.27	2.16	1.89	2.67	2.43	2.13	2.28	2.21	2.24	2.09	2.21	2.16	2.21	2.09	2.02	2.22	2.11	2.23	2.02	2.32	1.96	2.08	2.15	2.24	2.36	2.27	2.42	2.23	2.26	2.28	2.21	2.5	2.39	2.22	2.17	2.23	2.3	2.27	2.17	2.27	2.14
1553521_at	3.25	3.06	3.18	3.18	3.4	3.14	3.2	3.25	2.96	3.54	3.32	3.3	3.15	3.24	3.34	3.52	3.29	3.29	3.08	3.17	3.41	3.19	3.47	3.51	3.86	3.49	3.22	3.31	3.24	3.43	3.47	2.99	2.93	3.11	3	3.07	3.04	3.19	3.04	3.14	3.23	3.21	3.37	3.18	3.24	3.36	3.34	3.38	3.08
1553523_at	4.41	4.4	4.34	4.29	4.44	4.19	4.06	4.14	4.2	4.31	4.07	4.41	4.3	4.37	4.07	4.44	4.06	4.17	4.31	4.38	4.23	3.92	4.2	4.34	4.4	4.13	4.08	4.39	4.01	4.41	4.08	3.84	4.35	4.08	4.35	4.14	4.19	4.03	3.92	3.73	4.18	4.4	4.08	4.23	4.06	4.41	4.3	4.33	4.29
1553524_at	2.38	2.43	2.58	2.6	2.29	2.67	2.42	2.26	2.45	2.71	2.18	2.86	2.64	2.36	2.7	2.79	2.29	2.58	2.35	2.33	2.38	2.87	2.97	2.62	2.49	2.24	2.53	2.53	2.99	2.62	2.71	2.32	2.25	2.3	2.56	2.25	2.48	2.3	2.28	2.32	2.3	2.21	2.66	2.25	2.41	2.43	2.24	2.53	2.25
1553525_at	4.83	4.4	5.02	5	4.67	4.63	4.6	4.72	4.23	4.7	4.47	5.3	4.73	4.46	4.42	4.85	4.79	4.43	4.63	5.35	4.76	5.22	5.12	5.43	4.9	4.65	5.21	5.28	4.45	4.5	4.69	4.58	4.79	4.93	5.42	4.99	4.52	4.7	4.7	4.6	4.62	4.47	5.25	4.8	4.57	4.65	4.69	4.56	4.59
1553526_at	4.12	4.2	4.03	4.28	4.54	4.1	4	4.27	3.97	3.97	4.12	3.99	4.12	4.17	3.88	4.13	4.29	3.86	3.71	4.54	4.22	4.01	4.14	4.26	4.17	4.28	4.57	4.78	4.12	3.94	4.14	4.12	3.92	3.95	4.14	4.12	3.98	4.11	4.1	3.65	3.97	4.03	4.29	3.83	3.88	4.3	4.11	3.98	4.09
1553527_at	3.76	3.59	3.56	3.81	3.97	3.96	3.97	3.58	3.29	3.39	3.27	3.86	3.71	3.05	3.41	3.28	3.45	3.14	3.3	3.68	3.48	3.58	3.49	3.71	3.71	3.57	3.58	3.84	3.7	3.52	3.88	3.6	3.63	3.51	4.07	4.08	3.65	3.53	3.32	3.49	3.31	3.3	3.37	3.29	3.21	3.66	3.32	3.3	3.51
1553528_a_at	6.14	6.8	6.76	6.44	6.72	6.79	6.57	5.77	4.96	5.52	6.56	5.21	5.36	5.37	5.49	5.09	5.74	6.25	5.79	5.65	5.6	5.49	4.99	6.35	6.16	5.29	5.98	6.49	5.52	5.72	6.07	6.59	6.82	7.02	6.35	6.66	6.22	7.06	5.86	6.75	6.94	6.46	5.94	5.57	5.75	5.93	6.03	5.83	6.34
1553529_at	3.52	3.56	3.19	3.69	3.34	3.41	3.19	3.41	3.3	3.2	3.47	3.92	3.19	3	3.45	3.61	3.43	4.08	3.16	3.65	3.4	3.65	3.43	3.76	3.41	3.59	3.64	3.71	3.25	3.5	3.26	2.85	2.88	3.26	3.18	2.74	2.92	3.33	3.29	2.76	3.18	2.95	3.35	3.38	3.58	2.94	2.99	2.95	2.95
1553530_a_at	9.42	9.55	9.32	9.49	10.04	8.97	9.23	9.24	10	9.48	9.68	9.82	9.9	8.8	9.72	8.84	9.77	10.44	10.24	8.34	8.78	9.12	8.75	8.29	8.82	9.24	9.26	8.72	9.23	9	8.62	8.88	9.48	9.22	8.31	9.48	9.89	9.28	10.3	9.15	9.7	9.45	9.69	9.16	9.33	8.73	9.65	9.24	10.07
1553531_at	3.16	2.96	3.01	2.94	2.99	3.07	3.17	3.59	3.66	3.51	3.2	3.54	3.18	3.21	3.58	3.71	2.94	3.03	3.28	3.31	3.43	3.32	3.36	3.39	3.45	3.22	3.27	3.3	3.22	3.63	3.53	3.32	3.09	2.68	2.92	3.01	2.79	3.24	3.07	3.06	2.82	2.92	3.18	3.08	3.27	3.12	3.06	3.14	3.07
1553532_a_at	4.87	5.13	4.85	4.92	4.82	4.96	4.97	4.79	4.83	5.06	5.04	5.11	4.79	4.68	5.2	5.18	4.68	4.43	4.55	4.98	4.98	4.91	4.84	5.45	4.96	4.98	5.19	5.22	4.69	4.89	5.29	4.22	4.65	4.44	5.13	4.44	4.39	4.52	4.47	4.44	4.49	4.71	4.84	4.77	4.74	4.51	4.69	5.14	4.92
1553533_at	4	3.36	3.2	3.56	3.49	3.37	3.79	4.18	3.68	3.73	4.52	4.51	3.36	3.34	4.18	3.66	3.16	4.96	3.75	3.58	4.15	4.33	4.38	4.52	3.97	3.81	4.44	4.63	3.88	3.99	3.95	2.97	3.47	3.58	4.41	3.2	3.31	3.67	3.33	3.19	3	3.57	4.23	3.67	3.63	3.35	3.7	3.54	4.01
1553534_at	3.27	3.14	3.1	3.1	3.56	3.25	3.25	2.99	2.96	3.14	3.09	3.18	3.02	3.19	3.06	3.37	2.65	3.36	3.01	3.68	3.2	3.41	3.13	3.65	2.85	3.48	3.37	3.73	3.21	3.15	3.14	3.13	2.86	2.9	3.57	2.8	2.96	3.18	3.19	2.99	2.82	3.07	3.11	3.08	2.92	2.9	2.96	3.21	2.88
1553535_a_at	7.82	7.52	7.34	7.41	7.83	7.22	7.48	7.57	7.4	6.96	8.31	7.69	7.97	6.67	7.92	7.78	7.26	7.99	7.27	7.51	7.81	7.67	8.05	7.36	7.29	7.4	7.21	8.29	7.02	8.07	7.96	6.25	6.41	6.98	6.67	6.82	6.51	7.68	6.56	6.53	6.52	6.63	8.26	6.86	7.13	7.14	7.05	7.75	8.31
1553536_at	4.34	4.1	4.2	4.05	4.68	3.89	3.88	2.85	3.63	3.36	3.18	3.35	3.24	3.09	3.39	3.83	3.37	3.52	3.58	3.68	3.54	3.57	3.5	3.7	3.34	3.08	3.51	3.3	3.52	3.11	3.33	3.25	3.23	3.45	3.31	3.51	3.45	3.56	3.13	3.37	3.15	3.39	3.72	3.51	3.61	3.16	3.32	3.54	3.7
1553537_at	2.79	2.56	2.78	2.81	2.49	2.56	2.77	2.74	2.56	2.9	2.73	2.97	2.83	2.74	2.85	3	2.55	2.61	2.71	2.86	2.6	2.55	2.6	3.03	2.9	2.98	2.8	2.68	3.08	2.94	3.04	2.68	2.61	2.48	2.5	2.63	2.59	2.56	2.51	2.58	2.49	2.62	2.8	2.62	2.48	2.59	2.71	2.65	2.6
1553538_s_at	13.54	13.42	13.49	13.71	13.11	13.53	13.26	14.15	14.2	14.16	14.2	14.15	14.08	14.09	14.14	14.09	13.97	14.23	14.2	14.06	14.1	14.2	14.1	14.15	14.05	14.1	14.06	14.02	14.09	14.08	14.04	14.14	14.18	13.95	13.68	13.92	14.09	13.99	14.02	13.99	14.09	13.95	14.11	14.1	14.16	14.07	14.13	14.2	13.86
1553539_at	5.01	4.37	4.4	4.74	4.7	4.72	4.44	4.55	4.24	4.08	4.55	4.48	4.13	4.2	4.31	4.33	4.16	4.09	3.84	4.39	4.32	4.2	4.22	4.74	4.22	4.66	4.28	4.38	4.43	4.21	4.55	4.43	4.23	4.24	4.69	4.44	4.07	4.32	4.42	4.41	4.45	4.32	4.37	4.44	4.38	4.42	4.35	4.47	4.17
1553540_a_at	5.16	5.04	5	5.31	5.28	4.99	5.13	5.21	5.21	5.43	5.49	6.28	6.18	5.02	5.57	5.46	4.74	5.71	4.64	5.23	6.15	4.78	5.82	5.26	5.48	5.29	5.08	5.42	4.87	5.84	5.7	5.13	5.38	5.35	5.47	4.95	4.79	5.35	5.06	4.9	5.18	5.2	5.71	5.11	4.91	4.9	4.81	5.42	4.78
1553541_at	2.87	2.61	2.9	3.08	2.86	2.62	2.54	3	2.91	2.7	2.77	3.53	2.83	3.01	2.7	3.44	2.6	2.69	2.27	3.33	2.75	3.06	3.1	3.42	3.26	2.73	3.51	3.51	2.97	3.25	3.1	2.6	2.68	2.53	2.87	2.62	2.47	2.59	2.67	2.62	2.24	2.59	2.61	3.27	2.84	3.02	2.76	2.8	2.61
1553542_at	4.75	5.19	5.27	4.32	5.31	4.96	5	5.32	5.56	5.7	5.24	5.02	4.71	4.81	4.63	4.73	5.03	5.01	5.02	4.95	4.55	5.13	5.14	4.95	4.77	4.43	4.77	4.85	4.93	4.86	4.3	5.63	5.67	5.48	6.59	5.7	5	4.86	4.43	6.01	6.2	6.07	5.19	6.12	6.12	5.53	6.16	5.93	5.49
1553544_at	5.02	4.98	4.97	4.65	5.29	4.87	5.02	5.01	4.68	4.75	4.87	5.54	4.79	4.51	4.77	5.03	4.25	4.48	4.85	5.05	5.08	5.24	4.85	5.15	5.29	5.02	5.07	5.64	5.05	5.26	4.95	4.35	4.7	4.76	5.39	4.57	4.74	4.86	4.82	4.76	4.77	4.75	4.81	4.66	4.81	4.68	4.6	5.26	4.68
1553545_at	5.01	5.87	6.09	5.95	4.34	5.3	4.88	6.04	5.82	5.54	5.05	5.32	5.25	5.82	5.13	5.76	5.57	4.43	4.83	4.94	5.03	4.97	5.03	5.03	5.03	5.15	4.57	4.64	5.26	4.77	4.94	5.72	5.03	4.82	4.94	5.22	4.5	4.64	4.29	5.47	5.27	4.87	4.73	4.84	5.8	4.72	5.42	4.88	5.43
1553546_at	2.15	2.19	2.27	2.33	2.16	2.29	2.2	2.32	2.52	2.49	2.28	2.4	2.3	2.35	2.27	2.26	2.15	2.4	2.38	2.15	2.07	2.26	2.11	2.27	2.02	2.13	2.16	2.21	2.19	2.19	2.28	2.36	2.19	2.41	2.29	2.1	2.29	1.98	2.14	2.18	2.29	2	2.11	2.39	2.2	2.08	2.05	2.07	2.22
1553547_at	3.42	3.27	3.42	3.4	3.2	3.09	3.51	3.16	3.68	3.46	3.52	3.26	4.02	3.41	3.22	3.37	3.19	3.49	3.49	2.83	3.47	3	2.89	3.43	3.23	3.18	3.24	3.47	3.15	3.18	3.45	3.14	2.77	3.04	3.27	3.09	2.63	3.09	2.94	2.76	3.12	2.87	3.17	2.87	3.06	3.25	3.24	3.13	2.91
1553549_at	2.46	2.86	3	2.76	3	3.1	2.77	2.91	3.03	3.03	3.07	3.68	2.82	3.09	3.06	2.83	2.92	2.64	2.73	3.22	3.12	3.24	3.23	3.09	2.96	3.18	3.17	2.81	3.35	2.94	3.04	2.84	2.73	3.04	2.78	2.69	2.79	2.76	2.96	2.71	2.86	2.89	3.07	3.09	2.93	3.06	3.19	2.76	2.62
1553550_at	3.13	3.25	3.31	3.14	3.49	3.26	3.31	2.77	3.41	3.13	3.05	3.13	2.78	2.96	2.78	3.38	2.83	2.92	2.91	3.09	3.43	3.12	2.94	3.05	2.88	2.93	3.15	3.04	3.22	3.27	2.76	3.03	2.63	2.78	3.04	2.97	3.04	2.82	3	2.99	2.72	3.05	3.05	3.35	2.91	2.97	3.03	3.08	2.89
1553551_s_at	13.38	13.43	13.5	13.58	13.12	13.53	13.13	14.03	14.04	14.01	14.02	13.93	13.81	13.9	14.02	13.96	13.87	13.84	13.82	13.71	13.75	13.86	13.69	13.63	13.75	13.75	13.75	13.69	13.9	13.95	13.63	13.4	13.54	13.06	12.12	13.15	13.13	13.26	12.84	13.46	13.53	13.29	13.82	13.78	13.87	13.69	13.68	13.83	13.12
1553552_at	3.93	3.95	4.02	4.38	3.86	3.95	3.38	4.14	4.09	3.89	3.41	4.5	3.59	3.82	3.86	3.95	4.04	3.73	3.65	4.16	3.85	3.74	3.87	4.32	4.05	3.76	3.9	3.65	4.03	3.56	3.79	3.51	3.54	3.4	3.42	3.54	3.48	3.68	3.62	3.66	3.6	3.5	3.84	4.23	3.96	3.74	3.79	3.57	3.75
1553553_at	3.03	2.93	3.22	3.06	3.47	3.22	3.49	3.69	3.26	3.35	2.81	3.01	3.52	3.13	3.43	3.2	2.94	2.86	3.2	3.2	3.01	3.01	3.54	3.53	3.09	3.35	3.29	3.58	3.05	2.99	3.03	3.1	2.98	3.14	3.14	2.87	3.12	2.59	2.92	2.88	3.2	2.72	3.18	3.44	3.01	3.12	3.35	3.07	3.28
1553555_at	3.3	3.23	3.37	3.56	3.73	3.32	3.25	3.19	3.58	3.41	3.4	3.65	3.45	3.16	3.29	4.07	2.88	3.12	3.11	3.4	3.39	3.54	3.72	3.63	3.87	3.75	3.89	4	3.61	3.57	3.77	3.08	3.33	3.49	3.6	3.27	3.26	3.6	3.21	3.31	3.4	3.15	3.27	3.28	3.23	3.32	3.53	3.53	3.24
1553556_at	3.13	3.3	3.07	3.07	3.45	3.62	3.33	3.02	3.4	3.16	2.69	3.23	2.99	3.28	3.11	3.62	3.34	2.83	2.97	3.11	2.94	3.12	2.95	2.9	3.23	2.97	3.05	3.06	3.27	3.15	2.98	2.73	2.89	2.85	2.78	2.98	2.88	2.85	2.77	2.85	2.84	2.94	2.79	3.01	2.98	2.91	2.79	3.03	2.85
1553558_at	3.2	3.4	3.48	3.68	3.36	3.56	3.58	3.03	3.25	3.34	3.23	3.49	3.31	3.21	3.19	3.35	3.1	3.06	2.96	3.1	3.25	3.16	3.35	3.46	3.34	3.6	3.41	3.49	3.39	3.09	3.62	3.14	3.25	3.09	3.21	3.26	2.97	3.16	3.3	3.3	3.25	3.12	3.12	3.47	3.13	3.12	3.28	3.24	2.97
1553559_at	5.99	8.01	7.51	7.37	5.99	7.63	7.4	6.43	7.2	7.43	5.78	6.28	7.26	6.97	5.25	6.62	7.27	5.85	6.72	6.3	6.11	5.57	5.64	5.69	7.19	5.83	5.49	6.13	6	5.79	6.09	7.1	7.22	6.28	6.39	6.51	5.18	4.38	5.46	6.73	7.07	6.3	5.87	7.2	7.03	6.18	7.49	6.53	7.86
1553560_at	3.15	2.97	2.75	2.67	3.44	2.62	2.39	2.69	2.63	2.55	2.36	3.28	2.48	2.64	2.46	2.73	2.46	2.39	2.27	2.48	2.84	2.92	2.75	2.62	2.56	2.73	2.77	2.71	2.94	2.54	2.65	2.72	2.72	2.54	2.95	2.63	2.73	2.75	2.59	2.34	2.59	2.71	2.8	2.81	2.82	2.54	2.72	2.83	2.87
1553561_at	2.9	2.89	2.81	2.8	2.98	2.72	2.79	3.19	2.71	2.75	2.68	3.07	2.82	2.65	2.71	2.93	2.86	2.71	2.76	2.9	2.68	3.01	2.76	2.73	2.47	2.9	2.74	2.8	2.69	2.88	2.66	2.74	2.82	2.86	2.87	2.79	2.71	2.81	2.71	2.87	2.75	2.72	2.74	3.12	2.61	2.61	2.77	2.78	3.04
1553562_at	3.73	3.55	3.47	3.55	3.78	3.29	3.33	3.69	3.61	4.05	3.66	3.68	3.76	4.01	3.71	4.29	3.73	3.4	3.64	3.85	3.79	3.95	3.61	3.82	3.83	3.87	3.95	3.93	3.74	3.86	3.62	3.68	3.68	3.55	3.67	3.64	3.39	3.74	3.44	3.23	3.46	3.39	4.19	3.92	3.67	3.81	3.76	4.1	3.61
1553564_at	4.57	5.03	4.83	4.61	4.5	4.97	4.62	4.56	4.7	4.94	4.46	4.42	4.26	4.38	3.75	4.73	4.4	4.52	4.21	4.32	4.6	4.5	4.51	4.31	4.54	3.82	5.13	4.64	4.43	4.64	4.22	4.47	4.46	4.3	5.29	4.39	4.57	4.25	3.86	4.36	4.34	4.31	4.6	4.68	5.1	4.14	4.54	4.55	4.78
1553565_s_at	4.3	4.39	4.23	4.52	4.28	4.17	4.15	5.03	5.14	5.49	5.46	5.65	4.84	4.84	5.43	5.4	4.87	6.11	5.59	4.56	4.88	4.64	4.79	4.99	4.76	4.57	4.62	4.76	4.72	4.19	4.6	4.06	3.5	4.36	4.87	4.09	4.25	4.04	4.02	3.95	4.48	4.21	5.3	4.56	5.39	4.43	5.04	5.43	5.77
1553566_at	5.29	5.37	5.18	5.4	5.45	5.33	5.31	5.49	5.79	5.88	5.7	6.12	5.66	5.83	5.62	6.02	5.65	5.51	5.41	6.13	5.48	5.65	5.89	5.97	6.02	5.9	5.62	6.03	5.81	5.5	6.01	5.03	5.06	5.04	5.35	5.33	5.21	5.48	4.99	5.19	5.58	5.4	5.66	5.75	5.71	5.26	5.5	5.02	5.48
1553567_s_at	13.65	13.57	13.26	13.62	13.34	12.94	13.37	14.19	14.21	14.17	14.13	14.09	13.99	14.17	14.19	14.09	13.97	14.1	14.09	14.02	14.15	14.24	14.11	14.09	14.06	14.08	14.08	14	14.25	14.14	14.11	14.15	13.9	13.78	13.61	13.57	13.77	13.75	13.88	13.74	13.97	13.61	14.29	14.08	14.28	14.21	14.08	14.22	13.8
1553568_a_at	3.89	3.93	3.86	4.04	4.15	4.09	3.98	3.99	4.11	4.07	4.08	4.37	3.71	3.82	3.85	3.72	4.18	3.75	3.81	4.52	4.11	4.45	4.46	4.75	4.15	4.07	4.1	4.35	4.13	3.94	4.12	3.89	3.86	3.83	4.22	3.92	3.91	4.09	3.51	3.7	3.8	3.81	4.21	4.02	3.85	3.95	4	4.1	4.1
1553569_at	13.91	13.92	13.82	13.9	13.82	13.91	13.9	14.02	14.06	13.96	13.96	13.91	13.88	13.91	14.06	13.92	13.84	13.98	13.96	13.85	13.97	14.02	13.93	13.86	13.9	13.92	13.98	13.83	13.97	13.99	13.94	13.95	13.97	13.92	13.6	13.86	13.87	13.96	13.94	13.9	14	13.97	14.07	14.01	14	13.91	13.96	14.03	13.75
1553570_x_at	13.97	14.01	13.92	13.94	13.85	14	13.97	14.08	14.14	14.03	14.03	14.01	13.96	13.97	14.15	14	13.91	14.06	14.03	13.94	14.06	14.1	14.04	13.96	13.96	14	14.06	13.95	14.08	14.08	14.02	14.07	14.05	13.97	13.69	13.95	13.98	14.05	14.02	13.98	14.11	14.02	14.16	14.12	14.06	14	14.04	14.08	13.87
1553572_a_at	6.04	6.33	5.9	5.98	6.16	6.25	5.79	5.85	7.11	6.55	6.4	6.97	6.74	6.71	6.77	7.11	6.6	5.98	6.02	6.79	6.22	6.32	7.1	6.34	6.57	6.83	6.71	6.73	6.57	6.32	6.75	5.48	5.27	5.36	5.77	5.29	5.44	5.49	5.44	5.3	5.12	5.48	6.23	6.3	5.78	6.05	6.15	6.29	5.92
1553573_s_at	4.14	3.98	3.66	3.6	3.43	3.43	4.05	3.15	3.59	3.49	3.26	3.24	2.89	3.02	3.14	3.6	3.1	3.04	2.92	3.61	3.12	3.24	3.32	3.45	3.06	2.95	2.89	3.46	3.33	2.91	3.33	3.09	3.91	3.16	3.04	3.37	3.02	3.24	3.36	2.98	3.6	3.57	3.17	3.24	3.31	3.06	2.88	3.23	3.08
1553574_at	2.38	2.39	2.22	2.56	2.69	2.6	2.7	2.7	2.4	2.59	2.51	3.14	2.9	2.68	2.57	3	2.61	2.47	2.55	2.72	2.68	2.68	2.75	2.82	2.96	2.79	2.68	3.04	2.78	2.9	2.94	2.61	2.67	3.21	3.5	2.76	3.08	3.07	4.2	2.37	2.6	2.22	2.5	2.69	2.55	2.68	2.56	2.7	2.49
1553575_at	8.02	8.59	7.95	9.03	9.37	9.29	9.5	7.39	6.19	11.65	6.67	7.18	5.68	7.18	6.12	7.03	6.12	8.15	8.18	7.2	7.54	6.52	7.01	7.47	7.39	6.24	7.27	7.01	6.85	6.51	7.51	7.63	7.82	8.42	7.85	7.46	7.98	8.03	8.18	7.54	7.62	7.61	7.23	7.71	7.33	7.77	7.36	7.42	7.63
1553579_a_at	2.61	2.56	2.77	2.69	2.41	2.21	2.63	2.56	2.75	2.49	2.16	2.74	2.36	2.45	2.62	2.64	2.43	2.31	2.4	2.15	2.54	2.62	2.43	2.25	2.43	2.43	2.35	2.44	2.51	2.09	2.36	2.65	2.59	2.68	2.7	2.41	2.62	2.71	2.52	2.61	2.56	2.39	2.46	2.43	2.53	2.55	2.43	2.48	2.25
1553581_s_at	7.91	8.32	7.79	7.45	8.59	7.83	8.24	7.4	6.95	7.43	7.36	7.5	7.75	7.6	7.16	7.97	7.38	7.02	7.01	8.67	7.88	7.44	8.1	8.12	8.11	7.54	7.79	8.27	7.73	8	8.46	8.3	8.46	8.77	8.85	8.44	8.14	8.06	8.52	8.5	8.43	9.09	8.17	8.4	7.7	8.4	7.62	7.97	7.47
1553582_a_at	3.31	3.37	2.97	3.51	3	3.08	3.34	2.66	2.79	2.61	2.76	2.67	2.92	2.39	2.8	2.6	2.6	2.69	2.55	2.7	3.03	2.57	2.68	2.79	2.57	2.75	2.67	2.71	2.82	2.51	2.52	3.02	3.04	3.01	2.95	3.35	3.15	2.68	2.8	2.88	3.08	2.79	3.03	3.29	2.74	3.22	3.04	3.04	2.57
1553583_a_at	3.98	3.8	4	3.9	3.83	3.86	3.45	4.24	4.05	4.06	3.73	4.46	3.53	4.15	3.85	4.16	3.83	3.39	3.5	3.79	4.02	3.77	4.12	3.52	4.07	3.8	3.76	4.12	4.05	4.05	4.13	3.54	3.57	3.68	3.7	3.46	3.66	3.76	3.57	3.25	3.8	3.8	4.06	3.84	3.8	3.71	3.65	3.72	3.35
1553584_at	4.88	4.23	3.83	4.47	4.5	4.45	4.42	4.4	4.08	3.82	3.85	5.13	4.39	4.25	4.16	4.29	4.12	3.87	3.81	4.29	4.44	4.3	4.33	4.42	4.22	4.53	4.35	4.87	4.39	4	4.4	3.76	3.8	4.13	3.96	3.82	4.03	3.99	3.72	3.8	3.78	3.81	4.14	4.19	3.79	4.2	4.14	4.3	4.04
1553585_a_at	3.85	3.68	3.82	3.75	3.71	3.79	4.18	3.8	3.74	3.69	3.58	4.07	3.82	3.88	3.48	4.09	3.64	3.81	3.45	4.05	3.96	4.08	4.05	4.19	3.67	3.83	3.79	4.03	4.4	3.76	3.99	3.47	3.52	3.46	3.5	3.35	3.19	3.64	3.42	3.33	3.1	3.19	3.71	3.65	3.65	3.66	3.44	3.57	3.61
1553586_at	4.11	4.24	4.07	4.11	4.5	3.93	3.86	4.22	3.97	4.42	4.46	4.3	4.06	3.71	4.08	4.49	4.17	4.33	4.04	4.25	4.29	4.42	4.39	4.52	4.3	4.27	4.23	4.52	4.15	4.07	4.51	3.86	3.83	3.9	4.69	4.16	3.79	4.11	3.98	3.85	4.06	4.05	4.21	4.27	4.2	4.02	4.15	4.06	3.96
1553587_a_at	8.77	8.58	8.52	8.23	8.53	8.48	8.5	6.28	6.42	6.66	7.79	6.64	6.97	7.13	7.05	7.03	6.88	7.05	7.13	7.64	7.47	6.83	7.03	7.64	7.35	7.08	6.89	8.03	7.16	7.99	8.33	7.72	7.69	7.85	8.4	7.93	7.77	7.65	7.37	7.74	8.12	8.14	7.67	7.38	6.93	7.26	6.67	7.59	8.6
1553588_at	13.87	13.54	13.95	13.85	13.65	13.81	13.79	14.17	14.18	14.06	14.1	14.02	13.99	14.11	14.12	14.02	14.05	14.08	14.12	14.02	14.01	14.08	14.09	14	13.94	14.03	13.96	14	14.1	14.01	14.06	14.33	14.13	14.07	13.93	14.06	14.16	14.01	14.1	14.08	14.2	14.05	14.27	14.16	14.18	14.04	14.15	14.14	13.98
1553589_a_at	10.37	9.35	9.92	10.28	9.07	8.81	9.25	7.82	8.64	8.17	8.72	9.1	9.07	8.2	8.4	11.1	9.01	9.37	8.88	9.03	9.49	10.33	9.94	9.22	10.53	9.98	9.58	9.07	10.56	9.59	9.55	8.74	10.25	10.11	9.89	10.06	9.15	9.65	8.96	9.15	8.44	8.62	7.93	9.92	8.76	10.37	8.52	9.88	10.01
1553590_at	4.84	4.78	4.99	5.03	4.77	4.78	4.54	5.03	4.7	4.88	4.72	4.87	4.63	4.58	4.76	5.16	4.64	5.35	4.93	4.96	5.15	4.92	4.72	5.01	4.55	4.67	4.66	4.83	5.26	4.55	4.95	4.83	4.55	4.58	5.18	4.94	4.55	4.83	4.57	4.44	4.62	4.77	4.98	5.03	4.93	4.93	4.78	4.79	5.1
1553591_at	3.86	3.45	3.66	3.46	3.87	3.73	3.41	3.92	3.88	3.87	3.73	4.47	3.94	3.77	3.88	4.25	3.26	3.82	3.53	4.16	4.11	4.05	4.15	4.32	3.89	4.07	4.21	4.18	3.75	3.96	4.01	3.95	4.04	3.78	4.05	4.16	3.76	4.01	3.93	3.75	3.79	3.81	4.3	3.93	3.87	3.85	3.86	4.22	3.93
1553592_x_at	4.47	3.93	4	3.82	4.34	4.17	4.12	4.32	4.09	4.29	4.05	4.34	4.46	4.06	4.52	4.3	4.35	3.99	4.19	4.71	4.35	4.54	4.69	4.66	4.37	4.48	4.54	4.55	4.19	4.37	4.6	4.25	4.37	4.37	4.59	4.31	4.03	4.53	4.05	4.25	4.04	4.21	4.45	4.52	4.08	4.23	4.22	4.63	4.51
1553593_a_at	3.7	3.47	3.5	3.33	3.55	3.26	3.14	3.67	3.52	3.65	3.17	4.62	3.7	3.76	3.84	4.5	3.44	3.25	3.7	3.88	3.64	4.33	3.73	3.9	3.57	3.99	4.13	4.09	4.18	3.89	4.13	3.36	2.93	3.38	3.65	3.57	3.38	3.38	3.43	3.62	3.3	2.93	3.45	3.69	3.72	3.77	3.41	3.54	3.66
1553594_a_at	4.51	4.76	4.39	4.77	4.84	4.89	4.87	5.02	4.87	4.8	5	4.74	4.62	4.97	4.93	5.08	4.83	4.72	4.58	5.4	5.08	5.03	5.4	5.73	5.25	5.25	5.23	5.46	4.95	4.74	4.97	4.65	4.54	4.56	5.07	4.68	4.66	4.57	4.26	4.38	4.37	4.65	5.06	4.71	4.6	4.77	4.71	4.73	4.49
1553599_a_at	2.48	2.45	2.53	2.47	2.44	2.48	2.61	2.37	2.18	2.61	2.28	2.41	2.34	2.42	2.49	2.38	2.16	2.58	2.37	2.58	2.4	2.34	2.39	2.56	2.49	2.71	2.43	2.62	2.61	2.25	2.75	2.64	2.6	2.47	2.51	2.41	2.05	2.65	2.35	2.54	2.58	2.55	2.65	2.66	2.57	2.54	2.69	2.46	2.36
1553600_at	4.58	4.62	4.47	4.88	4.62	4.75	4.55	5	4.9	4.64	4.83	5.2	4.48	4.67	4.46	5.2	4.6	4.56	4.44	4.98	4.78	5.11	4.64	4.94	4.85	4.57	4.75	4.81	4.99	4.54	4.62	4.39	4.36	4.31	4.54	4.4	4.37	4.4	4.32	4.27	4.39	4.53	4.48	4.52	4.83	4.66	4.6	4.62	4.01
1553601_a_at	2.81	2.84	3	3.05	2.98	3.12	2.95	2.8	2.93	2.8	2.69	2.78	2.77	2.78	2.97	2.87	2.82	2.91	2.75	3.18	2.71	2.84	3.06	3.03	3.12	3.07	2.74	3.15	2.83	2.96	3.46	2.72	2.53	2.58	2.84	2.69	2.65	2.71	2.77	2.7	2.56	2.74	2.86	2.92	2.79	3.04	2.69	2.9	2.94
1553602_at	4.79	4.7	4.51	4.79	5	4.88	4.55	4.94	5.07	4.53	4.47	4.74	4.29	4.54	4.74	4.75	4.23	4.11	4.51	5.21	4.71	4.85	4.68	5.26	4.8	4.87	5.03	5.53	4.49	4.62	4.77	4.53	4.49	5.13	4.64	4.69	8.61	5.47	4.81	4.34	4.69	4.63	4.8	4.79	4.6	4.79	5.03	4.56	4.43
1553603_s_at	4.74	4.9	5.24	5.28	4.77	5	4.79	5.54	4.97	5.24	6.19	5.16	5.31	5.16	5.49	4.88	5.39	5.56	5.82	3.95	5.09	4.73	4.56	4.99	4.48	4.63	5	4.41	4.74	5.14	4.48	4.23	4.75	4.66	4.11	4.41	4.25	4.45	4.07	4.73	5.16	4.58	5.49	5	5.61	4.7	5.52	5.48	7.18
1553604_at	2.1	2.2	2.2	2.31	1.97	2.1	2.05	2.33	2.51	2.15	2.2	2.45	2.52	2.2	2.16	2.2	2.22	2.24	2.23	2.38	2.17	2.78	2.12	2.23	2.33	2.14	2.39	2.12	2.09	2.11	2.27	2.18	2.31	2.33	2.05	2.32	2.22	2.46	2.15	2.3	2.01	2.21	2.09	2.18	2.47	2.11	2.32	2.09	2.45
1553605_a_at	2.59	2.41	2.06	2.9	2.19	2.29	2.38	2.31	2.42	2.34	2.63	2.82	2.49	2.9	2.24	2.57	2.27	2.25	2.37	2.15	2.27	4.35	2.43	2.27	2.36	2.3	2.35	2.38	2.26	2.38	2.26	2.74	2.86	2.99	2.39	2.49	2.66	2.7	2.23	2.58	2.23	2.21	2.34	2.21	2.65	2.13	2.28	2.41	3.04
1553607_at	2.26	2.42	2.39	2.42	2.35	2.23	2.35	2.5	2.34	2.45	2.28	2.25	2.2	2.31	2.29	2.42	2.08	2.31	2.32	2.28	2.5	2.24	2.26	2.19	2.28	2.37	2.21	2.47	2.29	2.42	2.14	2.18	2.48	2.12	2.35	2.35	2.49	2.31	2.2	2.19	2.13	2.22	2.04	2.22	2.07	2.26	2.2	2.26	2.14
1553608_a_at	2.67	2.84	2.55	2.38	2.68	2.82	3.05	2.5	2.68	2.59	2.56	3.65	2.47	2.68	2.57	2.45	2.83	2.73	2.52	2.59	2.53	2.45	2.4	2.49	2.49	2.79	2.56	2.68	2.31	2.63	2.62	2.62	2.68	2.75	2.68	3.02	3.76	2.56	2.83	2.71	2.67	2.51	2.75	2.56	2.72	2.69	2.62	2.74	2.71
1553611_s_at	4.74	4.99	4.63	4.89	5.01	4.56	5.15	4.71	4.36	4.49	5.23	4.92	4.63	4.53	6.3	4.71	4.23	4.85	4.1	4.91	4.92	4.76	5.43	4.86	6.12	4.84	4.99	4.56	4.94	4.55	4.77	4.7	4.76	4.47	6.73	4.68	4.66	4.68	4.86	4.61	4.56	4.7	4.7	4.43	3.93	4.53	4.25	4.78	4.4
1553612_at	3.86	4.12	3.97	3.88	3.99	4.75	3.78	3.95	3.93	4.41	4.1	4.9	4.18	3.88	4.15	4.47	4.29	4.4	4.04	4.37	4.42	4.47	4.59	4.81	4.63	3.92	4.19	4.31	4.14	4.43	4.61	4.73	4.98	4.5	5.18	4.88	4.65	4.99	5.4	4.65	5.02	5.05	4.57	4.38	4.49	4.63	4.58	4.25	4.06
1553613_s_at	6.94	6.47	4.83	5.36	5.46	5.52	6.53	3.9	4.68	3.05	5.09	3.37	4.54	3.51	3.51	4.41	3.96	4.28	3.56	3.83	3.49	6	3.69	4.5	4.5	3.89	4.52	6.61	6.96	4.88	4	4.13	4.93	6.74	4.49	5.93	7.57	9.52	7.94	4.86	5.05	5.35	4.12	3.95	3.74	3.51	4.13	4.55	3.46
1553614_a_at	2.85	2.92	3.58	3.09	2.95	3.38	2.7	3.28	3.23	2.63	2.6	3.68	2.83	2.79	3.25	2.84	2.87	2.9	2.75	2.42	2.77	3.09	3.01	3.33	3.24	3.12	2.88	2.97	3.09	2.85	2.94	2.92	2.78	2.5	2.98	2.81	2.85	2.75	3.02	3	2.84	2.69	2.71	2.66	2.85	2.91	2.84	2.79	2.72
1553618_at	3.56	3.09	3.47	3.35	3.33	3.3	3.28	2.98	2.91	3.09	3.2	3.03	2.85	3.06	3.09	2.99	2.74	3	2.99	3.05	3.07	2.88	3.19	3.45	2.7	2.95	2.81	3.11	3.03	2.82	3.06	3.05	3.18	3.22	3.3	3.33	2.93	2.95	3	3.14	3	2.93	3.28	3.3	3.1	3.13	2.96	3.32	3.15
1553619_a_at	3.24	3.25	3.84	3.41	3.38	3.44	3.26	3.38	3.12	3.34	3.28	3.35	3.38	3.2	3.16	3.76	3.21	3.16	3.1	3.34	3.47	3.84	3.23	3.3	3.43	3.74	3.46	3.54	3.77	3.28	3.6	3.39	3.15	3.07	3.54	3.3	3.44	3.54	3.34	3.08	3.26	3.15	3.67	3.43	3.22	3.32	3.05	3.35	3.15
1553620_at	2.33	2.63	2.21	2.38	2.53	2.29	2.33	2.96	2.94	2.93	2.53	2.72	2.62	2.69	2.76	2.6	2.5	2.25	2.29	2.75	2.48	2.66	2.52	2.6	2.75	2.93	2.69	3.06	2.6	2.58	2.84	2.4	2.34	2.39	2.78	2.61	2.32	2.5	2.4	2.52	2.58	2.38	2.62	2.41	2.44	2.47	2.59	2.49	2.42
1553622_a_at	3.1	3.85	3.72	3.19	3.28	3.28	4.01	2.93	3.01	3.34	4.08	3.28	2.37	2.68	2.42	3.06	2.95	2.77	2.93	2.55	2.9	2.93	2.5	3.17	4.03	3.01	2.6	3.16	2.33	3.28	2.95	3.01	2.8	2.67	2.58	2.66	2.68	2.57	2.68	3.24	3.12	3.36	2.87	2.93	3.01	2.93	2.94	3.07	2.37
1553623_at	3.53	3.23	3.02	3.03	3.3	3.31	2.82	3.52	2.96	3.29	3.1	4.07	3.58	3.18	3.23	3.96	2.98	2.95	3.04	3.45	3.38	4	3.23	3.3	3.45	3.31	3.4	3.35	3.19	3.22	3.71	2.67	2.71	3.09	3.39	3.43	2.93	3.2	3.04	2.98	3.13	3.31	3.34	3.31	3.21	3.04	3.01	3.52	2.88
1553625_at	1.99	2.01	2.1	1.87	2.08	1.87	2.06	2.2	2.05	2	2.12	2.23	2.04	2.15	2.13	2.05	2.31	2.12	2.3	2.11	2.04	1.94	1.92	1.99	2.12	2.09	2.13	2.01	2.32	1.92	1.9	2.06	2.16	2.11	2.02	1.99	2.12	1.92	2.21	2.25	2.13	2.11	2.05	2.11	2.12	2.12	2.18	2.14	2.26
1553626_a_at	3.16	2.7	2.82	2.86	2.88	2.86	3.08	2.72	3.18	2.98	3.16	2.77	2.62	2.68	2.88	2.61	2.63	2.67	2.59	2.74	2.68	3.1	2.46	2.64	2.83	2.69	3	3.06	2.71	2.51	2.55	2.83	2.82	3.33	4.99	3.25	2.96	2.81	3.03	2.63	2.46	2.79	2.68	3.07	2.83	2.8	2.77	2.92	3.28
1553627_s_at	2.5	2.46	2.51	2.61	2.55	2.5	2.44	2.99	2.83	2.9	3.09	3.24	2.46	2.62	2.75	2.83	2.81	2.43	2.67	2.63	2.61	2.94	3.03	2.57	3.72	2.64	2.57	2.53	2.76	2.39	2.7	2.71	2.63	2.57	3.91	3	2.57	2.33	2.79	2.56	2.6	2.47	2.56	2.71	3.15	2.73	2.79	2.67	3.66
1553629_a_at	4.04	4.16	3.49	3.97	4.11	3.9	4.02	4.14	3.95	4.11	3.97	3.93	3.65	3.75	4.13	4.21	3.9	3.81	4.04	4.25	4.23	4.14	4.43	4.43	4.41	4.21	4.6	4.43	4.12	4.18	4.24	4.27	3.93	4.02	4.19	3.96	4.23	3.94	3.91	3.71	3.73	3.7	4.29	4.3	4.02	4.09	4.13	3.96	4.01
1553630_at	2.68	2.58	2.51	2.51	2.52	2.8	2.65	3.19	2.48	2.86	2.33	3.13	2.59	2.83	2.68	2.58	2.5	2.85	2.75	2.59	2.75	2.67	3	2.63	2.78	2.52	2.45	2.98	2.54	2.68	2.74	2.57	2.59	2.97	2.76	2.53	2.64	2.5	2.68	2.75	2.63	2.89	2.5	2.56	2.61	2.75	2.62	2.58	2.49
1553633_s_at	3.26	3.06	3.3	3.06	3.37	3.72	3.46	3.16	3.87	3.11	3.35	3.38	2.96	3.71	3.17	3	3.18	2.84	3.28	3.66	3.15	3.6	3.51	3.18	3.34	3.45	3.21	3.32	3.4	3.2	3.4	3.21	3.24	3.21	3.18	3.31	3.21	3.07	3.16	3.47	3.15	3.22	3.44	3.51	3.19	3.45	3.65	3.31	3.2
1553634_a_at	3.31	3.78	3.78	3.75	3.42	3.81	3.61	3.86	3.68	3.75	3.5	3.22	3.16	3.69	3.56	3.63	3.72	3.37	3.03	3.34	3.94	3.39	3.57	3.4	3.42	3.64	3.25	3.72	3.51	3.56	3.53	3.78	3.48	3.27	3.82	3.42	3.34	3.43	2.9	2.99	3.06	3.63	3.51	3.76	3.52	3.36	3.79	3.5	3.31
1553635_s_at	2.25	2.37	2.61	2.43	2.57	2.79	2.44	2.58	2.64	2.32	2.3	2.43	2.79	2.57	2.57	2.51	2.5	2.46	2.15	2.44	2.37	2.32	2.48	2.21	2.44	2.29	2.38	2.54	2.37	2.31	2.43	2.22	2.53	2.29	2.6	2.45	3.05	2.48	3.85	2.89	2.82	2.88	2.56	2.55	2.36	2.42	2.44	2.51	2.58
1553636_at	2.33	2.58	2.47	2.19	2.26	2.2	2.5	2.74	2.44	2.41	2.18	2.82	2.23	2.74	2.38	2.52	2.34	2.51	2.28	2.22	2.28	2.34	2.26	2.37	2.32	2.25	2.22	2.39	2.42	2.34	2.24	2.73	2.43	2.46	2.81	2.75	2.3	2.61	2.57	2.55	2.7	2.66	2.44	2.26	2.22	2.32	2.27	2.15	2.41
1553637_s_at	4.46	4.33	4.25	4.28	4.26	4.18	4.41	4.36	4.08	4.27	4.06	4.48	4.24	4.15	4.18	4.67	4.07	4.02	4.09	4.2	4.23	4.39	4.18	4.54	3.95	4.07	4.74	4.68	4.07	4.09	4.31	4.04	4.01	3.94	4.59	4.19	4.2	4.28	4.24	4.2	4.15	4.19	4.35	4.23	4.26	4.25	4.26	4.25	4.12
1553639_a_at	5.65	5.91	6.46	6.15	6.09	6.19	6.18	6.42	5.66	6.37	5.75	6.37	5.92	6.02	5.53	5.79	5.76	5.7	6	6.36	5.76	5.59	6.23	5.88	6.09	5.99	5.87	5.95	5.67	6.58	6.06	6.6	6.32	5.73	5.56	6.31	5.71	5.94	5.86	7.03	6.49	6.06	6.53	6.24	6.32	5.55	6.32	6.13	5.47
1553640_at	4.54	4.48	4.84	4.67	4.59	4.86	4.68	4.4	4.87	4.79	4.52	5.07	4.88	4.49	4.42	4.23	4.93	4.21	4.05	4.12	4.1	4.47	4.68	4.87	4.67	4.96	4.74	4.87	4.96	4.55	4.88	4.4	4.06	4.32	4.54	4.23	4.08	4.13	4.12	4.21	4.2	4.29	4.61	4.67	4.53	4.64	4.38	4.53	4.61
1553641_a_at	3.53	2.95	3.28	3.13	3.19	3.12	3.33	3.56	3.28	3.78	3.48	3.95	3.51	3.58	3.65	4.38	3.53	3.27	3.35	3.91	3.88	3.94	4.07	3.61	3.79	3.57	3.91	3.83	4.14	3.73	3.74	3.3	2.9	2.97	3.36	3.01	2.9	3.19	2.73	2.81	3.18	3.02	3.6	3.72	3.51	3.41	3.36	3.56	3.39
1553642_at	5.66	5.53	5.63	5.42	5.73	5.52	5.68	5.73	5.74	5.8	5.25	6.21	5.66	5.74	5.63	5.95	5.56	5.07	5.4	5.83	5.97	6.02	5.82	6.02	5.7	5.93	5.48	6	5.83	5.66	5.65	5.6	5.11	5.37	5.29	5.58	5.48	5.87	5.51	5.21	5.71	5.48	5.95	5.66	5.56	5.24	5.62	5.56	5.3
1553644_at	3.56	3.75	3.41	3.52	3.63	3.43	3.71	3.52	3.47	3.37	3.27	3.39	3.02	3.72	3.15	3.39	3.18	3.12	2.96	3.51	3.5	3.35	3.41	3.49	3.36	3.33	3.44	3.52	3.43	3.26	3.51	3.63	3.36	3.33	3.52	3.42	3.44	3.44	3.59	3.38	3.42	3.26	3.32	3.78	3.21	3.64	3.6	3.36	3.34
1553645_at	2.21	2.33	2.48	2.37	2.3	2.67	2.44	2.12	2.54	2.34	2.17	2.46	2.44	2.46	2.7	2.15	2.35	2.31	2.31	2.48	2.29	2.35	2.18	2.03	2.18	2.24	2.27	2.31	2.72	2.3	2.52	2.18	2.17	2.18	2.46	2.38	2.33	2.03	2.29	2.77	2.17	2.17	2.33	2.33	2.32	2.23	2.41	2.1	2.29
1553646_at	3.24	3.19	3.1	3.05	2.86	3.34	3	2.91	3.24	3.24	3.03	3.02	2.74	3.2	3.27	3.31	3.14	3.21	3.03	3.22	2.84	3.09	3.09	3.16	3.08	2.91	3.22	2.59	2.87	2.99	3.15	3.52	3.46	3.82	4.54	3.54	3.45	2.69	3.38	2.97	3.3	3.25	2.62	3.03	3	3.21	3.15	2.78	3.52
1553647_at	5.27	5.29	5.19	5.48	5.61	5.36	5.51	5.1	5.08	5.18	4.93	5.14	4.78	4.99	4.45	5.31	4.86	4.96	4.59	5.56	4.89	4.85	5.27	5.37	4.91	5.03	5.27	5.18	5.12	4.77	5.02	5.05	5.3	5.29	5.01	5.31	4.99	5.39	5.19	4.54	4.89	5.16	4.7	5.45	4.83	5.44	5.22	4.65	5.4
1553651_at	2.48	2.49	2.69	2.67	2.36	2.49	2.57	2.61	2.48	2.35	2.68	2.43	2.53	2.52	2.51	2.73	2.58	2.42	2.68	2.73	2.72	2.78	2.49	2.58	2.38	2.55	2.56	2.62	2.35	2.18	2.78	2.33	2.55	2.43	2.45	2.49	2.79	2.3	2.32	2.47	2.36	2.36	2.62	2.3	2.41	2.32	2.38	2.45	2.41
1553652_a_at	2.59	2.56	2.61	2.33	2.47	2.43	2.51	2.95	2.59	2.25	2.94	2.68	2.34	2.37	2.58	2.65	2.4	2.58	2.57	2.53	2.44	2.4	2.67	2.54	2.83	2.39	2.45	2.7	2.41	3.2	2.7	2.41	2.47	2.54	2.31	2.53	2.54	2.36	2.47	2.35	2.4	2.58	2.7	2.6	2.83	2.77	2.58	2.67	2.82
1553654_at	2.12	2.29	2.38	2.31	2.3	2.26	2.13	2.43	2.2	2.45	2.28	2.43	2.41	2.16	2.14	2.35	2.15	2.21	2.22	2.36	2.51	2.29	2.47	2.53	2.15	2.17	2.43	2.65	2.26	2.27	2.38	2.28	2.28	2.31	2.22	2.17	2.24	2.24	2.38	2.14	2.29	2.15	2.29	2.21	2.14	2.18	2.46	2.33	2.19
1553655_at	2.81	2.86	2.73	2.77	2.89	2.81	3.17	3.25	2.81	3.04	2.45	3.13	2.85	2.85	2.7	3.28	2.95	3.06	2.45	2.92	3.07	2.96	2.98	2.96	2.67	2.66	2.84	2.73	2.95	2.9	2.96	2.42	2.41	2.72	2.58	2.72	2.7	2.65	2.61	2.37	2.36	2.56	2.62	2.71	2.87	2.64	2.67	2.8	2.61
1553656_at	5.37	5.74	5.97	6.07	5.79	5.93	6.14	5.82	5.78	6.09	5.59	6.21	6.03	5.77	5.92	6.42	5.7	5.7	5.82	6.37	5.86	5.9	6.24	6.52	6.1	6.47	5.8	6.34	5.91	5.65	5.99	6.16	5.73	5.98	5.77	5.67	5.45	5.5	5.39	5.93	5.8	5.66	5.97	6.21	5.71	6.25	5.99	5.86	5.86
1553657_at	4.31	4.69	4.76	4.61	4.69	4.57	4.66	5.47	5.08	5.28	4.94	5.83	4.89	5.27	5.37	5.51	4.91	4.71	5.09	5.41	5.54	5.54	5.59	5.75	5.48	5.59	5.9	5.83	5.49	5.25	5.19	4.6	4.17	4.18	4.79	4.82	4.55	4.53	4.59	4.42	4.04	3.81	5.47	5.38	5.06	5.01	4.93	5.3	5.11
1553658_at	3.79	3.3	3.35	3.67	3.73	3.43	4	4.07	3.78	4.16	3.94	3.87	3.85	3.71	3.62	4.15	3.48	3.67	3.6	4.12	3.78	4.02	4.59	4.04	4.06	3.94	4.19	4.28	3.81	3.5	4.29	3.79	3.57	3.7	4.16	3.95	3.79	3.77	3.95	3.86	3.72	3.64	3.72	3.76	3.56	3.54	3.61	3.65	3.51
1553660_at	3.63	3.82	3.85	3.56	3.32	3.33	3.2	3.65	3.43	3.52	3.26	3.87	3.92	3.6	3.3	3.58	3.3	3.46	3.26	3.4	3.53	3.24	3.21	3.22	3.47	3.25	3.09	3.45	3.53	3.51	3.25	3.44	3.36	3.24	3.47	3.38	3.2	3.34	3.31	3.28	3.41	3.52	3.46	3.43	3.35	3.42	3.34	3.59	3.3
1553661_a_at	2.65	2.41	2.22	2.35	2.7	2.32	2.58	2.52	2.07	2.37	2.48	2.58	2.42	2.68	2.36	2.28	2.39	2.25	2.17	2.21	2.49	2.52	2.55	2.57	2.55	2.67	2.59	2.68	2.51	2.45	2.39	2.37	2.09	2.44	2.44	2.42	2.46	2.53	2.26	2.26	2.53	2.44	2.46	2.48	2.34	2.31	2.37	2.48	2.31
1553663_a_at	6.21	6.37	5.95	6.01	6.38	6.06	6.08	6.3	6.23	6.46	6.34	6.67	6.33	6.41	5.78	6.9	6.11	6.09	6.02	6.97	6.49	6.57	6.75	6.42	6.49	6.65	6.62	6.86	6.56	6.09	6.48	5.75	5.87	6.35	6.35	5.87	5.84	5.99	6.01	6.07	5.98	5.97	6.16	6.29	6.13	6.32	6.42	6.25	5.99
1553666_at	3.15	2.87	2.92	3.01	3.12	3.16	3.03	2.8	2.79	2.95	2.88	3.09	3.13	2.81	2.64	2.86	2.99	3.12	2.81	3.28	3.1	2.76	3.19	3.01	3.03	2.98	3.02	3.01	2.79	3	2.92	2.8	2.61	2.96	3.69	2.87	3.07	3.34	2.95	2.95	2.92	2.72	3.07	2.91	2.97	2.9	2.93	2.72	3.01
1553668_at	3.93	4.28	4.02	4.07	4.44	3.98	3.75	4.75	5.08	5.33	4.9	5.01	5.23	5.15	5.21	4.78	5.22	4.42	4.97	4.36	4.52	4.94	4.89	4.82	5.14	5.12	4.94	4.89	4.98	4.69	4.57	5.02	4.96	4.91	4.34	4.36	4.79	4.62	4.89	4.74	5.14	4.69	4.93	4.56	5.29	4.73	5.06	4.91	5.7
1553670_at	2.81	2.75	3.03	2.75	3.33	2.94	3.23	2.96	2.92	3.18	3.07	2.89	3.16	2.56	3.45	2.52	2.84	3.02	3.03	2.88	3.1	2.9	3.59	3.25	3.34	2.81	2.81	3.28	3.11	3.13	3.16	2.62	2.88	2.85	3.28	2.82	3	2.98	2.78	2.82	2.63	2.9	3.2	2.82	2.77	3	2.65	2.98	2.89
1553672_at	4.57	4.17	3.96	3.94	4.82	4.15	5.3	4.55	4.02	3.88	4.33	4.07	4.25	3.4	4.68	3.98	3.46	4.78	4.09	4.02	4.26	4.49	3.99	4.62	4.17	3.6	4.4	4.71	4.35	3.72	4.68	3.9	4.51	4.82	5.26	4.37	4.64	4.4	4.55	3.45	3.63	4.25	4.37	4.44	3.45	3.54	3.66	3.94	4.33
1553673_at	3.73	3.43	3.56	3.39	3.57	3.25	3.38	3.44	3.5	3.38	3.52	3.54	3.13	3.32	3.27	2.74	3.18	3.18	3.03	3.2	3.12	3.4	3.9	3.48	3.27	3.9	3.72	3.05	3.43	3.18	2.96	3.24	2.74	3.02	3.5	3.06	3.43	3.32	2.96	2.83	3.01	3.1	3.71	3.18	2.95	2.99	3.26	3.27	3.31
1553674_at	2.7	2.59	2.58	2.42	2.52	2.54	2.78	2.9	2.68	3.07	2.76	3.12	2.56	2.74	2.5	2.41	2.42	2.27	2.6	2.65	2.78	2.46	2.69	2.62	2.57	2.49	2.67	2.47	2.59	2.63	2.79	2.59	2.38	2.38	2.68	2.42	2.56	2.61	2.43	2.55	2.51	2.29	2.45	2.45	2.35	2.48	2.47	2.48	2.5
1553675_at	3.8	4.13	3.72	3.82	3.95	4.03	4.18	5.35	4.8	5.51	4.34	4.34	4.73	5.07	4.14	4.49	4.87	4.13	4.43	4.38	4.56	4.69	4.44	4.35	4.84	5.13	4	4.83	4.23	4.41	4.01	4.18	4.66	4.31	4.24	4.46	3.79	4.53	3.75	4.04	4.13	3.34	3.97	4.72	4.4	4.32	4.62	4.15	4.37
1553677_a_at	6.56	7.02	6.95	7.11	6.88	6.9	7	5.89	6.79	6.7	7.02	6	6.31	6.56	6.52	6.27	6.54	6.84	6.9	6.49	6.01	6.41	6.16	6.16	6.05	6.02	6.41	6.42	6.32	6.88	6.5	7.75	7.75	8.45	7.73	7.33	7.27	8.3	7.18	8.24	8.33	7.36	6.85	6.91	7.36	6.81	6.96	6.96	7.03
1553678_a_at	10.41	10.25	9.95	10.06	10.47	10.06	10.26	9.42	10.18	9.51	9.88	9.52	10.21	9.07	10.04	9.4	10.18	10.51	10.48	9.09	9.15	9.57	9.14	8.56	9.3	9.59	9.84	9.1	9.87	9.55	9.14	10.04	10.55	10.13	9.29	10.43	10.98	10.18	11.35	10.13	10.69	10.33	9.94	9.42	9.82	9.31	9.86	9.6	10.22
1553679_s_at	4.41	4.13	4.5	4.37	4.31	3.97	4.6	4.88	5.05	4.92	6.46	4.51	5.88	4.31	5.04	4.9	5.11	6.08	5.39	4.35	5.17	4.52	5.08	4.79	4.32	4.37	4.8	4.33	3.86	4.68	4.33	4.19	4.46	4.64	4.7	4.25	3.52	4.3	3.9	3.87	4.04	4.34	5.29	4.77	4.98	4.51	5.04	5.44	5.83
1553681_a_at	6.21	6.36	6.18	6.25	6.55	5.96	5.9	5.75	5.55	5.53	5.75	5.99	6.02	6.39	5.31	6.19	6.04	5.33	5.72	6.09	5.42	6.08	6.15	5.86	5.72	5.65	6.06	5.34	6.12	5.04	5.99	5.46	5.63	6.44	5.79	5.98	5.56	5.83	6.09	5.82	5.63	5.52	5.84	5.72	5.31	5.79	6.02	5.49	5.88
1553682_at	2.65	3.31	3.36	3.31	3.19	3.37	3.24	2.94	2.86	3.24	3.02	2.92	3.5	3.13	3.26	2.88	2.9	3.02	3.26	3.21	3.29	3.05	3.03	3.15	3.09	3.57	3.32	3.32	3.41	2.88	3.17	3.12	3.03	3.23	3.14	3.32	3.16	2.64	2.91	2.91	3.15	2.8	3.14	3.4	2.98	2.83	3.14	3.14	3.4
1553683_s_at	2.72	3.85	3.83	4.06	3.35	3.57	3.5	3.35	3.87	3.8	3.44	3.44	3.65	3.77	3.36	3.8	3.63	3.13	3.56	3.36	3.75	3.44	3.79	3.57	3.76	4	3.73	3.2	3.78	3.26	3.42	3.63	3.4	3.67	3.51	3.3	3.35	3.03	3.33	3.23	3.49	3.62	3.3	3.1	3.76	3.48	3.58	3.78	3.53
1553684_at	4.93	4.38	4.14	3.92	4.55	4.48	4.09	4.33	4.14	4.08	4.62	4.01	4.31	4.14	4.41	4.3	3.94	4.22	4.21	4.47	4.88	5.01	4.86	3.94	4.6	4.24	4.32	5.59	4.25	4.26	4.32	4.68	4.61	4.8	5.23	4.37	4.05	4.03	4.38	3.85	3.91	3.97	4.3	4.51	3.98	4.15	3.81	4.52	4.85
1553685_s_at	4.65	5.02	5.54	5.69	5.04	4.53	5.38	6.08	6.22	6.45	6.16	5.67	6.58	6.06	6.16	5.82	6.28	7.03	6.95	4.24	5.4	4.54	5.12	4.52	5.07	5.26	4.57	4.94	4.12	5	4.35	4.25	4.98	4.83	3.97	4.55	4.49	5	4.34	4.55	5.07	4.54	5.86	5.06	5.91	4.9	5.74	5.63	6.22
1553686_at	3.93	3.94	3.7	3.63	3.51	4.07	4.04	3.19	2.94	3.14	3.3	3.08	3.91	2.95	3.2	3.3	3.58	3.03	2.89	3.45	3.29	2.94	3	3	2.73	3.19	2.94	3.22	3.15	3.24	3.44	3.33	3.48	3.67	3.69	3.23	3.06	3.35	3.63	3.27	3.43	3.42	3.5	3.24	4.1	3.03	2.96	3.69	4.17
1553688_at	4.41	4.49	4.28	3.69	4.12	4.12	4.54	4.63	4.16	4.7	3.9	5.07	4.09	4.26	4.31	4.29	3.64	4.41	3.51	4.14	4.58	4.25	4.45	4.54	4.22	4.32	4.08	4.23	4.04	4.26	3.93	4.22	4.21	4.36	4.87	3.94	4.11	4.49	4.15	4.42	4.13	4.06	4.5	4.23	4.59	4.49	4.24	4.52	4.15
1553689_s_at	6.07	6.14	6.19	5.79	6.39	5.8	6.42	5.25	5.22	5.2	6.34	6.09	5.77	5.36	6.57	5.14	5.34	6.16	6.09	5.57	5.54	5.78	5.66	5.85	5.67	5.98	6.6	5.83	5.95	5.96	5.86	5.84	6.11	6.16	7.66	6.33	6.27	6.67	6.19	6.04	5.8	6.45	5.78	5.87	5.45	5.72	5.77	5.92	6.02
1553690_at	4.24	4.54	4.01	4.06	4.7	4.14	4.49	4.42	3.95	4.28	4.32	4.87	4.12	4.04	4.38	3.88	4.24	4.29	4.24	4.49	4.06	4.03	4.53	4.45	4.59	4.77	4.84	4.46	4.4	4.17	4.47	3.97	4.18	4.36	4.57	4.14	4.04	4.87	4.28	3.97	4.46	4.95	4.15	3.99	3.96	4.24	3.93	4.22	3.72
1553691_at	3.63	3.09	3.29	3.1	3.11	2.82	3.08	3.56	3.69	3.49	4.46	3.46	4.88	3.2	3.77	3.43	3.9	4.6	4.18	2.87	3.25	3.43	3.21	3.38	3.33	3.39	3.23	3.16	3.49	3.17	3.47	2.8	2.64	3.16	2.72	2.78	2.63	2.97	2.9	2.67	2.5	2.79	4.76	3.56	3.76	3.34	3.89	4.31	4.85
1553693_s_at	5.24	4.45	5.14	5.4	5.01	5.07	5.42	6.73	6.33	6.9	6.65	5.48	6.31	6.17	6.34	5.27	6.9	6.61	6.41	5.8	7.21	6.59	6.99	6.44	6.48	6.54	6.19	5.64	5.9	7.08	5.72	7.23	6.65	6.1	5.87	6.73	6.3	6.18	7.23	7.22	6.74	5.74	7.67	6.18	7.35	6.82	6.87	6.25	7.28
1553694_a_at	5.76	5.43	5.63	5.71	5.98	5.3	5.87	7.57	7.19	7.18	7.4	7.22	7.27	6.67	7.34	6.43	7.14	8.35	7.8	5.8	6.81	6.76	6.7	6.65	6.73	7.01	6.78	6.07	5.93	6.23	6.28	4.89	5.79	4.84	4.74	5.2	5.41	6.18	4.75	5.35	5.79	5.47	7.26	6.37	7.05	6.26	7.19	7.17	6.96
1553695_a_at	5.74	6.25	5.74	6.43	5.55	6.14	5.68	5.84	5.93	6.06	5.68	5.83	6.14	6.03	6.1	6.35	5.81	5.29	5.33	5.88	5.99	5.48	5.74	5.34	5.48	5.87	5.4	5.38	5.51	5.23	5.15	5.56	5.25	5.39	5.43	5.29	5.32	5.33	5.37	5.62	5.58	5.36	5.48	5.6	5.53	5.7	5.33	5.59	5.44
1553696_s_at	3.39	3.66	3.77	3.43	3.19	4.43	3.6	2.99	3.24	3.07	2.95	3.18	3.24	3.37	2.99	3.21	3.7	3.44	3.33	3.53	3.13	3.2	3.53	2.89	4.5	3.17	2.89	3.42	2.96	3.28	3.43	4.09	4.09	3.9	4.16	3.92	4.94	3.8	4.56	4.01	3.94	3.86	2.7	3.43	3.2	3.73	3.54	3.3	3.3
1553697_at	2.36	2.4	2.56	2.58	2.46	2.48	2.49	2.61	2.8	2.92	2.69	2.92	3.08	2.77	2.89	2.76	2.81	3.36	2.77	2.55	2.91	2.69	2.86	2.97	2.86	2.71	2.85	2.87	3.01	3.33	2.92	2.39	2.65	3.17	2.7	2.32	2.74	3.2	2.32	2.41	2.42	2.5	2.61	2.39	2.43	2.65	2.56	2.63	2.75
1553698_a_at	2.56	2.67	2.49	2.59	2.4	2.56	2.85	2.52	2.58	2.68	2.93	3.08	3.59	2.96	2.95	2.8	2.41	4.15	2.89	2.93	2.89	3	2.82	3.23	2.92	2.75	3.37	3.75	2.84	3.08	3.23	2.1	2.68	2.71	2.66	2.74	2.23	3.61	2.52	2.39	2.51	2.63	3.13	2.55	2.58	2.67	2.5	2.84	3.92
1553701_a_at	6.14	5.91	5.65	5.98	5.5	5.65	5.77	6.26	5.88	6.21	6.11	6.26	6.51	6.46	6.39	6.16	6.05	6.61	6.2	5.85	6.65	6.81	6.48	6.22	6.29	5.93	6.32	6.68	5.88	5.84	5.98	6.06	5.66	6.26	6.05	5.67	5.46	6.42	5.26	5.75	5.84	5.74	6.59	6.15	6.1	5.78	6	6.15	6.19
1553702_at	4.65	4.51	4.73	4.54	4.15	4.31	4.61	4.42	4.06	4.46	4.37	4.3	4.38	4.49	4.48	4.51	4.28	4.13	4.08	4	4.34	4.4	4.24	4.1	4.31	4.02	4.4	4.22	4.26	4.29	4.24	4.23	4.07	4.21	4.2	4.38	4.32	4.48	4.48	4.17	4.15	4.35	4.41	4.71	4.49	4.24	4.21	4.27	4.37
1553703_at	8.26	8.54	8.53	8.67	7.78	8.6	8.16	8.72	8.9	8.97	8.48	8.53	9.21	9.39	8.71	8.81	9.23	8.27	8.39	8.54	8.47	8.04	8.67	8.71	8.93	9.37	8.47	8.28	8.16	8.78	7.9	8.89	8.64	8.68	8.62	8.9	8.66	8.71	8.9	9.3	8.74	8.57	7.69	8.45	8.61	8.9	8.48	7.87	8.59
1553704_x_at	7.55	7.8	7.73	7.87	7.19	7.91	7.27	8.19	8.13	8.11	7.75	7.8	8.53	8.55	8.11	8.06	8.53	7.62	7.86	7.62	7.83	7.2	8	8.04	8.26	8.82	7.82	7.7	7.44	8.17	7.16	8.29	8.15	7.95	8.03	8.32	7.93	8.15	8.25	8.78	8.16	8.08	7.15	7.83	8.02	8.24	7.93	7.19	7.85
1553705_a_at	5.49	5.31	5.75	4.71	5.51	5	4.97	5.54	5.82	5.45	6.62	6.31	7.72	5.3	7.09	5.51	5.71	5.61	5.42	5.26	6.77	6.79	5.58	5.99	5.82	6.28	5.55	5.52	5.2	5.82	7.12	5.02	5.66	5.08	5.48	6.05	4.62	5.07	4.59	4.9	5.93	5.84	6.95	5.66	5.63	5.2	5.52	5.99	5.15
1553706_at	3.13	3.42	3.37	3.48	3.33	3.67	3.23	3.69	3.68	3.48	3.25	3.36	3.62	3.5	3.24	3.13	3.63	3.17	3.25	3.6	2.99	3.49	3.58	3.3	3.51	3.51	3.34	3.44	3.6	3.36	3.82	3.38	3.52	2.97	3.06	3.36	4.08	3.45	4.07	3.77	3.49	3.89	3.27	3.64	3.14	3.61	3.48	3.32	2.99
1553708_at	5.52	3.19	3.12	3.45	4.97	3	5.25	3.06	3.3	2.63	3.43	3.47	5.29	2.92	4.56	3.4	2.87	3.24	3.51	3.24	3.49	2.73	4.89	4.34	3.13	3.36	4.96	3.41	3.33	3.28	3	4.13	3.77	3.77	3.52	4.93	3.46	5.22	3.32	3.06	3.04	3.26	2.94	3.12	2.77	3.41	3.2	3.27	2.93
1553709_a_at	8.16	8.36	8.21	8.17	8.33	8.08	8.54	7.79	7.65	7.83	8.52	7.72	7.58	8.15	8.66	8	7.84	8.09	8.22	7.92	8.1	8.76	7.98	8.29	7.96	8.06	8.25	8.12	8.03	7.89	8.43	8.08	8.13	8.36	8.96	7.99	7.87	7.83	7.49	8.03	8.21	8.37	8.24	8.18	8.05	8.15	8.08	8.33	8.49
1553710_at	2.53	2.63	2.74	2.37	2.55	2.85	2.62	2.9	2.79	2.57	2.78	2.62	2.72	2.67	2.36	2.88	2.8	2.73	2.7	2.87	2.62	2.61	2.65	2.65	2.47	2.61	2.81	2.7	2.56	2.51	2.68	2.72	2.22	2.44	2.67	2.63	2.79	2.32	2.82	2.46	2.69	2.57	2.75	3.08	2.98	2.98	2.67	2.81	2.54
1553711_a_at	2.31	2.51	2.52	2.42	2.71	2.57	2.66	2.8	3.01	2.71	2.69	2.59	2.74	2.69	2.65	3.11	2.81	2.8	2.76	3.31	2.95	2.51	2.82	2.95	2.68	3.48	2.85	2.7	2.55	3.03	3.33	2.64	2.4	2.62	3.02	2.8	2.38	2.6	2.98	2.87	2.58	2.63	2.9	3.05	2.72	2.68	2.91	2.43	2.45
1553713_a_at	6.03	5.56	5.55	5.64	6.61	5.83	5.88	6.01	6.12	5.99	5.95	6.77	6.35	5.58	6.33	6	5.69	5.97	6.04	6.15	6.12	6.23	6.99	7	6.34	6.19	6.43	6.81	6.4	6.7	6.76	5.36	5.73	6.33	6.95	6.08	5.68	5.9	6.18	5.6	5.3	6.18	5.71	5.44	5.18	6.25	5.6	5.72	5.36
1553715_s_at	9.74	9.05	9.56	9.01	9.17	9.25	9.6	9.08	8.82	9.27	9.7	9.8	9.45	8.73	9.46	8.61	8.77	8.65	8.25	9.49	9.75	9.47	9.07	9.74	9.63	9.42	9.22	10.14	9.78	10.02	10.1	9.19	8.87	9.52	8.29	8.84	8.04	9.62	7.92	8.71	9	9.32	9.5	8.95	8.61	8.42	8.83	9.16	9.23
1553717_at	4.69	4.58	5	4.22	4.45	4.52	4.57	5.02	4.63	4.92	4.99	4.9	4.59	5.33	4.86	4.94	5.26	4.94	5.13	4.69	4.72	4.68	5.02	4.94	4.64	5.04	5.09	4.61	4.86	4.94	4.51	4.92	4.59	4.42	4.31	4.95	5.03	5.03	5.22	4.91	4.77	4.47	5.03	4.5	5.11	5.14	5.29	4.8	5.23
1553718_at	5.18	5.63	5.61	5.73	5.4	5.62	5.49	7.03	7.13	7.04	7.25	7.76	7	7.27	7.73	7.11	6.94	7.01	6.81	6.95	7.59	7.65	7.6	7.37	7.51	7.45	7.83	7.48	7.38	7.02	6.83	6.06	5.89	5.37	6.13	5.86	6.39	6.09	5.81	6.07	5.8	5.86	7.27	6.83	7	6.96	7.08	7.02	6.86
1553719_s_at	4.03	4.82	5.06	4.8	4.07	4.91	4.87	3.31	3.48	4.01	3.87	3.84	4.12	4.6	3.68	3.5	4.63	4.35	4.19	3.17	3.52	4.01	3.82	3.65	3.95	4.04	3.71	3.52	3.42	3.25	3.4	5.01	4.74	3.78	5.32	4.76	5.24	4.2	4.94	4.98	4.81	5.01	3.36	3.64	3.81	3.89	4.35	3.68	4.3
1553720_a_at	4.8	4.89	5.09	5.17	4.83	5.08	4.93	5.13	4.91	5.1	5.07	5.45	4.84	5.14	5.23	5.18	5.19	4.76	4.72	5.19	5.22	5.05	5.17	5.3	5.29	5.46	5.19	5.27	5.16	5.32	5.34	4.8	4.76	4.66	5.11	4.87	4.8	4.83	4.52	4.73	4.43	4.99	4.79	5	4.81	5.07	5.11	4.76	4.91
1553721_at	2.66	2.97	3	2.92	2.79	2.85	2.82	2.93	2.6	3.04	2.52	3.11	2.66	2.8	2.7	2.42	2.57	2.54	2.56	2.37	2.51	2.55	2.41	2.47	2.4	2.36	2.41	2.53	2.51	2.66	2.37	2.55	2.33	2.6	2.33	2.45	2.37	2.48	2.46	2.37	2.51	2.41	2.42	2.39	2.32	2.34	2.43	2.54	2.5
1553722_s_at	2.79	2.99	3.36	2.89	2.67	2.95	3.76	2.99	2.96	3.28	2.66	2.69	2.71	2.95	2.54	2.74	2.63	2.81	2.83	3.08	2.66	2.74	2.59	2.79	2.91	2.66	2.61	2.7	2.77	2.79	2.64	2.86	2.98	2.72	2.73	2.8	2.7	2.66	2.51	3.01	2.97	2.97	2.76	2.91	2.71	2.67	2.76	2.87	2.75
1553723_at	4.56	5.3	3.48	4.07	4.56	3.57	3.46	3.99	4.01	3.26	3.22	3.63	3.5	3.48	3.62	3.86	2.96	3.21	3.03	3.58	3.71	3.92	3.7	4.14	3.48	4.11	4.12	3.28	4	3.9	4.32	3.19	3.33	4.31	3.43	3.97	5.65	3.54	4.15	3.18	3.4	3.35	3.42	3.6	3.38	3.63	3.26	3.71	3.56
1553725_s_at	5.1	5.72	5.7	5.33	5.85	5.09	6.02	5.9	5.83	6.07	5.95	5.53	4.98	5.56	5.92	5.37	5.73	6.74	6.74	4.95	5.48	5.25	5.29	5.09	5.12	5.3	5.12	4.72	4.57	4.79	4.93	5.22	5.78	5.42	5.55	5.19	5.11	5.26	4.89	5.4	5.68	5.72	6.39	5.31	5.92	5.29	5.86	5.73	6.59
1553726_s_at	4.02	3.54	3.68	3.41	2.63	3.49	3.33	3.19	3.39	3.72	3.72	3.59	3.51	3.87	3.67	3.55	4.03	3.94	3.78	2.85	3.55	3.49	2.94	3.31	2.62	3.14	2.96	2.48	3.52	3.06	3.45	3.8	3.58	4.38	4.8	3.39	4.22	4.05	3.65	4.09	3.77	3.66	4.28	3.28	3.54	3.36	3.67	3.83	3.66
1553727_at	5.46	5.68	5.88	5.66	5.6	5.77	5.38	6.34	7.05	6.75	6	6.16	5.82	6.27	6.5	6.73	6.78	6.32	6.36	6.03	6.21	6.02	5.99	6.15	5.81	5.98	5.91	5.91	6.46	6.24	5.9	5.62	5.68	5.2	5.27	5.68	5.46	5.31	5.18	5.98	5.84	5.38	6.03	6.32	6.47	6.16	6.63	6.34	5.8
1553728_at	6.16	6.08	6.3	6.72	6.81	6.7	6.46	6.77	6.71	6.95	6.87	6.91	6.46	6.81	6.88	7.35	6.7	6.51	6.34	7.22	6.93	7.12	7.31	7.44	7.11	7.27	7.26	7.35	6.84	6.86	7.08	6.44	6.35	6.54	6.99	6.6	6.53	6.56	6.11	6.24	6.29	6.43	6.86	6.89	6.32	6.76	6.83	6.5	6.51
1553729_s_at	3.22	2.92	3.04	3.03	3.2	2.88	2.94	3.14	2.87	2.7	3.42	3.28	3.01	2.78	3.25	3.36	3.15	2.94	2.96	3.25	2.98	3.28	3.31	3.23	3.15	3.18	3.14	3.03	3.39	2.94	3.04	2.88	2.52	2.62	2.96	2.74	2.71	2.72	2.62	2.94	2.69	2.67	3	3.12	2.81	2.72	3.11	2.93	2.85
1553730_x_at	5.94	6.23	5.94	6.08	6.39	5.96	5.92	6.16	6.33	6.39	6.28	6.16	6.07	6.24	6.25	6.71	6.11	5.94	5.92	6.73	6.42	6.5	6.78	7	6.5	6.57	6.66	6.95	6.33	6.26	6.28	5.84	5.7	6.22	6.2	6.12	5.79	6.16	5.87	5.89	5.78	5.75	6.29	6.33	5.92	6.21	6.02	6.07	6.04
1553732_s_at	5.25	5.43	5.12	5.05	5.73	5.14	5.71	4.89	4.71	5.02	4.99	5.21	5.19	4.86	4.98	5	4.57	4.87	5.01	5.08	4.97	5.09	4.73	4.99	5.31	4.84	5.52	5.21	4.91	5.38	5.82	4.78	4.99	4.92	5.86	4.75	4.9	5.5	5.28	4.84	4.88	5.19	5.09	4.98	4.59	4.53	4.79	5.08	5.37
1553734_at	3.93	3.67	4.6	3.57	3.94	3.46	3.78	3.58	3.6	3.62	3.63	4.01	3.71	3.5	3.15	4.02	3.66	3.83	3.76	3.83	3.91	4.76	4.72	3.74	3.84	3.65	4.29	3.37	4.1	4.03	3.41	3.08	4.18	5.12	2.78	4.34	2.86	3.13	3.28	3.59	4.1	3.67	3.75	3.81	3.53	3.42	3.99	3.88	4.85
1553736_at	2.33	2.61	2.31	2.29	2.57	2.22	2.6	2.38	2.76	2.42	2.36	2.5	2.78	2.26	2.51	2.75	2.4	2.48	2.22	2.51	2.31	2.77	2.47	2.56	2.48	2.47	2.4	2.45	2.29	2.6	2.33	2.37	2.59	2.27	2.58	2.22	3	2.65	2.52	2.22	2.78	2.67	2.39	2.45	2.29	2.38	2.69	2.49	2.15
1553739_at	2.15	2.34	2.33	2.58	2.33	2.36	2.26	2.5	2.38	2.45	2.56	2.6	2.87	2.35	2.45	2.41	2.24	2.45	2.37	2.48	2.71	2.63	2.53	2.57	2.46	2.53	2.22	2.39	2.31	2.82	2.42	2.25	2.17	2.08	2.31	2.19	2.22	2.18	2.24	2.19	2.2	2.29	2.56	2.5	2.61	2.31	2.41	2.47	2.23
1553740_a_at	3.99	3.45	3.53	3.31	3.33	3.5	3.21	3.86	3.86	3.68	3.65	4.27	3.35	3.54	4.13	3.66	3.33	3.94	3.32	3.46	3.72	3.62	3.3	3.65	3.67	3.26	3.41	4.13	3.86	3.44	3.68	3.49	3.33	3.26	3.59	3.67	3.39	3.68	3.34	3.27	3.46	3.2	3.53	3.17	3.57	3.37	3.19	4.14	3.38
1553741_at	3	3	2.91	2.47	3.32	2.83	2.92	3.07	2.62	2.79	2.91	2.7	2.73	2.86	2.82	2.82	2.5	2.67	2.51	2.7	3.03	2.76	2.95	3.19	2.74	2.6	2.73	3.09	2.83	3.37	2.79	2.52	2.43	2.48	2.85	2.61	2.34	2.62	2.61	2.48	2.43	2.63	2.64	2.48	2.49	2.69	2.45	2.64	2.6
1553743_at	5.2	5.2	5.38	5.26	5.98	5.55	5.47	4.63	4.4	5.4	5	4.64	4.68	5.06	5.11	4.02	4.85	4.85	4.89	5.86	5.65	4.81	4.85	4.42	5.88	5.43	5.57	5.64	5.12	5.66	5.78	5.74	6.09	6.96	7.38	5.75	5.66	5.4	5.96	5.53	5.71	5.17	5.26	5.52	5.21	5.25	5.08	5.63	6.29
1553746_a_at	2.63	2.45	2.66	2.74	2.53	2.74	2.89	2.99	2.98	2.75	3	3.65	2.98	2.64	2.84	2.78	2.88	2.91	2.68	3.05	3.47	3.11	2.97	2.94	3.14	2.83	3.14	2.76	3.1	3.15	2.93	2.9	2.83	2.61	2.76	2.75	2.93	2.65	2.57	2.52	2.62	2.68	2.53	3.01	2.39	2.57	2.81	3.01	2.55
1553747_at	2.59	2.46	2.64	2.23	2.61	2.47	2.86	3.01	2.52	2.63	2.55	3.07	2.47	2.44	2.85	2.61	2.4	2.89	2.6	2.72	2.45	2.53	2.74	2.92	2.56	2.57	2.52	2.77	2.66	2.67	2.48	2.3	2.46	2.57	2.37	2.46	2.73	2.48	2.52	2.39	2.47	2.31	2.44	2.57	2.39	2.44	2.55	2.43	2.43
1553749_at	5.26	5.83	4.88	5.86	6.84	5.21	5.53	2.82	2.38	3.07	3.35	2.45	2.8	3.08	3.08	2.52	3.06	4.37	4.86	3.07	2.8	3.12	3.11	3.72	2.96	2.75	3.74	3.24	3.17	3.24	3.81	3.75	3.91	4.45	4.72	3.77	3.87	4.37	3.68	3.34	3.5	3.89	4.57	3.76	3.64	4.25	3.69	4.05	4.66
1553750_a_at	3.71	3.78	4.14	3.55	4.18	3.65	4.14	4.33	4.53	4.63	3.91	4.2	3.83	4.29	4.93	4.04	4.49	4.95	5.08	3.95	3.5	3.99	3.57	3.58	3.75	3.86	4.02	3.72	3.67	3.66	4.08	4.54	4.6	4.41	3.94	4.49	4.46	4.91	4.52	5.05	4.74	4.93	4.16	4.14	4.53	4.78	4.66	4.07	4.7
1553752_at	4.25	4.18	4.4	4.54	3.82	3.83	3.88	3.97	4.06	3.66	3.7	4	3.85	3.74	3.92	4.17	3.47	3.59	3.44	3.76	4.06	3.83	3.86	3.88	4.12	3.45	3.8	4	4.21	3.8	3.94	3.63	3.8	4.12	4.47	3.48	3.86	4.21	3.92	3.78	4.09	3.52	4.09	4.08	4.21	4.04	4.33	4.2	3.86
1553755_at	6.22	6.38	6.48	6.32	6.61	6.41	6.42	6.54	6.36	6.64	6.51	6.3	6.26	6.2	6.18	6.57	6.39	6.3	6.37	6.5	6.44	6.6	6.61	6.59	6.66	6.41	6.42	6.61	6.34	6.29	6.42	5.86	5.86	6.06	6.21	5.69	5.75	6.17	6.26	5.8	6.02	6.46	6.73	6.29	5.97	6.39	6.54	6.22	5.89
1553756_at	5.35	4.33	4.32	4.71	4.16	4.22	4.44	4.24	4.14	4.21	4.12	4	4.4	4.13	4.13	4.43	3.93	3.67	3.91	3.88	4.98	4.09	4.52	4.34	4.27	4.24	4.17	4.29	4.51	4.07	4.31	3.92	3.88	4.24	4.43	3.84	4.12	4.25	3.98	3.67	4.02	3.8	3.83	3.94	3.63	4.14	3.77	3.95	3.78
1553757_at	3.93	4.09	3.8	3.95	3.63	3.91	3.94	3.53	4.1	3.67	4.01	4.33	3.73	3.88	3.9	4.33	3.9	3.63	3.96	4.24	4.34	4.07	4.33	4.21	4.14	4.14	3.94	4.06	4.18	3.92	4.22	3.71	3.64	3.64	3.87	3.44	3.41	3.63	3.43	3.66	3.51	3.62	4	3.84	3.55	3.71	3.69	3.9	3.47
1553759_at	2.58	2.76	2.65	2.43	2.42	2.45	2.43	2.75	2.38	2.6	2.81	2.59	2.61	2.77	2.68	2.49	2.61	3.24	2.55	2.54	2.6	2.59	2.42	2.58	2.63	2.81	2.53	2.44	2.6	2.47	2.57	3.49	2.85	2.89	3.22	2.65	3.02	3.22	2.62	2.83	3.01	3.19	2.6	2.88	3	2.45	2.58	2.62	2.37
1553761_at	4.63	4.76	4.53	4.77	4.72	4.9	4.61	5.06	5.06	5.05	4.54	5.41	4.65	4.71	4.66	5.15	4.79	4.62	4.61	4.72	5.04	5.09	4.82	4.91	4.89	4.97	4.92	5	4.53	4.71	4.72	4.49	4.48	4.48	4.8	4.21	4.4	4.53	4.51	4.44	4.57	4.5	4.89	4.68	4.81	4.84	4.77	4.72	4.52
1553764_a_at	5.87	6.17	4.43	5.03	6.89	4.93	6.3	4.78	4.53	3.81	6.07	5.28	7.01	3.94	6.81	4.69	4.6	6.14	5.61	5.72	5.03	6.14	7.04	6.52	6.41	5.78	7.41	4.48	5.56	5.79	5.7	5.15	6.09	6	6.81	5.57	5.98	7.42	6.39	4.49	5	6.9	6.7	4.92	3.85	4.27	4.22	6.51	7.4
1553765_a_at	2.22	2.58	2.64	2.6	2.26	2.41	2.51	2.79	2.76	2.54	2.26	2.36	2.5	2.59	2.56	2.63	2.41	2.8	2.72	2.81	2.59	2.11	2.24	2.18	2.24	2.4	2.57	2.2	2.39	2.26	2.32	3.31	2.44	4.91	6.47	2.87	3.48	2.7	2.34	2.76	3.54	2.5	2.37	2.37	2.55	2.42	2.27	2.21	2.43
1553768_a_at	6.62	6.61	6.29	5.46	6.88	6.19	6	5.83	6.67	6.19	5.94	5.86	6.26	5.72	5.87	6.28	6.18	6.04	6.09	5.96	5.94	6.25	6.21	5.59	5.46	5.56	5.74	5.75	5.43	6.09	6.08	5.56	6.1	6.32	6.11	6.06	6.38	6.2	7.17	5.74	6.43	6.09	6.14	6.13	5.96	6.02	6.12	5.95	7.11
1553769_at	3.61	3.55	3.54	3.83	3.9	3.62	3.36	3.54	3.45	3.71	3.72	4.03	3.34	3.43	3.18	4.04	3.35	3.38	3.29	3.69	3.48	3.85	3.76	3.78	3.58	3.71	3.96	4.05	3.66	3.88	3.91	3.38	3.33	3.27	3.63	3.26	5.58	3.35	3.66	3.28	3.41	3.29	3.57	3.55	3.47	3.47	3.6	3.59	3.21
1553770_a_at	5.02	4.79	4.7	4.95	5.38	4.75	4.94	5.03	5.26	5.05	4.68	5.39	5	5.23	4.9	5.37	4.85	4.67	4.67	5.36	5.29	5.14	5.3	5.35	5.23	5.25	5.18	5.31	4.99	5.17	5.26	4.56	4.67	4.57	5.18	4.7	7.33	4.7	4.81	4.47	4.71	4.7	4.64	4.9	4.8	5.29	4.75	4.88	4.59
1553772_at	2.88	3.65	3.42	3.32	2.93	3.4	3.09	3.09	3.64	3.41	3.58	3.33	3.53	3.48	3.46	3.49	3.57	4.13	3.26	3.55	3.26	3.68	3.01	3.36	3.21	3.27	3	3.1	3.21	3.33	3.21	4.59	3.63	3.69	3.73	3.67	3.32	3.43	3.24	3.92	3.78	3.49	3.34	3.58	3.56	3.23	3.6	3.38	4.17
1553775_at	3.32	4.44	3.91	4.35	3.93	3.89	4.15	4.34	4.56	4.77	4.56	4.07	4.12	4.41	4.84	4.36	4.13	4.13	3.88	4.42	3.96	4.6	4.88	4.55	3.94	4.46	4.48	4.6	4.01	3.9	4.01	3.96	3.88	3.54	4.19	3.76	3.51	3.87	3.67	4.09	3.91	4.03	4.12	3.99	4.06	3.78	4.07	4.18	4.02
1553776_at	2.27	2.27	2.18	2.26	2.34	2.4	2.2	2.5	2.25	2.66	2.21	1.96	2.38	2.38	2.41	2.37	2.26	2.52	2.12	2.41	2.34	2.3	2.44	2.44	2.54	2.8	2.33	2.45	2.17	2.45	2.58	2.1	2.24	2.04	2.25	2.06	2.27	2.26	2.32	2.16	2.15	2.16	2.18	2.4	2.26	2.46	2.06	2.3	2.09
1553778_at	6.75	5.49	5.3	6.19	5.08	6.06	6.81	5.07	5.15	5.18	5.38	6.1	5.77	5.7	6.82	5.66	5.12	5.26	4.83	5.79	6.15	6.09	6.74	6.61	7.09	5.71	6.9	6.4	6.55	5.29	5.2	5.92	5.01	5.82	5.79	5.35	5	7.41	5.46	5.49	5.07	5.82	6.1	5.13	5.74	4.82	5.46	5.54	5.95
1553780_at	5.31	5.39	5.45	4.89	5.62	5.62	5.5	5.54	5.64	5.47	5.52	5.6	5.6	5.32	5.51	5.76	5.65	5.52	5.42	6.01	5.62	5.93	6.27	6.07	5.89	5.86	6.72	5.95	6.34	5.41	5.68	5.55	5.23	5.53	5.66	5.43	5.35	5.46	5.24	4.88	5.15	5.24	5.82	5.61	5.55	5.5	5.73	5.48	5.68
1553781_at	2.05	2.15	2.22	2.32	2.32	2.12	2.2	2.73	2.33	2.36	2.52	2.2	2.39	2.08	2.15	2.64	2.32	2.64	2.34	2.43	2.51	2.31	2.39	2.6	2.51	2.23	2.42	2.28	2.13	2.59	2.34	2.44	2.13	2.2	2.4	2.29	2.35	2.4	2.16	2.22	2.2	2.55	2.68	2.13	2.22	2.19	2.37	2.48	2.48
1553785_at	3.13	3.18	3.06	3.12	3.34	2.91	3.17	3.1	3.25	3.05	2.94	3.17	2.92	3.17	3.05	3.43	2.81	3.02	2.91	3.05	2.97	3.25	3.3	3.04	3.07	2.92	3.33	3.16	2.85	2.92	3.43	2.99	3.3	3.22	3.53	3.26	2.91	3.09	3.33	2.79	3.04	3.26	2.93	3.15	2.89	3.08	3	2.86	2.92
1553787_at	3.02	3.14	3.65	3.62	3.51	3.24	3.57	2.87	3.08	2.86	3.01	3.27	3.15	2.6	2.65	3.08	3.53	2.62	3.01	3.04	3.25	2.88	2.79	2.93	2.8	3.01	3.29	2.93	2.81	3.07	3.2	3.04	2.8	3.09	3.16	3.34	3.18	2.95	3.25	3.19	2.92	3	2.65	2.91	3.18	2.74	2.87	2.84	3.07
1553789_a_at	3.23	3.41	3.3	3.24	3.4	3.29	3.3	3.44	3.15	3.49	3.76	3.51	3.2	3.39	3.42	3.57	3.28	3.63	3.25	3.34	3.33	3.58	3.65	3.81	3.49	3.61	3.82	4.17	3.38	3.27	3.78	3.13	3.15	3.58	3.34	3.21	2.91	3.08	3.19	3.3	3.33	3.31	3.51	3.17	3.21	3.34	3.43	3.29	3.37
1553792_at	2.14	2.36	2.31	2.14	2.18	2.19	2.35	2.11	2.38	2.36	2.24	2.35	2.24	2.46	2.36	2.29	2.22	2.18	2.33	2.45	2.14	2	2.36	2.34	2.07	2.29	2.26	2.19	2.21	2.04	2.21	2.42	2.37	2.2	2.33	2.26	2.23	2.5	2.61	2.51	2.27	2.29	1.98	2.21	2.18	2.2	2.32	2.1	2.16
1553793_a_at	2.81	3.08	2.9	2.87	2.89	2.99	2.99	2.8	3.04	3.48	3.31	2.8	3.43	3.15	3.01	2.84	2.92	3.33	3.13	2.89	3.05	2.7	3.16	2.9	2.66	2.8	3.41	3	2.59	3.16	3.31	3.06	3	2.95	3.58	3	3.18	2.6	3.16	2.82	2.89	2.74	3.07	2.66	3	2.63	2.94	3.11	3.37
1553794_at	3.12	2.72	2.97	2.96	3.45	2.99	3.34	3.05	3.21	3.04	3.09	3.09	3.46	2.92	3.17	3.3	2.88	3.25	2.94	3.45	3.25	3.98	3.42	3.78	3.29	3.26	3.42	3.31	3.41	3.51	3.14	3.03	3.19	3.21	3.35	3.03	2.84	3.01	2.93	2.89	2.73	2.94	3.23	2.99	2.81	2.96	3.1	3.14	2.86
1553796_at	3.51	3.59	3.46	3.61	4.07	3.8	3.6	3.66	3.48	3.34	3.45	3.55	3.96	3.48	3.3	4.1	3.43	3.58	3.22	3.75	3.8	4.11	3.61	3.96	3.79	3.45	3.43	4.59	3.61	3.98	3.79	3.19	3.64	3.65	3.92	3.31	3.66	3.52	3.16	3.13	3.34	3.72	3.52	3.45	3.01	3.39	3.14	3.49	3.38
1553797_a_at	2.47	2.14	2.42	2.55	2.17	2.59	2.05	2.46	2.52	2.15	2.43	2.82	2.58	2.43	2.14	2.46	2.14	2.43	2.43	2.95	2.38	2.66	2.28	2.88	2.44	2.55	2.26	2.69	2.57	2.5	2.52	2.21	2.28	2.56	2.72	2.35	2.31	2.4	2.17	2.43	2.3	2.4	2.4	2.36	2.22	2.4	2.61	2.53	2.43
1553798_a_at	3.11	3.27	3.28	3.03	3.29	3.06	3.17	3.19	2.81	2.75	2.82	2.73	3.18	2.65	2.77	2.87	3.55	2.91	3	3	2.96	3.13	2.99	2.66	2.61	2.79	2.96	2.88	3.22	2.93	2.89	2.79	2.98	3.28	3.01	3.22	5.76	2.87	3.13	2.95	2.87	2.76	2.92	3.48	2.71	3.01	2.91	2.79	3.14
1553799_at	2.26	2.29	2.64	2.54	2.37	2.4	2.33	2.4	2.48	2.44	2.35	2.26	2.6	2.47	2.37	2.34	2.35	2.37	2.34	2.48	2.45	2.42	2.28	2.26	2.54	2.41	2.39	2.27	2.49	2.38	2.8	2.29	2.21	2.33	2.86	2.48	2.29	2.15	2.09	2.22	2.26	2.19	2.53	2.39	2.28	2.31	2.25	2.5	2.42
1553801_a_at	4.7	4.23	4.35	4.79	4.61	4.2	4.57	4.33	4.14	4.44	4.53	4.73	4.53	4.41	4.91	4.37	4.34	4.79	4.83	4.94	5.55	4.65	5.79	4.66	4.35	4.9	5.35	4.89	4.73	4.68	4.4	5.03	5.03	4.83	5.56	4.88	4.58	5.09	4.52	5.01	5.13	5.19	5.68	4.53	4.57	4.71	4.66	4.99	5.26
1553802_a_at	4.41	3.96	4.26	4.29	4.38	4.02	4.52	4.91	4.36	4.63	4.76	5.35	4.46	4.88	4.45	5.04	4.25	4.16	4.42	4.7	4.64	5.02	4.49	4.94	4.63	4.7	4.46	5.07	5.23	4.63	4.99	4.29	4.09	3.99	4.21	3.99	3.69	4.05	4.04	4.06	4.09	4.17	4.56	4.31	4.31	4.44	3.92	4.35	3.95
1553803_at	5.65	5.89	5.75	5.84	5.74	5.97	6.02	7.22	7.05	6.87	6.88	7.02	6.44	6.86	6.42	7.07	6.67	6.34	6.49	7.43	7.05	6.86	6.88	7.07	6.91	6.87	6.94	7.22	7.06	6.9	7.16	6.45	6.21	6.23	6.15	6.52	6.29	6.27	6.03	6.24	6.28	6.23	6.8	7.09	6.57	6.73	6.95	6.86	6.38
1553804_a_at	3.53	3.49	3.77	3.68	3.57	3.45	3.42	3.8	3.75	3.95	3.95	4.64	3.86	3.67	3.86	3.67	3.8	3.53	3.58	4.29	3.79	3.71	4.08	4.09	3.97	4.03	3.98	4.36	4.12	4.01	4.15	3.49	3.56	3.55	3.57	3.48	3.57	3.61	3.46	3.54	3.49	3.27	3.81	3.98	3.64	3.67	3.52	3.8	3.44
1553805_at	3.76	3.62	3.52	3.84	3.56	3.73	3.8	4.32	3.68	4	3.4	4.63	3.95	4.15	3.77	4.12	4.03	3.74	3.7	3.88	3.86	4.11	3.85	3.95	4.19	4.3	4.17	3.86	4.05	4.02	4	3.9	3.78	3.85	3.7	3.9	3.67	3.69	3.74	3.57	3.99	3.72	4.18	4.03	4.05	3.66	4.21	3.97	3.78
1553808_a_at	6.34	7.71	7.76	8.03	5.44	8.51	6.96	6.4	7.87	6.95	5.17	4.76	5.58	7.46	6.93	5.54	7.46	6.46	6.99	7.28	4.59	5.81	6.6	5.14	6.38	6.88	5.32	5.44	6.98	5.01	5.74	7.87	7.53	6.61	6.05	7.65	3.35	6.35	5.65	7.5	7.74	6.92	5.4	7.02	7.03	6.64	7.41	6.66	6.73
1553809_a_at	5.33	3.38	3.41	3.23	3.73	3.25	3.48	3.76	3.46	3.64	3.43	4.14	3.25	3.59	3.77	3.79	3.37	4.99	3.45	3.47	3.72	3.74	6.11	4.09	4.07	3.7	3.63	4.2	3.64	3.66	3.43	3.43	3.23	3.47	3.37	3.07	3.13	3.37	3.35	3.36	3.32	3.51	4.81	3.99	3.84	3.58	3.84	3.86	3.65
1553810_a_at	2.81	2.81	2.32	2.3	4.03	2.36	3.72	2.62	2.23	2.15	2.85	2.96	2.78	2.44	2.64	2.6	2.5	2.85	2.7	2.7	2.78	2.49	2.8	3.38	3.17	2.7	3.44	3.2	2.44	2.85	3.13	2.94	2.95	5.28	3.83	3.58	3.13	4.08	3.02	3.15	3	3.57	3.07	2.37	2.42	3	2.49	2.79	4.33
1553811_at	3.64	3.46	3.46	2.97	3.57	3.16	3.34	3.24	3.26	3.55	3.93	3.65	3.48	3.31	3.34	3.22	2.94	3.78	3.19	3.73	3.65	3.25	3.21	3.45	3.15	3.56	3.28	3.35	3.59	4.07	3.62	3.27	3.14	3.2	3.3	3.08	2.73	3.27	3.11	3.18	2.96	3.14	3.39	3.1	2.88	2.98	3.18	3.51	2.95
1553812_at	4.24	4.31	4.76	3.93	4.29	4.12	4.1	3.94	3.41	4.03	3.66	4.22	4.1	3.7	4.14	4.16	3.91	3.55	3.84	4.23	3.99	4.03	4.34	4.55	4.31	4.03	4.01	3.94	3.91	4.16	4.42	4.12	4.12	4.58	4.28	4.04	3.98	4.12	3.79	4.28	3.83	4.12	3.99	4.5	4.4	4.29	4.05	4.48	4.13
1553813_s_at	4.02	4.15	4.58	4.32	4.46	4.09	3.88	3.75	3.83	4.06	3.65	4.18	3.88	3.92	3.64	4.51	3.73	2.97	3.49	4.14	3.9	3.94	3.56	3.79	3.82	3.85	3.79	3.96	3.58	3.87	3.77	3.59	3.29	3.33	3.68	4.05	3.2	3.11	3.32	3.59	3.57	3.43	3.68	4.08	3.74	3.44	3.59	3.66	3.81
1553815_a_at	4.38	4.64	5.1	4.84	4.52	4.98	4.69	4.29	3.86	4.38	4.28	4.32	4.14	4.55	4.57	3.9	4.11	5	4	4.31	3.95	4.64	4.59	4.19	3.64	4.16	4.05	4.53	4.26	3.99	4.46	4.62	4.47	4.66	5.35	4.58	4.32	4.55	4.2	4.21	4.53	4.82	4.3	4.31	4.14	4.42	4.21	3.72	3.95
1553817_at	3.3	3.61	3.41	3.36	2.91	3.73	3.56	3.9	3.85	3.2	3.12	4.04	3.31	3.36	3.62	3.54	3.42	3.13	3.27	3.22	3.36	3.29	2.91	3.14	3.16	3.06	3.11	3.4	3.49	3.08	3.39	3.16	3.11	3.55	3.64	3.42	3.55	3.35	3.23	3.16	3.35	3.29	3.3	3.67	3.57	3.4	3.49	3.42	3.38
1553818_x_at	3.99	3.81	4	3.64	3.58	3.95	3.5	3.35	3.67	3.82	3.85	4.21	3.47	3.57	3.67	3.83	3.47	3.54	3.53	3.13	3.87	3.72	3.57	3.56	3.84	3.56	3.37	3.21	4.09	3.69	4.1	3.58	3.33	3.48	3.54	3.49	3.46	3.37	3.17	3.49	3.46	3.29	3.99	3.55	3.49	3.58	3.32	3.81	3.74
1553821_at	3.24	3.45	2.93	3.3	3.74	3.44	3.02	3.31	3.65	3.32	3.36	3.41	3.65	3.37	3.02	3.63	3.39	3.83	3.58	3.59	3.38	3.48	3.49	3.4	3.42	3.53	3.49	3.58	3.71	3.5	3.14	3.22	3.23	3.29	3.12	3.34	3.21	3.56	3.37	3.4	2.92	3.13	3.5	3.57	3.41	3.29	3.27	3.52	3.28
1553822_at	2.34	2.48	2.55	2.32	2.64	2.12	2.42	2.39	2.63	2.41	2.35	2.57	2.33	2.39	2.52	2.43	2.35	2.58	2.38	2.46	2.32	2.67	2.31	2.2	2.34	2.26	2.3	2.4	2.36	2.97	2.4	2.33	2.42	2.15	2.78	2.21	2.19	2.26	2.16	2.21	2.26	2.18	2.35	2.32	2.29	2.33	2.1	2.52	2.38
1553823_a_at	2.96	3.12	3.09	3.11	3	3.14	3.07	3.24	3.63	3.09	2.62	3.31	2.93	2.77	2.81	3.08	2.87	3.07	2.7	3.05	3.01	3.41	3.09	2.93	3.12	2.82	2.96	3.27	2.96	3.06	3.17	2.78	2.69	2.62	2.74	2.66	2.65	2.6	2.54	2.75	2.95	2.62	2.94	3.14	3.19	2.7	3.09	3.23	2.59
1553826_a_at	6.14	5.74	5.74	6.01	6.14	5.94	5.93	5.94	5.95	6.39	5.89	5.84	5.83	5.86	5.99	6.38	5.74	5.77	5.73	6.03	5.89	6.13	5.56	6.44	6	6.28	6.41	5.92	5.77	5.87	5.81	5.83	5.76	5.73	5.9	5.81	5.7	5.98	5.82	5.56	5.61	5.75	5.83	5.88	5.65	5.93	5.99	5.85	6.01
1553828_at	7.72	8.53	9.27	8.52	6.49	8.86	8.43	9.01	9.31	9.82	7.8	6.82	7.61	9.57	6.9	9.22	9.73	7.86	9.07	8.61	8.84	5.43	7.26	7.06	6.27	7.51	6.81	5.6	5.18	7.68	7.26	10.05	9.13	6.59	4.71	9.16	7	5.07	5.85	10.3	9.48	8.48	7.44	9.39	10.59	9.13	10.42	8.84	8.6
1553829_at	2.76	2.97	3.06	3.03	2.66	3.06	2.7	2.5	2.61	2.91	2.66	3.25	2.9	2.92	2.57	3.06	2.57	2.62	2.5	2.71	2.78	2.55	2.95	2.66	2.63	2.72	2.48	2.82	2.71	2.6	2.51	2.78	2.41	2.37	2.5	2.58	2.84	2.56	2.7	3.12	2.73	2.64	2.6	2.45	2.85	2.48	2.64	2.6	2.44
1553830_s_at	2.51	2.51	2.83	2.65	2.86	2.42	5.12	2.67	2.55	2.43	3.02	2.79	2.48	2.56	2.74	2.61	2.35	2.52	2.39	2.91	2.57	2.6	2.74	2.81	2.72	2.76	2.64	2.52	3.36	2.93	2.49	2.43	2.37	2.57	2.87	2.32	2.83	2.3	2.44	2.41	2.41	2.37	7.6	2.1	2.26	2.31	2.37	2.46	2.23
1553831_at	4.48	4.63	4.41	4.47	4.54	4.55	4.5	4.31	4.29	4.59	4.44	4.52	4.27	4.71	4.69	4.48	4.38	4.51	4.48	4.7	4.72	4.72	4.53	4.86	4.48	4.68	4.61	4.92	4.66	4.5	4.88	4.19	4.42	4.19	4.38	4.15	4.03	4.58	4.47	4.28	4.55	4.39	4.34	4.34	4.33	4.37	4.45	4.42	4.48
1553832_at	4.73	4.74	4.58	4.82	5.23	5	4.88	4.67	4.95	4.96	4.76	4.89	5	4.72	4.57	4.84	4.56	4.53	4.31	5.05	5.16	4.91	5.33	5.1	5.05	5.24	5.08	5.54	5.13	4.84	5.44	4.77	4.6	4.41	4.85	4.42	4.55	4.34	4.51	4.35	4.71	4.43	4.8	4.84	4.88	5.06	4.81	4.58	4.79
1553834_at	2.72	2.45	3.5	2.51	3	2.5	2.77	2.37	2.59	2.51	2.34	2.46	2.18	2.4	3.02	2.51	2.96	2.46	2.43	2.7	2.45	2.36	2.44	2.54	2.5	2.62	2.47	2.55	2.52	2.76	2.85	2.62	2.68	2.6	2.24	3.21	2.78	2.41	2.35	2.52	3.07	2.48	2.51	2.9	2.48	2.4	2.25	2.32	2.68
1553835_a_at	3.04	3.05	3.39	3.06	3.06	3.15	3.03	3.32	3.24	3.37	3.14	3.26	3.13	2.69	3.2	3.47	3.02	2.68	3.17	3.23	3.13	3.17	3.27	2.96	2.97	3.11	3.1	3.29	3.36	3.09	3.29	2.73	3	2.97	2.6	3.56	2.99	2.74	2.54	2.9	3.81	2.79	2.93	3.34	2.83	2.94	2.8	2.99	3.23
1553837_at	5.08	4.68	4.75	4.57	4.98	4.46	4.62	4.93	4.24	4.5	4.32	5.06	4.3	4.59	4.39	4.44	4.17	4.47	4.25	4.99	4.55	4.87	4.45	4.29	4.49	4.1	4.99	5.16	4.47	4.51	4.58	4.38	4.53	4.49	4.75	4.58	4.08	4.88	4.57	4.3	4.48	4.37	4.65	4.5	4.25	4.31	4.32	4.7	4.51
1553838_at	3.02	2.74	2.8	3.19	2.85	2.89	2.86	2.95	2.96	3.34	3.14	3.08	2.87	3.53	3.16	3.14	3.29	2.97	2.58	3.11	3.27	3.09	3.02	3.13	3.33	3.27	2.82	3.41	3.06	3.37	3.15	2.97	2.99	2.82	2.91	2.87	2.85	2.76	2.71	2.86	2.88	2.82	2.95	3.03	2.61	2.99	3.07	3.1	3.14
1553839_at	4.94	4.67	4.77	5.05	4.97	5.12	4.97	4.8	4.77	5.23	5	4.82	4.57	4.6	4.86	5.04	4.19	4.94	4.58	5.16	5.08	5.14	5.29	5.3	4.88	5.41	5.28	5.02	5.13	5.09	4.87	4.84	4.93	4.61	5.07	4.69	4.86	4.96	5.08	5.08	5.18	4.49	4.75	4.79	4.68	4.74	4.73	4.9	4.84
1553840_a_at	4.54	4.55	4.48	4.47	4.62	4.53	4.86	4.33	4.15	4.17	4.1	4.3	4.25	4.23	4.06	4.29	4.39	4.04	4.09	4.56	4.44	4.59	4.44	4.82	4.33	4.39	4.79	4.59	4.38	4.38	4.23	5.01	4.64	4.78	4.64	4.84	4.93	5.07	5.29	4.45	4.99	4.68	4.42	4.46	4.25	4.19	4.47	4.3	4.28
1553842_at	2.44	2.52	2.8	2.69	2.56	2.64	2.65	2.89	2.3	2.57	2.4	2.81	2.61	2.38	2.48	2.63	2.51	2.78	2.64	2.55	2.55	2.62	2.42	2.29	2.38	2.23	2.38	2.63	2.41	2.38	2.86	2.33	2.22	2.4	2.64	2.53	2.44	2.41	2.61	2.4	2.45	2.51	2.53	2.65	2.5	2.87	2.86	2.59	2.33
1553843_at	5.49	5.87	5.52	5.72	5.98	5.77	5.8	5.47	5.36	5.61	5.48	6.23	5.53	5.67	5.5	5.8	5.64	5.7	5.57	6.18	6.12	5.92	5.78	6.06	5.94	5.64	5.84	6.01	5.91	5.91	6.01	5.59	5.63	5.8	5.95	5.71	5.38	5.97	5.57	5.63	5.63	5.71	5.96	5.96	5.95	5.66	6.01	5.73	5.65
1553844_a_at	3.49	3.22	3.45	2.88	3.51	3.51	3.1	3.28	3	3.22	3.28	3.35	3.01	3.2	3.14	3.3	2.95	2.88	3.11	2.83	3.2	3.49	3.28	3.28	2.93	3.6	3.09	3.22	3.36	2.9	3.48	2.97	2.68	3.4	3.08	3.04	3	3.05	2.82	2.77	3	3.07	2.87	3.17	3.06	3.25	2.88	2.84	2.82
1553845_x_at	4.93	5	5.05	5.29	5.38	5.36	5.04	5.21	5.19	5.58	5.03	5.58	5.04	5.08	5.1	5.16	4.76	5.05	5.07	5.61	5.63	5.59	5.81	5.61	5.69	5.55	5.56	5.95	5.37	5.22	5.35	5.14	4.99	5.19	5.35	5.26	4.93	5.32	5.08	4.92	5.04	5.05	5.29	5.49	5.14	5.04	5.26	5.15	5.1
1553846_at	4.18	4.65	4.59	4.29	4.79	4.42	4.12	4.39	3.98	4.24	4.82	4.58	4.2	4.07	4.22	4.85	4.3	4.3	4.05	4.43	5.17	4.52	4.81	5.09	4.88	4.51	5.23	5.12	4.74	4.4	4.96	3.94	4.27	3.88	4.53	4.13	4.1	4.38	4.31	3.82	4.32	4.09	4.49	4.28	4.08	4.43	4.46	4.35	4.32
1553847_a_at	3.03	3.13	3.04	3.01	3.13	2.76	3.19	2.79	3.34	2.92	3.23	3.3	3.14	3.11	3.29	3.44	2.72	3.25	2.62	3.28	3.46	4.21	3.09	3.12	3.29	3.35	3.35	3.09	3.22	3.21	3.38	2.95	2.81	2.83	3.12	3.01	2.98	3.02	3.08	2.92	2.8	2.99	3.04	2.88	3.17	3.12	3.03	3.44	2.91
1553849_at	2.42	2.29	2.44	2.58	2.58	2.43	2.62	2.95	2.77	2.56	2.26	2.82	2.47	2.65	2.75	2.8	2.39	2.5	2.43	2.72	2.59	3.09	2.96	2.63	2.84	2.74	2.41	2.95	2.67	2.45	2.66	2.45	2.65	2.42	2.61	2.34	2.42	2.51	2.38	2.56	2.51	2.4	2.67	2.53	2.4	2.69	2.4	2.56	2.63
1553850_at	3.83	5.7	6.73	6.84	3.78	6.05	4.97	4.91	4.34	5.22	3.45	4.35	3.53	5.95	4.17	4.19	5.14	3.78	3.88	4.89	3.95	3.92	3.76	4.12	4.25	4.36	3.66	4.03	3.85	4.03	3.97	6.74	4.35	3.25	3.15	4.53	3.56	3.05	3.29	4.84	5.68	4.89	3.8	4.61	4.19	3.81	4.4	3.82	3.4
1553851_at	2.22	2.63	2.52	2.54	2.41	2.33	2.52	2.49	2.38	2.54	2.38	2.83	2.2	2.61	2.3	2.52	2.41	2.12	2.3	2.27	2.48	2.36	2.39	2.33	2.27	2.19	2.34	2.28	2.33	2.42	2.55	2.16	2.07	2.33	2.12	2.29	2.21	2.49	2.21	2.34	2.39	2.36	2.31	2.34	2.19	2.43	2.26	2.53	2
1553852_at	3.07	3.22	2.78	2.92	3.08	2.78	3.03	3.64	3.32	3.63	4.42	4.25	3.82	3.51	3.94	3.36	3.65	4.7	4.01	3.14	3.56	3.4	3.5	3.22	3.37	3.22	3.3	3.05	2.98	3.5	3.17	2.82	2.94	3.13	3.37	2.8	3.59	3.05	3.01	2.63	3.22	2.65	3.38	3.24	3.96	3.21	3.59	3.55	3.72
1553856_s_at	4.23	5.15	5.35	4.93	4.7	4.8	4.87	4.47	4.65	4.52	4.27	5.16	4.94	6.36	4.41	5.55	5.16	5.32	6.24	5.07	3.77	4.92	4.68	4.37	4.74	5.13	4.29	4.84	5.16	4.23	4.97	4.57	5.6	5.59	4.77	5.76	5.07	4.84	4.71	6.22	5.41	5.67	3.92	5.15	5.31	7.21	5.34	4.88	5.08
1553857_at	6.63	6.66	6.53	6.67	6.15	6.14	6.4	5.97	6.06	5.74	6.51	5.85	5.89	6.14	5.88	6.09	5.88	5.17	5.58	6.1	5.86	5.94	6.04	6.31	6.51	5.64	5.86	6.11	6.65	5.99	6.21	6.39	6.03	5.79	6.59	6.24	5.95	5.99	6.22	6.03	6	6.05	5.98	6.23	5.89	5.71	5.91	6.39	5.64
1553858_at	6.03	6.46	6.75	6.82	6.32	6.81	6.65	5.99	5.85	6.18	5.67	6.04	5.89	6.37	6.11	5.99	5.87	6.23	5.89	6.14	6.19	6.12	5.86	5.71	5.99	5.7	5.85	6.09	5.41	5.8	6.21	6.79	6	6.14	6.7	6.22	6.01	6.55	6.44	6.45	5.96	6.51	5.88	5.96	6.18	6.14	6.05	5.91	5.82
1553859_at	3.67	3.86	3.63	3.56	3.25	3.74	3.83	4.5	4.94	4.16	3.81	3.86	3.27	4.04	3.37	3.55	3.97	3.58	3.65	3.52	3.51	3.47	3.51	3.28	2.78	3.7	3.47	3.38	3.45	3.06	3.1	3.69	3.51	2.82	3.3	3.44	2.94	3.62	3.18	3.56	3.52	3.25	3.31	3.92	5.45	3.4	4.63	3.69	3.59
1553860_at	4.14	3.94	4.16	4.15	4.17	4.2	4.31	3.69	4.19	4.59	3.82	4.69	4.25	3.96	4.04	4.34	4	3.34	3.58	4.36	3.91	4.27	4.32	4.26	4.34	4.28	4.12	4.61	4.23	3.92	3.85	3.89	3.73	3.8	4.13	3.99	3.84	3.67	3.65	3.77	3.73	3.66	4.6	4.82	4.13	4.06	4.05	4.03	4.02
1553861_at	2.88	2.9	2.96	2.69	2.92	2.68	2.81	3.19	3.14	3.05	2.77	2.76	2.84	2.79	2.96	3.38	2.84	3.07	2.8	2.81	2.94	3.22	3.27	2.9	3.18	3.13	3	2.89	3.01	2.94	2.85	3.1	2.88	2.88	3.24	2.97	3.21	2.88	2.73	2.7	2.7	3.07	2.9	2.96	2.95	2.87	3.18	3.07	2.84
1553863_at	3.86	3.86	3.89	3.69	4.05	3.96	3.82	3.94	3.86	4.02	3.95	4.12	4.11	4.29	3.62	3.76	3.78	3.88	3.76	4.1	3.88	4.06	4.43	4.43	4.07	4.63	4.12	4.25	3.82	4.07	3.82	3.65	3.64	3.81	3.84	3.87	4.04	3.83	3.78	3.74	3.72	3.51	3.75	3.75	3.59	3.99	3.78	3.98	3.78
1553864_at	3.18	3.14	3.43	2.83	2.82	2.91	2.88	2.81	2.98	2.62	2.78	2.99	2.92	2.88	2.79	3.2	2.92	2.99	2.64	2.93	2.8	3.04	2.89	2.57	2.68	2.71	2.65	2.89	2.96	2.53	2.85	3	2.64	2.79	3.28	2.91	2.63	2.93	2.9	2.73	2.93	2.71	2.93	2.67	2.8	2.8	2.82	2.84	2.84
1553865_a_at	3.46	3.65	3.28	3.68	3.84	3.76	3.66	3.98	3.83	3.88	3.59	4.38	3.78	3.73	3.8	4.06	3.87	3.63	3.44	4.33	4.3	3.8	4.35	4.14	3.92	4.16	3.98	3.95	3.88	3.84	4.07	3.79	3.53	3.46	3.71	3.46	3.88	3.57	3.61	3.22	3.73	3.29	4.31	3.85	3.71	4.11	3.99	3.85	3.83
1553868_a_at	2.12	2	2.03	1.87	2.03	1.95	2.16	2.29	2.08	1.89	2.04	2.07	2	2.11	2.25	2.11	2.17	2.21	1.98	2.13	2.33	2	2.21	2.43	2.01	2.07	2.15	1.94	2.12	2.21	2.26	2.13	2.25	2.17	2.28	2.1	2.35	2.09	2.28	2.13	2.33	1.98	2.02	2.06	2.18	1.93	2	2.11	1.86
1553869_at	3.11	3.21	2.83	3.15	3.17	3.09	3.04	2.8	2.87	3.05	3.03	3.63	3.28	3.19	2.76	3.36	2.88	2.86	3.03	3.7	3.18	3.44	3.45	3.05	3.31	3.21	3.65	3.51	3.06	3.03	3.03	3.07	2.98	2.92	2.98	3.06	2.97	2.88	2.98	3.01	3.13	3	3.11	3.2	3.01	3.09	3.27	3.13	3.08
1553871_at	5	5.01	4.99	5.29	5.28	5.33	5.17	5.56	5.52	5.51	5.53	6.12	5.31	5.41	5.51	6.02	4.98	5.15	5.13	5.95	5.68	5.68	5.63	5.66	5.65	5.67	6	5.63	5.58	5.5	5.68	4.86	4.87	4.77	5.2	4.79	4.81	5.22	4.91	4.82	4.78	4.89	5.32	5.24	5.18	5.1	5.28	5.21	4.71
1553872_at	5.65	5.21	5.55	5.62	5.82	5.34	5.26	5.4	5.43	5.66	5.31	5.63	5.48	5.43	5.34	6.15	5.12	5.42	5.38	5.11	5.34	5.28	5.59	5.21	5.16	5.14	5.33	5.67	5.55	5.4	5.58	5.23	5.25	5.22	5.71	5.1	5.2	5.29	5.28	5.08	5.43	5.18	5.57	5.6	5.41	5.27	5.42	5.41	5.25
1553873_at	3.65	3.74	4.31	4.87	3.7	3.65	3.54	3.27	3.05	2.8	2.64	2.72	3.06	2.69	2.83	3.02	2.84	2.82	2.55	2.67	2.82	2.76	2.42	2.45	2.81	2.52	2.34	2.79	3.42	2.7	2.62	4.16	3.83	3.09	3.16	4.32	2.74	5.39	2.78	4.1	4.04	3.26	3.13	2.89	3.87	3.39	3.61	3.12	2.71
1553874_a_at	3.91	3.86	3.65	3.95	3.89	3.77	4.31	3.32	3.43	3.75	3.65	3.62	3.72	3.63	3.63	3.47	3.22	3.5	3.35	4.07	3.6	3.51	3.64	4.39	3.64	3.96	3.83	3.81	4.03	3.86	4.27	3.69	3.54	3.6	4.21	3.93	4	3.57	3.41	3.36	3.76	3.62	3.78	3.11	3.16	3.52	3.27	3.75	3.22
1553875_s_at	4.79	4.92	4.73	5.14	4.89	4.94	4.87	5.06	5.12	5.09	4.73	4.82	4.88	4.96	4.54	5.51	4.8	4.33	4.93	5.33	5.18	5.06	5.37	5.28	5.26	5.37	5.23	5.38	5.28	4.97	5.19	4.37	4.44	4.51	4.9	4.73	4.7	4.65	4.4	4.64	4.65	4.5	4.7	4.77	4.89	4.75	4.86	4.76	4.72
1553876_at	2.87	2.89	2.95	3.01	3.01	3.18	2.77	2.96	2.98	3.19	2.7	2.89	2.77	2.87	2.78	3.33	2.84	3.28	2.87	3.18	2.89	2.96	3.02	2.92	3.03	3	3.18	3.49	3.17	2.9	3.13	3.03	2.76	2.8	3.19	3.05	2.8	2.96	3.04	2.88	2.98	2.74	2.74	2.97	2.81	3.19	3	3.02	3.01
1553878_at	2.53	2.54	2.78	2.83	2.86	2.72	2.75	2.16	2.49	2.57	2.39	2.77	2.24	2.38	2.49	2.8	2.52	2.47	2.6	2.52	2.82	2.53	2.75	2.17	2.61	2.66	2.61	2.56	2.38	2.93	2.71	2.45	2.39	2.49	2.57	2.63	2.81	2.64	2.89	2.71	2.85	2.6	2.58	2.71	2.7	2.63	2.6	2.63	2.21
1553879_a_at	3.68	3.49	3.56	3.49	3.62	3.39	3.38	3.49	3.4	3.74	3.53	3.82	3.27	3.43	4	3.83	3.42	3.25	3.36	3.65	3.83	3.81	3.58	3.52	3.47	3.64	3.71	3.78	3.67	3.43	3.58	3.26	3.32	3.24	3.51	3.33	3.31	3.53	3.62	3.38	3.28	3.37	3.8	3.79	3.59	3.72	3.22	3.39	3.46
1553880_at	4.54	4.47	4.34	4.58	4.56	4.3	4.12	4.88	4.31	4.46	4.44	4.34	4.47	4.41	4.61	4.4	4.19	4.18	4.34	4.63	4.24	4.24	4.54	4.57	4.43	4.41	4.57	4.35	4.42	4.65	4.56	4.44	4.29	4.36	4.83	4.14	4.23	4.19	4.29	3.99	4.05	4.25	4.67	4.47	4.37	4.5	4.27	4.57	4.35
1553881_at	3.27	3.63	3.81	3.51	3.37	3.43	3.06	2.92	3.14	3.31	3.31	2.76	3.01	3.18	2.99	3.56	3.46	3.52	3.85	3.38	3.02	3.16	3.38	3.94	3.1	3.02	2.98	3.59	3.63	3.33	3.43	3.25	3.18	3.01	3.14	3.23	2.91	3.31	2.97	3.01	3.07	3.05	3.18	3.07	3.05	3.33	3.47	3.33	3.57
1553882_at	2.65	2.82	2.67	2.91	2.9	2.82	2.92	2.74	2.6	2.24	2.55	2.47	2.45	2.52	2.43	2.6	2.77	2.56	2.47	2.46	2.51	2.73	2.74	2.69	2.81	2.58	2.42	3.22	2.96	2.79	2.41	2.43	2.34	2.48	2.5	2.32	2.31	2.48	2.64	2.65	2.53	2.58	2.52	2.59	2.37	2.51	2.42	2.5	2.43
1553883_at	2.25	2.15	2.16	2.19	2.07	2.29	2.1	2.24	2.29	2.37	2.21	2.19	2.27	2.4	2.16	2.25	2.34	2.05	2.22	2.19	2.17	2.11	2.03	2.12	2.06	2.21	1.97	2.32	2.16	2.07	2.04	2.37	2.05	2.18	2.3	2.32	2.16	2.2	2.17	2.18	2.13	2.32	2.11	2.22	2.01	2.14	2.12	2.25	2.09
1553885_x_at	2	2.28	2.15	2.03	2.15	2.17	2.29	2.39	2.13	2.21	2.27	2.32	2.18	2.26	2.15	2.25	2.14	2.26	2.33	2.11	2.04	2.11	2.12	2.15	2.14	2.19	2.01	2.15	2.13	2.1	2.14	2.11	2.25	2.14	2.16	2.2	2.36	2.36	2.26	2.1	2.18	2.37	2.12	2.1	2.12	2.37	2.19	2.04	2.04
1553886_at	2.31	2.3	2.35	2.47	2.28	2.21	2.29	2.3	2.3	2.3	2.36	2.42	2.03	2.21	2.07	2.38	2.23	2.39	2.26	2.24	2.14	2.42	2.15	2.33	2.36	2.23	2.26	2.03	2.17	2.34	2.25	2.28	2.25	2.4	2.22	2.38	2.23	2.34	2.33	2.46	2.29	2.15	2.12	2.2	2.24	2.28	2.25	2.14	2.22
1553887_at	2.62	2.66	2.49	2.24	2.76	2.62	2.57	2.64	2.55	2.52	2.92	3.02	2.83	2.59	2.92	2.77	2.6	2.61	2.77	2.75	2.76	2.6	3.15	3.05	2.98	2.87	2.9	3.23	3.04	2.73	3.12	2.63	2.53	2.6	2.72	2.59	2.59	2.57	2.81	2.52	2.47	2.62	2.61	2.6	2.87	2.62	2.79	2.6	2.52
1553888_at	3.44	3.43	3.76	3.51	3.55	3.44	3.99	3.56	3.74	3.59	3.6	3.6	3.42	3.61	3.53	4.27	3.5	3.41	3.47	3.69	3.74	3.65	3.48	3.65	3.76	3.52	3.51	3.48	3.47	3.77	3.68	3.31	3.18	3.44	3.23	3.37	3.38	3.32	3.54	3.6	3.43	3.34	3.67	3.37	3.48	3.47	3.71	3.27	3.31
1553889_at	3.23	3.27	2.86	3.02	3.88	3.01	3.38	3.15	2.94	3.07	3.03	3.63	3.05	3.24	3.48	3.48	2.96	3	3.62	3.67	3.01	3.43	3.41	3.29	3.48	3.56	3.33	3.38	3.04	3.26	3.2	2.88	3.02	3.2	3.09	3.05	3.32	3.02	3.34	2.85	3.16	3.01	3.24	2.9	2.96	3	3.05	3.26	3.19
1553890_s_at	5.26	5.08	5.07	4.79	4.72	5.15	4.95	4.83	4.73	4.76	5.04	4.85	4.47	4.87	4.71	5.13	4.54	4.64	4.78	4.94	4.9	4.72	5.03	4.81	4.79	4.81	4.67	4.86	4.45	4.58	4.65	4.55	5.06	5.03	4.6	4.74	4.44	4.78	4.87	4.67	4.42	4.44	4.94	5.23	4.92	5.14	4.75	4.87	4.92
1553891_at	3.67	3.65	3.37	3.79	3.8	3.46	3.53	3.72	3.28	3.45	3.1	3.77	3.03	3.19	3.35	3.48	3.48	3.1	3.27	3.38	3.27	3.32	3.58	3.79	3.59	3.64	3.25	3.69	3.15	3.36	3.46	3.37	3.27	3.4	3.35	3.46	3.37	3.37	3.57	3.37	3.12	3.55	3.45	3.83	3.32	3.61	3.47	3.37	3.14
1553893_at	4.5	4.31	4.55	4.66	4.64	4.3	4.25	4.9	4.7	4.21	4.26	5.6	4.53	4.22	4.72	5.29	4.46	4.21	4.33	5.05	4.77	5.06	4.76	5.07	4.48	5.03	4.78	5.21	5.04	4.53	4.87	4.33	3.87	4.06	4.61	4.12	3.89	4.43	4.29	4.04	4.39	4.21	4.72	4.61	4.76	4.37	4.55	4.66	4.32
1553894_at	2.56	2.78	2.66	2.6	2.6	2.29	2.79	2.81	3.32	3.35	3.55	3.11	2.76	3.03	2.84	2.37	3.53	3.12	3.41	2.49	2.87	3.2	2.73	3	3.4	3.09	3.46	2.95	3.19	2.71	2.6	3.69	2.95	2.84	3.03	3.45	2.99	3.86	3.19	3.16	2.51	3.06	3.15	2.8	3.64	3.14	3.2	3.62	3.56
1553895_at	4.29	4.12	3.85	4.16	4.41	3.87	4.38	4.38	4.12	4.28	4.56	4.54	4.17	4.52	4.23	4.89	4.12	3.96	4.3	4.93	4.28	4.54	4.72	4.86	4.48	4.55	4.54	4.28	4.56	4.22	4.71	3.96	3.9	4.07	4.14	3.96	3.8	4.04	4.14	3.81	4.03	3.97	4.28	4.41	4.17	4.26	3.73	4.36	3.87
1553898_a_at	2.59	2.36	2.75	2.56	2.34	2.34	2.7	2.39	2.69	2.32	2.46	2.65	2.64	2.45	2.46	2.74	2.41	2.74	2.32	2.53	2.76	2.64	2.45	2.58	2.84	2.56	2.52	2.61	2.67	2.48	2.42	2.34	2.42	2.29	2.5	2.36	2.36	2.38	2.5	2.42	2.53	2.34	2.49	2.4	2.65	2.68	2.6	2.51	2.56
1553900_s_at	4.94	5.04	4.78	5.14	4.86	5.04	4.68	5.69	4.98	5.1	4.74	5.4	4.68	5.01	4.92	5.16	4.78	4.44	4.59	5.01	5.07	4.9	5.22	5.23	5.42	5.04	5.34	5.06	4.82	4.72	5.13	4.85	4.73	4.59	4.83	4.74	4.91	4.84	4.87	4.72	4.56	4.77	4.79	5.18	4.9	4.96	4.89	4.86	4.63
1553901_x_at	3.72	3.23	3.5	3.64	3.64	3.65	3.44	3.83	3.8	4.09	3.9	3.86	3.66	4.2	3.87	3.82	3.84	4.06	3.97	3.84	4	3.97	4.5	4.58	4.29	4.42	4.64	3.72	4.17	4.01	3.81	3.92	3.86	3.63	3.68	3.9	3.96	3.86	3.82	3.93	3.65	3.84	3.67	3.98	4.17	4.3	4	3.66	3.65
1553905_at	2.78	2.63	2.87	2.68	2.69	2.89	3.13	2.67	2.76	2.95	2.64	3.62	2.87	3.21	3.03	3.22	2.87	2.58	2.51	2.97	2.97	2.94	2.92	3.14	2.81	3.21	2.82	3.34	3.01	3.03	3.06	2.77	2.62	2.62	2.91	2.74	2.63	2.98	2.71	2.61	2.56	2.86	3.12	2.98	2.81	2.86	2.86	2.93	2.54
1553906_s_at	8.26	8.85	8.9	8.84	8.89	8.95	8.68	8.4	8.68	8.87	8.06	8.53	8.57	9.5	8.31	8.77	9.01	8.58	9.73	9.18	8.13	8.62	8.73	8.57	8.53	8.9	8.61	8.8	8.78	8.06	8.7	8.32	8.27	8.8	8.34	8.69	8.79	8.57	8.88	9.38	8.35	8.53	8.06	8.39	8.15	9.65	8.67	8.03	8.28
1553907_a_at	2.35	2.36	2.32	2.24	2.37	2.24	2.54	2.78	2.5	2.57	2.18	3.05	2.18	2.35	2.49	2.63	2.4	2.26	2.36	2.6	2.41	2.37	2.47	2.29	2.44	2.57	2.4	2.25	2.41	2.13	2.52	2.25	2.71	2.37	2.31	2.37	2.3	2.55	2.29	2.43	2.32	2.21	2.39	2.55	2.28	2.17	2.35	2.58	2.33
1553909_x_at	4.95	5.51	5.35	5.11	5.6	5.5	5.22	5.8	6.25	6.14	5.96	5.59	5.97	5.91	5.83	5.5	6.54	6.31	6.31	5.8	5.49	5.6	5.78	5.79	5.7	5.82	5.92	5.19	5.99	5.76	4.91	6.63	6.74	5.77	5.37	6.16	6.84	6.18	6.59	6.87	6.51	5.85	5.64	6.08	6.47	6.34	6.45	5.62	6.11
1553910_at	4.4	5.15	5.03	5.12	4.91	5.14	5.06	4.78	5.07	4.94	4.63	5.15	4.53	5.18	3.66	5.55	4.52	4.33	5.6	4.69	6	5.1	4.39	5.17	4.98	5.67	4.87	5.46	5.35	4.43	4.93	4.57	5.32	5.16	4.93	4.91	4.94	6.49	4.97	4.68	5.15	5.36	4.74	5.5	5.06	4.49	4.34	4.77	4.64
1553911_at	3	2.83	2.7	2.66	2.83	2.84	2.63	3.37	2.96	2.66	3.12	3.44	2.69	2.61	3.08	3.4	2.52	2.6	3.34	3.09	3.11	3.14	2.89	3.05	3.16	2.81	3.27	3.04	3.54	2.89	3.03	2.65	2.64	2.68	3	2.63	2.54	2.6	2.63	2.74	2.83	2.72	3.04	2.78	2.74	2.6	2.73	3.01	2.6
1553912_at	2.63	2.69	2.61	2.75	2.67	2.84	2.59	3.02	3.15	2.89	2.64	2.7	2.82	2.68	2.76	2.55	2.84	2.35	2.67	2.66	2.66	2.71	2.51	2.86	2.75	2.45	2.48	2.85	2.69	2.7	2.69	2.78	2.44	2.7	2.67	2.64	2.49	2.87	2.5	2.62	2.69	2.45	2.75	2.73	2.89	2.47	3.14	2.94	2.42
1553914_at	3.57	3.38	3.59	3.75	3.66	3.45	3.66	4.28	3.76	3.63	3.82	3.82	3.67	3.61	3.5	3.94	3.63	3.57	3.44	3.92	4.41	3.98	3.94	4.22	3.65	4.17	3.83	4.07	3.92	3.85	3.83	3.74	3.48	3.5	3.69	3.56	3.62	3.25	3.45	3.54	3.82	3.33	3.76	3.77	3.87	3.7	3.47	3.99	3.6
1553915_at	2.1	2.08	2.08	2	2.11	1.93	2.06	2.31	2.27	2.48	2.26	1.95	2.17	2.03	2.19	2.47	2.05	2.1	2.12	2.3	2.18	2.01	2.13	2.16	2.14	2.12	2.14	2.34	2.3	2.09	2.24	1.92	2.24	1.9	2.03	1.9	1.92	2.03	1.91	2.06	2.09	2.02	2.17	2.1	2.1	2.2	2.06	2.09	2.07
1553917_at	4.09	3.78	3.84	4.13	3.89	4.13	4.2	3.98	4.23	4.51	4.61	4.44	4.04	3.92	4.48	4.28	4.25	4.35	4.45	4.57	4.47	4.57	4.62	4.52	4.71	4.71	4.76	4.59	4.41	4.03	4.63	4.16	4.18	4.03	4.15	4.23	4.01	4.28	4.58	4.19	4.09	4.14	4.35	4.58	4.38	4.46	4.49	4.6	4.22
1553918_at	3.91	3.65	3.69	3.98	4.02	3.44	3.76	3.87	3.88	3.81	3.89	4.34	3.97	4.12	3.63	3.94	3.66	3.83	3.59	3.92	3.91	3.88	4.18	4.19	3.97	4.1	3.75	4.04	4.14	3.92	4	3.43	3.45	3.71	4.09	3.86	3.84	3.59	3.61	3.47	3.88	3.5	3.97	4.03	3.69	3.87	3.83	3.67	3.86
1553919_at	4.58	4.68	4.81	4.57	4.46	4.8	4.98	3.86	4.29	4.49	4.44	4.64	4.25	4.74	4.9	4.22	4.61	4.47	4.28	4.82	4.86	4.57	4.59	4.85	4.12	4.54	4.9	4.96	4.37	3.88	4.91	4.36	4.1	4.46	4.8	4.74	4.33	4.55	4.22	4.16	4.39	4.35	4.67	4.59	4.38	4.21	4.65	4.43	4.78
1553920_at	2.37	2.48	2.58	2.46	2.52	2.26	2.57	2.5	2.42	2.25	2.67	2.83	2.29	2.66	2.11	2.62	2.2	2.34	2.25	2.38	2.28	2.42	2.69	2.87	2.35	2.43	2.41	2.64	2.76	2.65	2.42	2.38	2.33	2.33	2.39	2.34	2.52	2.35	2.51	2.5	2.43	2.3	2.39	2.21	2.47	2.62	2.37	2.56	2.44
1553923_at	3.26	3.44	3.28	3.48	3.65	3.53	2.88	3.19	3.11	2.86	3.13	3.73	2.86	3.44	3.09	3.18	3.19	3.24	2.91	3.28	3.37	3.53	3.43	3.17	3.2	2.89	3.19	2.96	3.17	2.72	2.81	3.01	3.22	3.41	3.55	3.28	3.28	3.37	3.64	2.87	3.35	3.14	3.41	3.35	2.89	3.09	3.19	3.54	3.11
1553924_at	2.7	2.38	2.61	2.33	2.87	2.74	2.55	2.58	2.56	2.48	2.83	2.97	2.48	2.45	2.43	2.55	2.08	2.38	2.42	2.84	2.44	3	2.69	2.96	2.76	2.43	2.54	2.42	2.66	2.64	2.4	2.45	2.63	2.56	2.62	2.47	2.56	2.49	2.57	2.54	2.49	2.54	2.41	2.35	2.49	2.72	2.92	2.69	2.37
1553927_at	3.08	3.24	2.95	3.14	3.31	2.98	3.03	2.87	2.75	2.5	2.72	3.15	2.64	2.65	2.91	3.02	2.46	2.69	2.71	2.85	2.76	2.99	3.5	3.4	2.93	3.09	2.57	3.22	3.65	2.78	3.06	2.83	2.64	2.77	2.85	2.85	2.9	2.74	2.88	2.85	2.63	2.69	2.9	2.77	2.77	3.04	3.12	2.9	2.7
1553928_at	6.82	7	6.84	6.19	6.57	6.62	6.85	6.21	6.61	6.49	6.78	5.81	6.95	6.61	6.7	7.03	6.5	6.72	6.9	6.82	6.77	6.82	6.95	6.81	5.89	5.67	6.64	7.02	6.06	6.28	7.17	6.66	7.48	6.77	7.58	7.36	6.93	6.62	6.68	6.54	7.25	7.43	7.86	7.42	6.73	6.98	6.92	7.14	7.58
1553929_at	4.03	3.86	3.97	4.19	3.98	4	3.95	3.85	3.89	3.98	3.8	4.42	3.94	4.04	4.13	4.61	3.86	4	3.96	4.01	4.23	4.09	4.4	4.13	4.18	4.38	4.16	4.7	4.31	4.38	4.27	3.89	3.87	3.58	4.09	4.15	3.52	3.91	4.14	3.85	3.86	3.75	4.36	4.15	4.35	4.03	3.76	4.07	4.22
1553930_at	2.24	2.27	2.18	2.68	2.48	2.48	2.34	2.47	2.46	2.34	2.19	2.59	2.32	2.68	2.47	2.5	2.24	2.87	2.58	2.69	2.53	2.38	2.72	2.49	2.93	2.53	2.77	2.53	2.48	2.81	2.47	2.45	2.33	2.57	2.54	2.56	2.43	2.53	2.56	2.31	2.46	2.58	2.39	2.26	2.52	2.29	2.29	2.46	2.32
1553931_at	2.38	2.32	2.23	2.68	2.47	2.39	2.56	2.2	2.57	2.64	2.29	2.8	2.17	2.38	2.28	2.94	2.24	2.07	2.22	2.6	2.51	2.67	2.57	2.65	2.22	2.94	2.48	2.54	2.39	2.28	2.51	2.29	2.33	2.08	2.66	2.22	2.48	2.27	2.35	2.37	2.36	2.38	2.6	2.39	2.17	2.3	2.21	2.58	2.47
1553934_at	2.55	2.29	2.85	2.07	2.45	2.61	2.39	2.66	2.25	2.36	2.29	2.55	2.26	2.38	3.08	2.6	2.67	2.34	2.43	2.85	2.32	2.65	2.74	2.44	2.63	2.51	2.74	2.3	2.46	2.48	2.5	2.13	2.2	2.46	2.32	2.42	2.45	2.39	2.49	2.27	2.41	2.53	2.37	2.44	2.46	2.41	2.21	2.46	2.49
1553935_at	2.65	2.69	2.56	2.53	3.07	2.59	2.77	2.74	2.66	2.58	2.96	2.7	2.53	2.56	2.42	2.7	2.6	2.6	2.35	2.77	2.54	2.71	2.71	2.94	2.92	2.52	2.74	3.04	2.75	2.6	2.87	2.67	2.58	2.58	2.75	2.69	2.34	2.75	2.68	2.52	2.64	2.44	2.65	2.78	2.82	2.56	2.6	2.64	2.71
1553936_a_at	4.04	3.82	4.02	4.02	4.03	3.28	3.61	3.53	3.57	3.6	3.96	4.18	3.47	3.78	3.71	4.12	3.61	3.72	3.42	3.69	3.71	3.74	3.73	3.38	3.33	3.84	4.32	4.15	3.68	3.97	3.67	3.53	3.36	3.73	3.71	3.46	3.49	3.73	3.47	3.47	3.61	3.83	3.69	3.58	3.42	3.65	3.61	3.75	3.54
1553938_a_at	3.17	3.02	3.12	3.31	3.16	3.05	3.62	3.21	3.28	2.95	3.27	3.43	3.02	2.96	3.06	3.14	2.98	2.67	2.84	3.55	3.01	2.74	3.19	3.26	3.15	3.13	3.01	3.05	3.48	3.17	3	3.14	2.86	2.96	3.14	2.85	2.78	2.88	2.96	2.89	2.87	3.1	3.03	3.18	3.02	2.95	2.92	3.06	2.83
1553940_a_at	4.6	5.36	5.25	5.05	5.32	5.13	5.06	4.8	4.88	4.59	4.35	4.58	4.3	5	4.84	4.67	4.7	4.55	4.77	4.79	4.87	4.34	4.06	4.84	4.87	5.01	4.22	5.26	5.63	4.09	5.06	4.79	4.59	4.87	6.43	4.85	4.41	6.12	4.64	4.26	4.94	5.25	5.19	4.94	4.82	4.25	4.94	5.39	5.29
1553943_at	4.69	4.72	4.67	4.67	4.71	4.69	4.69	4.93	4.79	4.64	4.7	4.84	4.76	4.62	4.86	4.85	4.91	4.52	4.38	4.75	5.07	4.96	5.31	5.26	4.79	5.26	5.54	5.36	4.99	4.85	4.89	4.4	4.71	4.51	4.64	4.91	4.35	4.71	4.8	4.45	4.91	4.43	4.68	4.43	4.24	4.51	4.59	4.4	4.23
1553944_at	2.69	2.77	2.35	2.68	2.73	2.69	2.97	3.02	2.27	2.84	2.61	2.85	2.67	2.61	2.67	2.72	2.66	3.01	2.72	2.76	2.81	2.57	2.72	2.72	2.93	2.88	2.69	3	2.59	2.74	2.59	2.59	2.81	2.56	2.98	3.14	2.99	2.75	2.74	2.68	2.75	2.76	2.6	3.6	3.03	2.93	3.37	3.14	2.62
1553945_at	4.21	4.34	4.34	4.37	4.41	4.3	4.22	4.05	4.39	4.05	4.33	4.52	3.98	4.19	4.02	4.67	4.23	4.1	3.9	4.25	4.1	4.17	4.41	4.43	4.05	4.36	4.33	4.33	4.18	4.02	4.27	3.76	3.72	3.86	4.07	3.78	3.65	3.8	3.6	3.81	4.03	3.89	3.91	4.22	3.77	3.99	3.96	3.99	3.9
1553946_at	3.95	3.99	3.88	4.04	3.57	4.04	3.68	3.86	4	4.23	4.02	4.2	3.89	4.15	4.15	4.04	3.58	3.76	3.73	3.75	4.02	3.99	3.95	3.9	3.87	4.14	3.67	4.39	4.23	4.11	3.78	4.2	3.64	3.4	3.96	4.04	3.51	4.04	3.83	3.84	3.94	3.94	3.96	4.44	3.69	4.27	4.28	4.11	3.65
1553947_at	5.89	5.97	5.48	5.82	5.29	5.24	5.32	5.23	5.08	5.15	5.16	5.7	5.09	4.61	5.36	4.89	5.05	4.84	5.08	4.76	4.46	4.74	4.97	4.7	4.74	4.79	5.22	4.59	4.36	4.07	4.64	5.14	5.82	6.2	5.25	5.44	4.64	6.4	5.26	5.17	5.25	6.61	5.36	4.77	4.88	4.92	5.21	4.62	6.4
1553949_at	3.52	3.65	3.19	3.76	3.81	3.23	3.48	3.13	3.4	3.27	3.94	3.36	3.34	3.13	3.35	3.72	3.3	3.46	3.35	3.81	3.72	3.68	4.05	4.41	3.72	3.7	4.11	3.48	3.61	3.56	3.49	3.29	3.38	3.33	3.29	3.27	3.07	3.44	3.5	3.25	3.2	3.23	3.55	3.42	3.23	3.3	3.52	3.38	3.38
1553952_at	4.75	4.79	4.87	4.86	4.95	4.72	4.63	5.12	5.28	5.5	4.75	5.44	4.77	5.17	4.85	4.77	4.89	4.63	4.92	5.49	5.26	5.31	5.11	5.69	4.81	5.46	5.23	5.39	5.1	4.47	5.04	4.92	5.36	5.38	5.83	4.84	4.83	4.82	4.68	4.49	4.77	4.73	5.39	4.96	4.93	4.92	4.98	5.08	4.87
1553954_at	8.43	8.91	8.75	8.71	8.63	8.82	9	7.87	7.63	8	8	6.17	7.76	7.9	7.53	7.88	7.79	7.99	7.95	8.27	8.19	8.86	8.28	8.53	8.13	8.49	7.39	8.6	7.79	7.74	8.38	8.6	8.51	8.86	9.59	8.64	7.81	8.24	7.54	8.51	8.56	8.4	9.08	8.56	8.36	8.3	8.23	8.54	8.11
1553955_at	6.61	7.92	7.73	6.75	7.65	8.06	7.75	6.48	7.23	7.41	7.14	6.12	7.37	7.38	7.32	6.47	7.54	7.45	7.66	7.26	7.63	6.88	7.14	6.79	7.34	7.76	7.66	6.91	7.6	7.39	6.26	8.62	8.22	8.04	8.48	8.12	8.53	8.1	8.45	8.57	7.98	7.91	7.13	7.67	7.86	7.98	8.03	7.37	8.96
1553956_at	5.13	5.35	5.12	4.9	6.34	4.89	5.3	4.79	4.74	4.42	5.91	5.19	5.53	4.44	5.22	5.02	4.83	6.02	5.28	5.18	5.63	5.17	5.09	5.51	5.38	5.57	6.02	5.91	4.88	5.21	5.67	4.95	5.91	6.47	7.67	5.61	6.29	5.51	6.04	4.93	5.6	6.42	5.24	5.5	4.5	5.04	4.84	4.88	6.55
1553957_at	6.76	7.39	7.61	7.5	6.56	7.68	7.08	6.65	6.55	7.03	5.96	6.19	6.46	7.12	6.2	6.13	6.66	6.89	6.77	6.64	6.18	5.88	6.74	7.07	6.68	7.52	6.96	6.24	6.04	6.34	6.19	7.43	7.06	6.92	8.15	7.13	7.01	7.15	6.69	7.42	7.09	7.13	6.44	6.64	6.77	6.74	7.12	6.62	7.66
1553959_a_at	8.43	7.57	7.62	7.91	8.26	7.64	7.88	7.48	7.22	6.8	8.39	7.85	7.7	7.14	9.23	7.02	7.38	8.34	7.48	7.8	7.9	8.24	8.2	8.41	7.89	7.39	7.54	7.98	8.07	8.43	8.22	7.46	8	8.15	8.83	7.72	7.83	7.49	8.22	7.47	7.4	7.97	8.55	7.57	6.86	7.42	7.07	8.3	7.83
1553960_at	5.37	5.68	5.21	5.48	5	6.3	5.46	4.55	5.13	4.82	5.6	4.23	5.03	5.58	6.37	4.95	5.77	5.91	5.31	5.8	4.99	5.32	6.06	5.91	5.44	5.49	4.78	5.69	5.08	5.82	5.28	6.13	6.24	5.48	6.23	5.92	6.94	6.5	6.65	5.52	5.79	6.34	5.3	5.1	5.45	4.89	5.7	5.36	5.13
1553961_s_at	6.45	6.54	6.13	6.17	6.32	6.75	6.01	6.28	5.89	5.5	5.9	6.21	5.72	6.33	7.09	6.28	6.21	6.35	6.04	6.32	5.79	6.03	6.58	6.56	6.34	6.28	6.09	6.42	6.46	6.39	6.52	6.11	6.1	5.51	6.21	6.05	6.81	6.52	6.44	5.87	6.13	6.49	5.78	6.18	6.28	5.87	6.14	6.39	5.84
1553962_s_at	5.78	5.28	5.3	5.59	5.52	5.5	5.38	6.18	7	5.96	7.23	6.99	7.06	6.03	7.33	7.41	7.28	6.65	6.69	5.35	6.21	5.78	6.1	6.09	5.42	6.17	5.91	6.25	5.3	5.99	6.31	4.95	5.24	5.1	4.99	5.28	4.93	5.02	5.05	4.66	4.6	5.07	7.29	6.77	6.25	5.75	6.74	6.48	7.89
1553963_at	2.1	2.19	2.22	2.12	2.08	2.21	2.15	2.18	2.34	2.28	2.28	2.6	2.54	2.33	2.25	2.2	2.09	2.34	2.55	2.31	2.22	2	2.16	2.37	2.22	2.35	2.2	2.21	2.23	2.35	2.34	2.08	2.13	2.2	2.21	2.09	2.02	2.27	2.07	2.14	2.17	2.1	2.19	2.22	2.1	2.18	2.23	2.34	2.08
1553965_x_at	2.56	2.5	2.46	2.54	2.64	2.41	2.4	2.42	2.97	2.66	2.55	2.67	2.79	2.5	2.99	3.14	3.01	2.65	2.73	2.67	2.76	2.51	2.83	2.58	2.48	2.49	2.35	2.68	2.47	2.62	2.7	2.16	2.49	2.28	2.43	2.32	2.33	2.35	2.59	2.43	2.28	2.33	2.62	2.41	2.48	2.38	2.47	2.46	2.92
1553967_at	5.58	5.42	5.54	5.47	4.97	5.54	5.69	5.36	5.61	5.99	5.3	5.47	5.4	5.32	5.43	5.41	5.34	5.26	5.04	5.32	5.63	5.63	5.88	5.96	5.39	5.35	5.12	5.84	5.15	5.57	5.91	4.6	4.86	5.16	5.23	5.05	4.77	5.2	4.51	4.53	4.58	4.96	5.35	5.29	5.08	5.27	5.25	5.05	5.35
1553968_a_at	7.21	7.08	6.96	7.18	7.09	7.16	7.38	7.51	7.47	7.4	7.38	7.5	7.2	7.26	7.63	7.72	7.35	7.13	6.93	7.28	7.44	7.71	7.76	7.83	7.53	7.46	7.58	7.91	7.33	7.82	7.62	6.72	6.79	6.97	6.84	6.96	6.32	6.76	6.43	6.61	6.81	6.87	7.47	7.2	6.95	7.26	7.13	7.36	7
1553970_s_at	9.16	6.99	4.28	4.24	4.28	4.23	5.26	6.43	4.41	4.28	8.97	4.23	4.37	4.15	6.6	4.06	4.7	5.94	4.44	5.04	4.28	5.43	11.53	7.12	4.45	5.4	8.14	4.07	7.09	3.85	4.02	4.5	4.16	3.73	4.26	4.08	3.89	3.97	4.06	3.96	4.63	5.96	7.29	5.74	6.78	4.42	4.23	7.27	4.33
1553971_a_at	4.38	5.03	5.13	4.63	4.59	5.36	4.3	4.45	4.08	4.18	4.45	3.49	4.13	4.41	4.41	4.17	4.86	4.26	4.43	4.23	4.46	3.97	4.72	4.3	4.84	4.77	4.23	3.75	4.84	4.49	4.38	4.61	4.58	4.94	5.65	4.87	4.65	5.23	5.05	4.66	4.58	4.9	3.74	4.46	3.54	4.41	4.28	4.07	4.49
1553972_a_at	4.83	4.88	4.9	4.9	5.04	4.88	5.24	4.48	5.18	4.88	5.6	4.67	4.85	4.21	7.61	5.16	4.86	4.07	3.96	4.69	4.34	5.12	5.54	5.81	4.77	5	5.49	4.66	4.82	4.47	6.32	4.58	4.47	4.41	4.63	5.15	4.63	4.97	5.15	4.43	4.81	4.1	4.55	4.3	4.56	4.32	4.68	6.8	4.16
1553973_a_at	3.4	3.47	3.45	3.33	3.68	3.69	2.96	3.63	3.76	3.87	3.09	3.87	3.42	3.36	3.69	3.51	2.84	3.41	3.11	3.73	3.38	3.79	3.77	3.38	3.05	3.3	3.48	3.97	3.4	3.32	3.64	3.16	3.34	3.94	3.2	3.22	3.52	3.14	3.98	3.52	3.51	3.32	3.52	3.71	3.6	3.51	3.4	3.75	4.41
1553974_at	6.81	7.38	7.6	7.67	6.92	7.77	7.67	6.49	6.74	7.14	7.08	5.44	7.66	7.51	6.02	5.88	7.11	7.27	6.94	7.31	7.44	7.51	7.44	6.7	6.48	6.29	5.48	8.1	6.86	7.14	7.34	8.2	7.51	7.57	7.21	7.7	7.36	7.41	6.83	8.07	7.87	7.32	6.86	7.05	7.39	7.25	7.34	6.82	7.06
1553976_a_at	8.16	7.76	7.81	7.34	8.6	7.19	8.15	6.48	6.65	6.42	7.18	7.81	7.77	6.7	6.72	7.17	6.82	7.18	6.91	7.52	8.16	8.37	7.56	8.19	7.51	7.61	7.27	8.43	6.43	7.86	8.43	7.48	7.48	8.65	8.55	7.92	7.13	8.02	7.51	6.82	7.17	7.39	8.4	7.45	6.72	7.4	6.9	7.88	8.41
1553977_a_at	6.66	6.89	7.16	6.49	6.76	6.41	6.12	6.68	5.99	6.15	5.86	6.41	5.98	6.36	6.19	6.42	6.16	6.4	5.44	6.12	5.96	7.45	6.26	6.51	5.71	6.18	5.28	6.52	6.3	5.61	6.79	6.44	6.51	7.07	8.25	6.77	6.37	6.93	5.65	6.22	6.72	6.18	6.53	6.54	6.65	6.16	6.32	7.03	6.62
1553978_at	7.23	7.56	7.48	7.29	7.1	7.61	7.59	6.37	6.64	6.71	7	7.04	7.11	7.31	6.65	6.89	6.75	6.61	6.82	7.26	6.78	7.71	7.04	6.96	6.59	6.78	7.13	7.08	7	6.66	7.35	7.16	7.12	7.19	7.57	7.41	7.5	7.54	7.24	7.65	7.29	7.65	7.26	7.51	7.28	7.4	7.09	7.25	7.55
1553979_at	8.92	8.66	8.42	8.71	8.52	8.72	9.07	8.79	8.12	8.2	9.13	8.4	9.37	8.61	9.11	8.12	8.59	9.54	9.06	8.71	9.36	9.45	9.55	9.65	9.64	9.71	9.58	9.2	8.51	9.6	8.91	9.27	9.4	9.79	8.99	9.43	9.26	9.63	9.41	9.46	9.19	9.76	9.56	8.93	8.5	9.09	8.88	8.69	10.07
1553982_a_at	4.57	4.42	4.57	4.6	5.36	4.69	4.59	4.04	4.6	4.47	4.37	4.22	4.44	4.73	3.9	5.22	4.77	4.21	4.44	4.74	4.62	4.26	4.47	4.44	4.57	4.61	4.2	4.77	4.33	4.4	4.63	4.08	4.36	4.44	4.28	4.51	5.06	4.45	4.77	4.12	4.62	4.41	4.27	4.56	4.07	4.38	4.48	4.09	4.04
1553983_at	5.47	5.23	4.42	5.02	5.84	4.78	5.35	4.59	4.94	4.74	5.77	5.07	4.92	5.13	5.17	4.84	4.33	5.36	4.88	5.36	5.67	5.16	5.53	5.63	5.27	5.61	5.53	5.95	4.69	5.56	5.44	5.28	5.42	5.74	6.09	5.43	5.23	5.75	5.61	5.19	5.37	5.25	5.68	5.24	4.92	5.64	4.91	5.72	5.94
1553984_s_at	9.17	8.48	8.05	7.92	8.96	7.81	8.72	7.99	6.92	7.33	9.13	8.04	8.63	7.2	8.58	7.69	7.07	8.5	8.06	8.54	8.66	8.14	8.28	9.11	7.97	8.61	8.51	8.95	8.3	9.28	9.34	8.04	8.13	9.04	9.12	8.32	7.91	8.86	8.46	7.97	7.98	8.91	9.21	7.96	7.52	8.16	7.64	8.6	9.12
[truncated: 53,366 more rows]
[truncated: 17 more columns]
