# Supplementary material for: An immuno-score signature of tumor immune microenvironment predicts clinical outcomes in locally advanced rectal cancer
Source: Front Oncol. 2022 Sep 29;12:993726. doi: 10.3389/fonc.2022.993726 (PMC9558072; doi:10.3389/fonc.2022.993726)
Supplement: Supplementary file 1 [file DataSheet_1.zip › Table 2.XLSX]

## Sheet: GSE34489_series_matrix
!Series_title	A new classification of chromosome instability (CIN) phynotype, CIN-high and CIN-low (validation dataset)
!Series_geo_accession	GSE34489
!Series_status	Public on Nov 29 2012
!Series_submission_date	Dec 16 2011
!Series_last_update_date	Mar 25 2019
!Series_pubmed_id	22547595
!Series_summary	Samples were taken from colorectal cancers in surgically resected specimens in 33 colorectal cancer patients. The expression profiles were determined using Affymetrix Human Genome U133 Plus 2.0 arrays. Comparison between the sample groups allow to identify a set of discriminating genes that can be used for molecular markers for CIN phynotype
!Series_overall_design	Specimens from 33 consecutive stage II and stage III patients who had undergone surgical resection of CRC were studied. Patients with familial adenomatous polyposis and HNPCC were excluded from the study. Specimens from tumors and corresponding normal tissues in surgically resected specimens were snap-frozen in liquid nitrogen and stored at -80degreesC until use. Parallel tumor specimens were for…
!Series_overall_design	Using DNA, we performed the polymerase chain reaction (PCR) and determined the MSI status. In addition to five microsatellite markers recommended by the National Cancer Institute workshop, we also used TP53, D18S46, D18S363 and D18S474.9 We determined LOH status in non鈥揗SI-high tumors, because LOH is rare in MSI-high tumors and also interpretation of LOH is difficult in MSI-high tumors. We define…
!Series_overall_design	LOH Ratio (%) = Total number of chromosomes with LOH / Total number of chromosomes that could be evaluated for LOH 脳 100. Depending on the LOH Ratio, we classified tumors as having high levels of chromosomal instability (CIN-high) (33% < LOH Ratio < 100%) or low levels of chromosomal instability (CIN-low) (0% < LOH Ratio <33%). Furthermore, CIN-high tumors were divided into two subgroups; CIN-hig…
!Series_type	Expression profiling by array
!Series_contributor	Toshiaki,,Watanabe
!Series_contributor	Takashi,,Kobunai
!Series_sample_id	GSM850023 GSM850024 GSM850025 GSM850026 GSM850027 GSM850028 GSM850029 GSM850030 GSM850031 GSM850032 GSM850033 GSM850034 GSM850035 GSM850036 GSM850037 GSM850038 GSM850039 GSM850040 GSM850041 GSM850042 GSM850043 GSM850044 GSM850045 GSM850046 GSM850047 GSM850048 GSM850049 GSM850050 GSM850051 GSM850052 GSM850053 GSM850054 GSM850055
!Series_contact_name	Toshiaki,,Watanabe
!Series_contact_phone	81-3-5800-8653
!Series_contact_department	Department of Surgical Oncology
!Series_contact_institute	University of Tokyo
!Series_contact_address	7-3-1, Hongo
!Series_contact_city	Bunkyo-ku
!Series_contact_state	Tokyo
!Series_contact_zip/postal_code	113-8655
!Series_contact_country	Japan
!Series_supplementary_file	ftp://ftp.ncbi.nlm.nih.gov/geo/series/GSE34nnn/GSE34489/suppl/GSE34489_RAW.tar
!Series_platform_id	GPL570
!Series_platform_taxid	9606
!Series_sample_taxid	9606
!Series_relation	BioProject: https://www.ncbi.nlm.nih.gov/bioproject/PRJNA151329
!Sample_title	Expression data of V01	Expression data of V02	Expression data of V03	Expression data of V05	Expression data of V06	Expression data of V07	Expression data of V08	Expression data of V09	Expression data of V15	Expression data of V16	Expression data of V17	Expression data of V20	Expression data of V21	Expression data of V23	Expression data of V24	Expression data of V25	Expression data of V26	Expression data of V27	Expression data of V28	Expression data of V29	Expression data of V30	Expression data of V31	Expression data of V32	Expression data of V33	Expression data of V34	Expression data of V36	Expression data of V38	Expression data of V39	Expression data of V41	Expression data of V42	Expression data of V44	Expression data of V48	Expression data of V49
!Sample_geo_accession	GSM850023	GSM850024	GSM850025	GSM850026	GSM850027	GSM850028	GSM850029	GSM850030	GSM850031	GSM850032	GSM850033	GSM850034	GSM850035	GSM850036	GSM850037	GSM850038	GSM850039	GSM850040	GSM850041	GSM850042	GSM850043	GSM850044	GSM850045	GSM850046	GSM850047	GSM850048	GSM850049	GSM850050	GSM850051	GSM850052	GSM850053	GSM850054	GSM850055
!Sample_status	Public on Nov 29 2012	Public on Nov 29 2012	Public on Nov 29 2012	Public on Nov 29 2012	Public on Nov 29 2012	Public on Nov 29 2012	Public on Nov 29 2012	Public on Nov 29 2012	Public on Nov 29 2012	Public on Nov 29 2012	Public on Nov 29 2012	Public on Nov 29 2012	Public on Nov 29 2012	Public on Nov 29 2012	Public on Nov 29 2012	Public on Nov 29 2012	Public on Nov 29 2012	Public on Nov 29 2012	Public on Nov 29 2012	Public on Nov 29 2012	Public on Nov 29 2012	Public on Nov 29 2012	Public on Nov 29 2012	Public on Nov 29 2012	Public on Nov 29 2012	Public on Nov 29 2012	Public on Nov 29 2012	Public on Nov 29 2012	Public on Nov 29 2012	Public on Nov 29 2012	Public on Nov 29 2012	Public on Nov 29 2012	Public on Nov 29 2012
!Sample_submission_date	Dec 16 2011	Dec 16 2011	Dec 16 2011	Dec 16 2011	Dec 16 2011	Dec 16 2011	Dec 16 2011	Dec 16 2011	Dec 16 2011	Dec 16 2011	Dec 16 2011	Dec 16 2011	Dec 16 2011	Dec 16 2011	Dec 16 2011	Dec 16 2011	Dec 16 2011	Dec 16 2011	Dec 16 2011	Dec 16 2011	Dec 16 2011	Dec 16 2011	Dec 16 2011	Dec 16 2011	Dec 16 2011	Dec 16 2011	Dec 16 2011	Dec 16 2011	Dec 16 2011	Dec 16 2011	Dec 16 2011	Dec 16 2011	Dec 16 2011
!Sample_last_update_date	Nov 29 2012	Nov 29 2012	Nov 29 2012	Nov 29 2012	Nov 29 2012	Nov 29 2012	Nov 29 2012	Nov 29 2012	Nov 29 2012	Nov 29 2012	Nov 29 2012	Nov 29 2012	Nov 29 2012	Nov 29 2012	Nov 29 2012	Nov 29 2012	Nov 29 2012	Nov 29 2012	Nov 29 2012	Nov 29 2012	Nov 29 2012	Nov 29 2012	Nov 29 2012	Nov 29 2012	Nov 29 2012	Nov 29 2012	Nov 29 2012	Nov 29 2012	Nov 29 2012	Nov 29 2012	Nov 29 2012	Nov 29 2012	Nov 29 2012
!Sample_type	RNA	RNA	RNA	RNA	RNA	RNA	RNA	RNA	RNA	RNA	RNA	RNA	RNA	RNA	RNA	RNA	RNA	RNA	RNA	RNA	RNA	RNA	RNA	RNA	RNA	RNA	RNA	RNA	RNA	RNA	RNA	RNA	RNA
!Sample_channel_count	1	1	1	1	1	1	1	1	1	1	1	1	1	1	1	1	1	1	1	1	1	1	1	1	1	1	1	1	1	1	1	1	1
!Sample_source_name_ch1	Patient V01	Patient V02	Patient V03	Patient V05	Patient V06	Patient V07	Patient V08	Patient V09	Patient V15	Patient V16	Patient V17	Patient V20	Patient V21	Patient V23	Patient V24	Patient V25	Patient V26	Patient V27	Patient V28	Patient V29	Patient V30	Patient V31	Patient V32	Patient V33	Patient V34	Patient V36	Patient V38	Patient V39	Patient V41	Patient V42	Patient V44	Patient V48	Patient V49
!Sample_organism_ch1	Homo sapiens	Homo sapiens	Homo sapiens	Homo sapiens	Homo sapiens	Homo sapiens	Homo sapiens	Homo sapiens	Homo sapiens	Homo sapiens	Homo sapiens	Homo sapiens	Homo sapiens	Homo sapiens	Homo sapiens	Homo sapiens	Homo sapiens	Homo sapiens	Homo sapiens	Homo sapiens	Homo sapiens	Homo sapiens	Homo sapiens	Homo sapiens	Homo sapiens	Homo sapiens	Homo sapiens	Homo sapiens	Homo sapiens	Homo sapiens	Homo sapiens	Homo sapiens	Homo sapiens
!Sample_characteristics_ch1	tissue: Colorectal Cancer	tissue: Colorectal Cancer	tissue: Colorectal Cancer	tissue: Colorectal Cancer	tissue: Colorectal Cancer	tissue: Colorectal Cancer	tissue: Colorectal Cancer	tissue: Colorectal Cancer	tissue: Colorectal Cancer	tissue: Colorectal Cancer	tissue: Colorectal Cancer	tissue: Colorectal Cancer	tissue: Colorectal Cancer	tissue: Colorectal Cancer	tissue: Colorectal Cancer	tissue: Colorectal Cancer	tissue: Colorectal Cancer	tissue: Colorectal Cancer	tissue: Colorectal Cancer	tissue: Colorectal Cancer	tissue: Colorectal Cancer	tissue: Colorectal Cancer	tissue: Colorectal Cancer	tissue: Colorectal Cancer	tissue: Colorectal Cancer	tissue: Colorectal Cancer	tissue: Colorectal Cancer	tissue: Colorectal Cancer	tissue: Colorectal Cancer	tissue: Colorectal Cancer	tissue: Colorectal Cancer	tissue: Colorectal Cancer	tissue: Colorectal Cancer
!Sample_characteristics_ch1	chromosome instability (cin) phenotype: CIN-low	chromosome instability (cin) phenotype: CIN-high	chromosome instability (cin) phenotype: CIN-high	chromosome instability (cin) phenotype: CIN-high	chromosome instability (cin) phenotype: CIN-low	chromosome instability (cin) phenotype: CIN-high	chromosome instability (cin) phenotype: CIN-high	chromosome instability (cin) phenotype: CIN-high	chromosome instability (cin) phenotype: CIN-high	chromosome instability (cin) phenotype: CIN-high	chromosome instability (cin) phenotype: CIN-high	chromosome instability (cin) phenotype: CIN-low	chromosome instability (cin) phenotype: CIN-high	chromosome instability (cin) phenotype: CIN-high	chromosome instability (cin) phenotype: CIN-high	chromosome instability (cin) phenotype: CIN-low	chromosome instability (cin) phenotype: CIN-low	chromosome instability (cin) phenotype: CIN-high	chromosome instability (cin) phenotype: CIN-low	chromosome instability (cin) phenotype: CIN-high	chromosome instability (cin) phenotype: CIN-high	chromosome instability (cin) phenotype: CIN-high	chromosome instability (cin) phenotype: CIN-low	chromosome instability (cin) phenotype: CIN-low	chromosome instability (cin) phenotype: CIN-low	chromosome instability (cin) phenotype: CIN-high	chromosome instability (cin) phenotype: CIN-high	chromosome instability (cin) phenotype: CIN-high	chromosome instability (cin) phenotype: CIN-high	chromosome instability (cin) phenotype: CIN-high	chromosome instability (cin) phenotype: CIN-low	chromosome instability (cin) phenotype: CIN-high	chromosome instability (cin) phenotype: CIN-high
!Sample_molecule_ch1	total RNA	total RNA	total RNA	total RNA	total RNA	total RNA	total RNA	total RNA	total RNA	total RNA	total RNA	total RNA	total RNA	total RNA	total RNA	total RNA	total RNA	total RNA	total RNA	total RNA	total RNA	total RNA	total RNA	total RNA	total RNA	total RNA	total RNA	total RNA	total RNA	total RNA	total RNA	total RNA	total RNA
!Sample_extract_protocol_ch1	Surgically isolated colorectal cancers were immediately frozen in liquid nitrogen. Tissues were lysed and total RNA was isolated using RNeasy Mini Kit (QIAGEN, Chatswort,CA) according to the manufacturer's instructions.	Surgically isolated colorectal cancers were immediately frozen in liquid nitrogen. Tissues were lysed and total RNA was isolated using RNeasy Mini Kit (QIAGEN, Chatswort,CA) according to the manufacturer's instructions.	Surgically isolated colorectal cancers were immediately frozen in liquid nitrogen. Tissues were lysed and total RNA was isolated using RNeasy Mini Kit (QIAGEN, Chatswort,CA) according to the manufacturer's instructions.	Surgically isolated colorectal cancers were immediately frozen in liquid nitrogen. Tissues were lysed and total RNA was isolated using RNeasy Mini Kit (QIAGEN, Chatswort,CA) according to the manufacturer's instructions.	Surgically isolated colorectal cancers were immediately frozen in liquid nitrogen. Tissues were lysed and total RNA was isolated using RNeasy Mini Kit (QIAGEN, Chatswort,CA) according to the manufacturer's instructions.	Surgically isolated colorectal cancers were immediately frozen in liquid nitrogen. Tissues were lysed and total RNA was isolated using RNeasy Mini Kit (QIAGEN, Chatswort,CA) according to the manufacturer's instructions.	Surgically isolated colorectal cancers were immediately frozen in liquid nitrogen. Tissues were lysed and total RNA was isolated using RNeasy Mini Kit (QIAGEN, Chatswort,CA) according to the manufacturer's instructions.	Surgically isolated colorectal cancers were immediately frozen in liquid nitrogen. Tissues were lysed and total RNA was isolated using RNeasy Mini Kit (QIAGEN, Chatswort,CA) according to the manufacturer's instructions.	Surgically isolated colorectal cancers were immediately frozen in liquid nitrogen. Tissues were lysed and total RNA was isolated using RNeasy Mini Kit (QIAGEN, Chatswort,CA) according to the manufacturer's instructions.	Surgically isolated colorectal cancers were immediately frozen in liquid nitrogen. Tissues were lysed and total RNA was isolated using RNeasy Mini Kit (QIAGEN, Chatswort,CA) according to the manufacturer's instructions.	Surgically isolated colorectal cancers were immediately frozen in liquid nitrogen. Tissues were lysed and total RNA was isolated using RNeasy Mini Kit (QIAGEN, Chatswort,CA) according to the manufacturer's instructions.	Surgically isolated colorectal cancers were immediately frozen in liquid nitrogen. Tissues were lysed and total RNA was isolated using RNeasy Mini Kit (QIAGEN, Chatswort,CA) according to the manufacturer's instructions.	Surgically isolated colorectal cancers were immediately frozen in liquid nitrogen. Tissues were lysed and total RNA was isolated using RNeasy Mini Kit (QIAGEN, Chatswort,CA) according to the manufacturer's instructions.	Surgically isolated colorectal cancers were immediately frozen in liquid nitrogen. Tissues were lysed and total RNA was isolated using RNeasy Mini Kit (QIAGEN, Chatswort,CA) according to the manufacturer's instructions.	Surgically isolated colorectal cancers were immediately frozen in liquid nitrogen. Tissues were lysed and total RNA was isolated using RNeasy Mini Kit (QIAGEN, Chatswort,CA) according to the manufacturer's instructions.	Surgically isolated colorectal cancers were immediately frozen in liquid nitrogen. Tissues were lysed and total RNA was isolated using RNeasy Mini Kit (QIAGEN, Chatswort,CA) according to the manufacturer's instructions.	Surgically isolated colorectal cancers were immediately frozen in liquid nitrogen. Tissues were lysed and total RNA was isolated using RNeasy Mini Kit (QIAGEN, Chatswort,CA) according to the manufacturer's instructions.	Surgically isolated colorectal cancers were immediately frozen in liquid nitrogen. Tissues were lysed and total RNA was isolated using RNeasy Mini Kit (QIAGEN, Chatswort,CA) according to the manufacturer's instructions.	Surgically isolated colorectal cancers were immediately frozen in liquid nitrogen. Tissues were lysed and total RNA was isolated using RNeasy Mini Kit (QIAGEN, Chatswort,CA) according to the manufacturer's instructions.	Surgically isolated colorectal cancers were immediately frozen in liquid nitrogen. Tissues were lysed and total RNA was isolated using RNeasy Mini Kit (QIAGEN, Chatswort,CA) according to the manufacturer's instructions.	Surgically isolated colorectal cancers were immediately frozen in liquid nitrogen. Tissues were lysed and total RNA was isolated using RNeasy Mini Kit (QIAGEN, Chatswort,CA) according to the manufacturer's instructions.	Surgically isolated colorectal cancers were immediately frozen in liquid nitrogen. Tissues were lysed and total RNA was isolated using RNeasy Mini Kit (QIAGEN, Chatswort,CA) according to the manufacturer's instructions.	Surgically isolated colorectal cancers were immediately frozen in liquid nitrogen. Tissues were lysed and total RNA was isolated using RNeasy Mini Kit (QIAGEN, Chatswort,CA) according to the manufacturer's instructions.	Surgically isolated colorectal cancers were immediately frozen in liquid nitrogen. Tissues were lysed and total RNA was isolated using RNeasy Mini Kit (QIAGEN, Chatswort,CA) according to the manufacturer's instructions.	Surgically isolated colorectal cancers were immediately frozen in liquid nitrogen. Tissues were lysed and total RNA was isolated using RNeasy Mini Kit (QIAGEN, Chatswort,CA) according to the manufacturer's instructions.	Surgically isolated colorectal cancers were immediately frozen in liquid nitrogen. Tissues were lysed and total RNA was isolated using RNeasy Mini Kit (QIAGEN, Chatswort,CA) according to the manufacturer's instructions.	Surgically isolated colorectal cancers were immediately frozen in liquid nitrogen. Tissues were lysed and total RNA was isolated using RNeasy Mini Kit (QIAGEN, Chatswort,CA) according to the manufacturer's instructions.	Surgically isolated colorectal cancers were immediately frozen in liquid nitrogen. Tissues were lysed and total RNA was isolated using RNeasy Mini Kit (QIAGEN, Chatswort,CA) according to the manufacturer's instructions.	Surgically isolated colorectal cancers were immediately frozen in liquid nitrogen. Tissues were lysed and total RNA was isolated using RNeasy Mini Kit (QIAGEN, Chatswort,CA) according to the manufacturer's instructions.	Surgically isolated colorectal cancers were immediately frozen in liquid nitrogen. Tissues were lysed and total RNA was isolated using RNeasy Mini Kit (QIAGEN, Chatswort,CA) according to the manufacturer's instructions.	Surgically isolated colorectal cancers were immediately frozen in liquid nitrogen. Tissues were lysed and total RNA was isolated using RNeasy Mini Kit (QIAGEN, Chatswort,CA) according to the manufacturer's instructions.	Surgically isolated colorectal cancers were immediately frozen in liquid nitrogen. Tissues were lysed and total RNA was isolated using RNeasy Mini Kit (QIAGEN, Chatswort,CA) according to the manufacturer's instructions.	Surgically isolated colorectal cancers were immediately frozen in liquid nitrogen. Tissues were lysed and total RNA was isolated using RNeasy Mini Kit (QIAGEN, Chatswort,CA) according to the manufacturer's instructions.
!Sample_label_ch1	biotin	biotin	biotin	biotin	biotin	biotin	biotin	biotin	biotin	biotin	biotin	biotin	biotin	biotin	biotin	biotin	biotin	biotin	biotin	biotin	biotin	biotin	biotin	biotin	biotin	biotin	biotin	biotin	biotin	biotin	biotin	biotin	biotin
!Sample_label_protocol_ch1	Approximately 8 ug of total RNA was processed to produce biotinylated cRNA targets.	Approximately 8 ug of total RNA was processed to produce biotinylated cRNA targets.	Approximately 8 ug of total RNA was processed to produce biotinylated cRNA targets.	Approximately 8 ug of total RNA was processed to produce biotinylated cRNA targets.	Approximately 8 ug of total RNA was processed to produce biotinylated cRNA targets.	Approximately 8 ug of total RNA was processed to produce biotinylated cRNA targets.	Approximately 8 ug of total RNA was processed to produce biotinylated cRNA targets.	Approximately 8 ug of total RNA was processed to produce biotinylated cRNA targets.	Approximately 8 ug of total RNA was processed to produce biotinylated cRNA targets.	Approximately 8 ug of total RNA was processed to produce biotinylated cRNA targets.	Approximately 8 ug of total RNA was processed to produce biotinylated cRNA targets.	Approximately 8 ug of total RNA was processed to produce biotinylated cRNA targets.	Approximately 8 ug of total RNA was processed to produce biotinylated cRNA targets.	Approximately 8 ug of total RNA was processed to produce biotinylated cRNA targets.	Approximately 8 ug of total RNA was processed to produce biotinylated cRNA targets.	Approximately 8 ug of total RNA was processed to produce biotinylated cRNA targets.	Approximately 8 ug of total RNA was processed to produce biotinylated cRNA targets.	Approximately 8 ug of total RNA was processed to produce biotinylated cRNA targets.	Approximately 8 ug of total RNA was processed to produce biotinylated cRNA targets.	Approximately 8 ug of total RNA was processed to produce biotinylated cRNA targets.	Approximately 8 ug of total RNA was processed to produce biotinylated cRNA targets.	Approximately 8 ug of total RNA was processed to produce biotinylated cRNA targets.	Approximately 8 ug of total RNA was processed to produce biotinylated cRNA targets.	Approximately 8 ug of total RNA was processed to produce biotinylated cRNA targets.	Approximately 8 ug of total RNA was processed to produce biotinylated cRNA targets.	Approximately 8 ug of total RNA was processed to produce biotinylated cRNA targets.	Approximately 8 ug of total RNA was processed to produce biotinylated cRNA targets.	Approximately 8 ug of total RNA was processed to produce biotinylated cRNA targets.	Approximately 8 ug of total RNA was processed to produce biotinylated cRNA targets.	Approximately 8 ug of total RNA was processed to produce biotinylated cRNA targets.	Approximately 8 ug of total RNA was processed to produce biotinylated cRNA targets.	Approximately 8 ug of total RNA was processed to produce biotinylated cRNA targets.	Approximately 8 ug of total RNA was processed to produce biotinylated cRNA targets.
!Sample_taxid_ch1	9606	9606	9606	9606	9606	9606	9606	9606	9606	9606	9606	9606	9606	9606	9606	9606	9606	9606	9606	9606	9606	9606	9606	9606	9606	9606	9606	9606	9606	9606	9606	9606	9606
!Sample_hyb_protocol	standard Affymetrix procedures	standard Affymetrix procedures	standard Affymetrix procedures	standard Affymetrix procedures	standard Affymetrix procedures	standard Affymetrix procedures	standard Affymetrix procedures	standard Affymetrix procedures	standard Affymetrix procedures	standard Affymetrix procedures	standard Affymetrix procedures	standard Affymetrix procedures	standard Affymetrix procedures	standard Affymetrix procedures	standard Affymetrix procedures	standard Affymetrix procedures	standard Affymetrix procedures	standard Affymetrix procedures	standard Affymetrix procedures	standard Affymetrix procedures	standard Affymetrix procedures	standard Affymetrix procedures	standard Affymetrix procedures	standard Affymetrix procedures	standard Affymetrix procedures	standard Affymetrix procedures	standard Affymetrix procedures	standard Affymetrix procedures	standard Affymetrix procedures	standard Affymetrix procedures	standard Affymetrix procedures	standard Affymetrix procedures	standard Affymetrix procedures
!Sample_scan_protocol	standard Affymetrix procedures	standard Affymetrix procedures	standard Affymetrix procedures	standard Affymetrix procedures	standard Affymetrix procedures	standard Affymetrix procedures	standard Affymetrix procedures	standard Affymetrix procedures	standard Affymetrix procedures	standard Affymetrix procedures	standard Affymetrix procedures	standard Affymetrix procedures	standard Affymetrix procedures	standard Affymetrix procedures	standard Affymetrix procedures	standard Affymetrix procedures	standard Affymetrix procedures	standard Affymetrix procedures	standard Affymetrix procedures	standard Affymetrix procedures	standard Affymetrix procedures	standard Affymetrix procedures	standard Affymetrix procedures	standard Affymetrix procedures	standard Affymetrix procedures	standard Affymetrix procedures	standard Affymetrix procedures	standard Affymetrix procedures	standard Affymetrix procedures	standard Affymetrix procedures	standard Affymetrix procedures	standard Affymetrix procedures	standard Affymetrix procedures
!Sample_data_processing	Robust Multichip Analysis (RMA) using Genespring GX (Agilent Technologies, Santa Clara, CA). Log2 RMA signal is the value after baseline transformation using the median value of all samples.	Robust Multichip Analysis (RMA) using Genespring GX (Agilent Technologies, Santa Clara, CA). Log2 RMA signal is the value after baseline transformation using the median value of all samples.	Robust Multichip Analysis (RMA) using Genespring GX (Agilent Technologies, Santa Clara, CA). Log2 RMA signal is the value after baseline transformation using the median value of all samples.	Robust Multichip Analysis (RMA) using Genespring GX (Agilent Technologies, Santa Clara, CA). Log2 RMA signal is the value after baseline transformation using the median value of all samples.	Robust Multichip Analysis (RMA) using Genespring GX (Agilent Technologies, Santa Clara, CA). Log2 RMA signal is the value after baseline transformation using the median value of all samples.	Robust Multichip Analysis (RMA) using Genespring GX (Agilent Technologies, Santa Clara, CA). Log2 RMA signal is the value after baseline transformation using the median value of all samples.	Robust Multichip Analysis (RMA) using Genespring GX (Agilent Technologies, Santa Clara, CA). Log2 RMA signal is the value after baseline transformation using the median value of all samples.	Robust Multichip Analysis (RMA) using Genespring GX (Agilent Technologies, Santa Clara, CA). Log2 RMA signal is the value after baseline transformation using the median value of all samples.	Robust Multichip Analysis (RMA) using Genespring GX (Agilent Technologies, Santa Clara, CA). Log2 RMA signal is the value after baseline transformation using the median value of all samples.	Robust Multichip Analysis (RMA) using Genespring GX (Agilent Technologies, Santa Clara, CA). Log2 RMA signal is the value after baseline transformation using the median value of all samples.	Robust Multichip Analysis (RMA) using Genespring GX (Agilent Technologies, Santa Clara, CA). Log2 RMA signal is the value after baseline transformation using the median value of all samples.	Robust Multichip Analysis (RMA) using Genespring GX (Agilent Technologies, Santa Clara, CA). Log2 RMA signal is the value after baseline transformation using the median value of all samples.	Robust Multichip Analysis (RMA) using Genespring GX (Agilent Technologies, Santa Clara, CA). Log2 RMA signal is the value after baseline transformation using the median value of all samples.	Robust Multichip Analysis (RMA) using Genespring GX (Agilent Technologies, Santa Clara, CA). Log2 RMA signal is the value after baseline transformation using the median value of all samples.	Robust Multichip Analysis (RMA) using Genespring GX (Agilent Technologies, Santa Clara, CA). Log2 RMA signal is the value after baseline transformation using the median value of all samples.	Robust Multichip Analysis (RMA) using Genespring GX (Agilent Technologies, Santa Clara, CA). Log2 RMA signal is the value after baseline transformation using the median value of all samples.	Robust Multichip Analysis (RMA) using Genespring GX (Agilent Technologies, Santa Clara, CA). Log2 RMA signal is the value after baseline transformation using the median value of all samples.	Robust Multichip Analysis (RMA) using Genespring GX (Agilent Technologies, Santa Clara, CA). Log2 RMA signal is the value after baseline transformation using the median value of all samples.	Robust Multichip Analysis (RMA) using Genespring GX (Agilent Technologies, Santa Clara, CA). Log2 RMA signal is the value after baseline transformation using the median value of all samples.	Robust Multichip Analysis (RMA) using Genespring GX (Agilent Technologies, Santa Clara, CA). Log2 RMA signal is the value after baseline transformation using the median value of all samples.	Robust Multichip Analysis (RMA) using Genespring GX (Agilent Technologies, Santa Clara, CA). Log2 RMA signal is the value after baseline transformation using the median value of all samples.	Robust Multichip Analysis (RMA) using Genespring GX (Agilent Technologies, Santa Clara, CA). Log2 RMA signal is the value after baseline transformation using the median value of all samples.	Robust Multichip Analysis (RMA) using Genespring GX (Agilent Technologies, Santa Clara, CA). Log2 RMA signal is the value after baseline transformation using the median value of all samples.	Robust Multichip Analysis (RMA) using Genespring GX (Agilent Technologies, Santa Clara, CA). Log2 RMA signal is the value after baseline transformation using the median value of all samples.	Robust Multichip Analysis (RMA) using Genespring GX (Agilent Technologies, Santa Clara, CA). Log2 RMA signal is the value after baseline transformation using the median value of all samples.	Robust Multichip Analysis (RMA) using Genespring GX (Agilent Technologies, Santa Clara, CA). Log2 RMA signal is the value after baseline transformation using the median value of all samples.	Robust Multichip Analysis (RMA) using Genespring GX (Agilent Technologies, Santa Clara, CA). Log2 RMA signal is the value after baseline transformation using the median value of all samples.	Robust Multichip Analysis (RMA) using Genespring GX (Agilent Technologies, Santa Clara, CA). Log2 RMA signal is the value after baseline transformation using the median value of all samples.	Robust Multichip Analysis (RMA) using Genespring GX (Agilent Technologies, Santa Clara, CA). Log2 RMA signal is the value after baseline transformation using the median value of all samples.	Robust Multichip Analysis (RMA) using Genespring GX (Agilent Technologies, Santa Clara, CA). Log2 RMA signal is the value after baseline transformation using the median value of all samples.	Robust Multichip Analysis (RMA) using Genespring GX (Agilent Technologies, Santa Clara, CA). Log2 RMA signal is the value after baseline transformation using the median value of all samples.	Robust Multichip Analysis (RMA) using Genespring GX (Agilent Technologies, Santa Clara, CA). Log2 RMA signal is the value after baseline transformation using the median value of all samples.	Robust Multichip Analysis (RMA) using Genespring GX (Agilent Technologies, Santa Clara, CA). Log2 RMA signal is the value after baseline transformation using the median value of all samples.
!Sample_platform_id	GPL570	GPL570	GPL570	GPL570	GPL570	GPL570	GPL570	GPL570	GPL570	GPL570	GPL570	GPL570	GPL570	GPL570	GPL570	GPL570	GPL570	GPL570	GPL570	GPL570	GPL570	GPL570	GPL570	GPL570	GPL570	GPL570	GPL570	GPL570	GPL570	GPL570	GPL570	GPL570	GPL570
!Sample_contact_name	Toshiaki,,Watanabe	Toshiaki,,Watanabe	Toshiaki,,Watanabe	Toshiaki,,Watanabe	Toshiaki,,Watanabe	Toshiaki,,Watanabe	Toshiaki,,Watanabe	Toshiaki,,Watanabe	Toshiaki,,Watanabe	Toshiaki,,Watanabe	Toshiaki,,Watanabe	Toshiaki,,Watanabe	Toshiaki,,Watanabe	Toshiaki,,Watanabe	Toshiaki,,Watanabe	Toshiaki,,Watanabe	Toshiaki,,Watanabe	Toshiaki,,Watanabe	Toshiaki,,Watanabe	Toshiaki,,Watanabe	Toshiaki,,Watanabe	Toshiaki,,Watanabe	Toshiaki,,Watanabe	Toshiaki,,Watanabe	Toshiaki,,Watanabe	Toshiaki,,Watanabe	Toshiaki,,Watanabe	Toshiaki,,Watanabe	Toshiaki,,Watanabe	Toshiaki,,Watanabe	Toshiaki,,Watanabe	Toshiaki,,Watanabe	Toshiaki,,Watanabe
!Sample_contact_phone	81-3-5800-8653	81-3-5800-8653	81-3-5800-8653	81-3-5800-8653	81-3-5800-8653	81-3-5800-8653	81-3-5800-8653	81-3-5800-8653	81-3-5800-8653	81-3-5800-8653	81-3-5800-8653	81-3-5800-8653	81-3-5800-8653	81-3-5800-8653	81-3-5800-8653	81-3-5800-8653	81-3-5800-8653	81-3-5800-8653	81-3-5800-8653	81-3-5800-8653	81-3-5800-8653	81-3-5800-8653	81-3-5800-8653	81-3-5800-8653	81-3-5800-8653	81-3-5800-8653	81-3-5800-8653	81-3-5800-8653	81-3-5800-8653	81-3-5800-8653	81-3-5800-8653	81-3-5800-8653	81-3-5800-8653
!Sample_contact_department	Department of Surgical Oncology	Department of Surgical Oncology	Department of Surgical Oncology	Department of Surgical Oncology	Department of Surgical Oncology	Department of Surgical Oncology	Department of Surgical Oncology	Department of Surgical Oncology	Department of Surgical Oncology	Department of Surgical Oncology	Department of Surgical Oncology	Department of Surgical Oncology	Department of Surgical Oncology	Department of Surgical Oncology	Department of Surgical Oncology	Department of Surgical Oncology	Department of Surgical Oncology	Department of Surgical Oncology	Department of Surgical Oncology	Department of Surgical Oncology	Department of Surgical Oncology	Department of Surgical Oncology	Department of Surgical Oncology	Department of Surgical Oncology	Department of Surgical Oncology	Department of Surgical Oncology	Department of Surgical Oncology	Department of Surgical Oncology	Department of Surgical Oncology	Department of Surgical Oncology	Department of Surgical Oncology	Department of Surgical Oncology	Department of Surgical Oncology
!Sample_contact_institute	University of Tokyo	University of Tokyo	University of Tokyo	University of Tokyo	University of Tokyo	University of Tokyo	University of Tokyo	University of Tokyo	University of Tokyo	University of Tokyo	University of Tokyo	University of Tokyo	University of Tokyo	University of Tokyo	University of Tokyo	University of Tokyo	University of Tokyo	University of Tokyo	University of Tokyo	University of Tokyo	University of Tokyo	University of Tokyo	University of Tokyo	University of Tokyo	University of Tokyo	University of Tokyo	University of Tokyo	University of Tokyo	University of Tokyo	University of Tokyo	University of Tokyo	University of Tokyo	University of Tokyo
!Sample_contact_address	7-3-1, Hongo	7-3-1, Hongo	7-3-1, Hongo	7-3-1, Hongo	7-3-1, Hongo	7-3-1, Hongo	7-3-1, Hongo	7-3-1, Hongo	7-3-1, Hongo	7-3-1, Hongo	7-3-1, Hongo	7-3-1, Hongo	7-3-1, Hongo	7-3-1, Hongo	7-3-1, Hongo	7-3-1, Hongo	7-3-1, Hongo	7-3-1, Hongo	7-3-1, Hongo	7-3-1, Hongo	7-3-1, Hongo	7-3-1, Hongo	7-3-1, Hongo	7-3-1, Hongo	7-3-1, Hongo	7-3-1, Hongo	7-3-1, Hongo	7-3-1, Hongo	7-3-1, Hongo	7-3-1, Hongo	7-3-1, Hongo	7-3-1, Hongo	7-3-1, Hongo
!Sample_contact_city	Bunkyo-ku	Bunkyo-ku	Bunkyo-ku	Bunkyo-ku	Bunkyo-ku	Bunkyo-ku	Bunkyo-ku	Bunkyo-ku	Bunkyo-ku	Bunkyo-ku	Bunkyo-ku	Bunkyo-ku	Bunkyo-ku	Bunkyo-ku	Bunkyo-ku	Bunkyo-ku	Bunkyo-ku	Bunkyo-ku	Bunkyo-ku	Bunkyo-ku	Bunkyo-ku	Bunkyo-ku	Bunkyo-ku	Bunkyo-ku	Bunkyo-ku	Bunkyo-ku	Bunkyo-ku	Bunkyo-ku	Bunkyo-ku	Bunkyo-ku	Bunkyo-ku	Bunkyo-ku	Bunkyo-ku
!Sample_contact_state	Tokyo	Tokyo	Tokyo	Tokyo	Tokyo	Tokyo	Tokyo	Tokyo	Tokyo	Tokyo	Tokyo	Tokyo	Tokyo	Tokyo	Tokyo	Tokyo	Tokyo	Tokyo	Tokyo	Tokyo	Tokyo	Tokyo	Tokyo	Tokyo	Tokyo	Tokyo	Tokyo	Tokyo	Tokyo	Tokyo	Tokyo	Tokyo	Tokyo
!Sample_contact_zip/postal_code	113-8655	113-8655	113-8655	113-8655	113-8655	113-8655	113-8655	113-8655	113-8655	113-8655	113-8655	113-8655	113-8655	113-8655	113-8655	113-8655	113-8655	113-8655	113-8655	113-8655	113-8655	113-8655	113-8655	113-8655	113-8655	113-8655	113-8655	113-8655	113-8655	113-8655	113-8655	113-8655	113-8655
!Sample_contact_country	Japan	Japan	Japan	Japan	Japan	Japan	Japan	Japan	Japan	Japan	Japan	Japan	Japan	Japan	Japan	Japan	Japan	Japan	Japan	Japan	Japan	Japan	Japan	Japan	Japan	Japan	Japan	Japan	Japan	Japan	Japan	Japan	Japan
!Sample_supplementary_file	ftp://ftp.ncbi.nlm.nih.gov/geo/samples/GSM850nnn/GSM850023/suppl/GSM850023.CEL.gz	ftp://ftp.ncbi.nlm.nih.gov/geo/samples/GSM850nnn/GSM850024/suppl/GSM850024.CEL.gz	ftp://ftp.ncbi.nlm.nih.gov/geo/samples/GSM850nnn/GSM850025/suppl/GSM850025.CEL.gz	ftp://ftp.ncbi.nlm.nih.gov/geo/samples/GSM850nnn/GSM850026/suppl/GSM850026.CEL.gz	ftp://ftp.ncbi.nlm.nih.gov/geo/samples/GSM850nnn/GSM850027/suppl/GSM850027.CEL.gz	ftp://ftp.ncbi.nlm.nih.gov/geo/samples/GSM850nnn/GSM850028/suppl/GSM850028.CEL.gz	ftp://ftp.ncbi.nlm.nih.gov/geo/samples/GSM850nnn/GSM850029/suppl/GSM850029.CEL.gz	ftp://ftp.ncbi.nlm.nih.gov/geo/samples/GSM850nnn/GSM850030/suppl/GSM850030.CEL.gz	ftp://ftp.ncbi.nlm.nih.gov/geo/samples/GSM850nnn/GSM850031/suppl/GSM850031.CEL.gz	ftp://ftp.ncbi.nlm.nih.gov/geo/samples/GSM850nnn/GSM850032/suppl/GSM850032.CEL.gz	ftp://ftp.ncbi.nlm.nih.gov/geo/samples/GSM850nnn/GSM850033/suppl/GSM850033.CEL.gz	ftp://ftp.ncbi.nlm.nih.gov/geo/samples/GSM850nnn/GSM850034/suppl/GSM850034.CEL.gz	ftp://ftp.ncbi.nlm.nih.gov/geo/samples/GSM850nnn/GSM850035/suppl/GSM850035.CEL.gz	ftp://ftp.ncbi.nlm.nih.gov/geo/samples/GSM850nnn/GSM850036/suppl/GSM850036.CEL.gz	ftp://ftp.ncbi.nlm.nih.gov/geo/samples/GSM850nnn/GSM850037/suppl/GSM850037.CEL.gz	ftp://ftp.ncbi.nlm.nih.gov/geo/samples/GSM850nnn/GSM850038/suppl/GSM850038.CEL.gz	ftp://ftp.ncbi.nlm.nih.gov/geo/samples/GSM850nnn/GSM850039/suppl/GSM850039.CEL.gz	ftp://ftp.ncbi.nlm.nih.gov/geo/samples/GSM850nnn/GSM850040/suppl/GSM850040.CEL.gz	ftp://ftp.ncbi.nlm.nih.gov/geo/samples/GSM850nnn/GSM850041/suppl/GSM850041.CEL.gz	ftp://ftp.ncbi.nlm.nih.gov/geo/samples/GSM850nnn/GSM850042/suppl/GSM850042.CEL.gz	ftp://ftp.ncbi.nlm.nih.gov/geo/samples/GSM850nnn/GSM850043/suppl/GSM850043.CEL.gz	ftp://ftp.ncbi.nlm.nih.gov/geo/samples/GSM850nnn/GSM850044/suppl/GSM850044.CEL.gz	ftp://ftp.ncbi.nlm.nih.gov/geo/samples/GSM850nnn/GSM850045/suppl/GSM850045.CEL.gz	ftp://ftp.ncbi.nlm.nih.gov/geo/samples/GSM850nnn/GSM850046/suppl/GSM850046.CEL.gz	ftp://ftp.ncbi.nlm.nih.gov/geo/samples/GSM850nnn/GSM850047/suppl/GSM850047.CEL.gz	ftp://ftp.ncbi.nlm.nih.gov/geo/samples/GSM850nnn/GSM850048/suppl/GSM850048.CEL.gz	ftp://ftp.ncbi.nlm.nih.gov/geo/samples/GSM850nnn/GSM850049/suppl/GSM850049.CEL.gz	ftp://ftp.ncbi.nlm.nih.gov/geo/samples/GSM850nnn/GSM850050/suppl/GSM850050.CEL.gz	ftp://ftp.ncbi.nlm.nih.gov/geo/samples/GSM850nnn/GSM850051/suppl/GSM850051.CEL.gz	ftp://ftp.ncbi.nlm.nih.gov/geo/samples/GSM850nnn/GSM850052/suppl/GSM850052.CEL.gz	ftp://ftp.ncbi.nlm.nih.gov/geo/samples/GSM850nnn/GSM850053/suppl/GSM850053.CEL.gz	ftp://ftp.ncbi.nlm.nih.gov/geo/samples/GSM850nnn/GSM850054/suppl/GSM850054.CEL.gz	ftp://ftp.ncbi.nlm.nih.gov/geo/samples/GSM850nnn/GSM850055/suppl/GSM850055.CEL.gz
!Sample_data_row_count	54675	54675	54675	54675	54675	54675	54675	54675	54675	54675	54675	54675	54675	54675	54675	54675	54675	54675	54675	54675	54675	54675	54675	54675	54675	54675	54675	54675	54675	54675	54675	54675	54675
!series_matrix_table_begin
ID_REF	GSM850023	GSM850024	GSM850025	GSM850026	GSM850027	GSM850028	GSM850029	GSM850030	GSM850031	GSM850032	GSM850033	GSM850034	GSM850035	GSM850036	GSM850037	GSM850038	GSM850039	GSM850040	GSM850041	GSM850042	GSM850043	GSM850044	GSM850045	GSM850046	GSM850047	GSM850048	GSM850049	GSM850050	GSM850051	GSM850052	GSM850053	GSM850054	GSM850055
1007_s_at	-0.0409603	-0.114921	0.517039	-0.0484428	-0.423887	-0.103446	0.505527	0.117077	0.646054	0.549956	0.630727	-1.16913	0.893838	0.335393	0.418571	-0.469861	0.0571346	-0.206264	0.00529289	0.00794029	-0.281492	0.649291	0.211267	-0.098999	-2.15481	0.0504789	0.700168	-1.97818	0.0815001	0.714425	-0.918534	0.617603	0.299653
1053_at	-0.579179	0.195385	-0.114053	-0.939157	0.244112	-0.327143	0.0928578	1.15236	0.140983	0.0296831	0.407847	-1.05942	-0.0427942	0.674908	-0.624448	-0.0151734	0.597529	0.189274	0.0662808	-0.472029	0.0696697	-0.11914	0.131363	0.0865684	-0.370976	0.557879	-0.0639348	-0.649572	0.674577	0.0179477	-0.590506	0.107344	0.530931
117_at	-0.521863	-0.610736	-0.110648	-0.579191	0.327185	0.962105	-0.224363	-0.704244	-0.491483	-0.490412	-0.671564	3.22779	-0.31242	-0.574405	-0.691039	-0.293238	-0.802241	0.0827246	0.993238	-0.00246334	0.521175	-0.628681	-0.427288	-0.883892	1.72587	-0.766185	-0.365324	3.59475	-0.461052	-0.725612	0.655495	-0.582764	-0.16919
121_at	-0.29765	-0.0105252	0.23959	-0.331617	0.300097	0.245561	-0.221431	0.279385	0.0818095	0.247146	0.19841	0.387039	0.0820746	0.419831	-0.111691	-0.326094	-0.334333	-0.214256	-0.0947428	-0.226415	-0.363034	0.401348	0.537726	-0.269797	-0.112867	0.0374541	-0.138719	0.0947952	0.0201716	0.161251	-0.310617	-0.219638	-0.150268
1255_g_at	-0.104566	-0.118264	-0.203783	0.0210085	-0.0749161	0.80312	-0.3691	0.176441	0.243375	-0.117707	-0.0920989	1.29199	-0.322387	-0.0194082	-0.316476	0.580917	-0.140733	0.123267	-0.312227	-0.215331	-0.289867	-0.258817	-0.0285983	-0.144134	0.071224	-0.266537	-0.339676	0.888554	-0.169873	-0.143958	-0.0322547	-0.35363	0.234447
1294_at	0.252381	-0.746201	-0.0496721	-0.0505295	-0.325275	0.255125	0.165977	-0.228769	0.306376	0.0980706	-0.440773	0.121061	0.435535	-0.67929	0.544397	-0.242646	0.266022	-0.0154533	0.401184	-0.45196	-0.356143	0.426577	0.196446	0.227654	-0.17964	-1.01344	0.395979	-0.00855541	0.226213	0.643175	0.68804	0.0489173	-0.91076
1316_at	-0.707479	-0.184461	-0.139207	-0.522694	-0.507406	-0.686501	0.29731	-0.279656	-0.0216427	0.419143	0.299337	-0.425412	-0.0560508	0.133772	-0.601348	-0.167618	-0.69117	-0.115908	-0.539965	-0.170803	-0.265097	0.130556	0.651271	0.165548	0.533593	0.278086	0.282663	0.0129342	1.05306	0.774968	-0.20562	0.515945	0.73983
1320_at	0.00411725	0.123759	-0.147554	-0.164116	0.0391972	-0.147274	-0.140854	0.0231326	-0.254102	-0.232329	0.0657902	-0.234441	-0.158805	0.160871	-0.222387	0.183318	0.110293	-0.142206	0.0318744	-0.156393	0.250207	0.389239	0.121199	0.25364	-0.00178671	-0.00849748	-0.0709681	-0.111104	0.159822	0.0243909	0.048351	0.000359	0.203263
1405_i_at	1.86428	0.0317922	0.965362	0.211904	1.1371	1.26887	0.226195	-2.90776	-0.563736	-1.29379	-3.29906	3.39408	0.658019	-1.42529	-0.421954	-0.0399036	1.34106	0.547305	0.332139	-2.10424	-1.07084	-0.792857	-0.584112	-0.354527	2.06418	-1.91862	0.395541	2.08672	-0.39184	0.485515	3.15011	-0.934747	-2.0569
1431_at	0.0340428	-0.0161421	-0.00522566	-0.0165503	-0.112076	0.362964	-0.0777574	-0.225238	-0.115629	0.0723665	0.00926614	-0.0124507	0.103539	0.324802	-0.106184	-0.0422468	-0.0724986	0.182255	0.0402393	0.0186789	-0.0798252	-0.0298984	-0.0468049	0.0103197	0.142148	0.0412703	-0.135123	-0.0221484	-0.187602	-0.057951	0.233828	-0.178356	-0.0360155
1438_at	-0.645668	-0.0508037	-0.691759	0.581495	0.392559	-1.16633	-0.202885	2.2855	0.699626	2.05327	0.288553	-1.10235	0.348489	-0.883786	-1.04227	0.245971	0.910559	-0.41828	1.06355	-1.09135	-0.183099	0.188849	0.516633	0.933874	-1.44849	-0.364937	0.651591	-1.32929	-0.353188	-1.49952	-0.856754	2.09742	0.0728126
1487_at	0.226161	0.0825491	-0.463891	0.406336	0.368906	-0.703928	0.603808	0.771392	-0.158092	0.42862	0.0361991	-0.945783	0.484145	-0.284046	-0.0299187	-0.403959	0.200694	-0.242608	0.148118	0.367877	0.223823	0.283153	-0.0604711	0.548913	-0.818463	0.146785	-0.290593	-0.920083	0.440682	-0.120347	-0.672883	0.40296	-0.056046
1494_f_at	-0.0896411	0.145893	0.159334	0.216142	-0.147973	0.198507	0.0410132	-0.0813403	-0.0441303	0.0594654	0.180087	0.461544	-0.142194	0.0782371	-0.19122	0.234074	0.082983	0.0976143	-0.128099	-0.159058	-0.167419	0.0274272	0.14043	0.152889	-0.0273433	-0.0748582	-0.151038	-0.047996	-0.286233	-0.0600533	-0.16978	-0.215352	-0.0919266
1552256_a_at	-1.02995	0.569901	0.142026	-1.09776	0.280331	-0.594108	0.414195	0.431798	0.0634103	0.755238	0.555383	-1.06864	0.498065	-0.406411	-0.368094	0.406355	0.400022	-0.693482	0.291873	0.0556326	0.591487	0.304766	-0.119112	-0.157954	-0.958943	0.472266	-0.225228	-0.933362	0.557737	-0.294182	-1.19881	1.03942	1.31617
1552257_a_at	-0.447647	0.00563908	-0.25051	-0.0489206	0.55564	-0.504872	0.851773	0.904061	-0.284054	0.311302	0.998788	-0.99046	0.626355	-0.15116	0.00236702	-0.431839	0.653035	-0.552098	0.275682	-0.0523634	0.20301	0.0320234	-0.0361319	0.431754	-0.926292	0.450177	-0.240529	-0.840002	-0.0116529	-0.805764	-0.800687	0.614238	0.459142
1552258_at	-0.104322	0.2105	-0.16748	0.198317	-0.136904	-0.152726	0.101585	0.0198834	-0.175244	0.186727	-0.263	0.633279	-0.0934277	-0.0122278	-0.199869	0.0356038	-0.0493848	-0.266951	0.0303555	-0.169285	0.00362277	-0.181892	-0.0392013	0.0945377	0.213697	0.0122745	0.0122745	0.107941	0.107458	0.113513	0.0910661	-0.0437298	-0.116987
1552261_at	-0.168578	0.237193	-0.0461042	-0.0726292	-0.324982	-0.236758	0.0712998	0.065238	0.202002	-0.0145743	0.273998	0.844198	-0.138794	-0.0718927	0.0161879	-0.224862	-0.280041	-0.27548	-0.0681226	-0.0330698	-0.252218	0.0692899	-0.206855	-0.0330698	0.502569	0.04989	-0.0938675	0.290645	-0.123183	-0.051219	0.226918	-0.083775	-0.0493405
1552263_at	-0.223484	-0.229701	0.244247	-0.763126	0.461687	0.409823	0.357784	0.917343	-0.688056	-0.404785	0.155363	1.54762	0.244967	-0.298788	-0.0305061	0.12183	-0.145369	0.376609	0.47461	-0.950551	-0.0726919	-1.04288	-0.547185	-0.497264	1.23932	0.729472	0.0227399	0.949153	-0.464767	-0.621654	0.699477	-1.07875	-0.892504
1552264_a_at	-0.136963	-0.29141	0.318048	-1.04545	0.0161514	-0.107971	0.237638	0.559576	-0.470184	-0.165637	-0.0843639	1.35094	-0.362932	0.0373135	-0.0867057	0.0143929	-0.0874758	0.0978622	0.642414	-1.09245	-0.112064	-0.848274	-0.00649118	-0.313966	1.22891	0.694016	0.0692754	0.992201	-0.0907621	-0.595844	0.62148	-0.503107	-0.478166
1552266_at	-0.548559	-0.318751	-0.39315	0.0836425	-0.335384	-0.445128	1.08735	-0.218482	0.57062	1.27243	0.138165	-0.544212	0.734855	-0.562361	-0.0478315	0.345337	-0.427421	-0.125941	-0.114121	0.120206	-0.318136	0.163362	1.83338	0.453609	-0.236588	0.0240827	-0.194448	-0.551601	-0.287815	-0.788431	-0.486178	0.0521278	0.065393
1552269_at	0.0828743	-0.0279129	-0.0130942	0.0714765	-0.0244198	-0.154846	-0.154814	0.818308	-0.15088	-0.076793	0.0868709	-0.270604	-0.0539319	0.0824802	0.286503	-0.14179	0.154091	-0.218879	0.342641	0.0540094	-0.250934	0.0116944	0.146925	-0.0639823	-0.221694	-0.211232	-0.0244198	-0.0371947	0.0178616	-0.0580521	-0.182923	0.0183182	0.16435
1552271_at	-0.239126	-0.130831	0.0147953	-0.341855	0.249947	0.0147953	0.0271988	0.0471897	-0.357242	-0.216714	0.346132	0.637606	-0.060936	0.241652	-0.341734	0.0994616	0.45863	-0.341524	0.110452	0.131637	-0.0598974	-0.331637	-0.0823274	0.0392389	0.0986052	0.0147953	-0.0707159	-0.502583	-0.0160971	0.0102935	0.29183	0.246058	0.0128698
1552272_a_at	-0.233358	0.00967932	0.203438	0.017148	0.19787	-0.0294566	-0.351957	0.0912523	-0.16507	0.0338697	0.286178	0.00534582	0.267277	0.688175	-0.269507	0.0540595	-0.235942	-0.204275	-0.233358	0.0588002	-0.086072	-0.11323	-0.146687	0.156976	-0.142337	-0.00767326	-0.183233	-0.00618744	0.295689	-0.126991	-0.327754	0.196636	0.300686
1552274_at	-0.102445	-0.32432	0.0960889	-0.934266	0.0499067	0.666784	0.0916343	-0.175829	-0.641502	0.208922	-0.880306	1.5548	-0.109923	-0.54785	-0.331651	-0.00678778	-0.0592141	-0.0563774	-0.36071	-0.508108	-0.417535	-0.169842	-0.620857	-0.330276	2.03094	0.125782	0.311387	1.6683	-0.559933	0.199889	0.638246	-0.24938	-0.25558
1552275_s_at	-0.194738	-0.328146	-0.651656	-1.19551	0.119598	0.160027	-0.338171	-0.0920787	-0.728547	0.305017	-0.956073	1.8443	-0.230315	-0.353847	-0.283688	-0.0652866	-0.215431	0.0899277	0.228399	-0.106191	-0.73639	-0.103962	-0.481674	-0.487863	2.5424	0.216981	0.61397	1.58559	-0.459013	-0.214953	0.527069	0.235931	-0.245701
1552276_a_at	0.1807	0.0110431	0.0539627	0.287658	-0.143579	0.266528	-0.207133	-0.23506	-0.120465	-0.085104	0.142726	0.142563	0.0110431	0.0936656	-0.24042	-0.0705156	-0.15748	0.0640039	0.122707	-0.352019	-0.158362	0.308906	0.257778	-0.144564	0.185259	0.0110431	-0.263993	-0.0287838	-0.0248332	0.14046	0.0158167	0.13609	-0.199644
1552277_a_at	0.0423274	0.325337	-0.550889	-0.45538	-0.157186	0.737895	-0.560244	-0.559501	-0.298109	0.374878	-0.492753	1.72072	-0.0261221	0.860808	-0.21513	0.509608	-0.274962	0.927417	0.812989	-0.337446	0.0357022	-0.631562	-0.53293	-0.64539	1.06883	-0.0995598	-0.287406	0.785855	-0.436331	-1.00924	0.26088	-0.566674	-0.326423
1552278_a_at	-0.0246563	0.397849	-0.112238	0.148262	0.198437	0.065711	0.0531378	-0.0246563	-0.0301852	0.216815	-0.41424	0.00740528	-0.104102	0.249288	0.354116	-0.098877	0.265479	-0.251256	-0.417788	-0.486014	0.164519	-0.287378	0.197135	-0.0246563	0.773517	-0.0246563	-0.611873	-0.229047	0.309671	-0.307537	-0.415189	0.151833	0.311189
1552279_a_at	0.237488	0.26501	-0.45813	0.132232	-0.0580788	0.211066	-0.2033	-0.502706	-0.108783	-0.184472	-0.227836	0.379601	-0.0580788	0.387887	0.262162	-0.550039	0.193732	-0.108783	-0.244804	-0.298175	-0.0270596	-0.00207138	0.093646	0.576169	0.576287	-0.159451	-0.395758	0.303914	-0.12659	-0.0580788	-0.206311	-0.0580788	0.417399
1552280_at	-0.031424	-0.0103872	-0.154034	0.0656679	-0.219702	0.686348	0.0606067	-0.133553	-0.330277	0.00867343	-0.206836	0.400919	-0.109385	-0.0749121	-0.108458	0.157201	-0.45045	0.0199857	-0.145735	-0.334449	-0.0752749	0.211831	-0.0254874	-0.179831	0.038079	-0.0189145	0.729711	-0.0281365	-0.110149	0.147878	0.258558	0.00287127	-0.0409293
1552281_at	-0.825547	1.27671	-0.0471044	0.326762	0.657096	-0.7366	0.337539	0.845516	0.0626068	0.535531	0.298302	-0.875531	0.290093	-0.930623	0.955647	-0.119652	-0.17318	-0.526277	-1.67942	0.111337	0.168363	0.678262	0.130625	0.723324	-1.15252	0.0672817	-0.318471	-0.887458	0.505523	0.0826025	-0.857789	0.781297	0.295769
1552283_s_at	-0.436043	0.0378697	0.80336	-0.330184	0.16655	-0.166142	-1.12795	-0.0981152	-0.445684	0.248232	0.28342	-0.529225	0.199543	-0.484556	-0.405133	-0.408683	-0.23829	-0.696811	0.931024	-0.58736	0.0772202	0.614861	-0.0943363	0.745853	-0.995118	-1.04125	0.428625	-0.821618	0.278184	0.399453	-0.557268	2.59609	1.65348
1552286_at	0.0184202	0.173566	-1.13404	0.221469	-0.427286	-0.10982	-0.0051198	0.14441	1.03791	1.05249	0.297196	-0.175642	0.281657	-0.61829	0.00566053	-0.169203	0.143792	-0.10982	1.21467	-0.132093	0.180026	-0.584658	-0.0148821	0.114302	0.0525136	-0.265917	0.110668	-0.0170131	-0.376916	-0.219711	-0.540503	-0.206478	0.0586329
1552287_s_at	-0.55658	0.0146956	0.0359354	-0.90434	-0.53497	-0.70369	-0.227262	0.330093	0.57512	0.0654373	0.471194	-0.419211	-0.130962	0.0157604	0.0597787	-0.459599	0.27627	-0.213535	0.0157604	0.277557	-0.0946255	0.111214	0.05862	-0.333962	-0.640844	0.636608	0.624639	-1.1571	0.682921	0.222463	-0.0283208	1.01174	0.919182
1552288_at	-0.134807	-0.048121	-0.0401015	0.0771794	-0.0959258	0.683864	-0.210145	0.325608	0.0307596	-0.169363	-0.238962	-0.114546	-0.130798	0.0823526	-0.0812917	0.0940909	0.155717	-0.169363	-0.019645	0.0881231	-0.0356557	0.102071	-0.019645	-0.140908	0.0311115	0.0452058	-0.191759	0.0378878	-0.019645	-0.0784159	0.0141754	-0.0292397	0.200192
1552289_a_at	0.0314558	0.0472424	0.100529	0.111276	-0.247481	1.19164	-0.126658	-0.368257	-0.246628	0.25887	0.214832	0.348892	0.0150185	-0.272531	-0.1354	-0.136191	-0.102877	-0.00288534	0.150655	-0.0193362	-0.329036	-0.0698953	-0.18849	-0.193121	0.102569	-0.217901	-0.0925345	0.295013	0.08025	-0.0752878	-0.0193362	-0.276115	0.171715
1552291_at	-0.0734234	-0.110582	-0.157491	0.264445	0.213521	-0.743082	0.918016	-0.203618	0.295208	0.22998	-0.134336	-1.17777	0.292746	-0.95765	0.296641	-0.511151	0.318203	0.0582204	-0.0926209	-0.158751	0.0345201	0.143508	0.080153	-0.452819	-0.436757	0.488654	0.682702	-0.0928688	0.182117	-0.339094	-0.256535	0.599844	0.800069
1552293_at	-0.077698	-0.0161397	-0.0161397	0.202239	0.0500646	0.461092	-0.227838	0.496438	-0.527344	0.138373	-0.0161397	0.388282	0.556826	-0.124853	-0.300091	-0.0650356	0.251405	-0.144611	-0.12282	-0.162706	-0.244105	0.0234675	-0.0161397	-0.132998	0.148874	-0.0336823	-0.077698	-0.131043	-0.0203896	-0.00870681	-0.0480838	-0.0339241	-0.168863
1552295_a_at	0.192208	0.0627742	-0.122068	-0.0501571	-0.11993	0.0832009	-0.00964785	0.0603657	-0.128252	-0.14797	0.215456	0.0751905	0.0640717	0.565048	-0.130302	0.267868	-0.400744	-0.0167117	0.556727	-0.139792	-0.226031	-0.115551	-0.171756	-0.151675	0.446658	-0.147979	-0.337243	0.429502	-0.0966721	-0.292979	0.14526	-0.358045	-0.000841
1552296_at	-0.251654	0.753805	-0.148455	-0.297439	-0.562804	0.720546	-0.21789	-0.44964	0.561017	-0.732003	0.31686	1.37225	-0.125747	-0.495576	-0.128592	0.0957017	-0.125747	-0.205465	-0.134885	-0.171516	0.154074	0.469599	0.225514	-0.0416577	-0.341707	0.144825	-0.221733	-0.32176	-0.231884	-0.337117	1.13243	-0.501745	0.0983946
1552299_at	-0.135581	-0.761656	-0.171758	0.136014	-0.0876114	-0.608303	-0.0484688	0.655796	0.6654	0.208396	-0.35472	-0.381908	-0.0230575	-0.88294	0.330505	-0.137925	0.453597	0.211258	-0.377548	0.522487	-0.249625	1.09526	-0.283755	0.16585	-0.162901	1.10632	0.32058	-0.907728	0.655857	0.45886	-0.856696	-0.224806	-0.329176
1552301_a_at	-0.0114126	-0.0276835	-0.0118248	0.360544	-0.0429621	0.305697	-0.0276835	-0.216776	-0.116572	-0.0640144	-0.0780282	0.108453	-0.0162084	0.134767	0.0625634	0.140185	0.0810161	0.0139511	0.0854442	-0.575714	0.0476608	0.168206	-0.427369	-0.0771303	0.276184	-0.0418534	-0.0276835	0.225273	-0.0276835	-0.170459	-0.000451	-0.0397203	-0.00871658
1552302_at	0.435857	0.109829	0.272243	-0.438761	0.958801	0.554758	-0.0319347	-0.750169	-0.380113	-0.771733	-0.0642846	0.311993	-0.596002	0.00173926	0.0367715	-0.0677764	0.5444	-0.0642846	-0.67528	-0.885756	-0.0642846	-0.20487	0.419206	0.0973139	1.4769	-0.926635	-0.286083	0.619334	-0.455204	0.32589	1.70586	-0.474239	-0.733491
1552303_a_at	-0.0323415	-0.0680819	-0.0251856	-0.376986	0.352784	0.333507	-0.133505	-0.295304	-0.174714	-0.599224	-0.177472	0.914066	-0.307767	0.672242	-0.0372419	0.403871	0.20033	0.0926247	-0.19362	-0.350152	0.299704	-0.301033	-0.0609994	0.43447	0.505172	-0.516401	-0.337063	0.408669	-0.368083	-0.0947447	0.80849	-0.428798	-0.547186
1552304_at	-0.125583	0.217971	0.0652659	-0.279501	-0.326653	-0.830387	0.233062	0.852162	0.0467978	0.773578	-0.147813	-1.32799	0.508162	0.635404	0.483176	-0.245422	0.451586	-0.388186	0.167899	0.0467978	1.11828	0.203979	-0.151038	-0.491962	-0.621572	0.087193	0.251474	-0.637912	0.179188	-0.938679	-0.86812	0.170769	0.888058
1552306_at	-0.593676	0.403957	-0.396782	-0.318183	0.24083	-0.573761	0.48953	0.584164	-0.455838	0.156793	-0.3069	-1.23534	0.585772	1.2286	0.735366	-0.0616536	0.0757184	-0.673657	0.811413	0.802134	0.891561	-0.428396	0.0345254	-1.00079	-0.860319	-0.0113244	0.714029	-0.559737	0.0364175	-1.27767	-0.367839	0.335007	0.996065
1552307_a_at	0.314486	-0.296608	-0.438666	-0.949662	-0.460381	0.279366	-0.216387	0.0433273	-0.428778	-0.777765	-0.0944128	0.487417	-0.204032	1.35278	-0.392332	0.483759	-0.441772	0.315223	0.760932	0.309723	-0.0944691	-0.522694	0.429887	0.931203	0.832784	-0.225471	0.36412	0.5778	-0.384633	-0.494466	0.262897	-1.21403	-0.109159
1552309_a_at	1.69451	1.14419	-0.227045	0.538585	0.392163	0.790433	-1.11751	-0.35673	-0.44769	-1.83936	-0.909162	-0.302669	1.15041	-0.403069	0.540366	1.41244	-0.933021	0.819934	-0.96017	0.508071	-0.276584	0.241952	-0.809779	-0.849046	2.29445	0.00884628	-0.667915	0.750196	-0.880277	-0.192086	1.44993	-1.47344	-1.09091
1552310_at	0.307247	0.0444102	0.0194263	-0.453833	0.0300374	-0.124002	0.190439	0.7949	-0.00615263	0.789849	-0.331126	-1.13723	-0.230843	-0.0691867	0.412996	0.0014019	0.366093	-0.169506	0.386511	-0.221895	-0.0581512	-0.353851	0.512958	0.414494	-0.615805	-0.576443	-0.146839	-1.06948	0.428259	0.158548	-0.157749	0.296724	0.567805
1552311_a_at	0.193132	0.0720196	0.164273	0.355248	-0.0681458	0.0450511	-0.0493603	0.0393205	-0.102079	-0.346948	-0.0360656	0.418705	0.0288787	0.0740585	-0.23776	-0.0360656	0.0526137	-0.0802622	-0.257061	-0.148852	-0.078393	-0.0798817	0.057694	0.0327868	0.229494	0.0337334	-0.403655	0.280891	-0.0877442	0.00710297	0.145207	-0.231286	0.0133452
1552312_a_at	0.106149	-0.0684037	-0.740055	-0.536458	0.163474	-0.674586	0.690109	0.595533	-0.109543	0.757103	0.057951	-0.400283	-0.564256	0.524186	0.609163	-0.215138	0.159957	0.0517335	0.588038	-0.37686	0.0265474	-0.0585675	-0.158722	-0.472381	0.315312	0.196595	0.297356	-0.433051	-0.157778	-0.206816	-0.119153	0.221889	-0.0690432
1552314_a_at	-0.103199	-0.192894	-0.0219462	-0.282314	-0.144159	-0.0219462	-0.0311835	0.381407	-0.22692	-0.0219462	-0.0472591	1.15212	-0.128708	0.350305	-0.135187	-0.119681	-0.14464	-0.3135	0.354672	-0.0219462	-0.0760202	-0.20719	-0.2051	-0.399194	-0.0483866	0.0752573	-0.146604	0.299431	0.223278	-0.0968237	0.192669	-0.315561	0.423172
1552315_at	0.972268	-0.0160151	0.121277	0.265539	0.456357	0.280447	0.0198975	-0.518164	-0.165955	-0.15891	-0.137241	0.0131245	-0.177602	-0.462535	-0.0782652	0.275554	0.137053	0.0121322	-0.73995	-0.13096	-0.0343041	-0.288262	0.0807076	-0.336317	0.950229	-0.314161	0.456357	0.363032	-0.760933	0.433697	0.702321	-0.822625	-0.397812
1552316_a_at	1.57264	-0.304737	0.0427384	0.174807	0.848675	0.784617	0.404286	-1.36691	-0.610931	-0.611071	-0.218141	0.199172	0.0531302	-1.55775	0.408457	0.486551	0.134398	0.46685	-0.530238	-0.26983	-0.474394	-0.385566	0.128765	-0.584887	1.64807	-0.641479	0.443389	0.86813	-0.53711	0.644375	1.24487	-1.10136	-1.35949
1552318_at	1.34126	-0.149086	0.0472822	-0.294871	0.141287	0.839424	0.0675125	-0.837845	-0.673627	-0.494878	-0.31418	-0.153555	-0.609811	-0.710092	0.138984	0.100136	0.206091	-0.150791	-0.556673	-0.206516	-0.432393	-0.15208	0.220452	-0.316242	1.87955	-0.313458	0.304032	0.452185	-0.288907	0.50208	1.3815	-0.501319	-0.465449
1552319_a_at	-0.0477052	0.137373	0.378264	0.17094	0.474759	0.200345	0.122091	-0.198468	-0.207391	0.0456243	0.660311	-0.028861	-0.0477052	-0.270081	-0.148265	0.455872	-0.25198	-0.201632	-0.271322	-0.391583	-0.119336	0.0550342	-0.255309	0.285101	0.239071	-0.187566	-0.152061	-0.135343	0.0452371	-0.292609	0.0559626	0.185932	-0.304719
1552320_a_at	-0.0679662	0.109867	0.176431	0.0235162	-0.101754	-0.0147851	0.0765436	-0.0377796	-0.00523639	-0.149441	-0.107689	0.486858	0.0393691	-0.143086	-0.0166758	0.0720441	-0.189001	-0.08658	0.157074	0.0299425	-0.105754	0.0776284	0.060528	0.207978	0.00302684	-0.250272	-0.131047	-0.093335	-0.180548	0.235619	0.161555	-0.0263436	-0.210687
1552321_a_at	-0.0950387	-0.0240936	0.307309	-0.115009	0.117434	0.139917	0.297504	-0.0264003	-0.281222	-0.213332	0.015183	0.0722687	-0.291718	-0.00377178	-0.0239978	0.0738409	0.000627	0.239441	-0.219695	-0.371393	-0.0446367	0.000627	0.278476	-0.0528591	-0.090142	0.180425	0.0423987	0.0663629	-0.071166	0.156586	0.0686142	-0.133165	0.000627
1552322_at	-0.118784	0.147442	-0.00627828	0.0711367	-0.38293	-0.171279	0.188068	0.164911	0.0172088	0.902533	-0.00346971	-0.126872	0.112352	-0.0739313	-0.00627828	-0.267554	-0.133222	0.0163085	-0.14224	-0.278415	-0.00627828	0.12121	-0.121375	-0.00854397	-0.111036	0.273942	-0.168987	-0.122621	0.0995173	0.244785	0.0324063	-0.177668	0.0359476
1552323_s_at	-0.130143	-0.304211	0.158155	-0.414411	-0.66044	0.0545723	0.0802977	-0.151874	0.911178	2.07395	0.0869679	-0.158117	0.426337	0.25434	0.196033	-0.555333	0.0110996	0.266469	-0.475472	-0.168864	-0.649138	0.190741	-0.208679	-0.492965	-0.293936	-0.105747	-0.190214	-0.789504	0.253975	0.875979	0.096987	-0.0560305	-0.132004
1552325_at	-0.129925	-0.15833	0.30125	0.361537	-0.140687	-0.0141897	0.0801425	-0.0141897	-0.0480931	0.120085	-0.108874	0.0923801	-0.0141897	0.0359075	0.148848	-0.00673986	-0.184126	0.289927	-0.243894	-0.158062	0.171474	-0.194388	0.0593839	0.0911858	-0.031612	0.0590228	-0.0974575	-0.115416	-0.0991786	-0.0919248	0.00962353	0.01402	0.0164911
1552326_a_at	0.047333	0.290559	-0.076395	-0.0837498	-0.160241	0.287885	0.210775	-0.373361	0.347657	-0.345032	-0.000595	0.00167966	0.0664139	-0.0268521	-0.11544	0.42387	-0.00711036	-0.0837498	0.328148	-0.134291	-0.274447	-0.0841394	-0.0167625	0.0178509	0.0748653	0.123462	0.0258822	-0.0828064	-0.000595	0.070744	-0.111938	-0.11285	-0.226769
1552327_at	-0.410444	-0.208108	-0.210289	0.307479	-0.078294	-0.419602	-0.249203	-0.316499	0.512579	0.241584	0.0142822	0.0351415	0.0118203	-0.338302	0.126452	-0.146959	0.0142822	-0.11421	-0.207727	0.509081	-0.0569091	-0.258087	0.146238	0.195595	-0.387925	-0.145557	-0.0204284	0.550947	0.347109	0.409478	0.237876	-0.150961	0.0595639
1552329_at	-0.713813	0.123216	0.231045	-0.482842	-1.28724	0.125871	1.05591	1.09328	0.188557	0.553274	0.223999	-0.137045	0.332283	0.243855	0.127883	-1.16275	-1.24422	-0.125714	-0.154617	0.316252	1.07521	-0.454207	-0.279239	-0.865528	-0.377073	0.0516958	0.323273	0.0475659	0.47586	0.383618	0.033092	0.393936	-0.115387
1552330_at	0.0622611	0.446032	-0.606783	-0.408616	-0.486064	0.16823	0.0248561	-0.555236	1.14916	0.474092	0.455441	-1.06004	-0.521834	-0.635906	-0.441949	0.0111408	-0.61822	-0.420488	-0.807973	0.21318	-1.05953	0.185542	0.525925	-0.320097	0.429446	0.781721	0.334396	-0.179743	0.522599	0.569211	-0.0910478	0.457189	1.40311
1552332_at	0.209301	0.138433	0.0899906	-0.25897	-0.0483079	-0.126031	0.0725899	0.542407	-0.223289	-0.00706816	0.198088	-0.0423827	0.119577	-0.00234652	-0.000104	-0.034225	0.729911	0.00548649	0.482436	-0.412363	-0.0189528	-0.0331807	-0.149381	0.425211	-0.0449948	0.175479	-0.275271	-0.0914135	-0.261889	-0.658729	-0.283654	0.0823078	-0.298641
1552334_at	0.765313	-0.162829	-0.164766	-0.753845	0.0377793	-0.831668	0.559505	0.263538	-0.825137	0.412717	0.665432	-0.979771	0.09096	-0.102657	0.201159	-0.0408602	1.13867	-0.268902	0.457158	-0.240699	0.411129	-0.110739	0.31768	1.1109	-0.535067	-0.0365095	0.0362539	-0.818356	-0.234056	-0.670073	-0.708619	0.61142	0.40494
1552335_at	-0.15788	0.019043	0.019043	0.019043	0.255459	0.183708	0.196712	0.0889149	-0.3403	-0.15193	0.0248661	0.63693	0.0597687	-0.320689	-0.0292339	0.186384	-0.123246	-0.0159731	0.147559	-0.13624	-0.548476	-0.313812	0.106794	-0.0750313	0.785139	-0.609259	-0.150916	0.458287	-0.0292077	-0.165581	0.0863104	-0.0413237	-0.0648761
1552337_s_at	0.0435486	-0.0800715	0.0886579	0.0976231	0.0427947	0.0538399	0.142315	-0.368113	0.0336182	0.369748	0.253713	0.0326936	0.0357485	-0.229152	0.0582275	0.0868537	-0.306528	0.267278	0.197504	-0.00441504	-0.00270891	0.139015	0.069761	0.585956	-0.175538	-0.17912	-0.0837698	-0.107579	-0.0364254	-0.147529	-0.254752	-0.376995	-0.246198
1552338_at	-0.230447	-0.00511289	0.00399351	0.205409	0.140901	0.439164	0.402707	-0.142672	-0.0310431	0.152463	-0.0401065	0.0835607	-0.0507805	0.0180848	-0.00511289	-0.0788543	0.0641193	-0.13926	-0.570508	0.0565336	0.500025	-0.0167589	0.139253	0.240396	-0.147703	0.121375	-0.00629449	-0.00511289	-0.313925	-0.586285	-0.337488	0.144582	-0.00511289
1552340_at	-0.17465	0.179905	0.265428	0.28991	-0.360056	0.142534	0.0788805	-0.0399585	-0.150953	-0.151076	-0.0606916	0.074939	0.0317736	-0.321217	-0.17938	0.206413	-0.0426209	0.108651	0.202189	-0.422458	0.0937729	0.0426717	0.0363417	0.576076	0.0254934	-0.0589156	-0.242908	0.294086	-0.0561323	-0.207643	-0.0832169	-0.0308254	-0.0663435
1552343_s_at	-0.0344994	0.205551	0.148178	-0.081656	-0.174471	0.358496	0.252135	-0.152151	-0.125439	-0.222267	-0.199188	0.00262737	-0.210181	-0.222647	-0.464266	-0.325702	-0.0824652	-0.0400531	-0.00293207	0.498414	0.0698197	-0.194531	-0.0237913	0.135472	0.150018	-0.0141025	-0.0299234	0.0658519	0.107858	0.155648	0.207922	0.199669	0.0426068
1552344_s_at	0.0364814	-0.139808	-0.771507	0.159309	0.148208	-0.280717	0.344979	0.324369	-0.593333	0.434918	-0.468593	-0.63656	-0.367331	0.02421	0.228874	-0.327959	-0.110845	-0.013135	0.613834	-0.288311	0.697557	-0.255771	0.765756	0.519322	0.458708	-0.360381	-0.065959	0.222494	-0.756476	0.286245	0.0548358	0.68412	-0.56751
1552347_at	0.440673	-0.0924926	-0.456354	-0.121976	-0.0702682	-0.338058	-0.261876	0.285118	0.0296793	-0.23658	-0.112537	-0.183217	0.310132	-0.00739288	0.258114	-0.130407	-0.416127	0.567837	-0.264678	0.47417	-0.311908	-0.232877	0.641125	0.354287	0.560019	-0.362997	-0.134548	-0.133916	0.308463	0.251482	-0.129931	-0.0111332	-0.471828
1552348_at	1.94159	1.26492	2.31233	0.0842423	1.82855	-1.3533	-1.35612	-1.52161	0.458924	-1.95038	3.23073	-0.776509	0.192785	-1.57044	-0.536073	-0.988476	-1.1098	-0.356876	-1.57184	3.15387	-0.630438	-0.257027	-0.437981	-0.648372	1.32524	0.0924726	-1.48188	1.95531	0.716569	-0.372056	0.766216	-1.57398	-0.830636
1552349_a_at	0.939599	0.0969467	1.43953	-0.164119	0.621888	-0.285026	-0.56967	-0.38904	-0.00569725	-0.255186	2.02277	-0.123724	-0.458524	-1.07166	-0.55799	-0.612822	-0.394414	-0.536151	-0.187372	1.97319	-0.297119	-0.144844	-0.187372	-0.333583	1.27728	-0.128624	-0.876266	0.448246	0.0151548	-0.173219	0.0702114	-0.671179	-0.481219
1552354_at	-0.0472467	0.315718	0.103787	0.278245	-0.431102	-0.117399	-0.316345	-0.201456	-0.0039432	-0.329857	0.102513	0.341067	-0.0596068	-0.15128	-0.0039432	-0.0646784	-0.278866	-0.0514944	0.0189743	0.253573	0.331203	0.384277	-0.00669766	0.346986	0.177934	-0.13951	0.0946252	-0.0874314	-0.0039432	-0.263413	-0.632787	0.0168684	0.42523
1552355_s_at	-0.294579	0.309972	-0.046869	-0.124789	-0.153355	-0.0997171	0.185952	0.151527	-0.228051	-0.153694	0.076174	0.387653	0.00803232	0.107097	-0.12798	0.140714	-0.130202	-0.226478	-0.0316892	-0.167714	0.0359576	-0.0826213	-0.0657814	0.0642416	-0.0316892	-0.197209	0.294444	0.0850506	-0.0316892	0.108189	-0.0316892	0.281986	-0.0112064
1552359_at	-0.300018	-0.155155	-0.0956352	0.368566	-0.113547	-0.329618	0.164469	0.37433	-0.438523	0.597246	0.0398333	-0.314256	0.0347807	-0.22635	-0.169097	-0.193307	0.07354	-0.159155	-0.189536	0.65416	0.179386	0.148996	0.122739	-0.0779462	-0.436502	0.0101447	0.0492394	-0.104453	0.0848482	-0.268572	-0.21912	0.329577	0.558937
1552360_a_at	0.0122852	-0.0573783	-0.387392	0.380252	-0.463695	-0.332988	0.0566554	-0.145712	0.3276	0.398701	-0.0781355	-0.569862	0.219454	0.0475168	0.736333	0.00691891	-0.00507688	-0.121424	0.445744	-0.130874	-0.189436	0.256594	0.164041	0.0874729	-0.179179	0.784849	-0.0410366	-0.48018	0.314309	-0.136256	-0.0945864	-0.73617	-0.0893354
1552362_a_at	0.116968	-0.180923	-0.647388	0.224803	-0.0981646	-0.914547	0.481058	0.912152	1.05063	-0.586194	0.706196	-0.479659	-0.394911	0.0273638	0.716556	-0.612894	0.300806	-0.516469	0.743783	-0.00731659	0.402307	0.360968	0.233037	-0.0154386	-0.493668	0.156382	-0.0739574	0.127258	-0.0926428	-0.0317488	-0.849942	0.0702333	-0.634643
1552364_s_at	0.128981	1.03112	0.207416	-0.118224	0.0142465	-0.0207615	0.318043	-0.294165	0.130876	0.65914	0.186038	0.107091	-0.609923	0.0329003	-0.513975	0.137087	-0.232325	-0.876747	1.13457	0.60375	-0.118726	-0.578436	-0.14143	-0.162294	-0.476902	-0.101133	0.187113	-0.527002	-0.454968	-0.347186	-0.263924	0.104628	0.85512
1552365_at	0.246401	-0.0284853	-0.263334	0.55804	0.0805855	-1.20185	-0.583586	1.15525	0.269592	-1.39501	2.02579	0.0951171	1.00845	1.53592	2.36191	-0.631876	2.39597	-1.95938	-0.183173	-1.51826	-1.45165	2.39525	-0.545599	-1.66592	-2.27932	1.05918	1.72986	-2.13224	-1.0323	1.08732	0.281037	0.6309	-2.0446
1552367_a_at	-0.0632854	-0.537431	-0.120737	0.565243	-0.270593	-1.44576	-0.322071	1.14762	0.268435	-0.89619	1.7891	-0.489989	-0.282661	1.44359	1.94532	-0.278248	2.265	-1.2732	-0.353032	-1.57759	-1.78003	2.32388	-0.54473	-1.42068	-1.25383	1.62915	1.52103	-0.921876	-0.89368	0.971159	0.0208497	0.605202	-1.77
1552368_at	-0.133688	0.0396709	0.0640512	0.00624371	-0.0184426	-0.282369	0.0751543	0.156693	0.233268	-0.0643101	-0.0652633	0.0109499	0.00624371	-0.184538	0.00856614	0.080338	0.118038	-0.142665	0.264057	-0.0810578	-0.0392175	0.0516734	0.226215	-0.267245	0.388486	0.0653679	0.0627894	-0.0177042	-0.27967	-0.364828	-0.0356586	0.130344	-0.0114911
1552370_at	-0.359294	-1.62519	0.214478	0.430411	0.00636959	-0.950082	-0.512044	0.874992	0.085546	0.703256	-0.224027	-0.354014	-0.624098	-0.0945764	0.960808	0.175014	0.459865	0.022656	0.442179	0.085546	-0.0533576	1.01873	0.38425	0.546226	-1.34049	0.60366	0.0802889	-0.950561	0.158656	-0.142208	0.525531	0.475291	-1.02381
1552372_at	-0.1272	-0.0076375	0.00950313	-0.164088	-0.196728	0.0198418	0.0469341	0.124477	-0.041141	0.124446	-0.164603	0.18625	0.0402647	-0.148319	-0.230149	-0.0076375	-0.0762761	0.128002	-0.15174	0.154043	-0.127303	0.0878127	-0.104512	-0.164347	-0.0076375	0.150995	0.14587	-0.109621	0.610844	-0.00752127	-0.0682268	0.0830357	-0.0076375
1552373_s_at	0.0147343	-0.239457	0.0794659	0.106198	-0.111862	-0.212829	-0.336528	0.185785	0.245905	-0.0168947	-0.316755	0.496606	-0.0940646	-0.0315046	0.278833	-0.111421	0.168382	0.0203304	-0.0646286	-0.00762153	-0.178332	0.128665	0.0147343	0.123914	-0.121466	0.0376875	-0.16349	-0.136703	0.193641	0.0147343	-0.0323384	0.214772	-0.148489
1552375_at	0.0404973	0.0159292	-0.131006	0.0218701	-0.148165	-0.093349	-0.568459	-0.412193	0.332917	-0.339882	-0.0153348	0.63177	0.257226	-0.0607543	-0.132138	0.090307	-0.378938	0.363145	-0.282161	0.152579	0.0311484	-0.11389	0.286645	0.0618091	0.678324	-0.335117	-0.0240436	0.0737355	-0.249836	-0.332862	0.440268	-0.07478	0.214732
1552377_s_at	0.224099	0.114942	0.0528522	0.225796	-0.354074	0.0237293	0.101083	-0.0150065	-0.114557	0.0012722	-0.237593	0.255167	0.122951	0.143145	-0.161021	0.389915	-0.2505	-0.13546	-0.137166	0.00426722	0.339695	0.00426722	0.206165	0.0430903	0.151402	-0.131806	-0.0554738	-0.0124359	0.114942	0.0792227	-0.552371	-0.251891	-0.188656
1552378_s_at	-0.587931	0.518122	0.0186009	-0.563787	-0.354798	-0.666352	-0.280565	-0.0233054	-0.695889	0.254023	0.768391	-1.14934	-0.735425	1.17605	-0.124124	-0.995937	-0.00382328	-0.949105	1.44419	0.0751066	-0.816242	0.109455	0.219778	0.653811	0.436706	0.419275	0.555173	-0.716268	0.798782	-0.104063	-0.636938	0.975521	0.98088
1552379_at	-0.0867684	-0.00198901	0.00260127	0.0739534	-0.0529925	-0.202732	0.043713	0.00673056	0.0917385	0.027077	-0.0227767	0.182476	0.075598	0.184671	0.0948827	0.132229	-0.100398	0.043713	0.109191	0.0588486	0.0126199	-0.0435598	0.0638516	0.136519	-0.220611	0.0803039	-0.163108	-0.211666	-0.19705	-0.0879537	0.0917385	-0.118879	-0.00198901
1552381_at	-0.184022	-0.323485	0.0597465	0.172256	-0.262796	0.436657	-0.0142353	-0.131639	0.0224543	0.239506	-0.115149	0.312121	-0.0874498	-0.0142353	-0.0604489	-0.102698	-0.0893972	-0.0142353	0.220544	-0.141204	-0.0499775	-0.166387	-0.129332	-0.0142353	0.767079	-0.0580652	0.0580266	0.150799	-0.200396	-0.41469	0.261719	-0.153563	0.0267296
1552383_at	0.069509	-0.250558	0.124455	0.0893636	0.0657015	0.0659952	-0.11685	-0.107886	-0.126069	-0.305523	-0.197278	0.9487	-0.168215	-0.282872	0.0364537	0.160996	0.295388	-0.299371	-0.168385	0.0421562	-0.172431	-0.0407457	-0.140277	0.317388	0.152264	-0.239969	-0.114338	0.161628	0.289968	0.120662	-0.0741763	0.0214076	-0.157108
1552384_a_at	-0.22041	-0.19374	0.00620723	-0.00744414	-0.286293	-0.00341225	0.0214183	-0.0357435	-0.152725	0.0639563	0.146531	0.437905	-0.19057	0.223933	-0.268143	-0.194314	-0.0279212	-0.193067	0.454897	-0.174858	-0.187177	0.213203	-0.0279212	-0.0625842	-0.0279212	-0.0746002	0.310727	0.355505	-0.222347	-0.0642202	0.167671	0.0486777	0.164782
1552386_at	2.69195	-0.227767	0.736191	0.537266	2.74497	0.245554	-0.860676	-1.05563	-1.12609	-0.577011	-0.64731	0.0221717	0.218997	-1.38483	1.02245	0.35892	-0.328905	0.491809	-0.543455	-1.07173	0.539922	-0.103074	-0.29198	-0.315834	1.70993	-1.10854	-0.166029	-0.395567	-0.623808	0.926227	1.20628	-1.38167	-1.24273
1552388_at	0.419472	0.167652	0.318942	0.346302	-0.0944152	-0.681917	0.333819	-0.160318	0.00868368	-0.21132	0.0690823	0.00244474	-0.417123	0.0473366	0.0915222	-0.235423	-0.0560517	-0.323944	-0.306979	-0.164792	-0.323944	0.386625	0.221179	0.36155	-0.615549	0.567235	-0.227743	0.227251	0.00868368	0.223881	0.138901	-0.104807	-0.0162334
1552389_at	-0.28304	-0.0852084	0.375627	-0.185191	-0.208074	-0.141683	-0.0485787	0.354713	-0.235586	-0.539823	-0.0935776	0.00763154	-0.117196	1.23844	1.267	-0.0778329	-0.314416	-0.402533	-0.0706491	-0.290572	-0.583855	0.282398	0.199857	0.793487	-0.310063	-0.317706	-0.303666	-0.227052	0.69196	-0.234088	-0.233568	0.0518355	0.0410142
1552390_a_at	-0.186824	-0.281572	0.370566	-0.105309	-0.552732	-0.554527	-0.583509	-0.0900278	-0.126771	-0.374001	0.295672	-0.348918	-0.38363	2.29665	0.978714	0.377505	-0.366134	-0.692917	-0.471805	-0.131628	-0.319091	0.833467	0.577154	0.695647	-0.565285	-0.193425	-0.310957	-0.629868	0.974184	-0.384868	-0.10052	0.142679	0.212063
1552391_at	-0.0898197	0.148802	0.159116	0.532453	-0.0673752	0.0233171	-0.22547	0.127212	0.0534327	-0.0714352	0.325526	0.0207582	-0.0735326	-0.295605	-0.288357	-0.183243	-0.0713012	-0.236603	0.190017	-0.318086	-0.0554371	0.209255	-0.306888	0.197334	0.376131	-0.0369883	-0.186657	0.0468183	0.0410368	0.219566	-0.101238	-0.0416884	-0.0210359
1552393_at	0.254147	-0.0145311	0.172136	0.125681	0.0391204	0.142995	-0.259815	0.0234027	0.0308223	-0.0123715	-0.19113	0.283197	0.0158539	-0.0136533	0.0510767	0.249493	-0.081167	0.187652	0.123819	-0.0201128	0.0460699	-0.09534	-0.101169	0.0158539	0.189247	-0.456204	0.0875104	-0.0481417	-0.370574	-0.177913	0.280967	-0.285232	-0.191692
1552394_a_at	0.305438	-0.168089	-0.0491371	-0.147816	0.0167756	2.19405	-0.41165	-0.127227	0.139879	-0.127227	-0.458717	0.562035	0.423658	-0.249142	-0.319872	0.234744	0.0607989	0.0840213	0.119236	-0.0946024	0.0262921	-0.147816	-0.359841	-0.127227	-0.277742	-0.384722	-0.180079	-0.278708	-0.194984	-0.109082	0.336733	-0.102129	-0.187846
1552395_at	0.185807	0.123142	0.00655365	0.009902	-0.0931663	-0.0818129	0.0468941	-0.354405	-0.0393848	-0.167472	0.0612197	0.0155959	0.341546	-0.245129	-0.118573	0.181366	-0.10949	0.338894	-0.155099	-0.165389	-0.0389247	0.193017	0.359295	0.46839	-0.0100837	-0.0177259	-0.203347	0.0770054	-0.358981	0.108511	-0.0643101	-0.314165	0.020268
1552396_at	-0.0504925	-0.0958729	-0.0539927	-0.150928	0.0398157	0.129634	0.0065465	-0.127301	-0.0510859	0.211419	-0.00203967	0.240086	0.0159655	0.200103	-0.0742111	0.138616	0.0797763	-0.185246	-0.158015	-0.138376	-0.00166011	-0.21677	0.032769	-0.298416	0.414134	-0.0669336	0.108705	0.108964	-0.0386632	0.200939	-0.169212	-0.0197761	-0.0284851
1552398_a_at	0.24685	-0.323873	0.395867	-0.209782	1.12561	0.117992	-0.940872	-1.24453	-0.897946	-0.840692	-1.09849	2.59107	-0.895555	0.301484	-0.790795	2.74435	-0.775782	0.541723	0.950475	-0.524724	-0.307527	-0.228257	-0.86385	-1.02134	1.99046	-0.704245	-1.18888	2.69748	-0.788786	-0.416764	2.65581	-0.917017	-1.37948
1552399_a_at	-0.417296	-0.0671017	0.0424449	-0.213669	-0.194242	-0.0438306	-0.221752	0.134327	-0.146256	0.03248	0.0324805	0.643782	-0.319499	-0.0299218	0.106961	-0.116019	-0.157919	-0.146256	-0.266457	-0.397755	-0.17659	0.269151	0.583499	-0.0644536	-0.046308	0.105882	0.0864832	0.172147	0.243757	-0.0299218	-0.0299218	-0.0600774	0.691847
1552400_a_at	0.677282	-0.0230889	0.364943	-0.0897918	0.217396	-0.0533032	-0.266982	-0.0910885	-0.072305	-0.42196	-0.249834	-0.203071	0.350119	-0.0729878	-0.330589	0.135649	0.231165	0.446284	-0.478393	-0.0463243	-0.0772262	0.315397	0.0979385	-0.439159	0.273405	-0.152335	0.225116	-0.0957801	0.0228245	-0.120311	0.214658	-0.128193	-0.15946
1552401_a_at	-0.085273	-0.201647	0.0618205	0.0127306	-0.0645461	0.328308	-0.0977468	-0.0555928	-0.0292015	-0.290612	-0.155115	0.405073	0.080349	0.0467966	-0.132145	0.0719552	-0.0560718	-0.114413	0.0369256	-0.020977	-0.0923047	0.0878294	-0.242023	-0.22175	0.496254	0.0902243	-0.126062	0.624825	-0.0351624	0.0553884	-0.0507793	-0.0840278	-0.243037
1552402_at	-0.076654	-0.0956519	0.00798416	0.0812221	-0.204719	-0.0572724	-0.0450439	0.621332	0.00194144	-0.201966	-0.0572724	0.424002	-0.191477	-0.160196	0.141578	0.141884	0.324971	-0.0363145	-0.251356	-0.263804	-0.0614257	0.173183	-0.218101	0.585783	-0.132921	-0.201966	-0.0792541	-0.0261364	-0.0959253	-0.067595	-0.133046	0.23777	-0.0835476
1552405_at	0.267924	0.211697	-0.0320072	0.0391328	0.131273	-0.0613189	-0.0998867	0.31502	-0.384326	0.112258	-0.0158765	0.00202656	0.573534	-0.225636	-0.289854	-0.210839	-0.00686073	0.112443	-0.1756	-0.114273	-0.0779674	0.100544	-0.0389538	0.155918	0.0246062	-0.26315	0.0546973	0.214029	-0.00686073	-0.0319145	-0.477092	0.147307	0.05
1552408_at	0.105615	0.282453	-0.0707717	0.0184519	-0.342957	0.0445602	0.00590992	0.0216923	0.0617976	0.0108266	-0.195054	0.447685	-0.0155933	-0.0699072	-0.00460696	-0.0205913	0.155972	-0.119038	-0.0690968	0.00590992	-0.126379	-0.0893304	-0.157915	0.00590992	0.0375726	0.0615287	0.00172353	0.0387058	0.0669775	0.0432	-0.23807	0.00590992	0.0969062
1552409_a_at	0.150796	-0.0220232	0.253026	0.18308	0.311596	-0.351916	0.222458	-0.0553374	-0.0952702	-0.182869	-0.20297	0.498138	-0.11843	-0.0528641	-0.420826	0.0566578	-0.137737	-0.226337	0.238594	-0.0528641	-0.0866289	-0.0565572	0.184978	0.439231	-0.0246325	0.153939	-0.0858436	0.0431881	-0.21724	-0.0553374	-0.308057	0.107683	-0.0896106
1552410_at	0.0763175	-0.249724	-0.0400231	-0.313895	0.128072	0.179204	0.0140808	-0.150611	0.00926495	0.240951	0.0420258	0.14962	-0.259037	-0.0483217	0.0828085	-0.307003	-0.0640159	0.225301	-0.122171	-0.119677	-0.273516	-0.0954959	0.289018	0.0821033	0.171236	-0.0283709	0.11306	0.273951	-0.00946212	-0.0145316	-0.0810456	0.0722053	0.0276685
1552411_at	-0.374424	0.0277276	-0.5137	-0.304935	-0.478181	0.18385	0.153295	-0.245977	-0.213816	0.265225	0.19481	0.156744	-0.022903	0.117789	0.355124	-0.0526013	0.174117	0.0468307	-0.000315	-0.105541	0.131113	0.0277276	0.223493	-0.530012	0.0539079	-0.234519	0.0759997	0.418788	-0.0392466	0.0684204	-0.094564	0.432876	0.102911
1552412_a_at	-0.0520732	-0.078186	0.200903	0.173505	0.186572	-0.174026	-0.0189703	-0.251967	0.0291288	0.0336263	0.0646694	0.368739	-0.0243812	-0.0321898	0.0646694	0.0464261	-0.287042	0.231296	0.156609	0.0236871	0.282117	0.00659871	-0.179391	0.0443227	0.154401	-0.237718	-0.0287163	-0.262896	-0.00779939	-0.0567014	-0.336335	-0.0684364	0.0295675
1552414_at	-0.193758	0.251807	0.0512378	0.00377083	-0.29643	0.135641	0.209975	-0.0172408	-0.0493083	-0.00179529	-0.0586488	0.14084	-0.0943749	0.106447	-0.215231	0.249386	0.158387	0.0281768	-0.110498	0.0743794	-0.136161	-0.320389	0.221278	-0.109672	0.135741	0.0921721	-0.222385	0.290842	-0.10326	-0.0121179	-0.0827377	-0.00179529	-0.124272
1552415_a_at	-0.0460668	0.193249	0.0242643	-0.0171654	0.181606	-0.291094	0.0256815	0.187152	-0.247154	-0.0133314	0.413945	-0.146737	0.0955169	-0.169273	-0.0998003	0.309997	-0.238459	-0.210765	-0.107887	-0.0290592	0.195508	0.166019	-0.0290592	-0.105099	0.0408649	0.148113	0.000311	0.392195	-0.0349498	-0.0223336	-0.31198	-0.165635	-0.0885682
1552417_a_at	0.255366	-0.627387	-0.163954	-0.769341	0.198198	-0.13833	-0.0672622	0.670837	0.403353	0.4157	0.309297	-0.932059	-0.439521	-0.976277	-0.136951	-0.200377	-0.0917792	-0.47911	-0.320908	-0.248939	-0.125229	0.156339	0.191005	-0.444431	0.698639	0.695271	0.862277	0.113887	0.0999246	-0.505672	0.0741224	0.274745	1.24856
1552418_at	0.000968	0.144697	0.281329	0.348983	-0.0537295	0.00531483	-0.281169	0.0790534	0.138636	-0.167605	0.105324	0.103839	-0.318711	-0.451036	-0.331972	0.116229	0.294382	0.231324	0.113373	-0.320446	-0.162235	-0.0367703	0.342497	0.318095	0.00531483	-0.254155	-0.183048	-0.139987	0.230224	-0.0314999	0.00531483	-0.00421882	-0.128325
1552419_s_at	0.297564	0.0165935	-0.0754027	-0.102458	0.15427	-0.076838	0.0198503	0.0859377	-0.0400691	-0.178555	0.171428	0.0704122	0.0691285	-0.254547	-0.286208	-0.0792947	0.0348568	0.0696118	0.0399475	0.171428	-0.2089	0.378788	0.0209692	-0.00765729	0.0336137	0.00974655	-0.314493	0.355166	0.10626	-0.125789	-0.177852	-0.184967	0.00746918
1552421_a_at	-0.17768	0.010303	0.51124	-0.201309	-0.107732	-0.0237491	-0.124265	0.110894	0.0864296	-0.102846	0.0287461	-0.0237491	-0.0237491	0.101228	0.412391	-0.0882142	-0.163394	-0.113998	0.0378137	-0.172909	0.0886352	0.000908	0.115764	-0.0554521	-0.354575	-0.014142	0.0121803	0.110659	0.182175	-0.147468	0.250675	-0.111901	-0.0529151
1552422_at	0.4091	-0.268754	-0.107611	-0.318817	-0.0348296	0.287799	-0.0511074	-0.381738	-0.324152	-0.363422	-0.00864935	-0.449889	-0.0582206	0.567154	0.0337145	0.60797	-0.0486197	0.328768	0.0563841	0.523716	0.412178	0.0549109	-0.0343482	-0.445795	0.355431	-0.131701	-0.326529	0.605065	-0.188833	-0.360306	-0.284316	-0.201653	0.147085
1552423_at	0.121779	0.237971	0.155017	0.0369799	0.00715065	0.0417922	-0.00893664	-0.263089	0.00715065	-0.453155	-0.249182	0.637433	-0.255699	0.00715065	-0.163611	-0.0493591	-0.164212	0.0159004	0.0329916	0.0372303	0.122937	-0.111733	-0.0170653	0.0579703	-0.00732899	0.14594	-0.0690243	0.177927	0.0579155	-0.0990419	0.200053	0.00715065	-0.196986
1552424_at	0.125073	0.0867848	-0.0944743	-0.0731785	0.294093	0.116341	-0.0532849	0.463711	0.179948	0.169626	-0.0875888	-0.235231	-0.0877404	0.173987	-0.121191	0.0935135	0.16374	-0.0153942	-0.0416765	-0.171659	-0.271057	0.271148	0.0911753	-0.0404477	0.271148	-0.170387	-0.271059	-0.108222	-0.0462084	-0.150424	-0.0576725	-0.238897	-0.164507
1552425_a_at	-0.213668	0.224586	-0.150368	0.0467892	0.656894	-0.0231786	0.139469	-0.0208817	0.00893402	-0.255065	0.210289	-0.133176	-0.0305614	-0.128538	0.0109868	-0.121985	0.11754	0.134948	0.034905	-0.172663	-0.0366645	-0.0718746	-0.136566	0.197357	-0.0161757	0.281395	0.0404279	0.199277	-0.120945	-0.216949	-0.0813534	-0.0874424	-0.285722
1552426_a_at	0.189035	-0.0877075	-0.318794	-0.339163	0.0652561	-0.127207	0.24997	-0.00598621	0.0866957	0.472333	0.461185	-0.0239868	-0.430404	-0.60226	-0.00187492	0.0136175	-0.0471315	-0.0619888	0.300742	-0.176711	0.0536299	-0.0292816	0.350091	0.171188	0.234535	-0.493992	0.0609922	0.313089	-0.409204	-0.00375652	0.024065	0.135864	-0.0228558
1552427_at	-0.0137248	-0.02457	-0.387422	0.605754	-0.230964	-0.177462	-0.26196	-0.252829	0.781322	0.761462	0.316329	-1.23567	0.695225	-0.0928144	-0.127945	-0.405357	-0.132314	-0.391806	-0.0565786	0.0253139	0.209308	-0.22603	1.12385	0.366556	-1.01931	-0.256857	0.138097	-1.08069	0.344964	-0.145447	-0.95517	1.28298	0.823756
1552430_at	0.107373	-0.0638311	-0.0127082	0.0378287	-0.358353	-0.0127082	0.367492	-0.107169	0.130451	0.112209	-0.116669	-0.120845	-0.257826	0.0997536	0.188897	0.412557	-0.320606	-0.117816	0.123837	-0.0543541	-0.0958477	-0.163747	-0.10086	-0.268897	0.427519	-0.174328	-0.0226059	0.209784	0.0458245	-0.0366739	0.22195	-0.153185	0.0735543
1552432_at	-0.0485871	-0.250235	-0.0356662	0.0415077	-0.04071	-0.52504	0.334168	0.0490339	0.122605	0.220322	-0.12671	0.492323	-0.0529828	-0.238084	0.402425	-0.186216	0.66	-0.108531	-0.0749648	-0.322625	0.0496757	0.124013	-0.0953565	-0.0774057	-0.0356662	-0.421747	0.00014	0.565727	-0.221165	-0.248672	0.139407	-0.152535	0.0615506
1552436_a_at	0.148717	-0.169353	0.105705	-0.0612159	0.0652819	0.281364	-0.157112	0.166394	-0.129366	-0.270207	0.118454	0.362783	0.0293598	-0.198078	-0.0165381	0.0150685	-0.246154	0.0226173	-0.0546446	-0.157105	-0.0183158	0.21214	0.207545	-0.0439463	0.349708	-0.172775	-0.175803	0.288748	-0.0267138	0.0174389	-0.325929	-0.309721	0.141641
1552438_a_at	0.0826566	-0.0686128	0.0703707	-0.0394001	-0.24283	0.272957	-0.00443363	-0.00896692	0.130777	0.091835	-0.04006	0.149462	-0.09483	-0.333149	-0.159167	0.0611491	-0.170842	0.0722532	-0.0547125	-0.0257595	0.0459795	-0.0154114	-0.0154114	-0.189355	0.50523	-0.139467	-0.0132673	0.151816	0.019454	-0.040556	-0.114314	0.0602283	0.056375
1552439_s_at	0.114988	0.203166	0.153384	0.0333953	0.00790358	-0.0991209	0.135974	0.0545418	-0.194447	-0.251964	-0.0878174	0.299135	0.209273	-0.250201	-0.0686971	-0.120982	-0.0333269	0.279551	-0.10733	-0.11316	0.105003	-0.0708175	0.12981	0.169021	0.0194235	-0.308206	0.158152	-0.134097	0.003654	0.0664694	0.0787117	-0.188974	-0.192423
1552440_at	0.115261	0.000582	0.0655329	0.11637	-0.0254059	0.0311623	0.0827653	0.152994	0.238095	0.212301	-0.167143	0.417238	0.0857537	0.414409	-0.2202	-0.142721	0.0281782	0.121187	0.427788	-0.017446	-0.512113	-0.408401	-0.336041	0.0237789	-0.149259	0.0237789	-0.155815	-0.319175	-0.214807	0.0237789	-0.000537	-0.0666196	0.154735
1552445_a_at	-0.225146	-0.165339	-0.0120993	-0.235571	-0.052382	0.212854	0.1733	0.323111	-0.0348744	-0.0558386	0.100126	0.855977	-0.0856063	0.398635	-0.113925	0.0270255	0.0833931	-0.00784707	-0.0348744	-0.291825	-0.0434155	-0.0261548	-0.0412085	0.0436599	0.0386989	0.232691	-0.18687	0.0320399	-0.171504	-0.37836	-0.0576053	-0.113725	-0.187357
1552448_a_at	0.255439	0.0547223	0.100947	0.0553598	0.0351496	-0.159608	-0.178679	-0.161914	0.152114	0.00848341	0.181933	0.00848341	-0.167187	0.230524	0.00848341	-0.221157	0.390428	-0.0949001	0.0077703	-0.0810652	0.232679	-0.0949001	-0.0516062	-0.192748	0.323765	0.0180032	-0.214754	-0.149678	-0.232399	0.0890915	-0.147647	-0.023572	0.0184362
1552449_a_at	-0.0901482	-0.166606	0.137939	0.111916	-0.135173	-0.0265899	-0.135354	-0.0265899	-0.243428	-0.125809	0.128217	0.0941215	-0.178888	-0.356964	-0.0265899	0.134971	0.253081	0.106493	0.0191047	-0.0265899	-0.528154	-0.0265899	-0.0216129	0.535753	0.0191724	-0.0511508	-0.189325	0.328136	0.0429771	0.459941	0.0448201	-0.148826	0.087743
1552450_a_at	0.024435	-0.19354	-0.188568	0.0891533	-0.357303	0.0828095	0.0981913	-0.156271	-0.0115538	0.155031	0.112641	0.257925	-0.07728	-0.281551	0.240533	0.119392	0.318273	-0.151849	-0.0371361	0.000916	-0.244064	0.20433	0.054636	0.253544	0.000916	-0.054415	0.050025	0.0665216	0.103258	0.0603561	-0.356717	-0.0215282	-0.161108
1552452_at	-0.02721	-0.0292835	0.00509691	-0.343575	-0.365272	0.124388	-0.0982604	-0.110336	0.0436335	0.168019	-0.109003	0.955923	-0.143745	0.0951958	-0.100273	-0.0267992	-0.0755503	-0.0714588	0.0599971	-0.183498	0.0977218	-0.212465	0.105496	-0.232891	0.147141	0.414906	-0.0292835	0.422787	-0.219799	-0.0292835	0.0170643	-0.142637	-0.106724
1552453_a_at	-0.0404134	0.00852418	-0.352133	0.178231	0.0196428	0.13694	0.0170143	0.231498	-0.324764	0.139682	0.00852418	0.397748	0.00852418	0.0098393	0.00852418	-0.389406	0.19314	0.31664	-0.140031	-0.11125	-0.0159955	0.297289	-0.196421	-0.0505059	0.273782	-0.119396	-0.117357	-0.128176	-0.153234	-0.120627	-0.00707007	0.00852418	0.0127151
1552455_at	0.237105	-0.0541155	-0.316502	1.04204	0.318339	0.0743847	0.371644	-0.617665	0.0414965	-0.912519	0.0619144	-0.126496	1.6313	1.16673	-0.70024	-0.297021	0.981148	-0.962626	-1.00475	-0.0606613	0.580878	-0.272654	0.0168724	-0.0799437	1.38477	-0.34866	-0.25471	0.19497	-0.409074	0.567259	-0.528975	-0.726569	-0.997677
1552456_a_at	0.0761032	-0.195885	0.164232	0.224971	0.437882	0.0154927	0.208599	-0.0311115	-0.201054	0.104823	0.456275	-0.483098	0.0598886	-0.0311115	0.111524	-0.284657	0.552504	-0.0776098	-0.171262	-0.0311115	0.0451012	-0.292147	-0.233708	-0.30293	0.19583	-0.269353	-0.0311115	-0.0567379	0.276502	0.0493419	-0.188805	0.00345969	-0.100851
1552457_a_at	-0.00501227	0.000246	-0.0207951	0.333075	-0.0997422	-0.221073	-0.223512	0.833234	-0.21378	0.0465276	0.397707	-0.0120928	-0.0498812	-0.265464	-0.32544	-0.156757	-0.0869701	0.0203531	-0.311679	-0.0448287	0.175282	0.0252929	0.336238	-0.179521	0.533214	0.0414565	-0.0207951	-0.228667	-0.156243	-0.0338032	-0.116292	-0.141388	0.171106
1552458_at	-0.0232902	-0.029592	0.0805867	0.063236	-0.0521655	-0.128944	0.192876	-0.353307	0.241556	-0.0321672	0.00807333	-0.220385	0.144685	-0.103274	-0.213216	-0.0496926	-0.029592	0.0449429	-0.2005	-0.19047	0.25983	0.267191	0.0279443	0.360523	0.0584483	-0.0801344	0.00564766	-0.144526	0.0470972	-0.131945	-0.137079	0.192876	0.124766
1552459_a_at	-0.203484	-0.0514681	-0.30524	-0.0759177	0.10346	0.29932	-0.139108	-0.158492	0.0807028	-0.019418	-0.0625808	0.466797	0.312453	0.0818229	0.20387	-0.297641	0.00867915	0.0912952	0.130881	-0.114712	-0.336786	-0.221701	0.11021	0.0488729	-0.0225019	0.249687	-0.156528	-0.207183	0.33428	0.208169	-0.138329	-0.190547	-0.0288584
1552461_at	0.345961	0.044225	-0.17968	-0.0313418	-0.350949	-0.170034	-0.099571	-0.198954	-0.161686	-0.103581	-0.093271	0.112524	0.121232	-0.182736	-0.130438	0.290378	0.226587	-0.22636	0.0318182	-0.214733	0.222896	0.0896094	0.156766	0.261519	0.212911	0.0382087	-0.0710433	-0.108239	-0.0872166	-0.0732451	0.0204527	0.31991	-0.0119193
1552463_at	-0.119424	-0.150212	-0.0927615	-0.0476482	0.0221598	0.396637	-0.0261929	-0.175864	0.02284	0.318174	-0.0415905	0.40396	-0.0415905	-0.0290959	0.261325	-0.15353	0.0276024	-0.0414557	-0.0414557	-0.380486	-0.29483	-0.178465	-0.0852914	0.287574	0.282686	0.339495	-0.0415905	0.288685	-0.258274	-0.221195	-0.0667234	-0.0892243	-0.0742517
1552466_x_at	0.131408	-0.0943248	-0.079227	-0.0653571	-0.103583	0.231396	-0.0111445	-0.060349	0.0516193	-0.205995	-0.0111445	0.417596	0.0207834	0.22088	-0.045711	0.0643589	0.258489	-0.109456	-0.0653571	0.0239279	0.115511	-0.0211667	-0.0582248	-0.222865	-0.0060358	-0.209736	-0.0561569	-0.107169	-0.0436199	-0.0285127	-0.0129206	0.064877	0.0172062
1552467_at	0.151006	-0.0784259	0.108101	0.270259	-0.0705233	0.130574	0.0343022	0.0404964	0.0380893	-0.144192	0.0337749	0.625994	0.134185	-0.236565	-0.204897	0.11483	-0.184157	-0.177456	-0.0369492	-0.208751	-0.0127573	0.200108	0.218293	0.185083	-0.0436063	-0.217433	-0.203618	0.0665789	-0.00626612	-0.100923	0.00425053	-0.228657	-0.200728
1552468_a_at	-0.222683	-0.312633	0.0865533	0.245792	-0.188268	0.274987	-0.00845814	-0.0335908	-0.0840254	-0.0128376	0.0743866	0.0443201	-0.147867	-0.0153267	-0.0952795	0.0482707	-0.0575182	0.262492	-0.0216718	-0.0654295	0.062005	-0.186329	0.0581009	0.34842	-0.0279419	-0.0419118	-0.0279419	0.355098	-0.149182	-0.0681901	-0.145345	0.159471	-0.107481
1552470_a_at	-0.811899	-1.0209	0.196738	-0.415874	0.175435	-0.920739	0.234376	0.607469	-0.000167	0.222543	0.685715	-1.26182	-0.166923	0.720018	-0.200084	-0.0295956	1.32394	-0.782254	-0.77755	-0.231046	-0.48534	0.632714	1.11773	0.297587	-1.11972	0.67649	0.444447	-1.34212	1.54848	0.681395	-0.560744	-0.671196	1.23289
1552472_a_at	-0.206133	-0.0386739	-0.258247	-0.280202	-0.250079	-0.446424	0.257824	-0.654821	0.109142	-0.41646	0.0565591	1.30904	-0.399351	-1.37259	-0.192274	-0.394849	0.4076	-0.506179	0.156284	-0.237724	-0.469785	0.281833	-0.103779	-0.451144	0.828586	-0.0993118	0.889507	1.46951	0.300766	-0.172547	0.41113	0.374785	0.0980072
1552473_at	-0.0220809	0.120269	-0.143743	-0.035295	-0.0220809	0.251221	-0.074625	0.0291185	-0.027287	-0.0243487	0.17222	0.732383	0.0578666	-0.239049	0.0756359	-0.395324	-0.156163	0.0305829	0.0188971	-0.210114	-0.62535	0.0724006	-0.0907769	0.0480318	0.128729	-0.0408611	0.0857544	0.487277	-0.0910692	-0.12948	-0.122975	-0.0488343	0.189086
1552474_a_at	0.218396	0.418135	-0.0146537	0.380339	0.0813212	-0.0334382	-0.0110745	0.174928	-0.264132	-0.413292	-0.150713	0.104708	-0.0322843	-0.551528	-0.356304	-0.0604687	-0.0129786	0.00754595	-0.243981	-0.0532455	0.153406	0.146684	-0.0451765	0.545892	0.377802	-0.228082	-0.390966	0.868984	-0.267344	0.0457134	0.127551	-0.109581	-0.412139
1552476_s_at	0.150262	0.248528	-0.0742273	0.0885792	-0.0166092	0.244305	-0.357935	-0.390506	0.30119	-0.0271091	0.237587	-0.489806	0.0468431	0.35998	0.385759	0.168014	0.430861	-0.680793	-0.0907493	0.0617337	-0.940647	0.168014	0.727142	0.28011	-0.366545	0.0617337	-0.471071	0.286745	-0.0389276	-0.431017	0.00414467	-0.0828137	0.207211
1552477_a_at	-0.454309	-0.297871	0.238352	-0.226426	-0.386322	-1.57657	0.620516	0.615303	0.928778	1.35193	1.00142	-0.887065	-0.42619	1.34212	0.459221	-0.23312	0.194213	-1.30923	0.151069	-0.00881767	-0.440857	0.482848	0.35474	-0.0468202	-2.52585	0.667555	0.7655	-1.81784	0.637483	0.48554	-1.25526	1.02808	0.567871
1552478_a_at	-0.393422	0.0343816	0.233	0.22093	0.0769396	-0.4834	0.0826669	0.0958912	0.284821	0.594341	0.15205	-0.293862	-0.260116	0.652301	-0.0363834	-0.303815	0.14964	-0.671723	0.0343816	-0.186437	-0.459276	0.0604873	0.0343816	0.143191	-0.475559	-0.0921161	0.807981	-0.761745	0.300932	-0.0873005	-0.254605	0.71352	0.0879195
1552480_s_at	0.0776963	-0.278509	0.167714	0.0268288	-0.0591862	0.457411	-0.0986243	-0.286515	-0.346258	-0.430415	-0.077494	0.476584	-0.135875	-0.193602	-0.145189	-0.0613403	-0.170911	-0.0591862	-0.0591862	-0.109715	-0.100595	-0.0768915	0.0814805	-0.133283	0.325604	0.0519171	0.138484	0.980771	-0.0823221	-0.0292788	0.528582	-0.292483	-0.0862136
1552481_s_at	-0.0977044	-0.541306	-0.406386	-0.516285	-0.827842	-0.904521	-0.456966	0.35134	-0.29407	0.487716	-0.418438	-0.109856	-0.915923	-0.0566199	0.185495	-0.350627	-0.40225	-0.43404	0.291539	-0.243904	-0.197912	0.503667	0.533092	0.734431	0.343052	0.787213	1.12891	0.972851	0.0930757	0.332232	0.619101	-0.164088	-0.0249987
1552482_at	-0.0136607	0.0601177	-0.0112345	0.326165	-0.257693	-0.169627	0.193137	-0.167176	0.0231483	0.452601	0.235352	0.220379	0.152806	0.199619	0.0389004	-0.260024	0.107378	-0.14012	-0.107099	-0.0112345	-0.0138996	-0.222002	0.134201	-0.560391	-0.110846	-0.190068	0.0307448	-0.0411477	-0.203035	0.492027	-0.203035	0.490035	-0.47431
1552484_at	0.102326	0.244448	-0.156557	-0.00781822	-0.0908818	0.015316	0.113013	-0.0061841	-0.379435	0.0721045	0.329807	0.217146	-0.105842	-0.0416937	0.138026	0.126721	-0.00781822	-0.00781822	-0.0346284	-0.260484	-0.259075	-0.0908604	0.229163	0.440256	-0.363615	-0.108243	-0.259038	0.383793	-0.120476	-0.0723629	0.0118852	-0.0486522	-0.00249386
1552485_at	-0.334338	0.285918	0.346846	-1.14979	0.383005	0.799859	-0.240149	0.233546	-0.133816	0.394359	-0.757827	0.263913	-0.538181	0.273684	-0.146062	0.707351	0.539748	0.144903	0.634891	-0.122513	0.140192	-0.0629039	-0.721193	0.113612	0.574023	0.121107	-0.213886	-0.310138	-0.158004	-0.804404	0.308487	0.0139265	-0.586156
1552486_s_at	-0.0236955	0.0160909	-0.50213	-0.751996	0.411886	0.484329	-0.344972	-0.398748	-0.0878649	0.551382	-0.578061	0.0070076	-1.19274	0.0187631	0.179448	0.486095	0.562018	0.313862	0.588558	-0.170234	-0.362663	-0.40487	0.0666752	0.0187325	0.743213	-0.644229	0.239502	0.735181	-0.40957	-0.278718	0.731538	0.0580463	-0.0618544
1552487_a_at	0.0346725	-0.127826	-0.124937	-0.221284	0.240294	-0.0155404	-0.0305604	-0.111038	0.0390508	-0.229545	0.126966	-0.0350944	-0.156047	0.0387588	0.0783522	-0.165124	-0.140839	-0.194924	0.333543	-0.0155404	0.123613	-0.0602422	-0.120332	0.582654	0.0307853	-0.145105	0.160379	0.118192	-0.00486076	-0.00749326	0.190811	-0.112365	-0.0793749
1552489_s_at	-0.158123	0.229212	0.0605512	0.0321102	-0.0393112	-0.0586239	-0.0126626	0.0302606	0.125899	-0.0366031	0.138501	0.177931	0.0300858	-0.202934	-0.146275	-0.114148	-0.0807519	-0.0644237	0.312439	0.219926	0.170474	-0.147631	0.00587726	0.147664	-0.122235	-0.0547981	-0.386097	0.385427	-0.153756	-0.0376259	-0.0717775	-0.123668	-0.0549178
1552490_at	-0.380686	-0.375647	0.487925	-0.300964	-0.0118937	-0.0133748	-0.177985	-0.175303	0.650196	-0.253949	-0.0301845	0.125058	-0.191638	-0.334382	0.436016	0.561045	0.0876613	-0.293958	0.208149	-0.400839	-0.394427	0.0966129	0.198369	0.121966	0.150044	0.484565	-0.244489	-0.199862	0.353061	-0.189179	-0.296169	0.387845	-0.0835929
1552491_at	-0.29088	0.177845	-0.0657763	0.132135	-0.191106	0.307255	0.00166416	0.00166416	-0.042357	-0.208403	0.0467267	0.243546	-0.0854664	0.61314	-0.328256	-0.0723617	-0.0940258	-0.0542681	-0.170812	0.0231538	-0.273869	0.0907719	-0.0129149	0.431406	-0.0445776	-0.241065	-0.0572245	0.192941	-0.13566	-0.185422	0.156897	-0.0175886	0.152885
1552493_s_at	-0.0356781	0.255239	0.0664904	0.0709329	0.0432103	-0.0563459	0.0306907	0.08007	0.0127985	-0.0386627	-0.187249	0.220966	0.0306907	-0.382834	0.210677	0.0261757	-0.205203	-0.0257633	-0.149276	0.0830874	0.0373182	-0.249367	0.186537	-0.0923219	0.0306907	-0.204155	0.178921	-0.0199907	0.0850403	-0.118665	-0.0323803	0.117656	0.0306907
1552494_at	-0.00244618	0.00752616	0.147987	0.0902042	0.0213311	-0.227744	-0.085438	-0.292741	-0.245727	0.0489774	0.124703	0.466548	0.138155	0.208884	-0.197464	-0.00532126	0.303474	-0.127806	0.0500677	-0.439464	-0.29599	0.303474	0.192389	0.364411	-0.00532126	-0.11355	0.0246286	-0.0559263	-0.031791	-0.26563	0.137185	0.134427	-0.372003
1552496_a_at	-0.558576	-0.843151	-0.26966	-0.967143	-0.461113	-0.50391	0.902505	0.376028	0.95837	1.01621	0.989516	-0.874214	-0.0372252	0.160693	0.435475	-0.573355	0.539356	-0.606793	-0.15977	0.368491	-1.1424	1.12272	0.0161242	-0.70027	-1.61929	1.15863	0.136713	-0.789933	1.04612	0.0482364	-0.469624	0.0728364	1.2284
1552497_a_at	1.48143	-0.332956	0.0124254	0.0218658	0.37867	0.600093	-0.0363255	-0.957116	-0.411432	-0.0165262	-0.54606	0.935078	-0.311092	-0.258138	-0.339313	-0.129068	0.11641	-0.0641108	-0.243248	-0.64448	-0.460976	-0.0123062	-0.0142384	0.392367	0.133402	-0.704155	0.410806	0.120725	-0.417034	0.479418	1.43708	-0.0598383	-0.561359
1552498_at	-0.0361471	0.112336	0.396283	0.74928	0.0939989	0.0253377	-0.015707	-0.130415	-0.262058	0.163518	-0.124256	0.225379	0.122247	-0.0641298	-0.0726643	0.0887504	0.211823	0.0380926	-0.205014	-0.198559	-0.334156	0.0967565	0.115368	0.202176	0.129881	-0.187754	0.0933695	-0.0321455	-0.223547	-0.0848842	-0.322628	-0.242172	-0.328361
1552499_a_at	-0.276586	-0.132316	0.0586879	0.0664129	-0.327986	-0.166393	0.23958	-0.184215	0.399462	0.633592	0.344241	-0.301682	-0.211612	-0.391359	-0.097585	0.142962	0.596863	0.102158	0.115733	-0.26764	-0.377182	0.271856	-0.0124321	-0.0542521	-0.228296	-0.131544	0.377951	-0.200654	-0.234989	0.310159	-0.376863	-0.073734	0.387675
1552501_a_at	-0.0207305	0.189727	-0.00773954	0.368847	-0.446847	-0.346132	-0.0881572	-0.146393	0.115665	-0.336925	-0.327453	0.387235	0.748706	-0.0401611	-0.101895	0.320034	-0.0980315	0.610511	-0.740601	0.210115	-0.535257	0.0212283	-0.397468	0.138412	0.568966	-0.0518165	-0.256212	0.254101	0.0037365	-0.0599771	0.443178	-0.234433	-0.144219
1552502_s_at	1.94655	1.16404	0.0921483	0.76512	-0.414734	0.581179	-2.4066	-2.63094	0.245516	0.420984	0.536953	-0.0790415	-1.32407	-1.20301	3.45297	-0.0184712	2.23872	-0.55991	0.948004	-0.709271	-1.96628	1.63869	1.66986	1.06601	-2.31474	0.9411	1.51594	-2.31464	0.716808	0.866771	1.03134	-2.86594	-3.03104
1552503_at	-0.240936	0.364808	-0.165301	0.0815611	-0.181693	-0.139937	-0.162043	-0.0965412	0.212368	0.360828	0.0303862	0.280318	0.0275247	0.102015	0.0348959	-0.161545	-0.0103259	-0.209584	-0.0188024	-0.0392134	-0.130933	-0.378156	0.0132847	0.58921	-0.378417	-0.257722	-0.134881	-0.0188024	-0.0726705	-0.21515	0.154264	0.370731	0.390462
1552504_a_at	0.275174	-0.199726	0.22498	0.168552	0.0709422	-0.109925	-0.302695	-0.138926	-0.19542	0.0773261	0.204572	0.177459	-0.204118	0.0486903	0.0640674	-0.0988522	0.011106	-0.0487018	-0.403993	-0.0120687	-0.311326	0.246726	-0.15346	0.297719	-0.109685	0.121279	-0.169638	0.490051	-0.0955904	0.259621	0.295242	-0.00895286	-0.470432
1552506_at	0.138131	-0.203882	0.436494	0.021776	-0.133578	0.236216	-0.459151	0.0978274	0.18349	0.356359	0.654213	0.613323	0.0259376	-0.416837	0.147658	0.0723734	-0.0427883	-0.161335	-0.189835	-0.439547	-0.275163	-0.0290759	0.153195	0.481266	-0.222402	-0.119958	0.021776	-0.0538592	-0.299625	-0.319604	-0.482477	0.191918	0.0171733
1552507_at	-0.0573113	0.64467	-0.322376	-0.575229	0.0464208	2.66529	-0.434467	-0.318747	-0.300147	-0.878581	-0.556023	-0.616084	-0.641053	-0.876008	0.0497456	0.277861	-0.40571	-0.239531	-0.0628049	-0.748016	-0.566404	-0.248003	-0.564563	-1.02352	3.184	0.730521	0.00841546	2.68977	-0.598012	-0.0286396	0.322104	-0.21462	-0.342949
1552508_at	-0.137854	0.831935	-0.649045	-0.366909	0.246495	2.05501	-0.451837	-0.320409	-0.384411	-0.248031	-0.550485	-0.119921	-0.31566	-0.00184369	-0.185601	-0.359375	-0.464619	-0.137337	-0.553683	-0.96361	-0.136301	-0.171464	-0.527691	-0.407399	2.34038	0.422272	0.515151	1.75866	-0.390665	0.194719	0.0626667	-0.241585	-0.341535
1552509_a_at	0.445869	-0.0150173	0.118367	0.465573	-0.21924	0.0588598	0.0751388	-0.0332963	-0.295117	-0.0922208	-0.00305533	0.347083	-0.193674	0.148214	-0.13502	0.0804899	-0.100848	-0.00305533	-0.0999637	-0.301736	-0.221176	0.200054	0.101335	0.126666	-0.105879	-0.0904207	-0.20915	-0.180862	-0.135644	0.187876	0.212954	-0.185218	0.0521073
1552510_at	-0.219934	0.19705	0.0826135	0.239389	0.00135851	-0.00394106	-0.0725074	-0.072876	0.0330834	-0.111344	0.0162768	0.692661	0.0955358	-0.0880127	-0.125607	-0.100333	0.128376	-0.040369	-0.19278	-0.0507751	0.0279026	0.08394	-0.113088	-0.0357881	0.093473	-0.330534	-0.0513167	0.362777	-0.160264	-0.0185981	-0.14649	-0.0713759	-0.048491
1552511_a_at	-0.659648	0.496367	-0.609861	-0.722589	-1.03373	-1.0079	-0.673374	-1.09754	1.05822	1.4873	-0.832231	-0.692154	-1.1911	2.77296	-0.640184	0.647872	0.583807	0.265854	0.70912	-0.719068	-0.109648	0.694228	1.32343	-0.475205	-0.871844	-0.935169	-0.762572	-0.390011	-0.841432	-0.880535	0.0305529	1.56789	3.50819
1552514_at	-0.290422	-0.074604	0.27873	0.158684	-0.221879	-0.110685	-0.171048	-0.153105	0.0222585	-0.167129	0.595773	0.644743	0.292285	-0.355633	0.0123827	-0.311388	-0.21306	-0.092685	-0.00897455	0.248581	-0.0336289	0.0741401	-0.145885	0.109268	-0.112998	-0.137193	-0.0264907	-0.179658	0.000269	0.397204	0.256489	-0.00605512	-0.278292
1552515_at	0.102883	0.0854967	-0.133313	0.0949111	-0.165861	0.103599	-0.174164	0.368425	0.0435829	0.302604	-0.0425267	-0.22179	0.0719452	0.134542	-0.0298941	0.230337	-0.176718	-0.065352	0.142713	0.0654719	0.181992	0.0439687	-0.0597792	0.052352	-0.0887432	0.0534029	-0.301745	0.0144615	-0.290558	0.106578	-0.165432	0.0119886	-0.295363
1552516_a_at	0.0402889	0.181382	-0.345231	0.0266774	-0.0368748	0.331501	0.0948026	-0.00551176	0.390424	0.0990527	-0.00551176	0.552177	-0.332511	-0.124578	0.0437152	-0.207173	0.377705	-0.372814	0.213867	-0.247013	-0.0874734	-0.0823679	-0.00551176	-0.000651	-0.00551176	-0.00551176	0.0264008	0.00515079	-0.106597	-0.2784	0.128872	-0.225581	-0.0371857
1552518_s_at	-0.565906	-0.122273	-0.150233	-0.337299	-0.137999	-0.620857	-0.0362852	0.0961976	-0.131655	-0.215684	0.317632	-0.553392	-0.288647	1.94599	-0.306496	-0.306496	-0.387947	-0.395632	0.381557	0.979764	0.36811	-0.122443	-0.452807	-0.162839	-1.61509	0.0446601	0.629497	-0.95757	1.07151	0.305976	-0.510556	0.696869	1.54033
1552519_at	-0.578171	0.0307522	-1.56621	0.588612	-0.156993	-2.08136	0.894475	1.92148	-0.573446	2.08294	-1.54807	-0.0495782	1.86616	0.302529	1.22864	-0.426785	1.19892	-0.735671	-0.44557	0.123322	2.02983	1.3623	1.21711	1.36282	-2.27349	-2.13741	-0.853732	-1.87119	-1.25686	-1.09836	0.544373	1.07949	-0.180876
1552520_at	0.222118	0.200619	-0.289041	-0.224684	-0.0994129	-0.106154	0.0238073	0.15317	-0.162477	0.283695	-0.112905	0.451939	-0.0517576	0.345106	0.127749	0.166286	0.264836	-0.0986445	-0.07691	0.068212	0.292677	0.125617	-0.223229	0.106674	0.0301735	-0.568066	-0.207098	-0.0501156	-0.223681	-0.121382	-0.196124	-0.0640416	0.0130427
1552521_a_at	-0.175819	-0.00994778	0.157017	-0.291059	-0.0554919	-0.135857	-0.0511744	-0.0823512	0.00786066	0.141241	-0.275693	0.254751	0.0164413	0.0291231	0.0204725	0.0293829	-0.126447	0.0752819	-0.223343	0.00498533	0.195415	-0.175819	-0.195314	0.140567	0.484851	-0.239771	-0.0554919	0.557716	-0.107053	0.296558	0.202914	-0.277639	-0.136318
1552522_at	-0.00207138	0.0651517	0.0404568	0.0467186	0.0674317	0.156481	-0.187308	0.444556	0.0990942	-0.149598	-0.202071	-0.278611	0.0420907	0.0547731	-0.139578	-0.0528928	0.140439	-0.184775	-0.382011	0.0674317	0.0224483	0.0548992	0.146697	0.239258	0.0107138	0.0795898	-0.244394	0.0734477	0.0714142	0.155068	-0.106004	-0.146783	-0.00207138
1552523_a_at	-0.520152	-0.215221	-0.152478	0.117617	-0.266927	-0.235814	-0.131684	0.537432	0.167459	0.796716	-0.0736327	0.0894096	-0.0167511	-0.296474	0.040267	-0.192555	-0.22573	0.154901	0.196597	0.386655	0.38442	-0.0592344	-0.05651	-0.050277	-0.0131156	0.0083344	-0.26347	-0.151583	-0.05651	-0.276484	-0.0361328	-0.358149	0.769084
1552524_at	-0.0240359	-0.0273161	0.174681	0.176844	0.184766	0.291342	0.101481	-0.165318	-0.0506473	0.17343	-0.136948	-0.226722	0.148916	0.03231	-0.0119624	-0.0923562	-0.113031	0.398939	-0.0273161	-0.368258	-0.111873	0.022419	-0.37187	0.0706425	0.0685201	-0.189316	-0.0979185	0.339144	-0.232236	-0.296648	0.395288	0.0138292	-0.0488043
1552526_at	-0.216013	-0.00254631	-0.054476	-0.0161965	0.0333452	0.36039	0.121663	-0.0125039	-0.263797	-0.237345	-0.16712	0.415008	-0.0455427	0.193656	-0.310422	0.0787797	-0.0237408	0.0682268	-0.0559919	-0.253028	0.211692	0.0545065	0.148558	0.0402775	0.158729	-0.0726125	0.00115347	0.0309885	-0.0125039	-0.175056	0.0889239	-0.0744934	-0.0125039
1552528_at	0.091958	-0.010694	0.481581	0.0148783	0.176751	-0.066164	-0.00574017	0.141936	-0.0466223	-0.0372782	0.0504737	0.282693	-0.356061	-0.14488	-0.443981	-0.0590444	0.133108	-0.115932	-0.049571	0.0148783	-0.110567	0.0582862	-0.0532207	0.482108	0.383378	-0.173893	-0.22605	0.132696	0.0244694	-0.0922847	-0.219229	-0.371885	0.113897
1552531_a_at	-0.306176	-0.364354	-0.116714	-0.0996857	-0.193511	-0.0417173	-0.347802	-0.246085	0.164296	0.988764	-0.0349908	-0.323654	-0.370194	-0.0588334	-0.0417173	-0.366549	-0.231566	0.358007	-0.00604367	-0.355317	0.65538	-0.294527	-0.0514605	0.14493	-0.0269656	0.25049	0.63041	-0.087342	0.18057	0.277347	-0.26411	-0.0417173	0.620838
1552532_a_at	-0.774635	-0.44248	-0.691673	0.0851586	-0.292565	-0.277659	-0.285031	2.53483	-0.552441	2.09987	-0.361863	-1.04036	1.25172	-0.800768	-0.817705	-0.668618	2.09232	-0.687907	-0.696658	-0.157951	-0.75607	0.637101	-0.035075	0.566811	-0.681488	0.0134547	-0.804344	-0.8388	1.41642	1.39494	-0.285892	-0.113564	-0.0290749
1552535_at	-0.142643	0.0540318	0.0284171	-0.0262194	-0.195031	0.0975828	0.330026	0.179161	0.08042	-0.0262194	-0.0262194	-0.107185	-0.0810685	-0.0539994	-0.159067	0.252727	-0.154175	-0.14125	-0.1032	-0.0262194	-0.118908	0.0987835	0.139153	0.237398	0.03019	0.189177	-0.0442591	0.224277	-0.143275	-0.372171	-0.0945425	-0.00237751	0.0766897
1552536_at	0.243538	-0.00558877	0.341221	0.431461	0.0804191	-0.135378	0.0222251	0.20769	-0.446946	-0.0390148	-0.157584	0.482416	0.625116	-0.391168	-0.0464866	-0.301515	0.0212934	0.0325043	-0.70675	-0.120454	0.474285	-0.0971954	-0.0593982	0.424114	0.268711	0.118769	-0.398996	-0.230269	-0.0997961	-0.356567	-0.435251	0.488737	-0.234135
1552538_a_at	-0.123378	0.211955	0.425854	0.0705209	0.0965114	0.164992	-0.0913788	0.182032	0.178491	0.0402625	-0.220773	0.0507624	0.0449116	-0.100215	-0.0405571	-0.08759	0.00635505	-0.167	-0.109636	-0.197623	-0.210451	-0.0236111	0.0507624	0.245546	-0.172753	0.00101781	-0.125894	0.0374911	0.00635505	0.106437	0.0450399	-0.273664	-0.0207737
1552540_s_at	0.0720696	-0.0527778	-0.058486	0.168733	-0.0668416	0.00725985	-0.544442	-0.0901489	-0.0457664	0.0313258	0.0990744	0.343046	0.0689201	-0.129632	-0.0375562	0.11521	0.480154	-0.0913482	-0.0213985	-0.174227	0.0738397	0.00725985	0.314843	-0.31095	0.129661	-0.303335	-0.456556	0.462804	0.00725985	-0.144146	0.273995	-0.120508	-0.00732946
1552541_at	0.0176578	-0.192575	0.253151	-0.0852318	-0.221971	-0.326377	-0.18814	-0.556711	-0.0126104	-0.142602	-0.15603	2.04349	-0.168079	-0.211678	-0.209589	-0.27606	0.182868	-0.220463	0.161763	0.0204449	-0.195824	-0.158711	-0.340905	0.0196896	-0.223818	-0.181769	-0.231956	0.403382	-0.0920472	-0.216286	1.95203	-0.338323	-0.106688
1552542_s_at	-0.595455	-0.413302	-0.144932	-0.554131	-0.349833	0.175021	-0.432245	-0.217712	-0.43474	-0.0709391	-0.980762	5.2579	-0.829066	-0.357776	-0.620468	-0.586155	-0.443719	-0.14639	0.116649	-0.540537	-0.524312	-0.514379	-0.673453	-0.373415	1.45152	-0.791503	-0.0965557	1.88739	-0.619986	-0.840985	4.9971	-0.768705	-0.964122
1552543_a_at	-0.0118833	0.398275	0.394927	-0.179605	-0.539728	0.00161838	0.24702	-0.207935	-0.0118833	0.48183	0.136901	0.612528	-0.259847	0.359777	-0.179549	-0.0238762	-0.417247	-0.0915177	-0.0666594	-0.0118833	0.232016	-0.0300045	0.279607	0.147673	-0.18497	-0.658017	-0.277649	-0.115877	-0.0547833	0.019161	-0.191025	0.16593	0.0366716
1552544_at	0.0995982	-0.0501039	0.145695	0.0697966	0.0304821	0.475375	0.120941	-0.162358	-0.039933	-0.17899	0.0981009	-0.178094	0.0136259	0.0758274	-0.32555	0.105389	0.103097	-0.0754135	-0.0255845	-0.327997	-0.254386	-0.0292873	-0.124636	-0.044673	-0.0801792	-0.150224	0.0267155	0.279393	0.255539	0.184518	-0.145373	-0.0841296	0.19283
1552546_a_at	-0.245947	0.194199	0.0105968	0.721777	-0.20222	0.0417366	0.196735	-0.0856256	-8.27e-05	0.0137615	-8.27e-05	0.487177	0.185803	0.0997717	-0.0143986	-0.490264	-0.277341	-0.285864	-0.159791	-0.487421	0.0438964	0.0601823	-0.0974903	0.183855	0.391886	-0.283539	-8.27e-05	0.69021	-0.132215	-0.222974	-0.314363	0.32751	-0.349391
1552548_at	-0.24575	-0.210469	-0.266948	-0.198302	0.141037	0.11896	-0.20397	-0.0341394	0.270671	0.273451	-0.0585945	0.838198	-0.364755	-0.342393	0.110869	0.0701456	-0.257336	-0.164042	0.467258	-0.207329	-0.164634	-0.286672	-0.0445631	0.0426672	0.194968	0.195474	0.245441	0.66488	-0.305878	-0.0960557	-0.00618196	-0.151244	-0.0247707
1552549_a_at	0.412395	0.131992	-0.200173	0.222505	0.0975189	0.0222135	-0.0491362	-0.0436654	-0.388868	-0.0368695	-0.0711999	0.357658	-0.160595	0.0978813	-0.0264936	0.1063	0.0502954	-0.113886	0.0835671	-0.35974	-0.00434065	0.1577	-0.183199	0.0889597	0.072516	-0.10459	-0.280947	0.228572	-0.0669169	0.169693	-0.132415	0.0626826	-0.139387
1552552_s_at	-0.0682001	0.155367	0.577844	0.0286961	-0.0558796	-0.0448503	0.259866	-0.318855	-0.0232906	0.32974	-0.130167	0.0327094	0.16465	-0.0205665	-0.419557	0.304048	0.02631	0.257672	8.15e-05	0.0181265	-0.162113	-0.0328341	0.0448079	-0.0145459	-0.121279	-0.24821	-0.0205665	-0.146614	-0.19197	-0.0205665	0.13252	-0.241649	-0.0507259
1552553_a_at	0.291976	-0.00531483	0.219823	-0.487991	1.19221	0.389202	-0.3256	-0.919384	-0.386635	-0.326684	-0.997359	1.10386	-0.997664	-0.346651	-0.592099	1.36248	-0.768099	0.649957	0.461727	-0.419518	-0.311765	-0.245722	-0.273475	-0.682962	2.38205	-0.500282	-0.0797605	1.69791	-0.25281	-0.462214	1.0346	-0.630239	-0.773575
1552554_a_at	-0.0463877	0.248449	0.301001	0.0131021	0.0807264	0.234927	0.0085988	-0.265967	-0.504542	-0.00200701	-0.11974	0.847381	-0.0444012	-0.0354395	-0.0265994	0.307051	-0.0265994	-0.074801	-0.0159526	0.0429037	-0.136987	-0.0423491	-0.0896485	0.108212	0.328706	-0.0265994	-0.24899	-0.215405	-0.105768	-0.35023	0.242601	-0.342798	-0.0424352
1552555_at	-0.137444	0.174726	0.224614	-0.107761	-0.168564	0.240129	-0.0170879	0.0359678	-0.0170879	-0.151732	-0.148631	0.120461	-0.19922	0.278152	-0.0564704	0.0796862	-0.0273628	0.173195	-0.160285	-0.243192	0.309017	0.0307217	-0.183733	-0.00193787	0.628836	0.265151	-0.417748	0.041461	-0.0906095	-0.0282264	-0.379108	-0.137444	0.0715413
1552557_a_at	0.0580182	0.275074	0.0541651	0.144992	-0.193726	0.236042	-0.289712	-0.141506	-0.22934	-0.148098	-0.343166	0.525955	-0.109777	-0.317325	0.257628	0.523556	0.316711	-0.146633	-0.339127	-0.207057	-0.202023	0.0241053	0.0839853	0.0226455	0.639713	-0.269008	-0.232162	0.348482	0.171359	-0.0608511	0.0134659	-0.345479	-0.120923
1552558_a_at	-0.200393	-0.45255	-0.121031	0.292962	-0.172709	0.0908303	0.0514932	-0.280778	0.0673747	0.00196028	-0.037591	0.415465	0.135654	-0.133136	-0.0431647	0.0785685	-0.102201	0.106978	0.00323772	-0.0149665	-0.0846143	-0.266623	-0.0125098	0.227533	0.0433025	0.0677371	0.00196028	0.45117	-0.0759559	0.0295997	0.079319	-0.118118	-0.0287719
1552559_a_at	-0.301006	0.374565	-0.0194767	0.0262718	0.359954	0.251119	0.144339	-0.234926	-0.294863	0.0996473	-0.12752	0.465568	-0.0218604	0.13229	-0.0496175	-0.249987	0.287581	-0.170761	-0.247985	-0.0773885	-0.286838	-0.196125	-0.105604	-0.318478	-0.0735896	-0.023541	0.29633	0.310279	-0.0457995	0.0456519	-0.0321159	-0.0149553	0.098851
1552562_at	-0.211474	0.499911	-0.0954204	0.317847	-0.974076	0.0390425	-0.63732	-0.213133	0.189225	1.10435	-0.377469	0.516058	0.370702	-0.722895	0.604827	0.0094099	-0.770756	0.815412	-1.11102	0.171292	-0.478859	0.302768	-0.488458	-0.18682	0.426633	-0.225477	0.555631	0.723992	-0.611224	-0.168458	0.331977	0.289647	0.00415516
1552563_a_at	0.00381064	0.0208948	-0.0792742	0.334416	0.130796	0.216541	0.370559	0.430543	-0.265943	-0.574175	-0.231678	0.173149	0.198392	0.0208948	0.0208948	-0.327529	-0.00330234	0.381675	-0.200197	0.114665	0.434703	0.0142672	-0.173566	-0.104169	0.0620017	-0.238342	-0.189097	-0.131624	-0.074141	-0.202751	-0.134097	0.429523	-0.42784
1552564_at	-0.0489011	-0.0417211	0.0374584	-0.309631	0.103999	-0.0637574	-0.00264216	0.0798256	-0.0271714	-0.0830997	-0.127393	0.233757	0.106614	-0.223925	-0.129079	0.146369	-0.0193501	-0.11887	-0.0552373	0.107056	0.0256734	0.0859704	0.0126543	0.181784	0.325476	-0.0640855	-0.312521	-0.0110536	-0.169367	0.398634	0.00574541	-0.00775886	-0.035454
1552566_at	-0.212144	0.0112755	-0.116821	0.224257	-0.269227	-0.012907	-0.0390604	-0.003232	0.317615	0.367712	0.476288	0.221844	0.408443	0.220115	-0.347152	0.105886	-0.0605223	-0.429002	0.325204	0.0982966	-0.012907	-0.012907	0.0864034	0.162863	-0.618708	0.666498	-0.352485	-0.0831075	-0.350285	-0.237103	-0.451789	-0.346849	0.263504
1552568_at	-0.0228615	-0.0993557	0.0770037	0.162129	-0.110884	0.691619	0.361896	-0.22138	0.0461798	-0.303508	-0.529258	1.15936	-0.0228615	0.191195	0.153985	-0.22343	0.0939074	-0.368556	-0.0346138	-0.422186	-0.281664	0.0454047	-0.240714	-0.0771301	-0.0932703	-0.142995	-0.134757	-0.19921	0.0915709	-0.174047	0.487326	0.155835	-0.0147269
1552569_a_at	0.058634	-0.168713	0.111211	0.0778689	-0.284226	-0.1112	-0.10965	0.507277	0.288851	-0.0781376	-0.221174	0.277818	0.0348647	-0.21324	-0.016407	-0.0247426	-0.383943	-0.0781376	0.0146389	-0.261621	0.0152247	0.0152247	0.135774	-0.0460985	0.129476	0.0458391	0.174422	0.234547	-0.173155	-0.23558	-0.0279813	0.11393	0.198406
1552570_at	0.0251763	-0.0238702	0.00354648	0.253455	-0.206485	-0.0680893	-0.0448492	-0.121725	-0.159544	0.077759	0.0936277	0.338647	0.20623	0.041312	-0.131905	-0.133682	-0.0481584	0.175617	0.170293	-0.0146501	-0.105048	-0.0546958	-0.0347731	0.0678885	0.097337	-0.300417	-0.147236	-0.000397	-0.107252	0.169629	-0.133682	-0.034061	0.15001
1552572_a_at	0.187465	0.0396342	-0.139531	0.258648	-0.315223	-0.0480647	-0.168212	-0.0705314	-0.00533819	-0.328928	0.0824499	0.00878167	0.159416	0.619725	0.0297112	-0.234236	-0.417916	0.0742533	0.48187	-0.070178	0.0628567	0.0613658	0.200832	0.00355291	0.085017	-0.291055	-0.243146	-0.215065	-0.339465	0.207965	0.0402284	-0.0623224	0.345437
1552573_s_at	0.337549	-0.0613568	-0.249753	0.158869	-0.0585115	-0.150513	-0.338721	-0.19788	0.401392	-0.553069	0.270848	-0.280587	-0.200907	0.364063	-0.0184963	-0.217807	-0.444233	-0.0565851	0.59299	0.0989807	0.160552	-0.081465	0.393157	0.210715	-0.288926	0.00937486	-0.305759	0.430662	-0.242555	-0.201542	0.150844	-0.30594	0.674617
1552575_a_at	-0.310951	0.301702	1.37712	-0.00373125	0.0835156	0.312707	0.00180149	-0.557282	-0.00599623	0.38147	0.241457	-1.03368	-0.631296	-0.14165	-0.387782	0.0380135	1.05355	-0.656538	0.174147	0.971005	0.595107	-0.326318	-0.140384	-0.131996	-1.33988	0.747384	0.262975	-1.01132	-0.384494	-1.53381	-0.868679	1.35164	1.5722
1552576_at	0.00998807	0.00716162	-0.202265	0.284188	0.00137162	0.0959721	-0.183485	0.115405	0.087363	-0.0287879	0.235169	0.391596	0.192251	-0.0757515	0.237384	-0.00662541	0.00998807	0.00998807	0.00998807	0.171132	-0.106964	-0.0778782	-0.15197	-0.12079	-0.352038	-0.204274	0.0765939	-0.227818	0.0664549	-0.311833	0.151482	0.0203633	-0.123379
1552578_a_at	0.0321753	-0.146473	-0.0869491	0.131999	-0.156651	0.130785	-0.122191	0.311953	0.396401	-0.135991	-0.0512218	0.348222	-0.121882	0.146852	0.135234	0.00997973	-0.258126	-0.0406296	0.0257995	-0.245579	-0.215331	-0.110601	0.257144	0.0394871	0.0265772	0.316134	-0.0452402	0.164654	-0.124102	-0.196659	-0.0406296	-0.0116079	-0.363525
1552579_a_at	0.302581	-0.00555086	-0.21224	0.0406766	-0.0392446	0.103161	0.0128322	0.198036	0.188804	-0.384416	-0.0804875	0.0587437	0.00190997	0.0342653	-0.134129	0.0257335	-0.0338976	-0.114359	-0.056525	-0.155838	-0.00717115	-0.00717115	-0.225014	-0.0299163	0.307708	0.195985	0.226042	0.167001	-0.444074	-0.130437	-0.104827	-0.00717115	0.308977
1552580_at	-0.078974	-0.0550942	0.12336	0.397111	-0.0459919	0.0770791	0.00343871	0.0477545	0.120068	-0.0257041	-0.0517168	0.583262	-0.147509	-0.273401	-0.334457	0.0872636	-0.133278	0.0905173	-0.0574965	-0.234305	-0.16908	-0.115271	0.00645757	0.203654	-0.134742	0.341992	-0.141557	0.201154	-0.19664	-0.221424	0.416089	-0.418886	0.136317
1552582_at	0.00492501	-0.334165	-0.0281482	-0.020534	0.0590355	-0.223679	-0.0122442	-0.0136848	-0.0922091	-0.309209	-0.0480239	0.0738354	0.541457	-0.301943	0.129966	-0.162564	0.346186	0.377553	-0.0281482	-0.0609441	-0.413964	0.118135	-0.163368	0.412632	-0.0816243	-0.192023	-0.0281482	0.194791	8.3e-05	-0.101362	-0.0155005	0.447711	-0.0748234
1552583_s_at	0.603587	-0.589455	-0.133122	0.462415	0.13723	-0.179156	2.42721	-0.454496	-0.324838	-0.227008	-0.172525	-0.558294	0.123706	-0.531891	1.03441	-0.283178	0.310586	-0.391066	-0.83886	-0.241369	-0.311347	1.26703	-0.0559261	0.683145	-0.362894	-0.126707	-0.238237	-0.0679531	-0.202354	-0.369509	0.15212	0.285431	-0.826673
1552584_at	0.906693	0.623158	0.384864	-0.716196	0.513842	0.362553	0.414655	-1.45178	-0.39124	0.135677	-1.12316	1.43203	-0.366241	-0.881312	-0.771779	0.299906	0.156716	0.566127	0.473073	-0.204886	-0.0950041	-0.69942	-0.500254	-0.138202	-0.0203061	-0.362851	0.369065	-0.0404367	0.27494	0.302288	1.77047	-0.453343	-0.769652
1552585_s_at	0.107971	0.00310445	-0.00474238	0.343236	0.00310445	0.174768	-0.143856	-0.0585744	0.0160034	-0.129697	0.0695076	0.312533	0.257115	-0.0418537	-0.0479543	0.0947626	-0.199922	-0.0721192	0.191419	0.122886	-0.0976078	-0.0721192	-0.073354	0.123213	0.0980489	-0.193986	0.141519	0.054487	-0.264295	-0.223821	-0.13117	-0.227438	-0.13117
1552586_at	-0.207425	-0.00622106	-0.0313091	0.0894563	0.208681	0.0852768	-0.00622106	-0.0909655	-0.311279	-0.308045	0.0633726	0.417529	-0.0201228	0.0692239	-0.0306237	-0.366171	-0.00622106	0.0489688	0.179939	-0.134956	-0.10775	-0.0453637	0.0373938	0.0144529	-0.0117164	-0.401583	-0.218246	0.493932	-0.00622106	0.0210614	-0.0185332	0.399087	0.200599
1552587_at	-0.16117	0.131152	-0.0748661	-0.0198097	-0.0198097	-0.175293	0.0586216	0.054117	-0.104303	0.230718	-0.0856259	0.104248	-0.0198097	-0.160635	-0.225093	-0.0198097	-0.14092	0.162363	0.109651	-0.190241	0.164484	-0.0934515	-0.184675	0.289116	-0.117707	-0.0198097	0.0697975	0.17786	-0.127532	0.0299721	-0.0198097	0.136117	0.242156
1552588_a_at	0.0257995	-0.0292871	0.0833707	-0.0732264	0.00330925	-0.0437036	-0.216215	-0.164852	0.148732	-0.0368609	-0.0641499	0.0436392	-0.116643	-0.199169	0.0824609	0.230183	-0.00752258	0.151932	-0.107383	0.0399401	0.389059	-0.233447	0.0318561	-0.0525231	-0.0154002	-0.223363	-0.164852	0.336855	0.0902255	0.103868	-0.0538229	-0.0352728	0.076467
1552590_a_at	-0.0757685	0.236918	0.396903	-0.00163054	-0.371537	-0.294041	0.102102	0.0687177	-0.227303	-0.0955675	-0.0392494	-0.0684349	0.0572188	0.265791	-0.0651255	-0.123474	0.127215	0.340999	0.239407	-0.0256782	0.0883558	-0.0466323	0.0604186	-0.299569	-0.145445	-0.227169	-0.139207	0.600159	-0.0466323	0.112752	-0.277024	0.0188119	-0.146275
1552592_at	-0.0866678	-0.0362015	-0.0644989	0.201564	-0.107864	-0.127469	-0.115948	-0.124354	-0.260138	-0.227234	0.0538497	0.562349	0.107576	-0.105745	-0.00136042	0.075686	-0.238687	0.0329757	0.177669	0.00128126	-0.0362015	-0.249481	0.37226	0.0460443	-0.0467608	0.0183599	0.247324	0.100343	0.0470662	0.207576	-0.198665	-0.157763	-0.0668843
1552594_at	0.0872598	0.0862851	0.275942	0.0283203	0.0359788	0.0517783	-0.0105405	0.114959	0.182834	-0.317279	-0.287	0.602286	-0.327194	0.0373783	0.0138898	0.0611324	-0.0714331	0.0789814	0.0354819	-0.137494	-0.191851	-0.0588746	0.0283203	0.237453	-0.0780544	0.171718	-0.0671053	-0.057178	-0.336988	-0.128082	-0.332591	0.0780139	0.193648
1552596_at	-0.0153828	0.0991573	0.0268793	0.236274	-0.181384	0.370152	0.114066	0.132055	-0.192565	-0.0153828	-0.181674	0.691735	-0.0842905	-0.12957	-0.244556	-0.0259418	-0.285172	0.077632	-0.152872	-0.109034	0.010735	-0.0819211	-8.68e-05	0.160827	-0.000698	0.0130081	-0.0153828	0.330332	-0.237476	-0.103357	-0.0153828	-0.0412898	-0.149427
1552598_at	0.0692811	-0.124214	-0.134629	-0.0252616	-0.0252616	-0.0659785	-0.0566056	-0.00956416	-0.189041	-0.163679	0.0275702	-0.142939	0.220562	-0.323141	-0.0261834	0.191905	-0.128757	0.0725074	-0.0252616	-0.0515723	0.193879	0.0423472	-0.234661	0.259105	0.424366	-0.160097	-0.093142	0.741585	-0.171617	0.0843103	0.0749068	-0.147602	-0.103112
1552599_at	0.0206599	0.343189	-0.0749207	-0.548469	0.10684	0.302551	0.290217	0.0169222	0.240642	-0.0760453	-0.0918436	0.276787	-0.353028	-0.0202281	0.0206599	-0.152871	-0.505933	-0.140842	0.0320961	0.0983071	-0.0508859	0.042551	-0.0718288	-0.208531	0.116647	-0.0825133	0.155026	0.311828	-0.231459	0.0521023	-0.065619	0.111566	0.13643
1552602_at	-0.183601	0.120557	-0.0317893	0.416528	0.00938892	0.128866	0.141614	-0.0317893	-0.0632949	-0.129	-0.174825	-0.00714064	0.242345	-0.0583024	0.141742	0.256738	0.00938892	-0.0317893	-0.233365	-0.221011	-0.246887	-0.0605383	-0.162319	0.533293	0.0476804	-0.240371	-0.143677	0.51636	0.0306764	-0.202737	0.014503	-0.322092	-0.065134
1552604_at	0.0149448	0.0851073	0.160398	-0.0630801	-0.267602	-0.0808413	0.0687277	0.0936172	-0.0150559	-0.222772	-0.269117	-0.222753	-0.307186	0.388802	0.128984	0.291192	0.0401812	0.00187683	-0.10723	-0.0405521	-0.206186	0.10106	-0.345257	0.52819	0.208723	-0.0124707	-0.169053	0.0904017	0.0876446	0.206608	-0.339072	0.0410891	0.130694
1552605_s_at	-0.0850844	0.0523517	0.465046	0.181365	-0.0119925	0.149216	-0.318711	0.0266812	-0.012969	-0.0386961	-0.0808029	0.611232	0.115411	0.0712755	-0.202185	-0.224263	0.0789003	0.118841	0.148738	-0.139557	-0.365985	-0.162671	-0.0618665	0.000959	-0.181715	-0.131234	-0.198802	0.116878	-0.09747	0.0160887	0.191758	-0.0640225	0.0332925
1552607_at	-0.0644796	-0.360639	-0.17151	0.0095911	-0.216384	-0.0562446	-0.107299	0.0348268	0.158202	0.368264	0.716815	-0.0890408	-0.0562446	0.071363	-0.0562446	-0.0669692	0.0359187	-0.0562446	0.170717	-0.424814	-0.341512	-0.327488	0.087647	0.109645	-0.111515	0.460216	-0.010555	-0.0594766	-0.243276	0.74403	-0.277423	0.142708	-0.0125847
1552608_at	-0.00633693	0.071336	0.210347	-0.208463	-0.0721529	-0.111077	0.0398688	-0.0966184	-0.0430372	-0.00144505	0.266674	0.262707	-0.190151	-0.270905	-0.00633693	-0.00633693	0.0539656	-0.274805	0.0134752	-0.481871	0.0104761	0.0537808	-0.0604842	-0.00633693	-0.16889	0.157992	-0.0155685	0.292231	0.396171	0.0792277	0.220927	-0.00633693	-0.102003
1552609_s_at	-0.190803	-0.159009	0.00686836	0.11339	-0.0883098	0.0544868	-0.228348	-0.0130253	-0.0599465	-0.0572953	-0.0259228	0.292892	0.148975	0.0183051	0.0227332	-0.097079	-0.0497212	-0.0450788	-0.233715	0.364572	-0.256313	0.235959	0.105407	-0.0503259	0.340518	-0.130662	-0.287453	-0.0893385	0.130541	-0.23545	-0.162183	0.559341	0.0659916
1552610_a_at	0.359157	-0.0179214	-0.105715	-0.629887	-0.422893	0.415884	-0.214441	-0.164662	-0.0545254	0.368586	-0.109248	0.762634	-0.687411	-0.322193	-0.0595784	-0.407575	-0.72282	0.0442152	-0.232059	-0.703076	-0.481948	0.103583	0.345447	0.0901966	1.04642	0.188135	0.315396	1.09144	-0.065712	0.385264	0.675844	-0.0763989	-0.714141
1552611_a_at	0.144738	0.131225	-0.0326681	-0.208283	0.117597	0.44126	-0.260896	-0.209601	-0.278525	-0.23285	-0.432195	0.315341	-0.353492	-0.359262	-0.153843	-0.184417	-0.690171	-0.298394	-0.320018	-0.48775	-0.227473	0.12935	0.250905	-0.0924234	0.93945	0.0101671	0.349393	1.02604	0.0530634	0.689212	0.746448	0.103871	-0.625752
1552612_at	0.400895	0.149223	0.0866818	-0.297289	0.0908327	-0.364648	0.446142	0.0965247	-0.334759	-0.0622916	-0.800453	1.62291	-0.419699	-0.225847	0.410429	-0.857232	0.228858	-0.395206	0.933281	-0.939721	0.0197172	0.0515161	-0.0427933	0.122131	-0.300009	-0.136851	0.307575	-0.000831	-0.124542	-0.124139	1.24964	-0.0708981	-0.719107
1552613_s_at	0.505499	0.220263	-0.0555305	-0.558656	0.217208	-0.188427	0.437801	0.0283842	-0.308182	-0.0685573	-0.867952	1.4411	-0.286287	-0.266726	0.453193	-0.623088	0.186702	-0.473659	0.965601	-0.582805	-0.088326	-0.062695	-0.0744257	-0.146075	-0.32095	-0.118077	0.303258	0.0888062	-0.154558	-0.33491	1.14851	0.0113659	-0.427789
1552615_at	0.0275273	0.0838699	0.173665	0.284101	-0.320852	-0.2262	0.0525641	-0.0864091	-0.192879	0.113834	0.357734	0.306562	0.102399	-0.0615587	-0.0469694	-0.0907607	0.0893726	-0.0410404	-0.150276	-0.111696	-0.0470152	0.0516977	0.175033	0.247389	-0.273413	-0.0757675	-0.115867	0.000403	0.0458541	0.0136256	-0.154788	-0.235951	0.105821
1552616_a_at	0.024462	-0.0248287	0.284486	0.113097	-0.00755286	-0.163742	-0.233038	0.342025	0.0387547	-0.352047	0.464975	-0.0893731	-0.116132	-0.309248	-0.0621407	-0.0513465	-0.176872	0.0999579	-0.387581	-0.524672	-0.287673	0.17574	0.345507	0.0472903	0.0845404	0.0351067	-0.148573	0.864297	-0.00755286	0.214682	-0.183674	-0.10884	0.0999579
1552617_a_at	-0.075263	-0.375512	-0.274567	-0.256566	-0.457061	-0.664248	0.0544939	0.359288	0.0962582	0.147363	0.297412	-0.202398	-0.10048	0.0607195	0.285835	-0.0275955	0.0941591	0.208051	0.0156374	0.377721	0.045867	0.0958071	0.0492754	0.108615	-0.555355	0.333215	0.2525	-0.172925	0.297894	-0.146204	-0.220989	0.29359	0.0554476
1552618_at	-0.233481	-0.258891	-0.146031	-0.121456	-0.0856276	-0.098506	0.0104041	-0.0778165	-0.156601	0.210781	-0.098506	1.00346	-0.303035	-0.31604	-0.318852	0.305907	-0.589892	0.394135	0.218284	-0.0249124	-0.098506	-0.305229	-0.48691	-0.366107	1.28399	0.0602388	0.19623	1.36207	0.0235243	-0.336675	-0.239774	-0.365401	-0.0407538
1552619_a_at	-1.08362	-0.208371	-0.00295734	-1.31145	0.287597	-1.14835	1.22483	1.5362	0.241298	0.365014	0.732802	-2.74506	0.161603	0.582365	-0.187748	0.20197	1.10963	-0.109849	0.936919	0.7576	0.743387	0.411695	0.112975	-0.435655	-3.10265	1.34309	0.787732	-2.21588	0.896134	-0.393578	-1.56831	0.382305	1.69837
1552620_at	-0.383946	-0.0486617	-0.186346	-0.0536237	-0.204214	0.427072	-0.0627222	-0.00397396	-0.155495	0.0890865	0.231513	0.636892	0.204297	-0.143991	-0.0961261	0.189978	0.100144	-0.0307999	-0.0259666	-0.456899	-0.18404	0.034039	-0.0668144	0.183486	0.141138	-0.274133	-0.138467	0.234949	-0.023221	0.142569	0.192627	-0.286408	0.0180616
1552621_at	-0.243736	0.300971	-0.281079	-0.106011	-0.212697	-0.624064	0.453162	-0.343941	-0.497344	-0.748323	0.0737767	-0.768709	-0.0138955	0.438067	-0.0715132	-0.731073	0.666265	0.534405	-1.04526	-0.588125	0.86339	-0.272104	-0.0340505	0.74333	-0.997535	0.26721	-0.0953207	0.202889	0.25948	1.51814	0.09582	0.368748	0.889135
1552622_s_at	-0.340924	0.449468	-0.438379	0.134922	-0.0551777	-0.359178	0.380845	-0.178876	-0.654354	-0.506794	-0.194301	-1.03892	0.0491915	-0.0366535	-0.449553	-0.17569	0.81604	0.486412	-1.08696	-1.03801	0.600694	0.249898	0.306275	0.716675	-0.296533	0.0527525	-0.0281744	-0.354808	0.490256	1.68387	0.016943	0.305427	0.493608
1552623_at	-0.149681	-0.153389	0.15058	-0.0122404	-0.143819	-0.569639	0.0239024	-0.030838	0.444066	-0.158108	-0.299392	0.943633	-0.231314	-0.684485	-0.0422268	0.00808477	0.0168409	-0.609425	0.204667	-0.436801	-0.355335	0.691504	-0.236636	0.249304	-0.23252	-0.215381	0.259219	-0.165283	0.263046	0.153023	1.49124	0.0987024	-0.271289
1552625_a_at	-0.516686	0.0902905	-0.494535	-0.880917	-0.689765	-0.373323	0.447638	0.578168	-0.551888	0.80219	-0.839435	-1.14899	0.419847	1.22812	0.118365	0.0643854	0.447055	0.093575	0.0396829	0.0643854	0.358969	-0.354898	0.389637	0.500061	-0.366642	0.392447	0.500061	-0.885775	-0.0534959	-0.430166	-0.252365	0.600421	0.703589
1552626_a_at	-0.0880451	-0.27338	-0.419973	-0.46189	-0.718354	1.86041	0.251649	-0.971873	-0.0248075	0.150851	-0.0906558	-0.120455	-0.110101	1.96627	-0.331686	-0.182248	0.00813746	0.189986	-0.346684	0.842854	-0.591068	-0.915239	0.355154	-0.60374	1.5915	-1.1283	0.887864	0.963674	-0.752325	0.0287035	-0.107836	-0.52179	-0.336603
1552627_a_at	0.022655	0.0338354	0.026123	-0.163411	-0.420906	-0.22044	0.18067	-0.504417	-0.0790825	0.311853	0.630704	-0.892995	-0.328597	0.430564	0.101027	-0.206017	-0.114296	-0.391301	0.033071	-0.541556	-0.781261	-0.124369	0.762143	-0.00688553	0.0392666	-0.395672	0.694668	-0.463459	0.177037	0.652068	-0.149509	0.772287	0.916187
1552628_a_at	0.101888	-0.339669	-0.25695	-0.196088	-0.556847	-0.396527	0.937161	-0.933684	0.327647	-0.308986	-0.10089	0.1401	-0.193028	-0.426204	0.0506449	-0.0574875	0.482491	0.0365086	-0.776471	0.383801	-0.575427	0.551671	0.278774	-0.467967	0.245104	0.227179	0.229145	0.135066	0.303281	0.703936	0.276751	-0.301735	0.47681
1552629_a_at	0.0727999	-0.204481	0.0339596	0.0975246	0.00325751	0.00325751	0.0961998	-0.0462255	0.112626	-0.182559	-0.0535362	0.120248	0.169714	-0.0213034	-0.0426424	-0.0786202	0.00530839	0.0424616	-0.233684	-0.0629499	0.0416369	0.0374653	0.0589683	0.0374653	0.497753	-0.101615	-0.134073	0.329235	-0.423012	-0.0698979	0.389873	-0.195782	-0.29939
1552630_a_at	-0.165478	0.10254	0.452248	0.273117	-0.18096	0.232698	-0.000749	-0.0281758	0.1624	-0.138809	-0.182188	-0.130245	0.0159349	-0.157695	-0.168328	0.00563002	0.0615175	-0.0701749	0.177117	-0.15903	-0.189871	0.00563002	-0.0158234	0.310977	-0.0403428	0.431299	-0.376043	0.583292	-0.34407	-0.0932386	-0.181488	0.0796778	-0.271343
1552631_a_at	0.0773077	-0.0716419	0.300435	0.0918665	-0.0436802	0.643021	-0.044282	-0.469513	-0.115826	0.117501	0.14697	0.551589	-0.306148	-0.0656552	0.0245156	0.0436506	0.130162	-0.121053	0.130162	-0.187602	-0.320508	-0.378747	-0.0603342	-0.0747142	0.267442	-0.0693626	-0.142439	0.25214	0.0245156	-0.512489	0.564694	0.0245156	-0.406487
1552632_a_at	-0.179942	-0.228733	-0.127259	0.031842	0.184764	0.249483	-0.21486	0.256714	-0.113648	-0.10535	-0.102524	0.631572	-0.386487	-0.134285	-0.05882	-0.35239	-0.1267	-0.224652	0.0430896	0.125078	-0.0766039	0.017478	-0.206564	-0.442395	1.03042	0.0371666	0.486635	0.667869	-0.0414739	-0.148308	0.290787	-0.214991	-0.566916
1552633_at	0.321958	-0.249027	0.0431018	-0.348345	-0.254247	0.265129	0.316293	-0.203727	-0.121802	-0.188105	-0.0339198	-0.359833	-0.352047	0.21717	0.0394712	-0.570645	-0.316506	-0.105547	-0.468892	0.0628009	-0.266413	0.305535	-0.201126	0.00486898	-0.243418	0.653975	0.611455	-0.529386	0.684283	0.258733	0.489761	0.118885	0.419557
1552634_a_at	0.692	-0.159819	0.111511	-0.49787	-0.132606	0.597689	-0.0319252	-0.437175	-0.0319252	-0.334594	-0.793501	0.840603	-0.368774	0.634841	-0.0297246	-0.314367	-0.310999	-0.155074	-0.0624681	-0.25684	-0.284236	-0.012496	-0.425574	-0.239353	-0.368774	0.17903	0.47554	-0.404138	0.597736	0.278513	1.04564	-0.0881033	0.287225
1552637_at	-0.0766549	0.237311	0.0332763	0.479099	-0.061033	0.0831914	-0.296546	-0.227739	0.17463	0.0732899	0.0157928	0.128689	0.018497	0.0448859	0.0115695	0.445481	-0.0795422	-0.00304198	-0.699536	-0.0692494	0.106571	-0.247221	0.116082	0.417868	-0.0664365	-0.143068	-0.305689	0.23465	-0.122978	0.00479937	-0.0900548	-0.13845	0.00155783
1552639_at	-0.180161	0.00155973	-0.0604401	0.218593	-0.343549	0.473349	0.272344	0.0702467	-0.757807	0.103089	-0.109189	1.36534	-0.143554	-0.126969	-0.338639	-0.155983	0.108815	0.345183	0.236137	-0.342881	0.228505	-0.125754	-0.163912	-0.31973	-0.0748653	-0.281056	-0.607782	0.143356	-0.0583687	0.159167	0.8328	-0.338013	-0.0298433
1552641_s_at	-0.0348511	-0.309726	0.240102	-0.430027	0.0728836	0.0158367	-0.0527143	1.01805	0.0107684	0.304994	0.0158367	-0.181427	-0.0103788	0.0158367	-0.0334673	-0.176848	0.0483251	-0.101769	0.058476	0.120884	-0.0425005	0.0872846	-0.63255	-0.180549	-0.183909	0.512346	0.167538	0.000974	0.190763	-0.484663	-0.0966654	-0.00530434	0.0764675
1552643_at	0.260232	0.444658	-0.374911	-0.258546	-0.510199	1.03571	-0.182209	0.116763	-0.176988	-0.284405	-0.626403	0.0735064	-0.340714	-0.6812	0.47945	0.535564	-0.329259	0.977672	0.183134	0.287711	0.0211253	-0.214639	-0.203449	-0.104971	0.433029	-0.158398	0.459004	0.551161	-0.0356588	-0.134713	-0.276465	-0.381728	-0.583867
1552644_a_at	-0.430153	0.213866	-0.329475	-0.228856	-0.501634	-0.363761	0.352931	-0.0278134	0.222003	-0.304302	-0.711351	-0.073421	-0.177026	-0.656151	0.166552	-0.283845	-0.475348	-0.246962	0.217273	-0.0531559	-0.418839	0.0203886	0.22587	-0.0766268	0.4835	-0.0523934	1.00043	0.310081	0.0936031	0.440612	0.67517	0.186553	0.802293
1552646_at	0.141347	0.219953	0.188707	0.442638	0.190787	-0.0882459	0.0460765	-0.0220461	-0.223415	0.274631	0.0615439	0.0323143	-0.0862432	-0.0997875	-0.0700769	-0.235709	-0.143576	-0.261007	-0.57804	-0.12147	0.221311	0.102499	0.178547	-0.044414	-0.0113719	-0.455295	-0.160871	-0.0290775	-0.271032	0.224386	0.0672703	0.624762	-0.11509
1552648_a_at	-0.107557	-0.41839	-1.03249	0.145921	0.2483	-0.865958	0.93411	1.07612	-0.319418	0.616177	0.0218759	-0.21964	-0.0158572	-0.271837	-0.700291	-0.905117	0.453568	-0.946053	1.08269	-0.279232	0.0962377	-0.00285053	-0.0953922	0.878713	-0.0230718	-0.153532	0.535197	-0.204754	-0.325685	0.501802	-0.475473	1.13059	-0.358688
1552649_a_at	0.334486	-0.399523	0.634883	0.0916295	-0.000587	-0.311135	0.269127	0.445824	0.0464153	0.628553	0.18381	0.323424	-0.401342	-0.365823	-0.073381	-0.0211015	0.501279	-0.274854	-0.282173	0.10221	-0.245083	0.0828722	-0.425003	0.1655	-0.000587	0.396608	-0.291393	-0.0868888	-0.113854	-0.709789	-0.13749	-0.0993748	0.032758
1552651_a_at	-0.0219011	-0.324864	0.281226	-0.094789	-0.186492	0.129038	0.0581265	0.497581	0.00734138	0.0352631	0.0914149	0.557541	-0.473478	-0.0187635	-0.0229554	0.325125	0.531861	-0.575302	-0.411682	-0.0461297	0.0262456	0.101836	-0.226765	0.182194	0.0081563	0.27327	0.0318513	0.00227785	-0.0778236	-0.429752	-0.308846	0.180376	-0.101184
1552652_at	-0.132446	0.0683341	0.0282989	0.182014	-0.129372	0.0898333	0.183405	-0.0449433	0.361641	0.04424	-0.0100265	0.00309896	0.16675	-0.126113	-0.165693	-0.229328	0.00748968	-0.194897	0.108338	-0.0708127	0.0720644	-0.0289135	0.0417018	0.108872	-0.0312777	-0.479582	-0.401623	0.429005	-0.0325656	0.200914	-0.162913	0.0073061	0.137223
1552656_s_at	0.168956	0.132207	-0.289652	0.523087	-0.0424013	-0.230857	0.138317	0.310217	0.162029	0.446123	-0.258956	-1.13767	-0.513073	0.00809574	0.224855	-0.436886	-0.0934315	-0.291049	-0.103146	-0.152255	-0.149349	0.555914	0.686596	0.491381	-0.26215	0.638803	0.399151	-0.277645	-0.112677	0.0449944	-0.458244	-0.114962	-0.00628853
1552657_a_at	-0.062511	0.0588565	0.157043	0.0989566	-0.216325	-0.075181	0.128087	-0.0420403	-0.0549154	0.144876	0.0388227	0.229974	0.0117087	-0.170753	-0.180977	0.0313888	0.165941	0.0201406	-0.258405	-0.358561	-0.0420403	0.185222	0.0287795	0.568952	-0.0420403	-0.122645	-0.149843	0.354439	-0.138933	-0.00485277	-0.321991	-0.0558591	0.0746894
1552658_a_at	-0.147832	0.0706274	-0.186938	-0.157018	0.1739	0.441514	-0.217167	0.358878	-0.162876	0.115445	-0.0868969	-0.240433	0.134068	-0.0665197	-0.0161276	0.683434	-0.257485	0.122088	-0.237412	-0.0951242	-0.439481	-0.0429587	-0.248654	0.297356	0.274804	-0.0900114	-0.195704	0.303647	0.053376	-0.141302	-0.08919	0.113007	-0.0230114
1552660_a_at	-0.308507	-0.166673	0.310632	-0.63354	-0.079423	-0.353558	-0.0395255	0.419481	-0.0173988	0.479712	0.278709	-0.622431	-0.353558	0.296845	-0.0315428	-0.308266	0.226923	-0.627296	0.103721	-0.130873	-0.36755	0.460488	0.235898	-0.0239792	-0.296658	0.593062	0.515115	-0.25126	-0.137115	0.538236	-0.103387	0.0656524	0.328056
1552661_at	-0.105953	-0.0573123	-0.00677907	-0.199856	-0.0676753	-0.0337523	0.103205	0.0606897	-0.000293	0.182088	0.0101782	0.134408	-0.000293	0.016669	-0.151709	-0.0067842	0.083513	0.0800003	-0.126899	0.0791216	0.0571904	0.0819526	-0.0899915	0.0415964	-0.0495611	-0.0131925	0.0489056	0.117969	0.107632	-0.146599	0.100438	-0.127421	-0.121492
1552662_a_at	-0.260417	0.0326934	0.23622	-0.0973468	-0.478185	0.0300217	-0.158464	-0.205925	0.0176814	-0.0780613	0.275786	0.154989	0.220402	0.263829	-0.0068481	0.0635674	-0.0388281	-0.311615	0.0392041	-0.155179	0.0489967	0.0176814	0.300588	-0.0118506	-0.0174141	-0.0128791	0.0578496	0.394549	-0.144409	-0.0330727	-0.138862	0.00982332	-0.0145257
1552663_a_at	-0.171731	-0.139607	-0.296943	-0.229764	0.108478	0.0241981	0.138186	-0.219779	-0.149944	0.126193	0.0854816	0.402045	0.0822358	0.0109687	0.216077	0.413888	0.0169535	-0.347611	-0.115375	0.0468302	-0.108771	0.0150461	-0.094707	-0.128394	0.49249	0.0438209	-0.376807	0.208885	-0.272739	0.111423	-0.105081	0.0696588	0.144418
1552664_at	0.269995	-0.496174	-0.597218	-0.305432	0.200587	-0.209832	-0.0385709	-0.570706	-0.0659728	-0.054873	-0.0667653	0.6321	-0.158809	0.393496	0.122446	0.0874705	-0.0122991	0.318614	0.315141	0.0563674	-0.678414	0.119137	0.0265975	-0.377857	0.0893626	-0.269241	-0.241387	0.235997	0.472872	0.334059	0.489863	-0.528871	0.508341
1552665_at	-0.250383	-0.0343103	-0.289739	-0.259535	-0.542235	0.278591	-0.0640278	-0.226089	0.146673	-0.207566	-0.159314	0.666475	0.0386801	-0.175936	0.210754	0.28392	0.446922	-0.00118637	-0.286153	-0.254623	0.2509	0.187559	0.438391	0.115442	-0.541662	-0.0806491	-0.298234	0.399529	0.0393248	-0.0324335	0.282074	0.17696	-0.258103
1552666_a_at	0.0186841	0.115728	0.0933753	-0.0826312	0.0289551	-0.0148748	-0.0500897	-0.112283	-0.127237	-0.0102502	-0.0209324	0.175186	0.179635	-0.0141602	0.108137	-0.341689	0.0105217	0.0397477	0.0792066	-0.0926228	0.137277	0.0909766	0.108427	0.0382024	0.0439455	-0.147587	-0.0250671	0.136249	-0.0707563	0.0753258	-0.185273	-0.096465	-0.0876614
1552667_a_at	-0.00198245	-0.22696	0.024658	0.329793	-0.131082	-0.421467	-0.166089	0.061439	-0.290513	-0.0673656	-0.120085	-0.325557	0.203599	0.281729	-0.167232	0.225018	0.128819	0.480141	-0.15348	-0.26144	-0.243037	0.11934	0.211725	-0.0493751	0.687211	0.0220461	-0.100751	0.160338	-0.205102	-0.201697	0.570849	-0.371977	-0.00151658
1552669_at	-0.183743	-0.0163403	0.0572033	0.200575	-0.167294	0.126062	-0.232213	-0.165995	0.083034	-0.092206	0.231281	-0.00846291	-0.0575142	-0.0163403	0.110774	0.0856428	-0.0163403	-0.046782	-0.305796	-0.0687666	-0.0703678	-0.0371606	0.258626	0.193151	-0.0358529	-0.114738	-0.232863	0.294983	-0.00036	0.0517421	0.173795	-0.0645695	0.0668163
1552670_a_at	-0.0219781	-0.51561	-0.178656	-0.182859	0.024395	0.119836	0.785361	-0.718644	-0.0929658	1.57084	-0.335244	1.77565	0.126779	-0.733024	-0.421724	-1.16795	-0.364309	-0.814303	0.0164983	-0.661318	-0.67482	-0.194473	-0.316388	-0.236817	0.994644	-0.44739	0.593574	0.0566611	-0.821629	0.759691	0.774035	1.32662	-0.0244904
1552671_a_at	0.00806284	-0.151168	-0.391517	-0.0513551	-0.180281	0.658339	0.172372	-0.285079	0.135677	-0.068294	-0.360225	0.0222182	-0.342073	1.30075	-0.289255	0.134234	-0.342239	-0.0176218	0.582044	-0.142947	-0.0973754	-0.69697	0.0096581	-0.421471	0.734521	-0.281678	0.268959	0.917509	-0.353386	-0.0358434	0.316296	-0.565185	-0.186682
1552672_a_at	-0.00376177	-0.0210686	-0.018106	-0.0449865	-0.195835	-0.186175	0.255228	0.564542	-0.0211654	0.171757	0.144896	0.330107	-0.0951965	0.0398979	-0.0014472	-0.0066843	-0.1683	-0.257453	0.142929	-0.0753729	-0.124708	0.10673	-0.208283	0.124576	0.182662	0.0958493	0.126722	-0.140644	-0.313071	-0.166348	-0.228459	0.0811229	-0.0899558
1552673_at	-0.209815	-0.196244	-0.279491	-0.0621958	-0.243761	0.27686	-0.0621958	-0.278405	-0.155989	-0.132937	-0.0943305	0.912055	-0.0173435	0.259943	0.613953	-0.182276	-0.151684	-0.0406733	0.0450978	-0.365939	-0.135001	0.195613	-0.150652	-0.244956	0.137786	-0.236272	-0.0621958	-0.220274	-0.158006	-0.329125	0.713904	0.894155	-0.0396087
1552674_at	-0.152783	0.137281	-0.05338	-0.0695384	-0.0492201	0.37793	-0.0690126	-0.100091	0.0630708	-0.111606	-0.215757	0.501626	0.0982189	-0.0516536	-0.171967	0.0710068	-0.22847	0.133768	-0.0430813	0.0566239	-0.0040226	-0.0555	-0.245479	0.104688	0.377562	-0.148968	-0.129189	0.211832	-0.11324	-0.0634031	-0.0430813	-0.0105586	-0.00360775
1552675_at	-0.0853285	-0.170696	0.130806	0.108533	-0.0158848	-0.170856	0.0724424	-0.0853285	0.154122	-0.0786645	0.0240265	0.151543	-0.20505	-0.135926	-0.0145804	-0.0804063	-0.120777	-0.0910649	0.04439	0.0120914	-0.0298488	-0.0388381	0.00544775	-0.0692561	0.208144	0.0844077	0.0824591	0.302413	0.0342096	-0.0433213	-0.118636	0.0367186	0.10271
1552676_at	0.228256	0.115067	0.203689	0.48602	-0.260553	-0.0394149	-0.218484	0.127754	-0.416664	0.221043	0.25424	-0.0247891	-0.06721	0.138592	-0.338361	0.0270245	0.0720139	-0.0651517	0.0304904	-0.0456209	-0.232065	-0.0727544	-0.00994205	0.596853	-0.0608513	-0.17602	-0.134824	-0.0695717	-0.214863	-0.186284	-0.0634978	0.202112	-0.00623703
1552677_a_at	0.159929	-0.251894	-0.189459	-0.021327	-0.12428	-0.154838	-0.148867	0.120264	-0.097806	0.131393	0.173792	-0.58666	-0.0497952	0.108696	-0.163105	-0.418829	-0.114721	-0.466904	-0.20675	-0.293956	-0.440362	0.445977	0.313097	0.341833	-0.227297	-0.0497952	0.260096	0.24719	0.627284	0.545596	-0.158974	0.773619	-0.0831313
1552678_a_at	-0.139476	-0.304719	-0.806719	-0.0615435	-0.735246	0.146922	0.109056	0.897191	0.357706	0.84933	-0.562436	0.0406351	-0.720926	0.335246	-0.038363	-0.178209	0.0110092	-0.238121	0.125558	0.236357	-0.741361	0.182119	0.35376	-0.152204	-0.00746489	1.02237	0.415723	-0.0596976	0.417974	-0.233533	-0.103253	-0.910009	0.492329
1552680_a_at	-1.13667	-0.010581	0.11672	-1.43019	-0.196016	-0.421331	0.551274	1.4193	0.0420728	0.280727	0.615905	-1.86741	-0.938116	0.2919	0.239924	-0.695735	0.433574	-0.261248	1.09488	-0.194785	1.00444	-0.209743	0.860084	0.162102	-1.83366	0.660479	0.807889	-2.36703	0.720686	0.0971107	-0.102861	1.14654	1.11978
1552682_a_at	-0.289785	0.383293	0.104652	-0.00216484	-0.15991	0.0508535	0.344848	0.611305	0.0610747	-0.223842	-0.00460696	-0.020597	-0.227704	-0.100975	-0.014658	-0.317475	-0.00252366	-0.718501	1.32222	-0.67186	0.377996	-0.307721	0.223888	0.788731	-0.766184	-0.547011	0.0515423	-0.225978	-0.142704	0.407352	-0.399556	-0.124072	0.540085
1552684_a_at	0.116005	-0.104617	-0.0524156	0.414677	-0.44253	0.0433772	-0.890703	0.431224	0.315352	0.086134	-0.0338967	-0.439814	-0.572959	-0.0814664	0.566424	0.182019	-0.00523639	-0.0784538	0.108805	-0.177819	-0.203952	0.0433772	0.892173	0.170406	-0.445391	-0.211519	-0.0278761	0.286274	0.131372	-0.393215	0.0538182	0.0328412	0.287574
1552685_a_at	-0.440245	-0.17309	0.188385	-0.39599	-0.536164	-0.162928	-0.40698	-0.214556	-0.491764	-0.136384	0.0487199	0.983232	-0.187289	0.312644	-0.110114	-0.0548286	0.844326	-0.155348	-0.0369005	-0.0189543	-0.0632231	0.15185	-0.385359	-0.510764	0.0146396	1.18561	0.543959	0.0889776	-0.163918	0.457395	-0.282152	0.208913	-0.101692
1552686_at	0.0433426	-0.0256848	-0.199137	0.234043	-0.0700662	-0.0447879	-0.250513	-0.19121	-0.0372369	-0.0741761	-0.0195425	0.476344	0.190779	-0.252934	-0.388949	0.0405555	0.311195	-0.046751	-0.0984533	0.195398	0.149489	-0.226964	0.198834	0.0284946	0.0108912	0.0330703	-0.100917	0.211985	-0.137199	-0.171991	0.132163	-0.19777	0.277704
1552687_a_at	-0.279273	0.0132644	0.00804544	-0.151064	-0.210808	0.135862	0.0758662	0.154926	-0.0407317	-0.0718067	0.0132644	0.203353	-0.0238702	0.129428	-0.137912	-0.126513	-0.153828	-0.148556	-0.0898623	0.510673	-0.132302	0.0822899	0.230837	-0.341597	0.310146	0.371795	-0.0853891	0.221186	0.0048809	0.354559	-0.483114	-0.0811396	-0.262604
1552689_at	-0.494536	0.177086	-0.0690742	0.11594	0.0535531	0.340365	-0.246687	0.248239	-0.0311866	0.520111	0.448393	-0.437275	0.0832977	0.00420666	0.00420666	-0.139997	0.0261102	-0.273666	0.392423	0.0818181	-0.103771	0.159739	0.00743866	-0.1023	-0.19309	0.224938	-0.156568	-0.324302	0.00420666	0.156089	-0.604022	0.0311875	0.0971222
1552690_a_at	-0.0292289	-0.182274	0.313863	0.313405	0.0784133	0.0564611	0.0958657	-0.0291519	-0.101138	0.00171661	0.421831	0.25826	-0.297628	-0.128554	-0.0438013	0.292871	-0.194187	0.147527	-0.256428	-0.346037	-0.210242	0.244505	0.371423	-0.0232465	0.0401194	0.0650029	-0.303618	-0.386654	0.0595605	0.0401194	-0.157923	-0.214056	0.103227
1552691_at	0.0875263	-1.57765	0.23068	-0.658117	0.14905	-0.00934362	-0.554671	0.710072	1.13132	0.657848	0.707755	2.41489	-1.80715	-1.7177	0.348739	0.425547	-0.871864	0.128368	-0.753911	1.14096	-0.491539	0.332043	-1.02584	-0.141348	2.21754	1.1615	0.541007	1.68555	-0.650517	-1.01064	0.406784	-1.25344	-1.95348
1552693_at	-0.166329	-0.19013	-0.0100937	0.277275	-0.154527	-0.121722	-0.0931404	0.0921206	-0.00106811	-0.161078	-0.130636	0.490625	-0.268571	-0.124606	-0.0627537	0.152056	0.171845	-0.0708885	-0.0955656	0.294075	0.133049	0.121815	0.0871532	0.445534	0.194102	0.147162	-0.0672409	-0.170617	-0.155505	-0.324581	-0.148078	-0.0177994	-0.0718811
1552694_at	-0.192397	-0.338472	-0.246621	0.26895	0.0805731	-0.574111	0.513436	-0.112735	-0.251661	0.243367	-0.238322	-0.0698833	-0.632548	0.479782	0.664341	-0.746178	1.21252	-0.912756	0.820261	-0.235807	-0.270428	0.760709	-0.387809	0.208563	0.089335	0.0227077	0.398035	0.360695	-0.366031	-0.0824897	0.401385	-0.0698833	-0.796534
1552695_a_at	0.335161	-0.426684	0.371147	0.456987	0.67305	-0.11988	0.779112	-0.99476	-0.00826549	-0.0993719	-0.533635	0.368836	-0.760622	0.159761	1.13298	-0.734806	1.17975	-1.27773	0.491479	-0.293739	-0.667015	0.95937	-0.151836	0.0744305	0.388812	-0.101758	0.591075	0.0512242	-0.8629	-0.495107	0.737148	-0.0785694	-1.14364
1552696_at	-0.373604	-0.0970573	0.222565	-0.231015	0.227699	-0.282388	0.181736	0.151678	-0.300518	0.416992	-0.21179	0.0840614	-0.529366	-0.0406227	0.325581	-0.259634	0.159746	-0.617316	0.705284	-0.165307	-0.0478752	-0.433149	0.149543	0.364025	-0.330992	0.149543	0.1675	-0.286406	0.242219	-0.0942414	0.015223	0.182945	0.554952
1552698_at	0.305222	-0.0137968	-0.111174	0.3131	-0.0694847	-0.161415	-0.0356674	-0.117616	-0.0375319	-0.132432	-0.207962	0.00667763	0.031414	-0.117268	0.178787	0.326371	-0.148094	0.13509	-0.097394	-0.0816736	0.149542	0.0656948	-0.0437417	0.344874	0.0714932	-0.131174	-0.0876899	-0.0119753	0.014791	0.0850391	-0.287211	-0.0593195	-0.0754957
1552701_a_at	0.495398	0.0305319	0.226041	-0.293846	0.673022	-0.276981	-0.0473375	-0.965501	-0.778992	-0.0421305	-0.706778	2.10641	-0.175869	-0.423644	0.207932	0.222981	0.444121	0.609824	0.0337839	-0.794775	0.128192	-0.730455	-0.211854	0.486931	1.07163	-0.108627	-0.108844	0.726232	-0.623632	0.491466	1.47874	-1.06315	-2.0808
1552703_s_at	0.0910234	-0.174305	-0.153574	-0.493996	0.637629	-0.597714	0.233598	-0.0937576	-0.802133	0.0535903	-0.477049	1.81032	-0.583287	-0.96363	0.0967817	-0.121754	0.155205	0.31173	0.0806437	-1.02801	0.0871859	-0.659389	0.167899	0.493766	0.868298	0.0794277	0.232046	1.01645	-0.236287	0.804954	1.76745	-0.78736	-1.8158
1552705_at	0.172276	-0.190093	-0.0223703	0.0116444	-0.190093	-0.00255299	-0.25457	-0.031719	0.305547	0.410218	0.0134749	-0.682041	0.418892	0.166173	0.526444	0.263508	0.0712283	-0.276497	0.00596714	-0.240381	0.663032	-0.102765	-0.00255299	-0.209064	-0.23634	0.171647	-0.291941	-0.261781	0.116727	-0.0113726	0.159725	-0.222567	-0.247807
1552708_a_at	0.0568602	0.131817	-0.191202	0.0562136	-0.0586109	-0.0776391	-0.285432	-0.00482297	-0.14258	0.104335	-0.281896	-0.312507	-0.0311725	-0.0277767	0.277629	0.203319	0.0787077	0.157597	0.47844	-0.17551	0.137711	-0.144366	0.0342529	-0.0966508	-0.0297632	-0.116558	-0.187049	0.110807	0.169004	-0.212848	0.0594804	0.127598	0.192603
1552711_a_at	0.0293822	-0.320232	-0.277852	-0.510976	0.350609	-0.379951	-0.100012	-0.722169	0.0543437	0.681661	-0.109378	-0.142503	-0.0281796	0.612759	-0.148035	0.891803	0.188908	-0.0544286	0.865044	0.168407	0.202725	0.329702	0.0315938	0.330314	-0.518111	0.00624991	-0.992328	-0.375274	0.343798	-0.628259	-0.329785	0.0419693	0.508207
1552712_a_at	-0.324658	0.642644	0.687387	-0.149673	0.17685	-0.318112	0.0720618	-0.122134	-0.473333	-0.132577	-0.0557454	0.180668	-0.0876694	0.129415	0.809995	0.594209	-0.0557454	-0.0804341	-0.256235	0.191018	0.118042	0.366114	-0.492374	-0.190438	0.650756	-0.0454776	-0.817716	0.466496	-0.506274	-0.337091	0.19092	-0.499281	-0.331614
1552713_a_at	0.189062	0.163408	-0.224039	0.0390127	-0.204049	-0.00803995	0.0687463	-0.21744	0.0862622	0.196873	0.18505	0.064847	-0.0854967	0.0545113	-0.0765138	0.037499	-0.108934	-0.0101786	-0.0607336	-0.194172	0.0928845	-0.129746	-0.0840955	0.00048	0.00048	-0.157162	-0.238721	0.303599	-0.0410821	-0.0748656	0.185505	0.261196	-0.0141592
1552714_at	-0.316337	-0.0243895	-0.0820169	-0.0096271	0.0604594	0.540819	-0.117622	-0.0243895	-0.278901	-0.0243895	0.667998	0.0873208	-0.154414	0.468267	-0.153096	-0.0792086	-0.0106132	0.0338509	0.0888002	0.0830159	-0.0989251	-0.108075	0.23451	-0.19292	-0.0586052	-0.275652	-0.187124	0.239754	-0.225624	-0.0429001	0.00999045	0.238712	-0.288658
1552715_a_at	-0.212571	0.296407	-0.0737693	-0.0206068	0.110295	0.104999	-0.192127	0.131108	-0.251146	0.0281703	-0.0671527	-0.194036	0.264909	-0.0384083	0.215267	0.352985	0.246003	-0.04263	0.0281703	-0.017801	0.149806	-0.0206068	-0.0661938	0.074302	-0.0416453	0.0373805	-0.148997	0.0894983	-0.150273	-0.0671527	-0.341743	-0.275335	0.092901
1552716_at	-0.0202274	-0.164448	0.150518	-0.432325	-0.187003	0.305526	0.0396709	0.164511	0.240871	0.896926	-0.138229	-0.124275	-0.472354	1.0367	0.118595	0.0960135	-0.139367	-0.456648	0.17228	-0.296327	0.109578	-0.382202	0.753313	-0.257193	-0.333881	0.206312	0.0104623	-0.531416	-0.272738	-0.24476	0.176988	0.00367546	-0.0285511
1552717_s_at	0.132217	0.110127	-0.393061	-0.397504	0.205359	0.343323	-0.300406	-0.162369	-0.156761	-0.610878	-0.435233	1.88658	-0.115535	-0.156705	-0.179915	-0.0142751	-0.454742	0.0805268	-0.142765	0.0453143	-0.227413	-0.387475	-0.324559	-0.223491	1.56865	-0.0939202	-0.181265	1.39453	-0.599273	-0.19328	0.534407	-0.357792	-0.192414
1552718_at	-0.250144	0.0632186	-0.078239	0.573939	-0.0502505	-0.297618	0.407055	0.155247	0.599219	0.347734	-0.153071	-0.109315	0.112945	-0.258721	0.324778	0.0246711	-0.166435	0.206231	-0.0735574	-0.350809	0.1519	-0.251951	-0.0602288	-0.009624	-0.264225	-0.0970883	-0.0152583	-0.291157	0.107522	0.00664282	-0.216848	0.0869279	-0.173481
1552719_at	0.0605524	0.168067	0.294181	-0.322673	-0.321534	-0.0135067	0.190796	-0.270498	-0.206246	0.437102	-0.656769	0.018682	0.180905	-0.308045	0.0596793	0.0569606	0.198372	0.214664	0.0219467	-0.470038	0.446802	-0.554777	-0.0212264	-0.494998	0.252142	-0.0774467	-0.062222	0.315367	-0.156922	0.300686	0.215055	0.433317	0.0716207
1552721_a_at	-0.0476344	-0.000121	-0.150622	-0.399024	0.236464	1.73297	-0.17209	-0.310512	-0.163081	-0.204849	-0.344256	0.769787	-0.132281	0.02053	-0.286562	0.674664	-0.267756	-0.269209	-0.152504	-0.27245	0.0741036	0.0984242	-0.0746889	-0.285031	0.419212	-0.136317	-0.233521	0.446093	-0.0476344	-0.0476344	-0.0289912	-0.376311	-0.0691733
1552722_at	-0.0128191	0.0477648	-0.0430572	0.246957	0.00775957	0.262458	0.0491328	-0.0670075	0.356854	-0.100331	-0.179958	0.640675	-0.0430572	-0.0874121	-0.00863266	-0.108316	-0.11237	-0.0430572	0.343856	-0.362221	-0.240205	-0.0365877	0.0509534	-0.0988812	0.0204504	-0.0430572	0.049963	0.1269	-0.00524569	-0.0654497	-0.0372543	-0.0388074	-0.469987
1552724_at	-0.0813353	0.164955	-0.130266	0.0318444	-0.200414	0.29536	0.0768588	0.34738	0.124937	-0.0368974	-0.128683	0.52893	-0.29465	-0.22562	-0.152866	0.027077	0.0750887	0.16889	0.0296223	-0.251258	-0.0751698	-0.0790904	-0.183446	-0.0882165	0.146811	0.189517	-0.247176	0.0240104	-0.0440037	0.0909805	-0.106482	-0.0353913	0.038723
1552725_s_at	0.179495	0.338407	0.0314374	-0.0488398	0.313317	-0.00148034	-0.00793099	0.00342774	-0.135846	-0.151128	0.117358	0.160757	-0.256015	-0.248947	-0.287412	0.0397196	-0.204868	-0.0912566	0.11141	-0.0959761	0.102372	-0.265761	-0.00148034	-0.00148034	0.180269	0.164319	-0.015604	0.300622	-0.287457	0.0575545	-0.0491755	-0.0475481	0.097754
1552726_at	-0.175309	-0.0145283	0.319946	-0.0353577	-0.0919435	-0.158203	-0.0426557	0.350467	-0.211905	0.0519645	0.128331	0.181831	-0.274616	0.0762458	0.0576594	-0.142189	-0.0381911	-0.115383	0.0533419	-0.0724597	-0.265729	0.375271	0.198355	0.17922	-0.188639	-0.0111849	-0.142189	0.0817177	-0.0351648	-0.0198719	-0.14873	0.149794	-0.0198719
1552727_s_at	-0.154891	-0.0485737	-0.0485737	-0.216242	-0.725822	-0.334365	-0.424314	1.66506	0.0498002	0.272286	0.351708	-0.250988	-0.316194	0.398954	-0.0323727	0.0757201	-0.246243	-0.245187	-0.213216	0.682325	-0.612439	0.503151	0.313612	-0.187295	-0.128165	0.446593	-0.318037	0.276194	-0.598332	0.319521	0.110693	-0.121787	-0.242595
1552729_at	0.0362198	0.0685446	0.101535	-0.352225	-0.2443	-0.000649	-0.0662274	0.0349243	-0.304107	0.0502264	0.318445	0.317501	-0.275476	0.0456102	-0.322693	-0.141177	-0.067301	-0.0910316	0.0327814	0.264666	0.233555	-0.0769656	0.191408	0.22319	-0.310946	-0.260432	-0.284227	0.330773	0.422889	0.0935287	-0.142003	0.027802	0.146157
1552730_at	-0.159816	-0.0615754	0.0850947	0.0897899	-0.0786493	0.292877	-0.0587833	0.334982	-0.00930119	-0.298123	-0.00930119	0.220582	0.251432	0.19789	-0.0178502	0.0767958	0.0412164	-0.191624	-0.240754	-0.234863	-0.00930119	0.134115	0.334982	-0.214832	0.0790949	0.176488	-0.131449	0.0356054	-0.38809	-0.0587833	0.0812602	-0.259817	-0.00930119
1552731_at	0.128743	0.0962357	0.108273	-0.260987	-0.13284	-0.129798	-0.123654	0.135977	-0.284507	-0.196813	0.159176	0.620765	-0.0368755	0.0443232	-0.186836	0.349032	0.22266	-0.190133	0.328882	-0.303247	-0.0503571	0.122353	0.0203867	0.144276	0.189573	-0.204093	-0.157759	0.107014	0.00256181	-0.0725357	-0.144031	-0.186886	-0.118873
1552732_at	-0.153125	-0.0369621	0.0383015	0.272743	0.0164354	-0.178093	0.101792	0.271	0.0288539	-0.147119	-0.207505	-0.0576222	-0.0369621	0.0488836	0.0690492	-0.0672976	0.106834	0.227137	0.047473	0.298383	-0.103651	0.119764	-0.0909944	-0.0931624	-0.163685	0.112135	-0.219984	0.0834879	-0.0861003	-0.345968	0.300246	-0.075	-0.0792817
1552733_at	1.03043	-0.360633	-0.427869	0.842501	-0.0621543	0.63788	-0.252478	-0.728101	-0.355957	-0.658703	-0.327408	0.106159	0.141853	-0.456944	0.627493	0.960877	-0.346824	0.829385	-0.69079	-0.197219	-0.689433	-0.0570374	0.845907	-0.156906	0.336952	-0.673995	0.269921	0.0482755	-0.616849	0.984306	0.520469	-0.837866	-0.285255
1552734_at	-0.14348	-0.397498	0.109292	0.049886	-0.220135	0.102084	0.116451	0.15434	-0.0395191	0.0736198	-0.386794	1.00475	-0.0395191	-0.034569	0.00903249	-0.0940459	-0.209225	-0.31253	-0.0133221	0.462204	0.0254014	-0.174212	-0.272334	-0.0395191	0.332566	-0.0364678	-0.0208557	0.27992	-0.0651917	-0.0395191	0.131197	-0.103806	-0.208192
1552735_at	-0.236957	-0.1043	0.346561	2.01271	-0.256754	0.622176	-0.178842	-0.0934718	0.0728786	-0.513831	-0.22225	0.294756	0.183602	-0.250776	-0.121706	0.156474	-0.316584	-0.288537	0.143525	0.113006	0.137688	-0.25981	-0.431874	0.0256579	0.723932	-0.107054	-0.181276	-0.0214109	-0.375518	-0.335665	0.0300169	-0.356616	-0.209755
1552736_a_at	-0.125307	0.363276	-0.0162239	-0.161804	-0.270424	0.73134	-0.214071	-0.142598	-0.263359	-0.179733	-0.298416	0.903158	-0.123428	-0.231756	0.0218706	0.244138	-0.156183	0.23468	-0.250413	-0.242258	0.142852	0.100362	0.0053637	-0.172814	-0.000581	-0.00337052	-0.157456	0.126001	-0.0130684	0.329787	-0.127143	-0.0640333	0.0116022
1552737_s_at	-0.0745006	-0.127342	0.465714	0.15556	0.00191498	-0.289021	-0.538012	0.438966	0.536753	0.235727	0.611743	-0.580112	-0.180102	-0.112839	-0.341852	-0.247336	0.349151	-0.598546	0.0509512	-0.0203991	-0.521131	0.0503957	0.6602	-0.354343	-0.265711	0.614125	0.136532	-0.0964599	0.0446436	0.00191498	-0.362229	0.0950329	0.260616
1552738_a_at	0.0693283	0.186739	-0.521974	-0.391804	0.238825	0.137371	-0.260296	0.344184	0.345936	0.295869	0.282322	-0.0924504	-0.215882	-0.108193	0.338159	0.0715911	-0.351577	-0.544505	1.42446	0.336323	-0.115587	0.0522585	-0.0376828	0.155956	0.0262606	-0.479924	0.0181606	0.0763791	-0.610378	-0.224851	-0.0509493	-0.230697	-0.163379
1552739_s_at	0.498993	-0.139618	-0.690073	-0.963492	-0.290812	-0.640469	-0.0519261	-0.247847	0.180537	0.234061	0.311408	-0.394293	0.0432687	-0.347273	0.802751	0.623973	-0.437026	-0.858499	1.4282	0.781352	-0.0373712	0.421853	0.332285	0.8712	-0.331784	-0.627287	0.476441	-0.272208	-0.723252	-0.0889683	-0.397844	0.248876	0.284823
1552740_at	-0.0245423	-0.363829	-0.206203	-0.267518	-0.204085	-0.664048	0.582286	0.688622	0.82939	1.37591	-0.0834477	-1.49793	-0.314283	1.49435	-0.0878935	-0.272718	0.164797	0.20035	-0.019418	-0.0441103	0.49844	0.264132	0.644481	0.599452	-1.39201	-0.118033	0.0755341	-1.40449	0.0705805	-0.198634	-1.407	0.568699	0.513161
1552742_at	-0.318552	-0.887598	-0.0749788	-0.569286	-0.781443	-0.731803	0.493216	-0.119037	1.47655	1.19123	1.18935	-0.774504	0.490125	1.70268	-0.759303	-0.062108	-0.37504	-0.121598	0.107415	0.667356	-0.237683	0.732209	0.241317	-0.368663	-1.21497	0.734297	-0.0275066	-0.683759	0.835877	0.749662	-1.3764	-0.0141201	-1.11295
1552743_at	0.356118	0.0119474	0.113329	0.0980117	-0.0703938	-0.0828064	0.0541906	-0.0850699	-0.121464	-0.235906	-0.0815246	0.168756	0.0443077	0.0812733	-0.0514042	-0.0199287	0.0246975	-0.0296495	-0.0900605	-0.0547845	0.0391021	0.175493	0.0117509	0.0173795	0.0541906	-0.0930963	0.0352318	0.218942	-0.279953	0.0461428	-0.0710952	0.00785804	-0.191581
1552745_at	-0.290224	0.127504	-0.0236197	0.120289	-0.193107	0.09375	-0.0853291	0.21928	0.202845	-0.0990267	0.0436978	0.286704	0.0925848	-0.0898988	0.0317059	-0.068027	-0.165832	-0.21114	-0.20983	-0.155727	-0.0785842	-0.108067	0.239362	-0.16376	0.317951	-0.0236197	-0.108067	0.253382	0.0520279	-0.0479352	0.139247	-0.0236197	-0.0749235
1552747_a_at	-0.0260887	0.102182	0.0642916	0.205428	-0.06275	-0.112026	-0.000993	0.278041	-0.0375096	0.136777	0.0144777	-0.035565	-0.000993	-0.0927198	-0.190101	0.125035	-0.168301	-0.000993	-0.00683939	-0.0501192	-0.16623	-0.130758	-0.0720996	0.0420163	0.125035	-0.106236	-0.0462292	-0.13877	0.165375	0.0483534	0.078117	0.0611925	-0.000993
1552749_a_at	-0.131511	0.0564871	0.00034	0.43325	0.0265436	0.0435472	0.0990453	-0.0476065	-0.432741	-0.236683	0.0365291	0.146361	0.2831	0.0764985	0.0315566	-0.0129042	0.133132	0.252436	-0.0547972	-0.291078	-0.35904	0.0474968	0.0641375	0.380702	-0.00282955	-0.242527	-0.394059	0.268356	-0.211884	0.231108	0.00159121	0.0315566	-0.22613
1552750_at	0.00162053	0.197993	0.0852864	-0.0500553	0.120075	-0.0780699	0.00162053	-0.108428	-0.160753	-0.116175	0.334784	0.064142	0.0719855	-0.229042	-0.23469	-0.116054	0.00846338	-0.237743	-0.105464	0.111929	-0.0246513	0.00162053	0.160967	0.228043	0.110705	-0.152523	0.0503643	0.0832815	0.0831544	0.153104	-0.0511088	0.00162053	-0.206003
1552751_a_at	-0.0679584	0.202702	0.0728698	0.0921431	0.015552	0.169122	-0.139068	-0.0429807	0.048655	-0.135945	-0.23458	0.669165	-0.00983953	0.189287	-0.19116	-0.0268493	-0.00983953	-0.0413928	0.205472	-0.038444	-0.0132957	-0.0796165	-0.191589	0.0280509	0.0911708	-0.150312	-0.14004	0.417233	-0.0737119	-0.140936	-0.190239	-0.337991	0.0543523
1552752_a_at	-0.276233	-0.0551226	0.328984	-0.0589592	-0.135956	-0.174951	-0.209567	-0.0507455	-0.0443919	0.118474	-0.0684326	0.0857172	-0.0746825	0.285527	-0.0526187	0.0436122	-0.0845969	-0.0507455	-0.0736194	-0.234409	-0.013797	0.14519	0.182073	0.0234516	-0.0424464	-0.0424464	0.0829489	0.348507	-0.135956	0.00323367	-0.139945	0.243747	0.128149
1552754_a_at	-0.292837	-0.023596	-0.247399	-0.142953	-0.1225	-0.0864079	-0.139536	-0.253454	0.0633633	-0.10793	-0.0067935	0.0535731	0.0292897	-0.0529561	-0.268422	0.29138	-0.10774	0.0368814	-0.162836	0.0970292	-0.277472	-0.0662339	-0.0704195	0.144902	1.65059	0.0669932	0.197296	0.0892899	-0.166967	-0.0697904	0.305895	-0.258792	-0.101449
1552755_at	-0.0900581	-0.296477	-0.0900581	-0.0265741	-0.386912	-0.0900581	-0.312827	-0.516056	-0.180081	-0.342879	-0.035002	3.36356	-0.463037	0.110545	0.320256	-0.0328631	-0.00883985	-0.191882	0.295511	-0.186917	0.0754116	0.0115442	0.314366	-0.115406	0.242208	-0.566041	-0.218995	0.479987	-0.306629	-0.0900581	-0.174526	-0.211284	-0.279918
1552757_s_at	-0.274677	-0.0539482	-0.131134	-0.240299	0.000577	-0.283875	-0.13995	0.145215	-0.455045	-0.148867	-0.16774	0.923295	-0.158211	0.150791	0.220675	0.34525	0.0790942	-0.132639	0.117612	-0.166172	0.100605	0.00972843	0.0215693	-0.0387235	0.90211	-0.2476	-0.360725	0.182431	-0.0387235	0.0300667	-0.0575612	-0.0387235	-0.0944164
1552758_at	0.112413	-0.0192561	-0.122363	0.36838	0.0609245	0.178339	0.0504725	0.0741777	0.0385394	0.0811191	-0.0919361	0.146631	-0.123307	-0.196788	-0.212321	-0.198403	-0.00675106	-0.119082	-0.0457714	-0.142821	0.0206478	0.125044	0.0640686	0.114606	0.447239	0.0251277	-0.156361	0.00047	-0.188299	-0.0853753	0.00557542	-0.0844862	-0.120454
1552760_at	-0.00190544	-0.148353	0.138645	-0.00190544	-0.226477	0.0713415	-0.00190544	0.0778556	-0.0964134	0.375912	-0.207256	-0.133569	0.41052	-0.0326512	-0.00190544	-0.127934	-0.219214	-0.051208	0.17344	0.248881	0.163698	-0.0387435	-0.238915	-0.165137	0.163467	0.118947	0.0417545	0.243919	-0.0466514	-0.15094	0.173013	-0.435331	-0.0749708
1552761_at	-0.0614414	-0.10045	0.0147595	0.321602	-0.15852	-0.109473	0.0128593	0.0306139	-0.366862	-0.37488	-0.489913	0.364366	0.44006	0.0126796	-0.373953	-0.104707	0.364822	-0.303349	-0.11512	-0.0679565	-0.344724	-0.0738907	0.187963	0.244455	0.126706	0.0100489	-0.273741	0.315393	-0.125566	0.865601	0.342402	-0.169991	-0.0398245
1552763_at	-0.185138	-0.162184	-0.216483	0.0740287	-0.0401554	0.042043	-0.1132	0.399853	0.167931	0.368989	0.0557363	0.344681	-0.143947	0.0675456	-0.0868423	-0.0199671	-0.280009	-0.225087	0.108849	-0.13241	-0.037859	-0.037859	0.180942	-0.0249071	0.00592446	-0.0112164	-0.062516	0.0371978	-0.088124	-0.0401363	0.0287087	0.149317	-0.123712
1552765_x_at	-0.00803924	-0.0163815	0.0804431	0.10751	-0.179022	-0.273232	-0.370129	-0.208666	-0.0319951	0.0515034	0.0039475	-0.0193865	-0.245279	-0.0614877	0.0699108	-0.0385697	-0.00502276	0.072928	0.215136	0.41988	0.0493424	-0.140981	0.292787	0.369778	-0.102578	0.093405	0.140618	-0.141201	0.0788906	0.097018	-0.407052	0.147021	-0.0410919
1552766_at	-0.0495338	1.94738	0.159378	-0.809945	0.871381	-0.944809	1.31222	-0.872595	0.996118	2.5519	-0.848692	-1.05756	1.64667	1.76259	-1.28018	-0.0253768	-0.602768	-1.06476	1.38068	1.65202	-0.480633	1.00901	0.566231	0.764639	-1.14577	-1.13402	-0.677983	-1.24932	-0.641284	-0.597672	-0.734339	-1.20903	-1.19393
1552767_a_at	0.276869	2.88194	1.697	-2.17024	1.97804	-2.51905	2.35338	-0.679403	1.76163	2.67296	-2.56437	-2.49212	2.79223	2.11497	-2.74697	1.47061	-0.66967	-0.942364	1.74204	2.94029	-0.328089	1.84111	1.17237	1.67254	-2.75057	-1.18159	-1.22295	-2.38792	-0.48743	-1.45843	-1.65724	-1.63888	-1.47068
1552768_at	-0.013742	0.0333686	-0.0888419	0.430151	0.0439868	-0.195318	-0.0600219	-0.0451012	0.127146	0.138832	-0.317001	0.317623	0.0258632	-0.297416	-0.162691	0.0651908	0.0883627	-0.150356	-0.322795	-0.0427871	-0.179492	0.208832	-0.128236	0.0447969	0.393071	-0.269777	0.0190296	0.26961	-0.0664082	-0.0877218	0.112187	0.370218	-0.260564
1552769_at	0.300068	-0.250829	-0.130479	0.213638	-0.0218616	0.313199	-0.0218616	-0.0594833	0.0421019	0.355956	-0.0218616	0.195692	-0.0417373	-0.15571	0.152168	0.0435646	-0.23472	-0.106836	-0.0203018	-0.548218	0.0317588	0.0626638	0.114993	0.231717	0.274699	-0.184529	-0.0685689	-0.154556	-0.0707943	0.103419	-0.0440176	-0.306561	0.0072782
1552770_s_at	0.184588	-0.167755	0.0511587	-0.0240686	-0.265789	0.337641	-0.112204	0.120081	0.237159	0.413236	-0.149954	-0.195824	0.572274	-0.147713	-0.337054	-0.0366147	0.0173428	-0.227678	-0.159472	-0.0331855	0.0706432	0.0184143	-0.0137193	0.315465	-0.145983	0.132439	-0.0137193	-0.235771	-0.161674	0.0979514	-0.229533	0.123907	-0.0345786
1552771_a_at	-0.140753	0.196403	-0.146357	0.00291705	0.183652	-0.232531	-0.154887	0.0501232	0.13007	-0.205221	-0.23364	0.0357168	0.0880957	-0.191775	-0.197002	-0.0623243	0.0790043	0.0822189	-0.107169	0.219674	0.0781991	0.123291	0.18983	0.106074	0.11706	0.326361	0.0564144	0.0127547	0.175229	-0.213776	-0.334119	-0.134471	0.100941
1552772_at	-0.782505	-0.737079	-0.289554	-0.661205	0.710736	0.023922	-0.662317	-0.966495	-0.757777	-0.967388	-0.682179	5.18753	-0.788975	-0.305351	-0.250773	0.5001	-0.450506	0.103447	0.0473776	-0.493286	-0.177869	-0.762764	-0.748858	-0.122735	2.23363	-0.522533	-0.816457	2.62345	-0.969039	-0.750581	3.88295	-0.813709	-0.833219
1552773_at	-0.684721	-0.539447	-0.27972	-0.295991	1.30343	-0.330343	-0.399313	-0.505631	-0.568225	-0.638658	-0.723984	3.99929	-0.395487	-0.00228524	-0.610467	-0.0322313	-0.347025	-0.136585	0.270603	-0.270653	-0.254129	-0.374548	-0.556677	-0.071595	1.41188	0.0245287	-0.460888	2.06048	-0.787447	-0.987168	2.60734	-0.791258	-0.633079
1552774_a_at	-0.135043	0.201641	0.00529575	-0.238934	-0.333135	0.10252	-0.203389	-0.106497	0.303435	0.1123	0.264581	0.046138	-0.18811	-0.232057	-0.108117	-0.125269	-0.0274355	-0.329116	-0.102817	0.532735	0.180625	-0.0717831	-0.0517058	0.160978	-0.321982	-0.102817	-0.106651	-0.0778437	-0.0274355	0.0771	-0.0274355	0.295328	0.634902
1552775_at	0.00285768	-0.0813622	-0.288398	0.4804	0.00285768	0.317605	0.100348	-0.0251184	-0.271245	-0.0114253	0.217919	0.0488844	-0.372741	0.0501924	0.0580764	0.304403	0.036267	0.0569959	0.00965071	-0.246936	-0.0933278	-0.140247	-0.15606	0.334966	-0.404892	0.2486	-0.331822	0.266363	0.00285768	0.334044	-0.34358	-0.121943	0.0158131
1552777_a_at	-0.246197	-0.325754	0.197687	0.0678647	0.152134	-0.0954714	0.192775	0.123366	-0.171207	-0.0259683	-0.0259683	-0.144296	-0.0526316	0.441648	0.0503354	-0.0259683	0.266805	0.151734	0.122301	-0.21787	-0.244347	-0.0225251	0.227012	0.145981	-0.1604	-0.300553	-0.119644	0.0672693	-0.155625	0.0821688	-0.124637	0.0268459	0.143137
1552779_a_at	-0.15582	0.176501	0.205048	-0.00520825	0.266903	-0.0380204	-0.26709	-0.0606487	-0.165315	-0.181233	0.0169213	-0.129738	-0.237038	0.39621	0.0296326	-0.0832455	-0.222268	-0.0380204	-0.126435	-0.129738	0.034245	0.197312	0.507789	-0.0380204	0.18923	0.052161	-0.18492	-0.280394	0.295896	-0.0380204	-0.192947	0.0635822	0.14268
1552782_at	-0.176648	-0.177718	0.313226	-0.385156	-0.107248	0.137252	-0.270749	-0.133991	-0.115066	-0.169881	-0.10103	-0.155467	-0.117523	1.25341	0.341441	-0.222706	-0.125172	-0.126238	-0.145419	0.893223	-0.0986228	0.242546	0.378533	-0.281868	-0.326784	-0.461224	-0.274388	0.084357	0.762517	-0.257349	-0.304389	-0.230926	0.35906
1552783_at	-0.0775598	-0.243135	0.105186	0.166501	-0.149603	0.0164621	-0.083994	-0.0430899	0.0849016	-0.0186009	-0.0592741	0.18682	0.0337565	-0.0661093	-0.0347281	-0.00349951	-0.274952	-0.126254	0.0170252	-0.0623928	-0.103426	-0.0982401	-0.0661981	0.16782	-0.0654848	0.269844	0.0117848	0.251907	0.134773	0.219268	-0.204327	0.0505068	0.0643041
1552785_at	0.456583	0.039753	-0.00567317	0.16364	0.000237	-0.0366704	-0.146432	-0.0827224	-0.322933	-0.215159	-0.082861	0.242792	-0.0873988	-0.286411	0.000237	-0.278719	0.107451	0.425647	-0.116652	0.129807	-0.0130878	0.139174	0.0472112	0.000237	0.298771	-0.013062	-0.0608778	0.0163417	0.04423	0.00999522	0.000237	-0.230937	-0.142751
1552787_at	0.237277	-0.194944	-0.314377	-0.536452	0.631728	0.00666499	-0.275981	-0.267783	0.0395517	-0.0242193	0.553489	-0.112767	-0.202613	0.918186	0.0980642	-0.707468	0.222979	-0.170932	0.00256014	-0.37648	0.313301	-0.615547	0.608317	0.306599	0.0738261	0.0797532	-0.354116	1.23489	-0.600155	-0.630624	-0.00911784	-0.290179	0.356573
1552788_a_at	-0.149734	-0.0931473	-0.0900006	-0.269647	-0.0692639	0.0397058	-0.186382	-0.258976	0.228039	0.339731	-0.189728	0.517416	-0.720674	0.365244	-0.369496	-0.0736279	0.225413	-0.351145	-0.0736279	-0.214514	-0.153607	-0.0736279	-0.134151	0.0636511	0.634661	-0.161204	0.0967503	0.796731	0.0618024	-0.146144	0.621517	-0.172075	-0.0398688
1552789_at	0.0627446	-0.413265	-0.13286	-0.0832896	-0.289211	-0.35349	0.226883	0.651016	0.596362	0.350534	0.278505	-0.475609	-0.132205	0.373517	0.465179	-0.104488	-0.165611	-0.12854	-0.164327	0.792548	-0.182372	-0.0200191	-0.0632629	-0.409276	-0.195966	0.231792	0.123328	-0.492661	-0.538728	-0.368594	0.36416	0.0545406	0.142649
1552790_a_at	0.173705	-0.563105	-0.00952768	0.3201	-0.389184	-0.240478	0.118838	0.30341	0.704019	0.298312	-0.0295997	-0.510668	0.21799	0.140098	0.40175	-0.0156064	-0.0396562	0.201994	-0.397705	0.473921	-0.00440264	0.0364995	0.0652418	0.124854	-0.181937	-0.0474896	0.136305	-0.603111	-0.610762	-0.015945	0.077805	-0.110484	-0.0251932
1552791_a_at	-0.0663917	-0.000471	0.0748696	-0.148256	0.0294417	0.126874	-0.170404	-0.0179815	-0.015871	-0.0169141	0.239353	0.331778	0.00827873	-0.135092	0.140528	-0.170404	0.162189	0.0653205	0.0799222	0.0567908	-0.00722539	-0.000471	0.0297819	0.0691321	-0.102371	0.0296165	0.0132751	-0.0842777	-0.182708	0.0956614	-0.172046	-0.210156	-0.0517699
1552792_at	0.226165	-0.0667849	0.206949	-0.0153708	-0.641339	-0.420873	0.10417	0.0648861	-0.393143	0.638894	-0.200297	-0.179458	-0.361323	0.934588	0.278817	-0.366969	-0.391137	-0.168774	0.413418	-0.174691	0.166885	-0.310292	-0.0452933	-0.181533	0.0265188	0.403251	0.275788	-0.0153708	-0.424973	-0.290009	0.110007	-0.0957644	0.893052
1552793_at	0.0575912	-0.129534	0.00461793	0.0234287	-0.279509	0.0201304	-0.232465	-0.203451	0.0669053	-0.12928	-0.193528	0.0511162	0.374434	-0.0759175	0.0327032	0.00461793	-0.18471	0.0712728	-0.0963752	0.122985	0.191373	0.498646	0.0433028	0.00461793	0.114154	0.056155	-0.065809	-0.0791884	0.233044	0.100938	-0.0445726	-0.188215	-0.169472
1552794_a_at	0.348312	0.257684	-0.155047	-0.370713	-0.0138443	-0.615699	-0.31699	-0.348256	0.864924	0.439295	-0.0476334	-0.433491	0.0681825	2.38737	-0.0902765	0.242931	-0.293856	-0.111104	-0.0979841	-0.0979841	0.560184	0.0209365	-0.346276	0.0538268	-0.484217	-0.318102	-0.266315	-0.471452	-0.530834	0.121309	-0.0125635	-0.165669	0.223354
1552796_a_at	-0.305984	0.0891466	0.45471	-0.0947628	0.00690079	-0.106909	0.0359426	0.102452	-0.142249	-0.092165	0.310848	0.231653	0.190048	-0.174411	0.0941868	-0.0442219	0.0243263	0.329703	-0.382023	-0.188074	0.050684	-0.113305	0.0372825	0.0915246	-0.204929	0.0451455	-0.213294	-0.466917	-0.101494	0.132834	0.00690079	0.162783	0.233666
1552797_s_at	-0.742775	1.21952	0.0765705	1.66302	-0.863359	-1.07894	-2.08449	0.869564	-0.391089	-1.32137	2.01789	-1.38981	2.27652	2.56008	1.33239	0.173801	1.42227	-0.850266	-1.67687	-0.88681	2.08553	1.24032	0.919667	1.07053	-2.77345	0.586548	0.957032	-2.46946	-1.29866	-1.51599	0.156405	0.101029	-1.38538
1552798_a_at	0.131622	-0.421342	-0.511358	-0.609206	0.575727	0.733852	-0.285691	-1.3356	-0.764049	0.891797	-1.86459	3.58029	-1.0327	0.869739	-0.573865	0.240196	0.0522003	0.367339	0.396752	-0.81011	-0.465305	-0.501371	0.304063	0.735566	1.75267	-0.891014	-0.264837	2.07879	-0.738929	-1.14948	1.52608	-0.760784	-1.2565
1552799_at	-0.146822	0.301264	-0.0264554	0.179564	0.0950816	0.259022	-0.0423729	0.220127	-0.0423729	-0.0160239	0.118074	-0.137107	-0.0857246	-0.113919	-0.0883985	0.774224	-0.356358	0.0845506	-0.012538	-0.0235589	-0.1943	0.0320461	0.24242	-0.342925	0.15077	-0.211441	-0.149166	-0.363334	0.147815	-0.0914824	-0.382995	-0.0622268	0.284559
1552800_at	-0.190526	0.0928783	0.000851	-0.185783	0.131899	-0.041183	-0.0332704	-0.214143	-0.225545	-0.152615	0.107817	0.54385	0.00486374	0.0947108	0.170993	-0.270535	0.00114727	-0.100284	0.360054	-0.29898	-0.144418	-0.145414	0.0596004	0.00835276	0.142342	-0.0439892	-0.11965	0.20721	0.094449	0.131944	0.207357	-0.255647	0.0616603
1552801_at	-0.00965452	-0.197043	0.28966	0.341712	-0.127994	-0.0863919	-0.252573	0.0127404	-0.132161	-0.0337634	-0.205663	0.388842	-0.00965452	-0.197561	0.287466	-0.17466	0.0799632	-0.239233	-0.0120382	-0.201337	-0.0509262	-0.136839	0.0575466	0.0739312	0.275658	0.328804	-0.252961	-0.00965452	0.325307	0.2012	-0.210117	-0.108746	-0.0138621
1552803_a_at	-0.116874	0.0558982	0.0328357	0.0478554	0.00686812	-0.056181	0.00686812	0.180812	0.00686812	0.20431	0.0836101	-0.26919	0.11985	0.0162079	-0.0925157	0.0892665	-0.147557	-0.0966546	-0.0156915	0.0829256	-0.0185859	-0.283338	0.0872619	0.354772	0.106562	0.349461	-0.101068	-0.37142	-0.0140402	-0.0855422	0.00686812	-0.185604	0.0151727
1552804_a_at	-0.0556922	-0.152583	0.286406	0.382197	0.0137663	-0.13355	-0.13328	0.392341	0.17268	-0.163529	-0.00459528	0.0285473	0.078053	0.100244	-0.133922	0.269907	0.0399342	0.266001	0.014771	-0.274105	-0.0141559	0.291629	-0.105072	0.392365	-0.351255	-0.0488782	-0.270347	-0.257637	-0.01475	-0.328811	-0.177333	-0.0536485	-0.0556922
1552806_a_at	0.643321	-0.396004	0.345176	0.338089	0.559502	0.419677	-0.197267	-0.334273	-0.554291	-0.615883	-0.853992	1.12619	-0.393492	-0.565835	0.0794513	-0.0616796	0.0500233	-0.554291	-0.507149	-0.943651	-0.344326	0.344127	-0.0673449	-0.0736835	1.48277	-0.309945	0.0369923	0.954096	-0.22726	0.162696	1.59962	-0.225652	-0.915721
1552807_a_at	2.14414	-0.0427442	0.908617	0.612479	1.25015	-0.126175	0.309339	-1.43885	-0.836264	-0.747223	-0.828798	1.13252	-0.724024	-0.679824	0.143144	0.407674	-0.0279164	0.635441	-0.790473	-1.11859	0.515887	-0.130747	-0.171544	-0.0599861	1.22545	-1.1809	-0.148931	1.11808	-0.0427442	0.50142	0.709372	-1.22982	-1.28811
1552808_at	-0.00193834	-0.210749	0.019042	0.0292993	0.0991855	-0.148147	-0.186372	-0.0144906	0.0761626	-0.201423	-0.246393	0.308115	-0.113207	-0.00398922	-0.109869	0.22053	-0.00593472	-0.20211	0.104989	0.166188	0.167604	-0.0235164	-0.0811091	0.231754	0.260185	0.0416908	-0.136182	-0.200346	0.21223	0.118342	-0.0881805	-0.197795	0.116443
1552809_at	-0.0285275	0.209483	0.0927105	-0.0166724	0.105534	-0.00811815	0.179295	-0.173969	-0.199595	-0.128838	0.108731	0.142174	-0.0558462	-0.056124	-0.00149059	-0.0581419	-0.0477827	0.134732	-0.1579	-0.247591	0.146036	-0.164468	-0.00149059	-0.0452526	0.0572236	-0.116909	0.058449	0.337129	0.0918293	-0.00149059	-0.0625677	-0.28292	0.192367
1552811_at	-0.00379419	0.0704102	0.0714412	0.128783	-0.0866289	-0.193644	-0.00210047	-0.16744	-0.138043	0.0106502	0.0395212	0.379763	-0.35477	-0.210876	-0.116178	-0.131853	0.0948744	0.0300007	-0.190805	-0.0154128	-0.257457	-0.00379419	0.171508	0.0865331	0.544179	-0.011096	-0.160069	0.416383	0.142735	0.0538545	-0.081296	-0.137782	0.0224004
1552812_a_at	-0.414005	-0.0243468	0.114003	-0.481586	0.290381	0.00144672	-0.277829	0.507302	-0.0932932	-0.326315	-0.278719	-0.175917	-0.2216	0.457422	-0.338474	0.377294	-0.481606	-0.450843	-0.504237	0.232112	0.613863	0.109904	0.310719	-0.011405	-0.286274	0.779425	0.361119	-0.350752	0.711104	-0.463625	0.0471497	-0.441336	0.708906
1552813_at	0.159656	0.137039	0.248993	0.0335944	-0.0479674	0.489673	-0.0479674	-0.361567	-0.0701787	-0.180108	0.0510192	0.866935	0.31947	-0.0479674	-0.347571	-0.159465	-0.021318	0.246084	-0.313912	-0.27649	0.11308	-0.128899	-0.0479674	0.513937	0.150693	-0.219309	-0.0543804	0.0879204	-0.212901	-0.0479674	-0.0927663	-0.453257	-0.286147
1552814_a_at	-0.200717	-0.0224228	-0.140689	0.180854	-0.150623	0.21576	0.317058	-0.198419	0.0449448	0.0407829	-0.0427155	0.412984	0.0773592	-0.0948167	0.0198479	-0.107997	-0.0224228	-0.0435619	-0.0224228	-0.200341	-0.0224228	-0.0181043	-0.00514698	0.0957663	0.409647	-0.186179	-0.297892	0.0676451	0.00266552	-0.177981	0.253696	-0.194115	0.00997758
1552816_at	0.164929	-0.076479	-0.167529	0.0474427	-0.12452	0.127936	-0.282022	-0.0150509	-0.0786223	0.222666	0.140104	0.0573626	0.024761	0.00882125	0.187756	-0.184494	0.0289586	0.024761	-0.0309584	0.00186539	-0.349186	-0.0366266	0.180081	0.177401	0.0862365	-0.23543	0.024761	0.0311117	-0.133023	0.024761	-0.154766	0.0513508	0.25564
1552818_a_at	-0.0886657	-0.0132375	-0.106557	-0.186756	0.0926521	-0.0700567	0.0519078	0.174217	-0.182899	0.127469	-0.0419755	0.355232	-0.0313833	-0.00388026	-0.0676243	-0.177274	0.0371075	0.141442	0.0163245	-0.159254	0.353333	-0.0279722	0.073807	0.214546	0.0024581	-0.0313833	-0.0822868	-0.0339921	-0.159254	-0.109499	-0.250158	0.303241	-0.119611
1552819_at	0.117695	0.0277419	-0.164327	0.766464	-0.144317	0.322471	-0.37286	-0.034127	0.173553	-0.177594	-0.104865	-0.00123978	0.0793288	0.000701	0.0382333	0.109847	-0.248964	-0.0139127	-0.0759471	0.0113156	-0.287535	-0.123373	0.0446985	0.458691	0.0555887	-0.055743	-0.238942	-0.0570347	-0.196673	-0.109301	-0.11507	0.0824049	0.233088
1552822_at	-0.207223	-0.166687	-0.313522	-0.0913489	0.0147424	0.0904341	-0.49524	0.904704	-0.402166	-0.151032	-0.112371	0.555277	-0.177793	-0.189787	-0.264292	0.0786943	-0.319448	0.668769	1.18194	-0.204863	0.960523	-0.0388389	-0.395115	0.230952	-0.130211	0.738129	-0.365911	-0.153119	-0.22264	-0.351738	0.0721407	-0.328688	-0.414282
1552825_at	0.193759	-0.029418	-0.143797	0.130491	-0.272435	-0.119887	-0.00904608	-0.187122	0.269557	-0.00904608	-0.0270555	0.391733	-0.0029006	-0.178096	0.468796	0.085165	0.189691	-0.14592	-0.592761	-0.0815082	0.070395	0.059315	0.193759	-0.0773487	-0.233153	0.0908353	0.0406876	-0.209905	-0.107293	0.307484	-0.176857	-0.0163126	0.128189
1552826_at	-0.207298	-0.0923148	0.0872723	0.209491	-0.125993	-0.0740644	-0.159069	0.00887728	-0.112354	0.299993	0.0682405	0.0707275	0.140987	0.0291007	-0.0723342	0.0630277	0.053802	0.024841	-0.119397	-0.0288998	-0.0978643	-0.0240262	-0.10428	0.166085	0.0148982	-0.101447	-0.157293	0.178518	-0.0233591	0.246704	-0.0461791	-0.112354	-0.00403881
1552827_s_at	0.19523	-0.134524	0.068109	0.182005	0.0927444	0.132284	-0.127447	-0.014266	-0.013473	0.188725	0.0990601	0.303137	0.271499	-0.310843	-0.0748572	0.301671	0.0529568	0.177635	0.165005	-0.280912	-0.169564	-0.116323	0.0211029	0.0787554	-0.100701	-0.478229	-0.226542	0.0676489	0.0124154	-0.343945	-0.0379868	-0.00147343	0.0211029
1552828_at	-0.303239	-0.0993023	0.0173671	-0.0178125	-0.179247	-0.0799732	-0.0866394	-0.20013	0.0624492	0.0810633	0.0344267	0.605612	-0.228686	-0.0317368	-0.298069	0.029906	-0.29461	-0.174297	0.324483	-0.00980139	-0.067281	0.110721	0.0591326	0.333437	0.712026	-0.148077	-0.0647662	-0.241602	-0.185295	0.00640321	0.433375	-0.272017	0.172189
1552829_at	0.220329	0.00826478	-0.354132	0.00826478	-0.448864	0.163519	-0.505088	0.281127	0.209423	0.170999	-0.167223	0.839822	-0.287021	-0.412627	-0.281122	-0.144282	-0.132293	0.380102	0.0377073	-0.307657	-0.165241	0.00826478	0.0247092	0.0511827	0.39132	-0.0762746	-0.0113099	0.692007	-0.144282	0.184031	0.0847652	-0.339633	0.021214
1552830_at	-0.11049	0.0261755	-0.233774	-0.0300398	-0.11479	-0.210701	-0.0107427	0.0486422	0.00547457	0.176013	-0.0748367	0.0884836	-0.0952129	0.0440326	0.0225832	0.0463793	0.234154	0.139611	0.0212836	0.0212836	0.0646601	0.144328	-0.0937853	0.050797	-0.152355	0.182194	-0.228817	0.125714	0.155001	-0.19951	0.0315821	-0.146521	0.0731926
1552833_at	-0.148497	0.135041	0.334603	0.105912	0.0217168	-0.0194387	-0.029598	-0.208835	-0.30655	-0.258002	0.0756583	0.626599	-0.478497	-0.172174	0.263226	0.092967	0.299467	-0.134173	-0.0229909	-0.347641	-0.459377	0.0372517	-0.0229909	0.0331137	-0.0194387	0.197181	0.229839	0.0839467	-0.0350251	-0.182921	-0.0194387	0.348521	-0.0194387
1552834_at	0.383124	-1.4722	0.554531	0.738914	0.293223	-1.1135	0.024641	-0.738372	-0.319945	-0.885212	0.148749	0.787703	-0.384844	0.959983	1.85933	-0.572182	0.528483	-0.570066	-0.899359	-0.620366	-0.11622	1.8346	0.492136	0.320848	-0.364788	-0.744408	-0.198991	-0.198551	-0.238238	0.0884314	1.30562	-0.335486	-0.547574
1552835_at	-0.042681	-0.0901713	-0.145224	0.0274465	-0.0339582	0.106278	-0.0544112	-0.138769	0.112723	0.197216	-0.1128	0.0480711	-0.206835	-0.0143516	-0.109304	0.00335383	0.00335383	-0.0968678	0.13823	-0.0205224	0.244408	-0.00279164	0.0339196	0.0976207	-0.262604	0.262811	-0.0234325	0.0880015	0.161511	-0.153365	-0.0374315	0.0172164	0.00335383
1552836_at	-0.395479	0.0919066	-0.0206027	-0.168868	-0.147717	-0.00882721	-0.284694	-0.19227	-0.0981736	0.074266	-0.189356	-0.020503	-0.0151091	0.568924	0.11169	0.251662	0.222047	-0.156164	0.308895	-0.0151091	-0.321432	-0.177486	0.179213	-0.265762	0.00560808	-0.0473499	-0.0151091	0.0276532	0.0286846	0.535777	-0.239422	-0.0779924	0.451094
1552837_at	-0.192005	-0.0234227	0.259829	0.102157	-0.0681889	-0.0269039	-0.0942941	-0.0281775	0.438799	0.216546	0.0477126	-0.00554335	0.0978605	0.162714	0.161781	-0.24652	-0.169757	-0.29075	0.0477669	-0.128567	0.0454699	0.205796	-0.187097	0.0821552	-0.0344709	-0.0104752	-0.00815082	-0.0519608	-0.153799	-0.155235	-0.118474	-0.00584423	0.131052
1552839_at	0.26306	-0.0529444	0.0936289	0.197257	0.277436	0.253855	-0.0916655	-0.0431812	-0.277764	-0.262072	0.0795636	0.294683	-0.0255198	-0.00122118	-0.180653	0.243667	-0.050185	-0.0916655	0.00642562	-0.283947	0.105585	-0.164841	-0.0983379	0.0622408	-0.00122118	0.00101042	-0.137766	0.207483	-0.112152	0.0564272	-0.0996275	-0.152345	-0.0152099
1552841_s_at	-0.0691788	0.184849	-0.100378	-0.30341	-0.0654199	-0.165912	0.184212	-0.0209959	0.161476	-0.240628	0.109824	0.0801794	-0.152257	-0.00982499	-0.153178	0.132183	-0.304277	0.145308	-0.165912	-0.170067	0.415571	-0.116476	0.254048	0.188797	0.0884287	0.0947194	-0.232317	-0.058764	-0.0231309	0.0983121	-0.0847633	-0.0616353	0.360621
1552842_at	-0.0161107	-0.0877261	-0.126346	-0.194186	0.128203	0.248434	-0.210498	0.416672	0.00646305	-0.184876	-0.0938954	0.404795	-0.0747476	-0.210894	-0.230586	-0.0770771	0.151803	-0.198315	-0.0161107	-0.165857	-0.0113637	0.239825	0.375049	0.291841	0.0335565	-0.0140538	0.0398412	-0.0063448	-0.14275	-0.316884	-0.263515	0.360541	-0.0549099
1552843_at	0.218325	0.267062	-0.0746772	-0.133294	0.047977	0.155859	-0.336091	-0.0967131	0.00360489	-0.261712	-0.136528	-0.107021	-0.298022	0.469239	-0.00834274	0.34542	-0.228846	-0.147046	0.160645	0.00577235	-0.0635614	0.131869	0.134075	0.389064	0.218325	-0.0527222	-0.423067	-0.0527222	0.13348	-0.165136	-0.131886	-0.0787408	0.115429
1552845_at	-0.294997	0.0430484	0.239753	-0.521416	-0.1977	-0.505518	-0.0111079	0.713828	0.891017	-0.301999	0.504704	-0.090126	-0.271181	-0.715441	-0.283472	-0.0262065	-0.217072	0.259171	-0.0323744	0.364655	0.469016	0.229233	-0.235126	-0.232153	-0.779399	0.42142	0.065309	-0.391807	0.126641	0.713196	-0.0630937	0.165826	-0.0366392
1552846_s_at	0.788728	-0.117779	0.48487	-0.533773	0.561392	0.436905	0.220381	-0.407692	-0.487285	-0.673864	-0.497843	-0.0578256	-0.120095	-0.156169	-0.352296	0.839991	0.323699	0.0435619	-0.482451	-0.470593	0.0226574	0.0768523	0.342	0.208454	0.926981	-0.430199	-0.272361	0.826259	-0.104697	-0.389752	0.0972476	-0.298257	-0.34708
1552848_a_at	0.292755	-0.288073	-0.411563	-0.0791969	-0.369684	-0.123101	-0.142704	-0.430052	-0.338972	-0.27889	-0.00148058	0.127376	0.361583	0.0171747	-0.267384	0.0814176	0.030406	-0.140444	0.65642	-0.232052	0.0503221	-0.14895	1.11104	-0.305862	0.385785	-0.0688019	-0.311343	0.0328622	-0.329516	-0.126174	0.536777	-0.197744	0.908067
1552849_at	-0.0752678	0.0682752	0.0559187	0.0643853	-0.000363	0.077556	-0.111644	0.0853425	-0.120444	-0.0293567	-0.108119	0.238673	-0.107004	0.0284981	-0.0647327	-0.0960294	0.00326991	-0.174816	0.124092	0.0904059	-0.264231	-0.0250844	0.131955	0.0284981	0.316149	-0.0572015	0.0868315	-0.13292	0.0583916	-0.106117	0.0952628	-0.000363	-0.0798044
1552851_at	-0.0714493	-0.174887	0.00596595	0.097065	-0.19913	0.0443521	-0.278931	0.0443521	0.21681	-0.0417359	-0.00873065	-0.0212934	-0.00873065	0.233824	-0.28167	0.233129	0.127028	0.115947	0.0993125	-0.0622971	-0.00393152	0.130206	0.0105479	0.0880895	-0.301101	-0.0489261	-0.164839	0.125685	-0.129229	0.0755296	0.220327	-0.133008	0.0617251
1552852_a_at	-0.107379	0.158269	0.0705507	0.298001	-0.14048	-0.1023	-0.402526	0.0480001	-0.0823941	0.124106	0.107229	0.000327	-0.190866	0.17858	-0.0724497	0.0227022	0.126478	0.156359	-0.0533476	-0.153651	-0.188985	-0.157457	0.291769	-0.0238342	-0.0332353	-0.00407147	0.0366991	0.10742	-0.102207	-0.0394318	-0.151771	0.0380313	0.241857
1552853_at	-0.0737519	0.351937	0.206271	0.0571454	0.0447841	0.122816	-0.0440495	-0.0821681	-0.0734608	0.38939	-0.23345	0.122793	-0.0524194	-0.00140905	-0.116407	0.552369	-0.0919783	-0.00140905	-0.156784	0.117134	-0.272064	-0.0913911	-0.387464	0.156737	0.440089	-0.291798	-0.121469	-0.0524194	-0.191167	-0.330981	-0.0427456	0.0830054	0.0643094
1552854_a_at	-0.111324	-0.0532117	-0.00444031	0.156841	-0.127871	0.137052	-0.18057	-0.064378	-0.0267959	0.155716	-0.0372686	0.452925	-0.0202582	0.316864	-0.0265558	-0.122597	-0.0202582	-0.0892642	0.0164189	-0.20929	-0.0746763	0.226505	-0.171339	0.0404215	0.0488832	-0.315409	-0.15139	-0.0096662	0.118871	0.00323319	0.181887	-0.0202582	-0.0188005
1552856_at	0.0145113	-0.127632	0.134928	0.129937	0.124791	-0.191919	-0.0521131	0.0145113	0.0145113	-0.160545	0.0881794	0.284407	-0.00527692	-0.000934	-0.125326	0.0907242	0.0145113	-0.0884125	0.138741	-0.0500622	-0.154808	-0.0807405	0.0575967	0.00555849	-0.0274131	-0.148127	-0.0247896	0.00320673	0.00487518	0.136129	0.01808	-0.0381026	0.00100946
1552857_a_at	0.334938	0.310313	0.266991	0.0686815	0.257821	-0.0962162	-0.0170369	0.0683327	-0.284743	-0.297297	-0.0391841	0.0838368	-0.0170369	0.294944	-0.0170369	0.113081	0.173679	-0.289818	0.209182	-0.179902	-0.249485	0.0681458	0.0194337	0.30298	0.160522	-0.219405	-0.538203	-0.290538	0.0076139	0.168065	-0.25057	0.0636156	-0.185718
1552858_at	-0.0111088	-0.0686895	-0.00251305	-0.068218	0.157691	0.10569	0.0392334	0.19245	0.09509	0.00876689	0.0767056	-0.124148	-0.00201845	0.0204483	0.0479044	-0.199885	0.0339015	0.00473571	0.156219	0.182204	0.0105872	-0.100414	-0.131126	0.00473571	0.0915078	-0.0354596	-0.170445	-0.0458013	-0.0354596	-0.0682918	-0.131982	0.0212253	-0.0535345
1552860_at	-0.162052	-0.204396	0.191921	-0.0802414	-0.070811	-0.0519321	0.107426	0.669902	-0.122107	-0.0550671	-0.030323	0.232539	-0.242967	-0.0660021	-0.299414	0.116355	-0.0804479	0.034337	0.106297	-0.20541	0.085768	0.074347	-0.0515039	-0.190677	0.0196419	-0.0656893	-0.136785	0.551357	0.170716	-0.33931	0.0926945	-0.146061	0.147887
1552862_at	0.00474858	-0.188084	-0.212527	0.435123	-0.162988	-0.268996	0.50119	0.00474858	0.162931	0.102358	0.274647	-0.427645	0.0824211	-0.49232	-0.192267	-0.378046	0.109392	0.0880346	-0.110174	0.0894606	0.21593	-0.205543	0.284969	0.0292377	-0.432965	-0.120977	0.00474858	0.0906477	-0.17053	0.506178	0.26293	0.19936	-0.0859778
1552863_a_at	-0.0786424	0.0337195	0.197626	0.112741	-0.272468	0.181044	0.0553379	-0.167528	0.0609379	-0.169389	-0.109021	0.556235	0.0271554	-0.202726	0.166131	0.0317221	0.0672669	0.00801039	-0.130644	-0.304092	-0.125907	-0.062315	0.284536	0.167536	0.16076	-0.343391	-0.0128264	0.142466	-0.206718	0.0881371	0.08462	-0.0343113	-0.206023
1552865_a_at	0.109936	0.162587	0.0153575	0.0308485	-0.16504	0.247346	-0.027071	-0.315423	-0.170296	0.173739	0.0907462	-0.0202818	-0.00961113	0.148286	0.0328162	-0.027071	0.309049	-0.0466075	-0.027071	-0.235144	-0.0295193	0.148106	-0.188936	-0.231822	0.0289459	-0.154263	-0.027071	0.136777	-0.0433328	-0.027071	-0.0352693	-0.0854316	0.231776
1552867_at	-0.169316	-0.362148	0.390355	-0.0970039	-0.110025	0.0285337	0.0069108	0.0483711	0.0911362	-0.295592	-0.274812	-0.524608	0.495671	0.520854	-0.0911093	-0.111513	-0.160045	-0.294825	0.0406909	0.642224	-0.167222	0.266388	0.00695682	0.0975056	0.146673	-0.216788	-0.338845	-0.060328	0.319498	0.418443	-0.358734	0.066072	0.0466423
1552868_at	0.0928979	0.0687671	0.124945	-0.692994	-0.308913	0.0992541	-0.0396852	0.2911	-0.233429	0.278588	0.0708633	0.443522	-0.171935	0.0275068	-0.429822	0.234097	-0.478276	-0.14286	0.186607	-0.0421162	0.127794	0.16666	0.0606961	0.325178	0.33856	-0.0124769	-0.285781	0.00260591	0.0541186	-0.234366	0.0541186	-0.0922809	0.117042
1552870_s_at	0.439691	-1.45512	0.977056	2.38608	-1.34874	-1.86811	0.564771	2.9126	0.863322	-0.687775	-0.457998	-0.893971	-1.60664	-1.49094	0.354784	-1.36127	4.1206	-1.80978	-1.0758	-0.121401	0.738138	2.01	1.69086	-0.333375	-2.18061	2.63374	1.07179	-1.31199	1.11419	-2.03143	-0.740316	0.272811	-1.37515
1552872_at	-0.0224631	0.197657	0.167216	0.159554	-0.135445	-0.0224631	0.170314	0.037178	-0.39813	-0.120073	-0.0015142	0.335569	0.190763	-0.204693	-0.245871	0.164049	-0.329654	0.32062	-0.229247	0.0938759	-0.131172	-0.32233	-0.129262	0.121415	0.152148	-0.241966	-0.0394514	0.62677	-0.123971	0.0865467	0.0105827	-0.0224631	-0.11409
1552873_s_at	-0.152259	-0.003016	-0.0571084	0.10766	-0.24981	0.197481	0.259667	0.205666	-0.333372	0.0556321	0.148789	0.698737	0.176076	-0.130154	-0.166479	0.035872	0.17035	-0.181086	-0.118286	-0.132504	-0.186635	0.0989327	-0.0478926	0.127211	-0.103948	0.075387	-0.286352	0.225218	-0.0687532	-0.364168	0.274232	-0.356819	0.0817404
1552875_a_at	0.237986	0.0427895	0.0618997	0.0251486	0.0570617	0.013483	-0.00343394	-0.244052	-0.201591	-0.173993	0.0992835	-0.111119	-0.123641	-0.258333	-0.207037	-0.10198	0.282701	0.118045	-0.265151	-0.0459475	0.0319662	-0.00425267	-0.151054	-0.0993907	0.015353	0.366912	0.015353	0.210775	0.0718195	0.177482	0.164011	0.00473118	-0.00582433
1552876_at	-0.31844	0.124304	-0.125791	0.130906	-0.0845695	-0.112989	-0.0921555	0.0831118	-0.0168743	0.0570195	-0.0274856	-0.154058	0.423781	0.0519233	-0.259906	-0.0477164	0.0117507	0.0955603	0.565484	-0.142977	-0.0465631	0.0152757	-0.0302098	-0.0998343	0.0374815	-0.115274	0.132609	-0.131275	-0.21082	0.108861	-0.215638	0.387179	0.00733232
1552877_s_at	-0.314602	0.00971937	0.120387	-0.0622306	0.0512874	0.072422	0.376525	-0.0412738	-0.143742	0.284379	0.112555	0.0890355	-0.2135	-0.46619	0.00583696	0.10044	0.141909	0.0466175	-0.0700443	0.00910163	-0.129365	0.0692735	0.0812225	-0.0115256	-0.0115256	-0.186794	0.00608587	0.0720386	-0.133916	-0.106778	0.0367579	0.0239701	0.181906
1552878_at	-0.278056	-0.222375	-0.0600617	-0.0395347	0.0292118	-0.109574	-0.00797558	0.268208	0.062844	0.412119	-0.0058465	0.0680869	-0.081378	-0.207094	-0.0938213	0.00276422	-0.000485	0.0288243	0.0553556	-0.0185579	0.148744	-0.00797558	0.00574493	0.0351849	-0.00797558	-0.0619574	-0.0141144	-0.163621	0.187485	-0.100018	-0.030604	-0.220704	0.427152
1552879_a_at	-0.0168128	-0.310008	-0.0131636	0.246439	-0.209183	0.0876906	0.398605	-0.057519	-0.381392	1.03687	-0.0131636	0.484423	-0.0784483	-0.308804	0.111718	-0.375439	-0.134957	-0.0686493	-0.218142	-0.27135	0.168149	-0.257256	0.229729	0.200136	-0.122546	-0.507259	0.0980403	-0.0708685	0.0675068	-0.0969534	-0.243628	0.227412	0.398832
1552880_at	-0.427574	-0.114642	-0.266178	0.538865	-0.311256	-0.408334	-0.158613	0.0315368	-0.0293951	0.117993	1.68295	-0.34854	-0.227448	-0.118242	-0.234299	0.0215733	0.119679	-0.0795896	-0.604401	0.421447	0.0783417	-0.210031	0.600391	0.137094	-0.64944	-0.334829	0.225991	-0.357287	0.276574	-0.114642	-0.131135	0.963538	-0.0900948
1552882_a_at	-0.358227	-0.383146	0.0750143	0.143203	0.0153825	-0.31656	0.418278	0.511018	0.269144	0.339361	-0.33194	0.302748	0.313657	0.306494	-0.122338	0.00354338	-0.255975	-0.137462	-0.482621	0.00354338	0.103912	-0.12217	-0.104987	0.741951	0.00354338	0.0395732	0.0371337	-0.406918	-0.380461	-0.489755	0.399372	0.0361862	-0.170509
1552884_at	0.104353	-0.05492	-0.0274241	0.296991	0.378218	-0.13478	0.127996	-0.0456431	-0.326635	-0.286812	0.0978987	0.342118	0.257063	-0.233568	0.2605	0.0195782	-0.418462	-0.329735	-0.374734	0.208165	0.198861	-0.0456431	0.137854	0.453943	-0.0456431	-0.596483	0.0161171	0.136831	-0.146051	-0.244231	0.115256	0.0526667	0.106352
1552885_a_at	0.0210333	0.194472	0.118154	0.527833	-0.285695	-0.226222	-0.151633	0.0684156	0.0210333	-0.429985	-0.0680728	0.143486	0.126953	-0.0247922	0.0210333	0.223294	0.19542	0.00229311	0.0210333	0.0968933	0.111004	0.112958	-0.201084	0.0303731	-0.0165987	0.0210333	0.0108871	0.0210333	-0.166871	0.0543051	-0.320779	-0.154378	-0.0968609
1552887_at	-0.163779	0.0705695	0.0318844	0.33364	-0.0286725	-0.260128	-0.150848	0.0307238	-0.0250149	-0.089756	0.0662155	0.118798	0.0287385	-0.0609937	0.00237632	0.294897	0.211262	0.12548	-0.124624	-0.142255	-0.163406	0.014298	0.169854	0.150501	-0.0170901	-0.239971	-0.150674	0.351109	-0.0319448	-0.0631743	-0.277711	-0.0119498	0.00165296
1552889_a_at	0.00697327	0.447946	0.0144572	0.291471	-0.258394	-0.0161204	-0.0888672	-0.155379	-0.196965	-0.0115781	0.0562758	0.184006	-0.132357	-0.0536237	-0.149815	-0.0328474	-0.0680428	-0.00677824	-0.0624251	-0.169832	0.0860901	0.00257778	-0.00677824	0.0995092	0.110598	0.210524	-0.427908	0.287533	-0.124584	0.178519	-0.0958128	0.154884	-0.0732374
1552890_a_at	0.0867956	-0.12425	0.22071	0.377831	0.15945	-0.0626326	0.193361	0.167363	0.100731	-0.469603	-0.130447	0.0266147	0.125957	-0.0649257	-0.105001	-0.00831628	0.060569	-0.173404	0.34648	-0.766225	-0.143066	0.065902	0.125707	0.31898	0.143979	0.196964	0.201648	0.0315657	-0.193272	0.0386097	-0.113667	-0.262115	-0.372277
1552892_at	0.125597	-0.0191793	-0.254294	0.123632	-0.104639	0.277378	0.21421	0.0967126	-0.151084	-0.0191793	0.168657	0.283588	-0.158155	-0.0363398	0.166514	0.0170074	-0.257725	-0.196974	-0.21048	-0.236888	-0.0544047	-0.0721226	0.158625	0.340234	0.0183001	-0.251362	-0.00274992	0.0158443	-0.206468	-0.09266	0.411621	-0.101584	0.00835514
1552893_at	-0.0124741	0.0229273	0.20916	0.498613	-0.236155	-0.0647154	-0.176728	0.170001	-0.292747	-0.183753	0.0559235	0.499475	-0.329397	-0.170001	-0.185442	0.112839	0.0193634	-0.121548	0.0884199	-0.293304	-0.0148373	-0.0559435	0.35394	0.196834	0.188689	-0.00794029	-0.252144	0.288447	-0.259108	-0.00794029	-0.0455828	-0.176132	0.181246
1552895_a_at	0.0357711	0.110754	-0.0750163	-0.193301	-0.145769	-0.0563241	-0.045079	-0.105617	0.112095	0.00179362	-0.0202539	0.40943	-0.141167	0.226697	-0.156556	-0.0184548	-0.00431418	0.0357711	0.0518429	-0.0583284	-0.183691	0.155189	-0.045934	0.0295062	-0.292526	-0.0406597	0.0444758	0.133459	0.351998	0.101327	-0.196215	-0.0676703	0.0467567
1552897_a_at	-0.182065	0.0427988	0.0179164	0.97019	-0.0806537	-0.123872	-0.0648506	-0.209331	0.354887	-0.51374	-0.0257123	-0.0827313	0.152146	-0.150085	-0.269388	-0.165043	0.198847	0.0292277	0.0118876	-0.0257123	-0.21963	0.898246	-0.0703771	-0.107172	-0.277695	0.158812	-0.392985	-0.0130863	0.282926	-0.241638	0.275038	-0.152312	-0.0248461
1552898_a_at	-0.193164	-0.0483665	0.0558453	0.148709	-0.0660367	0.0030551	-0.0525093	0.00436449	-0.0425491	-0.0406156	0.16955	0.0870647	0.012661	-0.0213361	0.210275	0.0817561	0.231096	0.145569	-0.103551	0.0457406	-0.105166	-0.0402398	-0.0256655	-0.00195742	-0.133909	-0.113071	-0.00663662	-0.0232818	-0.0998879	-0.110066	0.276919	-0.0943899	-0.150217
1552899_at	0.286559	0.0163302	0.270621	0.333226	0.0220604	0.294043	-0.291809	-0.176195	-0.313779	-0.345505	-0.502143	1.09528	-0.200482	-0.190386	-0.186387	0.196223	0.0735416	0.447149	0.049154	-0.0777302	-0.0894997	-0.102552	-0.177974	0.181614	0.134872	-0.19742	-0.205163	0.122841	-0.0120435	0.0505459	0.224097	-0.418625	-0.310457
1552900_a_at	0.0745952	-0.0303901	0.0141919	-0.19859	-0.214977	-0.0906454	-0.0641711	-0.0757058	0.0435419	-0.189998	0.0370045	0.460498	-0.0338261	-0.093603	-0.158136	0.265394	0.0815988	0.189413	0.212249	-0.00471055	-0.095885	0.225721	-0.0435355	0.234344	-0.0468825	-0.0303901	-0.140612	0.183807	-0.0682806	0.135575	-0.334691	-0.0783334	-0.164574
1552902_a_at	-0.098253	-0.0988691	-0.357643	0.0939953	-0.266864	-0.0497966	-0.0497966	0.0040977	-0.106122	-0.191727	-0.0497966	0.280513	-0.207475	0.112547	-0.360973	0.15495	-0.251241	-0.0722668	0.0777984	-0.256976	-0.254236	0.146484	0.100894	-0.502001	0.84273	-0.0497966	0.000766	0.601822	-0.541197	0.962734	0.343714	0.195874	-0.153885
1552903_at	0.102105	-0.123271	-0.268312	0.243332	-0.152216	-0.147192	0.347252	-0.338261	0.00139856	0.00462937	-0.0107362	-0.0265481	-0.189571	-0.227664	0.273952	-0.0107362	0.376043	-0.0107362	-0.347549	-0.302573	-0.263621	0.947286	0.556901	0.326215	-0.120429	-0.0116749	-0.413073	0.438527	-0.138434	-0.244808	-0.258139	-0.0658689	0.0537717
1552904_at	0.152385	0.143642	0.226033	0.110626	-0.129859	0.192017	-0.0101963	-0.0895586	0.124432	0.20764	-0.241248	-0.042455	-0.20776	-0.0232698	-0.0232698	-0.0385944	-0.318488	0.0140544	0.0867085	-0.0232698	0.117962	-0.204227	-0.0859473	0.0116289	-0.0179802	0.21706	0.0561628	0.273663	0.00137901	0.0871732	-0.0911512	-0.210683	-0.264603
1552906_at	0.0570276	-0.148083	0.161713	0.00827789	0.0877104	0.178676	0.0414689	0.00827789	-0.123534	-0.0433841	-0.0458316	0.174676	-0.201254	-0.059375	0.152766	0.0526239	0.0457431	0.12755	-0.00843	-0.0738187	0.18635	-0.146208	0.0370727	-0.0229895	-0.192555	-0.05417	-0.148083	0.114088	-0.0256129	0.0370727	-0.0392302	-0.0260359	-0.112498
1552908_at	1.26774	-0.226448	0.527446	-0.0305836	0.387979	-0.484743	-0.2825	-0.289826	-0.0477116	-0.258868	-0.145638	1.4478	-0.266441	-0.176912	0.601067	0.0286922	-0.0235813	0.549381	0.0650523	-0.276197	-0.115822	-0.265117	-0.279561	-0.133082	-0.00923777	-0.109833	-0.223458	-0.0375643	-0.349541	-0.382297	0.118269	-0.318679	-0.259769
1552910_at	-0.152107	0.179613	0.0456231	0.390928	-0.023675	0.470327	-0.0551262	-0.595566	-0.328272	-0.209307	-0.267132	0.261688	-0.187411	-0.490514	-0.00462627	0.679077	-0.320575	0.238067	-0.501027	-0.203753	-0.138777	-0.290976	0.0132101	0.0538974	2.01015	-0.24426	-0.266649	0.376956	-0.107869	-0.196745	0.601897	-0.313339	-0.423737
1552911_at	0.223773	-0.160055	-0.448045	-0.249412	0.101079	-0.112837	0.253358	-0.0796559	-0.12405	0.0199585	-0.0470073	0.377408	0.021318	0.172697	-0.061919	0.0155933	0.552555	0.0403111	-0.160055	-0.307945	-0.198805	-0.00547624	-0.0839825	0.0571933	0.145425	-0.495756	-0.251649	-0.00591445	0.252493	-0.0766795	0.698796	-0.0167587	-0.0459404
1552912_a_at	0.0409801	0.503578	0.237777	-0.188758	-0.0562558	-0.73421	-0.262209	-0.349073	1.18072	0.479164	-0.153519	-0.584905	-0.345913	-0.0187962	0.578104	-0.344628	-0.101099	0.0248623	-0.183694	0.443933	-0.0708036	0.259738	0.982503	0.483551	-0.707053	0.1205	-0.0708036	-0.415734	-0.461163	-0.323079	-0.172878	0.619831	-0.410682
1552913_at	-0.0358429	0.154621	-0.0610708	0.0381664	-0.110787	-0.00375593	-0.0144287	0.0487841	0.0190748	-0.0224485	0.048825	0.025097	-0.0818235	-0.0144287	-0.0959012	0.0803398	0.214499	0.0736464	0.125881	-0.052707	-0.091787	-0.281057	-0.0772459	0.240613	-0.0873338	0.101361	-0.0144287	0.0841868	-0.0187466	-0.0776828	0.0757524	-0.0814444	-0.107928
1552914_a_at	0.00646353	-0.231713	0.149815	-0.0186563	0.224696	0.112616	0.0781589	-0.147848	0.0402989	-0.0865772	-0.146533	0.113151	-0.353663	-0.295334	0.0534348	0.247577	-0.176407	-0.118654	0.0450301	-0.145471	0.0570083	0.0785985	0.0726614	0.0165219	0.229894	0.14075	0.0982509	0.321417	0.0396218	-0.200832	0.0570083	-0.12443	-0.136851
1552915_at	-0.211222	0.00280261	0.0293095	0.139276	-0.0928736	0.0531123	0.0180342	-0.166154	-0.136534	-0.23558	-0.047096	0.685113	0.168975	-0.264421	-0.0751421	0.0645432	0.0578499	0.0121241	-0.156332	-0.00446391	-0.0550401	0.1096	-0.00446391	-0.0638778	-0.107769	-0.126465	-0.00446391	0.188993	-0.123168	0.237592	-0.138458	0.102955	0.143256
1552917_at	-0.00256896	-0.113174	-0.172127	-0.202213	0.00228763	0.193356	0.178134	0.225677	-0.121485	-0.309511	-0.0182822	-0.0169637	0.0627196	0.00963783	0.132875	-0.0543473	0.130697	0.0138474	0.0375996	-0.426374	-0.1005	0.241129	0.208715	0.4881	0.0117743	-0.392454	-0.0403666	0.410304	-0.0410788	0.164552	-0.254411	-0.0838456	-0.161685
1552919_at	0.00784469	-0.216719	-0.0113328	-0.0343928	0.272586	-0.0665421	-0.0597844	-0.0311806	-0.206549	0.189546	-0.0113328	0.1547	-0.12041	-0.0458262	-0.198722	-0.334581	0.254244	-0.245794	0.365393	-0.251837	0.0201859	0.0677636	0.268888	0.00484824	-0.211745	0.0201859	-0.112296	-0.199249	0.364808	0.0236669	0.0259442	0.182673	0.135015
1552921_a_at	-0.687525	-0.586719	-0.702193	-0.803834	-0.154598	-1.1862	0.786582	0.986331	0.724652	0.603926	0.284482	-1.18105	-0.510564	0.227574	-0.102399	-0.259983	0.723515	0.145715	0.571785	0.67511	0.00623655	0.386959	0.249085	-0.562846	-1.76289	1.00264	0.491155	-0.981513	0.723431	-0.0734167	-0.848239	0.119708	1.69505
1552922_at	-0.141315	-0.04093	-0.192401	0.168026	0.377086	-0.16289	-0.078434	0.126807	0.0582778	0.33895	-0.0572529	-0.152877	0.0289941	0.127095	-0.184047	0.108842	-0.04093	-0.213437	-0.0487432	0.0779398	-0.051105	-0.189905	-0.164169	0.232799	0.170622	-0.232994	0.0205677	0.322518	-0.221326	0.0673115	0.162623	-0.0628188	-0.152877
1552923_a_at	-0.0366609	0.445071	-0.178584	-0.00191331	0.0480058	0.42835	0.0335476	-0.22029	-0.0664794	-0.293232	0.125503	-0.281605	0.000695	-0.107785	0.400423	-0.274529	0.103781	0.355236	-0.338481	-0.104261	-0.486291	0.0406797	0.010648	0.0536792	-0.209303	0.106416	-0.21167	0.281965	0.167011	0.213006	-0.262104	0.241751	0.0174134
1552924_a_at	-0.10449	-0.24775	0.0375617	-0.0702424	0.244546	-0.297292	0.027272	0.147607	-0.25763	-0.00242138	-0.115116	0.460074	-0.0860214	0.00833011	-0.154698	0.108954	0.217078	-0.00242138	-0.229704	-0.144055	0.108954	0.0701311	-0.0233459	0.226402	0.489795	0.00740123	-0.0602517	-0.113096	0.0497344	-0.255392	-0.0579433	-0.00242138	0.0204642
1552925_at	-0.254753	0.217794	-0.095062	-0.0357459	-0.283377	-0.0456216	0.123292	0.0594161	0.17856	-0.134566	-0.139066	0.807634	0.128793	-0.105412	0.0275402	-0.281351	-0.13997	0.170403	-0.179204	-0.243773	-0.058949	0.170623	0.0492034	0.0371776	0.210089	0.031188	-0.194425	0.00196433	-0.192495	0.0370588	-0.112448	0.0877418	0.15776
1552927_at	-0.0434396	0.0369549	-0.0950065	-0.0404603	-0.478458	-0.498274	-0.0107734	0.313429	0.12116	-0.0776477	0.196801	0.14556	0.141167	0.10508	-0.0404603	-0.200125	-0.143509	-0.395581	0.124063	-0.313158	1.04184	0.167752	-0.111718	0.193437	-0.153701	0.138824	0.745658	-0.0133734	0.130145	-0.31069	-0.389215	-0.236816	-0.0494761
1552928_s_at	-0.570095	-0.462451	-0.0960352	-0.315606	-0.0962946	-0.507436	-0.252358	0.170397	0.748682	2.29464	0.0366883	0.407854	0.0241904	0.632773	-0.31788	-0.344319	-0.262194	0.0550146	0.430532	0.201084	1.10546	-0.0682275	-0.518353	-0.489713	-0.491339	0.214482	0.0202215	-0.488645	-0.00726843	-0.587864	-0.329457	0.0831173	-0.219601
1552929_at	0.114228	0.0534775	0.45834	0.051192	-0.212302	0.399962	-0.0232975	0.154383	-0.112962	-0.0390804	0.338889	0.16624	-0.085057	0.163372	-0.198395	-0.220197	-0.266643	-0.0232975	0.0106647	-0.396657	0.110228	-0.0960841	0.126617	0.0424483	-0.0709364	-0.117499	-0.0502532	0.318011	-0.307323	-0.0475564	-0.115626	-0.018039	-0.106852
1552930_at	-0.427639	-0.159333	0.0507503	0.994913	-0.490046	-0.697388	-0.13533	0.261522	0.534555	1.58755	0.320369	-0.398723	0.196874	-0.44268	0.897646	-0.259887	-0.178928	-0.270126	-0.14478	-0.385971	-0.710964	0.418445	0.669676	0.100614	-0.481144	0.136827	0.330876	-0.386034	-0.0402193	-0.2708	-0.503789	-0.0766344	-0.0402193
1552931_a_at	-0.236625	0.0100927	0.0625277	-0.411818	-0.243893	-0.448871	0.379372	0.332926	0.124393	0.413406	-0.00229168	0.0366683	-0.59313	0.177279	0.399218	-0.470678	-0.0560999	0.0649905	0.634943	-0.564043	-0.129703	0.550353	0.0239096	0.333879	-0.0578699	0.103661	0.377218	-0.17358	0.018631	-0.441511	-0.349511	0.272459	-0.136314
1552932_at	0.135027	0.0363214	0.166005	0.0766537	0.137992	0.0309067	0.0293748	0.0576258	0.0313122	0.105796	-0.307383	0.387936	-0.232155	0.320705	-0.486881	-0.0971751	0.0550625	-0.338724	-0.130045	-0.105014	-0.223214	0.166373	0.0537198	0.154006	0.0140793	0.209318	0.0189805	0.174135	-0.323286	-0.0739355	0.122296	-0.107532	-0.0582788
1552933_at	-0.0690322	-0.0295682	0.142189	-0.0166478	0.289133	0.309755	-0.191378	-0.153609	-0.112136	0.0810862	-0.040731	0.0222526	-0.118835	0.159098	-0.234257	0.244848	-0.19472	0.202358	-0.13821	-0.0415583	-0.00943565	0.317993	-0.157386	0.108633	0.0767391	-0.145038	-0.269939	0.103685	0.100962	-0.0184472	0.0188904	-0.140953	-0.0957348
1552935_at	-0.0719416	0.176673	0.198741	-0.252643	0.286139	0.0712445	0.111316	-0.31665	-0.0753081	-0.53258	0.032923	-0.63078	0.339232	0.143218	-0.231674	0.0899787	-0.0729024	0.356255	-0.191674	-0.0191598	0.156878	0.0195694	-0.0192063	-0.262317	0.18676	0.0266695	-0.227296	0.363933	0.0815587	0.253287	-0.262309	0.322959	-0.05089
1552937_s_at	-0.301138	-0.245556	0.191415	-0.271157	0.406472	-0.0323811	0.264237	0.783823	-0.000493	0.635651	-0.580209	-0.710617	0.314788	-0.135625	-0.337757	-0.0185528	0.0622535	0.213352	0.22727	-0.216941	0.741494	0.0862279	0.255027	-0.104889	0.0636029	-0.165395	-0.0990639	-0.87522	0.362596	-0.442749	-0.614408	0.289971	0.253944
1552938_at	-0.204915	0.109138	0.123644	0.0187519	0.128816	-0.0948985	-0.107873	-0.166959	-0.243069	-0.24987	0.297471	-0.200495	0.111714	-0.227682	0.120372	-0.13617	0.390109	0.0774186	0.572284	-0.102797	0.207288	-0.144233	0.502803	0.438277	-0.239659	-0.239275	-0.230633	-0.143229	0.0633156	0.0779088	0.137998	-0.228495	-0.417072
1552939_at	0.0524367	-0.0365288	-0.0985481	0.0524367	0.144458	0.120291	-0.0134866	-0.00546706	0.245502	-0.135166	-0.181592	-0.101475	-0.135166	0.271795	-0.227648	-0.118631	0.0885204	-0.0280344	-0.108516	0.101016	0.131563	0.0928382	0.0345629	0.201923	-0.114159	-0.131376	0.0524355	-0.0629576	0.0885204	0.0616029	-0.199331	-0.00546706	-0.0363559
1552940_at	-0.122255	0.00243306	-0.466263	0.0677276	-0.0494859	-0.033478	-0.0439808	-0.0909984	-0.0852158	-0.0476277	0.0274649	-0.0909984	0.00696015	-0.0793989	0.0417688	0.106962	0.245875	0.158911	-0.105376	-0.0629237	-0.0626652	-0.0411785	0.185849	0.275675	-0.000853	-0.162982	-0.128677	0.377261	0.0147727	0.268503	-0.139579	0.0352187	-0.00144887
1552942_at	0.189086	0.158879	0.158499	0.129355	-0.0749724	0.0683935	0.1358	-0.478634	-0.118767	-0.476271	0.149734	-0.0846717	0.175052	-0.148257	-0.00979424	-0.215165	-0.0820918	-0.00633478	-0.00484204	-0.0122778	-0.0149064	-0.0323794	0.0474041	-0.0972238	-0.0519819	-0.265832	0.160114	0.710364	-0.302796	0.0259795	-0.0717402	0.480386	-0.040107
1552943_at	-0.0957462	-0.212428	0.101159	0.00609839	0.0362173	0.193751	-0.134521	0.61747	0.11087	-0.0264916	-0.0570039	0.0557541	0.08597	-0.219749	-0.148104	-0.0879562	0.162119	0.0611548	-0.213577	0.260761	0.0554791	0.0129187	0.143214	0.0814337	-0.141955	0.0252764	0.0272956	-0.0839822	-0.205206	0.0182	-0.242413	-0.0648061	-0.121197
1552944_a_at	-0.118961	0.0305676	0.294113	0.296872	0.132519	0.208203	0.101587	-0.0983682	-0.200298	-0.0454679	0.117398	0.407932	-0.0664186	-0.189955	-0.00139093	-0.056766	0.0142131	-0.119568	-0.20862	-0.138532	-0.014338	0.206947	-0.0106559	0.331389	-0.153467	-0.36904	-0.228139	0.234805	-0.278911	-0.0261388	0.114062	-0.154345	-0.0112309
1552946_at	-0.30782	0.261327	-0.377979	-0.135825	-0.151271	-0.266074	-0.308588	-0.290968	-0.179706	-0.401838	1.10649	0.203419	-0.413788	0.492871	-0.44924	-0.10147	-0.0663729	-0.238749	-0.135825	0.0061903	-0.0394499	-0.21732	-0.35601	0.440112	-0.176948	-0.280295	-0.135825	0.0677552	-0.223291	0.0687518	-0.16407	-0.135825	2.90764
1552947_x_at	-0.189425	0.140069	-0.158667	0.0572591	0.0962119	-0.298368	-0.118474	-0.333283	-0.311045	-0.47392	0.350734	-0.31529	-0.414845	1.10782	-0.130456	-0.089772	-0.101134	0.214577	0.00418115	-0.105677	-0.0383024	-0.541674	-0.0614507	0.747635	0.0703325	-0.0777037	-0.451175	-0.114431	0.129377	-0.150343	-0.032248	-0.212636	1.80211
1552948_at	-0.0348403	0.0960596	-0.162514	0.0501509	0.0986559	0.370116	-0.0476241	0.0318966	-0.0186048	0.12108	0.399032	-0.0546288	0.0963595	-0.256468	-0.0329237	-0.113272	-0.188876	-0.232694	0.301816	0.0289338	-0.0329237	-0.0535073	0.0847623	0.00661445	-0.240147	-0.194266	-0.0946176	0.197897	-0.148311	-0.0608821	-0.0329237	0.128115	-0.0114825
1552950_at	-0.0203707	0.569328	0.176224	0.0265162	0.29817	0.182318	-0.134078	-0.18104	-0.122416	0.113077	0.290457	0.246595	-0.0257173	-0.0806053	-0.0277536	-0.175545	0.202031	0.125592	0.0767231	-0.0129135	0.0100794	-0.0666099	-0.384897	-0.034461	-0.26929	-0.0896478	-0.250072	-0.026659	-0.0418773	-0.120355	-0.0501635	-0.00584173	-0.196793
1552952_at	-0.135969	-0.0913699	-0.109799	0.119185	-0.457625	-0.183275	-0.0192997	-0.0418868	0.465809	0.666955	-0.19243	-0.106431	0.0850651	-0.117033	-0.0733738	-0.0112801	0.0374029	0.199943	-0.0937891	0.123481	-0.0399358	-0.0581226	-0.00705194	0.190212	-0.0366399	-0.112054	-0.0192997	-0.0418556	-0.00549793	-0.0192997	-0.0343666	-0.024611	0.144232
1552953_a_at	0.287807	0.103017	0.180142	-0.171996	-0.288531	0.217873	0.0747786	-0.364245	-0.366794	0.131312	0.271456	0.866304	0.000625	0.0271225	-0.257175	-0.183618	0.186671	-0.375377	0.0973849	0.287807	-0.144761	-0.381495	0.0553246	-0.0198994	-0.0797114	-0.0596199	-0.323514	0.244246	0.142611	0.0112715	-0.078937	0.0112715	-0.101351
1552954_at	-0.0733638	-0.114209	0.451022	-0.0986803	-0.114954	-0.0807467	-0.0807467	-0.227526	-0.170412	-0.112881	-0.543871	-0.0807467	-0.389498	-0.052742	-0.0856998	2.29904	-0.0807467	-0.152193	-0.264012	-0.170938	-0.314617	0.123769	-0.0697017	0.0368576	0.149709	-0.195721	-0.0807467	0.392372	0.290595	-0.0807467	0.0747366	-0.10185	-0.0807467
1552955_at	-0.0186841	0.143409	0.172405	0.319906	-0.227912	-0.343882	0.072588	0.335196	-0.196312	0.232677	-0.135462	0.299886	-0.0304046	0.243829	-0.0801122	-0.354364	0.198136	-0.0304046	0.382841	-0.172651	-0.264939	-0.125226	-0.0642431	0.0597939	-0.16256	0.103494	-0.0677762	-0.0893385	-0.228428	0.0116129	-0.0573344	0.249769	-0.175494
1552957_at	0.125332	0.163721	-0.300797	0.183656	-0.159949	-0.228083	-0.206175	0.748081	0.253386	0.0394907	0.201997	0.498692	0.130107	-0.38136	-0.0175312	-0.371273	-0.0651796	-0.382408	0.290707	-0.106293	0.128222	0.234974	0.000728	-0.219081	0.0540538	-0.00263929	-0.365873	-0.00460672	-0.068059	-0.262454	0.329865	-0.245745	0.00449991
1552960_at	0.113449	-0.12568	0.18608	0.189097	-0.0678935	0.061883	2.86e-05	-0.105243	-0.15616	-0.0260534	0.0842657	0.359482	-0.0485468	0.241122	-0.459332	-0.106676	0.263079	0.072053	-0.109476	0.0777647	0.0789316	-0.0260534	0.23225	-0.253623	0.0513051	-0.116474	-0.169213	0.0148478	0.103593	-0.0385232	-0.0960927	-0.128127	-0.0960779
1552961_at	-0.117065	0.36026	0.254221	0.155788	-0.158483	-0.076277	0.00875783	-0.0109873	-0.0109873	-0.0786252	0.179145	-0.0576813	-0.250014	0.145732	0.0293646	-0.0109873	-0.187728	-0.0109873	-0.242804	-0.0109873	-0.164687	0.144222	0.169958	0.0717018	0.0507174	-0.160288	-0.164631	0.0859966	0.0859966	-0.0235968	-0.0496373	-0.0741115	0.118711
1552964_at	0.0968649	0.0903523	-0.523587	0.10609	-0.143894	0.0494866	0.141715	-0.241126	-0.487277	0.227964	-0.270561	0.0281188	0.116794	-0.0906189	0.4576	0.140535	-0.367961	0.0572572	0.374731	0.277204	-0.118387	-0.235563	0.108831	-0.120564	0.523793	-0.261514	0.27619	0.0953229	-0.387774	0.10609	-0.226169	0.116081	0.0839686
1552965_a_at	-0.191634	0.0259035	0.0449467	0.0446947	0.162272	0.228709	-0.358204	-0.340312	-0.25984	-0.287354	0.35022	0.742004	0.20179	0.136028	0.481079	-0.147519	0.0396752	-0.247375	0.124084	0.0731771	-0.151519	0.0615718	-0.0515118	-0.160591	-0.297519	-0.245902	-0.229765	-0.0515118	0.44127	0.0167792	-0.189926	0.0521731	-0.015873
1552967_at	-0.178273	0.115627	0.543694	0.316657	-0.516437	0.250242	-0.0865869	0.00850558	0.0332973	0.173458	0.214216	0.132366	-0.108598	-0.382869	-0.234323	0.310889	-0.040693	-0.0105512	0.325044	-0.00956368	0.00670075	-0.0274708	0.147765	0.37235	-0.153172	0.00816703	-0.308913	0.018935	-0.0210016	-0.165824	-0.381083	-0.318858	-0.0336928
1552969_a_at	-0.363829	0.0342066	0.315816	-0.245211	-0.0331314	-0.024688	-0.349875	0.104387	0.202401	0.383394	-0.452681	0.299577	0.320967	0.0820572	-0.10472	0.0214918	-0.133333	-0.0331314	0.263426	0.104495	-0.0331314	0.118888	-0.148314	0.464219	-0.0539906	-0.00768399	-0.253516	-0.257831	-0.210788	-0.0163295	-0.0331314	-0.333321	0.373319
1552970_s_at	-0.0471148	0.0947089	0.248906	-0.24497	-0.202639	-0.172864	-0.00752687	0.619545	0.148728	0.226776	-0.317185	-0.0758378	-0.502551	-0.181926	-0.112147	-0.135665	-0.15946	-0.243266	0.531714	-0.0794969	-0.0137711	-0.0841184	0.0273802	-0.109423	-0.0790656	0.105615	-0.0132654	-0.0335815	0.29256	-0.188835	0.38205	-0.0327213	0.359466
1552971_at	0.0158043	0.153464	-0.041985	0.420216	-0.12423	-0.0564647	0.211333	-0.00128603	-0.00803232	0.290837	-0.0845351	0.299251	-0.287903	-0.148976	-0.166451	-0.074131	-0.186616	0.365954	0.0235357	-0.0696099	-0.12843	0.00136995	-0.0649262	-0.0504851	-0.0905619	-0.00128603	-0.113637	-0.0981107	0.128237	-0.0613761	-0.0639019	-0.150534	0.163469
1552972_at	0.0721335	-0.0951844	0.0862058	-0.0395234	-0.056338	-0.119519	0.0524758	-0.10379	0.103009	0.157519	-0.101456	0.0134237	0.0542933	0.0635209	-0.0160304	0.0712014	0.0695567	-0.177691	-0.0394849	0.0841266	0.352909	0.0153573	-0.189147	0.0984471	0.0743063	0.0191588	-0.141169	-0.117436	-0.0663046	-0.151564	0.115401	-0.0755358	-0.0128642
1552973_at	-0.00446892	-0.130981	0.290852	0.208437	-0.11674	-0.0404818	-0.0530536	-0.156959	0.00855422	-0.0839245	-0.160201	0.659952	-0.0704756	-0.159141	-0.205023	0.0309699	0.109707	-0.145467	-0.0590379	-0.206853	-0.0404818	-0.0581126	-0.0404818	-0.0530536	0.57166	-0.195254	-0.311493	0.0514932	-0.12695	0.00986314	0.26827	0.121708	0.0871563
1552974_at	0.076236	0.0779108	0.130654	0.0411359	0.018878	-0.0012604	0.0449254	-0.219565	0.00725138	-0.226263	0.181478	0.293476	-0.0431288	0.100635	-0.102643	0.0637324	-0.00142729	-0.243755	0.136802	-0.0407254	-0.0302271	0.00296426	-0.0457857	0.0305381	0.0116937	0.120221	-0.153462	-0.288222	0.0380313	0.154146	-0.11167	-0.09155	0.0689724
1552975_x_at	-0.150349	-0.123946	0.0328333	-0.0088737	0.100126	-0.0688888	0.144061	-0.17602	-0.198005	0.143741	-0.0476178	0.385778	0.132108	0.0869517	0.283143	0.0755398	0.0719631	-0.174196	0.129874	-0.150349	-0.00963807	-0.0321723	0.0365543	0.392554	-0.0994896	-0.254491	-0.355952	0.165079	-0.0598165	-0.0603832	-0.107717	-0.0923171	-0.0100825
1552976_at	-0.00420451	0.0517566	0.00474119	0.0289593	-0.214916	0.193021	-0.187106	-0.34395	0.120657	0.111971	-0.0280168	0.814052	0.03669	0.0936341	-0.181858	0.144296	0.0109603	0.100867	0.0874841	-0.162805	0.0464048	0.0760291	0.0699315	0.0324371	0.371459	-0.234187	-0.0533354	0.0198784	-0.344497	-0.288055	-0.0945103	-0.184698	-0.0930827
1552977_a_at	0.166225	-0.284726	0.436807	-0.260897	-0.323404	-0.455655	0.349583	0.433267	0.0695806	-0.418259	-0.34974	-0.247479	-0.545596	0.871597	-0.185579	-0.0245948	-0.44562	-0.415972	0.149291	0.0322237	0.186412	-0.201376	0.135816	-0.601641	0.814876	0.291568	0.31734	0.0384989	0.184403	-0.230512	-0.32684	-0.0455289	0.885948
1552978_a_at	-0.316229	0.0612693	-0.432006	0.0042963	-0.075839	-0.358155	0.200901	0.144981	0.11489	0.413873	-0.133408	-0.238988	-0.0494947	0.232934	0.256032	-0.0446091	-0.122258	-0.552888	-0.822297	0.284278	-0.806372	0.49239	0.633761	0.510003	0.318687	0.318338	0.359813	0.00199032	0.127971	-0.827612	-0.107856	0.17453	0.237034
1552979_at	0.182563	0.0762219	0.292482	-0.0453217	-0.0912838	-0.0844626	-0.308636	0.147489	-0.0970454	-0.00783753	0.116914	0.301202	0.0938551	-0.297873	-0.0276258	-0.239577	-0.0445724	0.115117	0.0572081	0.255851	0.136946	-0.140135	0.142783	0.0185895	-0.287766	-0.0874283	-0.11031	0.0309715	0.0219109	-0.00719309	-0.128692	-0.133888	0.149549
1552980_at	-0.168021	-0.21974	0.149874	-0.144576	0.163665	-0.0532122	-0.110435	0.268628	0.157191	0.118511	0.220903	0.111193	-0.0518122	-0.194989	-0.0240197	-0.187423	0.192043	-0.146136	-0.194089	-0.0954282	-0.370594	0.0109894	0.243104	0.20861	0.311514	0.00202298	0.263545	-0.0901322	-0.107	0.114239	-0.332825	0.121528	-0.167122
1552982_a_at	-0.0100348	0.029644	0.125343	0.234709	-0.250948	-0.244391	-0.0502403	0.468798	-0.0771704	-0.294719	-0.0438309	0.281445	0.00727344	0.0378156	-0.238537	0.0662601	0.127451	-0.0442905	-0.238978	-0.0589657	0.0173714	0.171812	0.161809	0.0219393	-0.25779	0.433429	-0.341758	-0.128552	-0.0412829	0.0173714	-0.18936	0.249553	0.0588312
1552985_at	0.00912857	-0.114908	-0.0359845	-0.0152688	-0.599185	0.155178	0.0856745	-0.146516	0.156255	0.332427	-0.20555	-0.164205	0.00912857	-0.0281887	0.0137692	0.110334	-0.193062	0.228447	0.0888882	0.00912857	-0.10558	0.136677	0.106953	-0.307407	0.219452	-0.395722	0.14476	0.397446	-0.309561	0.209229	-0.0445116	0.10659	0.146198
1552986_at	0.161104	-0.0386407	0.211901	0.214471	-0.0386407	0.0541766	-0.102661	-0.211934	0.115141	-0.410699	-0.385281	0.397865	0.0117605	0.0334861	-0.359927	0.259217	0.293734	0.595705	-0.0386407	-0.0215566	0.0252004	0.139555	0.0672307	0.0776911	-0.120373	-0.0372818	-0.375726	0.198076	-0.281788	-0.0813241	0.142405	-0.284511	-0.209732
1552987_a_at	0.0584691	-0.0531584	-0.17536	0.0904753	-0.0348737	-0.0359684	0.00291467	-0.027835	-0.116249	-0.177698	-0.0542601	0.226207	0.191005	0.0165102	-0.0602378	0.354733	0.125955	0.075713	-0.112453	-0.0514008	-0.0841101	-0.0878938	-0.141446	0.188048	0.202698	-0.0826515	-0.0980045	0.261413	-0.0435005	-0.0173055	-0.15513	-0.156772	-0.027835
1552988_at	0.0781426	-0.189741	-0.181813	0.248149	-0.227063	-0.195845	-0.239804	-0.0948176	-0.225842	0.0107741	-0.0521169	0.194098	-0.0246806	0.0715425	0.862143	-0.0950432	-0.0323353	-0.119559	0.567342	0.0807083	-0.186359	0.0362329	-0.144022	0.320281	-0.153367	0.0383818	-0.276187	-0.185391	0.169276	0.220122	-0.064889	-0.198609	-0.00971031
1552990_at	-0.0922253	-0.0473604	0.174664	0.338882	-0.0431557	0.454003	-0.0402229	0.254172	0.374901	0.32702	-0.0214214	0.232809	0.222887	0.152773	-0.259708	-0.175586	-0.0235527	-0.487768	-0.0707305	-0.345983	-0.0798895	-0.182224	-0.236343	-0.227047	-0.0431557	-0.0795777	-0.0749629	0.674536	-0.328385	-0.195169	0.00705767	-0.0339649	-0.125264
1552991_at	-0.198435	-0.0875104	-0.0747507	-0.0434306	-0.0586176	0.0799212	-0.423655	0.122758	0.14823	0.345901	0.0501361	0.21735	0.0544753	-0.114662	-0.362672	0.0750136	-0.0172176	-0.44808	-0.0139258	0.150065	0.0641241	-0.0414333	0.055649	0.291156	-0.474843	-0.041944	0.000757	0.502671	-0.0701702	-0.13538	0.276113	0.00959396	0.162812
1552993_at	-0.099766	-0.231407	0.0949144	0.0825217	-0.0373204	-0.0939666	-0.0014832	0.152211	0.312408	0.0568783	-0.224495	-0.0333474	-0.13948	-0.125871	-0.0433233	0.118822	0.0720222	0.00653625	-0.0440686	0.00653625	0.0566692	0.207906	-0.16793	0.255519	0.114417	0.00653625	-0.227588	-0.027529	0.227473	0.0287616	-0.192996	-0.0898104	-0.0197554
1552995_at	0.000717	0.136571	-0.0314078	-0.00557804	0.0310407	-0.241305	-0.0865874	0.465939	-0.210539	-0.235496	0.0787339	0.277534	-0.0360684	-0.0945878	0.0947223	-0.076869	0.146218	-0.134107	-0.00557804	-0.160346	-0.160635	-0.133025	-0.0956917	0.0168295	-0.00892734	0.0111222	-0.0211086	-0.00557804	0.0648255	-0.107287	-0.128863	0.296097	0.359204
1552997_a_at	-0.265431	0.00349426	-0.260299	0.124907	0.0860043	0.105805	0.0315456	0.0227323	0.193504	-0.0162926	-0.141611	0.467789	-0.160069	-0.290787	-0.00286388	-0.0706034	-0.00770855	-0.214135	0.0624886	-0.197847	-0.0456467	-0.16491	0.103789	0.199821	0.122774	0.166141	-0.245367	0.539613	-0.00286388	-0.182161	0.0312552	-0.0472946	0.0542498
1552998_at	-0.0127435	0.111435	-0.323416	0.180619	0.133876	-0.00596404	-0.147555	0.265525	-0.147555	-0.24192	0.516576	0.242116	-0.0630715	-0.273808	0.0400088	-0.176061	0.178742	0.602251	-0.0399714	-0.0124922	-0.0399714	0.12015	0.169215	0.303614	-0.285002	-0.165977	-0.0893774	0.201891	-0.371205	-0.255584	-0.0878179	-0.0895529	-0.236987
1552999_a_at	-0.235648	-0.458872	0.0524883	-0.194842	-0.0319216	0.465716	-0.0903034	-0.104814	0.0538177	0.335234	0.282152	0.0989113	-0.0560939	0.173388	-0.145563	-0.0319216	-0.00990963	0.12859	-0.242666	-0.0858424	-0.250908	0.337743	-0.127501	-0.0462203	-0.275901	0.468605	-0.15665	-0.310367	0.23893	-0.316151	-0.316944	0.791244	0.0622172
1553002_at	0.275077	-0.0106754	-0.0215802	0.285774	0.0240724	-0.111138	0.105103	-0.16399	-0.170003	-0.325147	0.0683	-0.197267	0.132093	0.0158281	0.144264	0.0733738	0.187682	-0.167167	-0.278376	-0.0902312	-0.0583141	0.596494	-0.170642	0.0256338	-0.126057	-0.0651817	-0.169792	-0.026633	-0.207029	0.347822	-0.140279	0.132893	0.085094
1553003_at	-0.0478566	0.138721	-0.0841429	0.186449	-0.0839996	0.400101	-0.0478566	0.0540884	-0.194217	-0.08394	-0.123897	0.572381	-0.162215	0.372803	-0.0331237	-0.0196331	0.165575	-0.162656	-0.279711	-0.0605118	0.113463	-0.0242383	0.166379	-0.279915	0.144183	0.176458	-0.313573	-0.153484	-0.215164	-0.0659068	-0.0478566	0.0967438	-0.10344
1553004_at	-0.0723083	-0.0855961	-0.220532	-0.194991	-0.067836	-0.252405	-0.316523	0.0177143	0.371477	0.21493	0.221887	0.579989	-0.102506	0.22238	-0.215743	-0.239588	1.70246	-0.149713	-0.0521917	-0.390723	-0.496734	-0.0629716	-0.161638	-0.0434246	-0.113508	-0.243263	-0.0828252	-0.0956912	0.0500102	0.328737	0.153331	-0.263518	0.0613232
1553006_at	-0.121118	0.0818191	-0.130417	0.103486	-0.1149	0.247441	-0.200246	0.289898	-0.0501103	-0.175433	-0.134391	0.543763	-0.207686	0.227667	0.063478	-0.0155816	-0.133754	-0.0378947	-0.0651975	-0.16292	-0.346594	0.0715227	0.199662	0.149079	0.14217	0.26794	-0.265102	-0.0220294	-0.0233996	-0.0273118	-0.0501103	-0.178249	0.0745254
1553007_a_at	0.06232	0.0973923	0.354956	0.188024	-0.0372753	-0.405367	0.123058	-0.184333	-0.273502	-0.00113225	-0.111011	-0.0323136	-0.201952	0.198324	-0.106272	-0.143936	-0.0927401	-0.330044	0.0519495	0.1366	0.0824554	0.00119019	0.0717342	0.663304	-0.0125303	0.254309	-0.0979459	0.0459514	-0.00113225	-0.0349705	-0.108788	0.0690267	-0.225338
1553009_s_at	-0.232048	-0.018702	0.379885	0.0552564	-0.0822673	0.337184	-0.239134	0.279092	-0.0984268	0.256309	0.0780301	0.662154	-0.00541139	-0.151543	-0.351424	0.0388858	0.0524199	-0.355284	-0.47463	0.167458	0.144573	-0.431985	0.882795	0.136845	-0.495009	-0.437128	-0.164895	0.119123	-0.424999	0.170293	-0.018702	0.0684786	0.15281
1553011_at	-0.139965	-0.173834	-0.411454	0.149177	0.12014	-0.176339	-0.000898	-0.108216	0.030983	-0.145734	0.391547	-0.239916	0.367383	0.087635	-0.114852	-0.296083	0.181019	0.101743	0.165448	-0.117405	-0.429064	-0.000898	0.170774	0.2536	-0.000898	0.0148466	0.327734	-0.0473347	0.0990534	0.0148847	-0.219285	0.0124738	0.133729
1553013_at	-0.146531	0.101432	-0.069222	-0.113862	-0.0370064	0.188889	0.0618033	-0.245441	-0.39363	0.294778	0.185513	0.398481	-0.148694	0.0205538	-0.102309	0.381664	0.0123966	0.313034	-0.126198	-0.316195	0.221598	-0.092787	-0.0337458	0.176488	0.100947	-0.25896	0.103047	0.0977302	-0.266429	-0.0159895	0.069649	-0.241001	-0.120004
1553015_a_at	-0.26579	0.102113	0.0322885	-0.288159	-0.362627	-0.396194	0.169991	0.615659	-0.274395	-0.170226	0.161931	-0.661091	-0.298812	0.184414	-0.400694	-0.363555	0.0815945	-0.142691	0.148648	0.251792	0.422271	0.341669	-0.135836	0.123212	-0.667105	0.567224	0.370009	0.019845	0.505529	0.212743	-1.09406	0.35105	0.859266
1553016_at	-0.182998	-0.319726	0.229217	-0.0349033	-0.0634799	0.410978	-0.175001	0.183159	-0.16606	0.0819671	-0.108595	0.0634294	0.207894	-0.0203769	-0.024101	-0.024101	-0.038451	-0.145615	-0.230395	-0.225339	0.0819671	0.225264	0.129828	-0.151717	0.133222	0.000344	-0.0447426	-0.0446706	0.0736556	-0.024101	-0.262738	0.113513	0.352685
1553019_at	0.216192	-0.0172515	0.0969329	0.192437	0.240589	0.353519	-0.0172515	-0.00458384	0.0514131	0.0659871	0.149932	-0.0172515	-0.322829	-0.0479021	-0.0816832	0.0489359	0.0035491	-0.119432	-0.0911012	-0.110724	-0.147034	-0.0151691	0.0474806	0.178569	-0.328588	0.0685444	-0.21795	0.028121	-0.139639	-0.0422144	0.0033083	-0.204031	0.179111
1553020_at	-0.0269508	0.0760317	0.0195129	0.46351	-0.251395	0.382502	0.0514665	-0.24687	-0.185615	0.247898	-0.0219977	-0.147334	0.00840688	-0.0284452	-0.16657	-0.081722	-0.169433	-0.124922	-0.207302	-0.104154	-0.379852	0.145574	-0.121657	0.339923	0.11227	0.0306542	0.215226	0.0748343	-0.0219977	0.134721	-0.306675	-0.0796499	0.370019
1553021_s_at	-0.0461819	0.207527	0.223905	0.232807	0.0593445	0.109898	0.00987768	-0.0788126	-0.140174	-0.196927	-0.0804689	-0.120108	0.183301	0.0485826	0.00987768	0.0234702	-0.0195096	0.163788	-0.0932977	-0.0207968	-0.314496	-0.203249	0.00987768	0.108476	0.14457	0.0430024	-0.140901	0.423396	-0.278794	-0.206627	-0.0868425	0.18264	-0.157156
1553022_at	0.167057	0.108539	0.136251	-0.0223014	0.206995	-0.114689	-0.0523597	0.0818328	-0.133986	0.101519	-0.1739	-0.122979	0.29472	0.205489	-0.0227908	-0.369064	-0.0826631	-0.0556613	-0.241673	0.228498	-0.083041	0.0376095	0.110504	0.0647968	0.065503	-0.240304	-0.137389	-0.128265	0.165817	-0.0354145	-0.106074	0.0509719	0.0964509
1553023_a_at	-0.219556	-0.205445	0.270299	0.206943	-0.306068	-0.0756164	-0.0681174	0.350845	-0.219556	0.0580809	0.267624	0.337489	-0.0151227	-0.0999081	0.0124257	0.222194	0.0715339	-0.301666	-0.0517685	-0.172781	0.0412512	0.259066	-0.049432	0.00698686	-0.289192	0.0759683	-0.173555	0.412024	-0.215737	-0.202311	0.100358	-0.0425589	0.0152781
1553024_at	-0.0496866	-0.0129527	-0.111826	-0.0811087	-0.0617536	-0.132534	-0.118235	0.33269	0.113914	-0.332928	-0.0627276	0.123037	-0.0774898	0.0337975	-0.0768403	0.0262059	0.237055	-0.0417976	0.0476546	-0.196185	0.283163	0.2402	-0.0153962	0.062588	-0.0150268	0.0966098	0.040412	-0.0205015	0.0504253	0.0262059	-0.23301	-0.0439414	-0.0300283
1553025_at	0.0882659	-0.123724	-0.0190706	0.232937	0.112536	0.196991	-0.310008	-0.0190706	-0.268021	-0.0190706	-0.250561	0.807768	0.090641	-0.267566	0.164574	-0.103122	0.101274	-0.244119	-0.246344	-0.15384	-0.138199	-0.250568	0.170853	0.335724	0.032356	0.183817	0.0246675	-0.15384	-0.0445433	0.258372	0.0726514	-0.242681	-0.0190706
1553027_a_at	0.166133	0.106552	0.249682	-0.179129	-0.186319	-0.0697844	0.382643	-0.152592	-0.141451	0.0692678	0.0488701	0.203455	0.0350051	0.180472	0.17457	0.245296	-0.127659	-0.232728	0.330756	0.0567188	-0.172572	-0.044347	-0.378586	-0.108913	0.19247	-0.147765	-0.0119648	0.173624	-0.303372	-0.152592	-0.176312	-0.00585818	-0.0235753
1553028_at	-0.0479143	0.0357323	-0.05566	0.0474997	0.0473385	0.00616002	-0.246954	-0.220425	0.0901952	0.13919	0.0117981	0.448404	0.0344689	0.173406	-0.0258164	0.0299616	-0.00336695	-0.147323	0.542619	-0.0487769	0.00616002	-0.314342	0.343245	0.141258	-0.24673	0.0147023	-0.29542	0.0942509	0.00616002	-0.177853	-0.296538	-0.091574	0.00616002
1553030_a_at	-0.0454726	0.117693	0.313521	0.0229878	0.170676	-0.351134	-0.197004	0.25727	0.164165	0.267426	0.133185	-0.165624	0.122858	-0.241013	-0.349971	-0.13968	0.498637	-0.115214	-0.271641	0.00814438	0.111204	-0.0239115	-0.221631	0.42426	-0.0404043	0.0821915	-0.293221	-0.464905	0.288913	-0.253609	-0.271977	0.212335	0.250953
1553031_at	-0.29611	-0.209793	-0.220707	0.191229	-0.450083	-0.644243	0.897858	-0.303536	0.0824413	1.81278	0.739678	-0.82485	-0.082336	1.34623	-0.0141513	0.0585618	0.820718	-0.779324	-0.413287	-0.00924873	-0.286752	-0.00729775	-0.250888	-0.0142152	-1.14336	-0.082336	0.391283	-0.534098	-0.499587	-0.303536	-0.759065	0.718719	1.06931
1553032_at	-0.143346	0.188963	0.339836	-0.0522366	-0.204793	0.176661	-0.293392	0.114296	0.0513852	-0.0195036	0.152048	0.456435	-0.184106	-0.282885	0.223893	0.00973845	0.0556705	0.19883	-0.134533	-0.144667	-0.0221536	-0.00794506	-0.129783	-0.215866	-0.189374	0.235992	-0.0242724	-0.0195036	-0.102992	0.00482321	0.212759	-0.27313	0.0231628
1553033_at	-0.0012877	-0.16151	0.0131934	-0.207173	0.106099	-0.145965	0.180702	0.107755	-0.0520794	0.513526	0.0372033	-0.0263684	-0.000867	0.0581825	0.11229	-0.057513	0.342551	-0.393866	-0.000867	-0.120863	-0.262692	0.302166	0.166379	-0.0968399	-0.195821	0.122678	0.0169322	-0.250372	-0.0012877	-0.0913241	0.0777583	0.0253689	-0.116097
1553034_at	-0.369405	-0.535612	-0.29325	-0.249391	-0.285786	0.347317	-0.128401	-0.276608	-0.223159	0.413391	0.415614	-0.189516	-0.480389	0.421186	-0.26729	0.382258	-0.496383	0.19006	1.03837	0.146953	-0.877895	-0.248611	0.059998	-0.295721	1.60653	-0.0484824	0.0761452	0.870146	-0.110142	-0.204854	0.0471411	-0.309402	-0.124815
1553036_at	0.125729	0.330706	0.117016	-0.205712	0.285755	0.475409	0.180683	0.0354204	-0.264502	-0.183558	0.142054	-0.0278506	0.0434601	-0.107227	-0.133777	0.129562	0.190032	-0.0832269	0.00898647	-0.0143867	-0.200118	0.114858	0.0192435	-0.0694425	-0.347444	-0.155839	-0.126168	0.0659509	0.033443	-0.0178554	-0.197535	-0.250731	0.0870767
1553037_a_at	0.0215781	0.105879	-0.136943	-0.102285	-0.236941	0.195962	-0.190285	0.330292	-0.116322	0.0673809	0.0215781	0.311697	0.234104	-0.144942	-0.144942	-0.067462	-0.0110483	0.179293	-0.0110483	-0.192216	-0.159976	-0.0110483	-0.0110483	-0.0173185	-0.0929747	0.280869	-0.219717	0.313136	-0.283789	0.0474937	0.14948	0.0790999	-0.187535
1553039_a_at	0.135499	0.135242	0.195643	0.173398	-0.230143	0.11836	0.022295	-0.144674	-0.114304	-0.081141	-0.0206051	0.276643	0.244031	0.00309467	-0.312039	0.0894799	0.116674	0.127125	0.0277758	-0.184378	-0.105645	0.00309467	-0.143794	0.0187864	0.0316515	0.00309467	-0.126521	0.363388	-0.262877	-0.0728912	-0.036881	-0.0923729	-0.15703
1553041_at	0.0122223	-0.0502915	0.0596144	0.0217924	0.344862	-0.00832176	-0.115801	-0.0643964	0.550737	0.130908	0.0795395	0.507705	-0.0194404	-0.231552	-0.10014	-0.0514963	-0.408102	-0.0416915	-0.230499	-0.017231	-0.1792	0.463138	-0.0194404	-0.276579	0.174699	-0.217828	-0.00522351	0.104177	-0.23737	-0.0122211	0.00568438	-0.0194404	-0.148815
1553042_a_at	-0.0430958	-0.0370474	-0.0732617	-0.280004	-0.0988173	-0.0187166	-0.224366	-0.207961	0.245576	-0.0784845	-0.23625	1.41525	-0.339401	0.353946	-0.390914	-0.0855885	-0.0221744	-0.418861	-0.111593	-0.257669	0.0882778	-0.0430958	0.149487	-0.0299473	0.382903	0.0274014	-0.00334477	-0.118437	-0.170529	-0.113915	0.784187	-0.0667138	0.023154
1553043_a_at	1.00241	-0.82631	1.09804	-0.968768	1.35282	0.151825	-0.201457	-1.73919	-0.767729	-0.945481	-1.25905	1.54146	-1.45422	-0.696368	0.00887346	2.43957	0.161947	1.10695	-0.128585	-0.271527	0.153932	-0.405234	-0.450618	0.350574	2.58908	-1.29333	-0.33774	1.7769	-0.425193	-0.572179	1.4151	-0.794766	-1.61174
1553044_at	-0.131651	-0.00103951	0.37492	0.211772	0.113294	0.17183	0.0913582	-0.300826	-0.347429	-0.0639799	0.0542874	0.0703866	0.21011	-0.169555	0.139603	-0.133708	0.159804	0.282324	-0.26532	-0.364546	0.271321	0.0269854	0.271654	0.472887	-0.0599844	-0.448902	0.0022459	-0.405395	-0.0691462	-0.12808	-0.0910172	0.0955241	-0.0397186
1553045_at	0.340768	0.09727	-0.163876	-0.0530226	-0.0264642	0.0627039	-0.0759082	-0.0509422	0.0128245	-0.195549	-0.00764465	0.948097	-0.0146136	-0.163922	-0.15119	-0.253194	0.325429	-0.374682	-0.0544183	0.0514195	-0.0760376	0.102388	0.0360608	-0.0188348	0.0464663	0.0418019	-0.193825	0.206136	-0.0846336	-0.18772	-0.00728583	-0.159151	0.0415463
1553046_s_at	0.340715	-0.110281	-0.15216	0.16736	0.162666	-0.341546	-0.29497	0.304018	-0.000478	0.624233	-0.406134	-0.174069	-0.0759306	-0.329046	0.240683	-0.00129986	0.00379944	-0.274261	0.169366	0.0590763	0.000393	0.0505662	0.373481	0.0489388	-0.185826	-0.597836	0.00379944	0.271312	0.0901346	-0.229407	-0.0502563	0.197072	0.115896
1553047_at	0.0723467	-0.0596285	0.514521	0.379188	-0.0103288	0.297792	0.156162	-0.246024	-0.213541	0.00686312	-0.145105	0.0630946	0.579192	-0.523437	0.0973029	-0.173454	0.325332	0.149089	0.0918126	-0.183495	-0.0686007	-0.118763	-0.0609961	-0.00499439	-0.182211	-0.01331	-0.405765	0.231163	0.00451374	-0.0857105	-0.153929	-0.210527	-0.108584
1553048_a_at	-0.0997882	-0.083097	-0.252623	0.0621634	-0.0484371	0.0590148	-0.012877	0.0826864	0.575736	-0.42441	0.19757	-0.338473	0.307449	0.096086	-0.107823	0.538734	0.0687332	-0.188203	0.451964	0.181026	-0.0186887	-0.213886	0.0362983	-0.102449	0.191423	-0.0889602	-0.393183	-0.370452	0.265867	-0.200979	-0.0445824	-0.114504	-0.0113416
1553051_s_at	-0.0063076	0.129841	0.127733	0.192363	0.213535	-0.0280011	-0.0247443	0.00256705	-0.351397	-0.373007	-0.262571	0.699007	-0.148767	0.0336082	-0.400003	-0.0121539	0.0211246	0.170943	-0.109651	-0.147147	0.0120237	-0.0121539	0.00273705	0.0891192	0.521338	0.0604417	-0.0691187	0.136401	-0.211341	-0.00273943	-0.339051	0.0975234	-0.0121539
1553052_at	-0.172009	-0.193682	0.373436	0.0412245	-0.401641	-0.112179	0.183595	0.145145	0.0587266	0.0434811	-0.0868297	0.629591	-0.0261493	-0.127874	-0.235525	0.305029	0.232018	-0.0583184	-0.246828	0.00791001	0.0716202	-0.0263383	0.0988233	0.297308	-0.01019	-0.188032	0.0349376	-0.00324369	-0.115926	0.00957775	-0.245056	-0.15686	-0.125734
1553053_at	0.0471635	0.208797	-0.0697546	0.310215	-0.215704	0.035507	0.116255	-0.0191252	-0.0703533	0.00422025	-0.0191252	0.140978	0.204684	-0.0357966	-0.097151	0.0540884	-0.176341	0.127336	-0.228936	-0.181315	-0.0446961	0.291565	-0.14642	1.45e-05	-0.0191252	0.0467637	-0.243521	0.370315	-0.106552	0.011328	-0.0980444	0.0221775	-0.219439
1553055_a_at	-0.286388	0.170874	-0.323389	0.200158	0.740821	0.848209	0.5274	-1.14477	-0.73776	0.294859	-0.546315	0.226187	0.164716	-0.05463	-0.0562875	0.844897	-0.472231	-0.215244	-0.517288	-0.52378	-0.423835	-0.863561	-0.372203	-0.697795	1.66532	0.158018	0.0391996	1.55512	0.769983	0.201389	0.298797	-0.598653	-0.871825
1553057_at	-0.0604146	0.124119	-0.260826	0.0483406	0.0700967	0.362766	-0.0840397	-0.177919	-0.169865	0.10828	0.263186	0.305984	-0.0510933	0.184053	6.27e-05	-0.190501	-0.211608	0.148608	-0.156636	-0.315719	-0.476413	0.0071075	0.114533	-0.142633	-0.0171876	-0.0464773	0.055846	0.355073	0.161004	0.211602	0.0161886	-0.291188	0.115653
1553058_at	0.368854	0.0108469	-0.216965	0.0344355	-0.0535393	-0.0392299	-0.204637	-0.000486	-0.618425	-0.216848	-0.0535393	0.426879	-0.240955	0.00117874	-0.0964661	0.184386	0.0113771	0.150556	0.122603	-0.123793	-0.109597	0.00634813	-0.0639806	0.59744	0.208715	-0.157883	-0.273201	0.523008	-0.0547676	0.414328	-0.410533	0.0561399	-0.182254
1553059_at	-0.0922141	-0.191186	-0.303589	0.144322	-0.0207634	-0.120573	-0.0703781	0.0193689	0.318072	-0.036818	-0.0229092	0.746433	-0.036818	0.114828	-0.0229092	6.68e-06	-0.0703781	0.0320322	0.0389233	-0.15311	-0.114176	-0.279094	0.0460162	-0.0375931	0.283809	6.68e-06	-0.307526	0.269891	0.175685	-0.0320978	-0.0949795	-0.0687594	-0.113506
1553060_at	-0.275468	-0.0726809	-0.277037	0.0299547	0.0318716	0.033113	0.0297496	0.178563	-0.0583782	-0.398098	0.37669	0.572085	0.0948324	0.417402	0.0290182	0.0452495	0.118286	-0.0180526	0.0697281	-0.0466361	-0.0284653	0.161886	0.026252	0.0736909	0.410331	-0.323243	-0.593543	-0.0957828	-0.0995252	-0.157858	-0.0284653	-0.152805	-0.0726809
1553061_at	-0.274988	0.098356	-0.0719788	0.621318	-0.0100482	-0.0506344	0.0129619	0.00106811	-0.0068388	-0.0100482	-0.150994	-0.216328	-0.0298364	-0.00818324	-0.13132	-0.211737	0.244275	0.0928755	0.0799806	-0.217311	0.108279	0.154688	-0.0560958	0.18025	0.474789	-0.170508	0.00817013	-0.15682	-0.13132	-0.144439	0.188035	0.0314434	-0.247048
1553062_at	-0.432368	0.317204	-0.389117	0.43298	-0.529456	0.0542769	0.176165	0.0535817	0.204928	-0.43648	-0.313926	-0.00320172	0.029274	-0.363416	-0.129745	0.0670857	0.294279	0.0616918	-0.0220199	2.34393	-0.29648	-0.224095	-0.154288	-0.0484161	0.0364587	-0.000222	0.0121713	-0.0299702	-0.186559	0.163532	-0.443971	-0.230196	-0.0136378
1553063_at	0.118429	-0.266587	0.147386	0.348163	-0.0598748	0.700159	0.156132	0.0106008	-0.134581	-0.613817	0.352437	0.716127	0.17514	0.149647	-0.210186	-0.0307577	-0.4228	-0.527144	-0.0743494	-0.00306892	0.0613611	-0.155141	0.0106008	-0.185108	0.09077	-0.187173	-0.10098	0.00276494	-0.0981858	-0.0456297	-0.302823	0.0432544	0.335257
1553064_at	-0.1543	0.0445485	0.149349	0.0622568	-0.0304804	-0.182918	0.050529	0.0462999	-0.0911112	-0.147104	0.0338888	0.0849714	0.341646	0.134532	0.0578628	-0.145346	0.0872731	-0.0655642	-0.220293	-0.3317	-0.103842	0.0165725	0.560467	0.121693	0.00847769	-0.0446901	0.0232053	-0.0176353	0.130363	-0.15566	-0.136405	0.00262499	-0.129514
1553066_at	-0.0504258	0.196514	-0.0623777	0.0139952	-0.25708	-0.0743766	0.159224	0.359402	-0.0755141	0.226637	-0.053818	0.375845	-0.0576146	-0.126568	-0.221658	-0.145185	-0.0393064	0.107924	-0.124238	-0.12011	-0.0677271	-0.00525665	-0.0930188	-0.00525665	0.129743	0.011112	-0.156294	0.223592	0.161211	-0.191488	0.0661733	-0.0437191	-0.060334
1553067_a_at	0.0476136	0.0106478	-0.189887	0.240146	-0.102002	-0.137217	0.145834	-0.000672	-0.106631	0.166749	0.227754	0.525625	0.0746694	0.189696	0.0970621	-0.000672	-0.0161746	-0.207361	-0.208879	0.256346	-0.0699537	-0.145647	-0.371691	0.292525	-0.385155	0.0862651	0.0336132	0.0195565	0.0950294	-0.0155869	-0.164763	-0.234785	-0.152067
1553069_at	-0.365544	-0.0321836	0.0636075	-0.0321836	-0.322631	0.0235202	-0.230146	-0.01579	-0.0490556	-0.167475	0.202091	0.741132	-0.222841	-0.0191326	-0.103874	0.0803804	0.0336325	-0.0321836	0.178037	-0.225197	0.0153244	0.406805	0.0853772	-0.307199	0.10606	0.1115	-0.165907	0.517465	-0.190234	-0.197028	-0.0554719	0.120626	0.0485156
1553070_a_at	-0.134993	0.00946879	-0.091114	-0.0962539	-0.00766778	-0.142361	-0.121328	0.275249	-0.151498	-0.30674	0.139239	0.206594	-0.172346	-0.245477	-0.214089	0.44048	0.1588	-0.238124	0.0331628	-0.142361	0.0214758	-0.00766778	0.138015	0.285679	0.200779	0.18393	-0.0763187	0.0123925	0.2415	-0.1621	-0.379745	0.200466	0.142952
1553071_a_at	0.188125	-0.20161	0.148424	0.0195906	0.0195906	0.210375	0.21292	0.041759	0.070169	0.270031	-0.172008	0.0936322	-0.0695469	-0.0368536	0.467118	0.110835	-0.19825	-0.161578	-0.0187039	-0.00780416	-0.0925629	0.233823	0.0835488	0.0195906	0.207653	-0.238489	-0.185123	-0.0916271	0.0195906	-0.0221429	0.0195906	-0.613692	-0.32638
1553072_at	-0.00979734	-0.0337548	0.176522	-0.0843539	-0.10573	-0.485746	0.114689	0.177009	-0.317004	0.161736	0.0356047	-0.115513	-0.000391	0.125704	-0.25865	0.333622	0.291692	-0.00541043	-0.080826	-0.0912402	-0.262652	0.16406	0.0907521	-0.0486915	0.164121	-0.132041	0.0400841	0.0668395	0.219683	0.117369	0.0389082	-0.171797	-0.114804
1553074_at	0.0550511	-0.0178208	-0.135399	-0.137433	-0.259622	-0.296696	-0.104906	0.215845	0.0099473	0.295739	0.192989	-0.0553424	-0.20596	0.0871942	0.282213	0.113737	-0.0863924	0.0099473	0.191115	0.0123179	-0.028475	-0.176827	-0.302299	0.411988	-0.0935357	-0.260654	-0.0529931	0.0099473	-0.000973	0.191647	0.172137	-0.0643356	0.0278492
1553075_a_at	0.0219032	-0.196401	0.3848	0.119728	0.0113078	0.285634	-0.159885	0.070348	-0.063809	-0.0357803	-0.00405288	0.174027	-0.115911	-0.0728687	-0.0124847	-0.163206	-0.010101	0.217123	-0.165769	-0.152313	0.157475	-0.010101	-0.148334	0.211347	0.110911	-0.174347	-0.159398	-0.093227	0.163448	-0.0050751	-0.179151	0.13147	-0.137311
1553076_at	0.00650573	-0.20246	0.28409	0.243605	-0.347243	-0.268323	0.0142565	-0.0176976	0.276194	-0.00515199	-0.0144808	0.31998	0.0436716	0.061348	0.0390761	-0.00515199	0.0712469	0.135571	-0.0864155	-0.0681071	-0.360331	-0.0346885	-0.0636704	-0.0781055	0.011287	0.0390761	-0.0758464	-0.347444	0.505383	0.0390761	0.10156	-0.049746	-0.167059
1553077_at	0.0480392	0.0622435	0.239209	-0.0616179	-0.149386	0.185387	0.0290604	0.0055666	-0.105039	0.0261865	0.0132871	0.195695	0.0174735	0.182708	-0.176651	-0.280633	0.0174735	0.137048	0.216159	0.0174735	0.0890269	-0.143215	-0.282911	0.088613	-0.29518	0.155654	-0.11905	-0.0629201	-0.105395	0.0174735	0.0273299	0.00992465	0.000967
1553078_at	-0.022007	-0.0940785	0.0865462	-0.15251	-0.114971	-0.022007	0.182449	0.0956533	-0.44761	0.0372176	0.265862	0.292573	0.0465169	0.175846	-0.385977	-0.290692	-0.235991	0.200712	-0.095675	0.00750017	0.00752497	-0.0643766	0.362104	0.0354767	0.0762553	-0.022007	0.305056	-0.0995517	0.0854692	0.0184655	-0.317242	-0.022007	0.105459
1553079_at	-0.0331159	-0.337236	0.29992	-0.0376525	0.0294447	-0.00178886	0.312439	0.0206842	-0.113919	-0.0383744	-0.113944	0.301821	-0.368217	0.29992	0.172427	-0.349287	0.0250075	-0.116416	-0.103275	-0.110212	0.0580511	0.107652	-0.0789471	0.0560215	-0.192876	-0.088027	0.0453846	0.576595	-0.133226	-0.221331	-0.122327	0.29992	-0.045114
1553080_at	-0.128088	-0.0529492	0.113831	-0.0292859	-0.11576	-0.0267146	-0.0400698	-0.0881505	0.0411565	-0.039151	-0.118842	0.303817	0.157758	-0.0660257	0.0832267	0.00437117	0.0397301	-0.0833094	-0.0530784	-0.217521	0.0507009	0.0971816	0.193408	-0.0145473	-0.118242	-0.0708339	0.0734131	0.575178	-0.261268	0.00455308	-0.0789335	-0.0267146	-0.108845
1553081_at	-0.230329	0.0106425	-0.2593	0.115014	-0.169973	-0.015188	0.0997515	0.235515	-0.0909081	-0.0332205	0.231631	-0.106637	0.00610924	0.136169	0.399556	-0.106342	-0.0238349	-0.253238	0.0213094	0.0117946	-0.0065937	0.0707483	0.0579395	0.0106425	-0.22356	0.239362	-0.0217316	0.0483584	0.132641	-0.0703213	-0.415866	0.336074	-0.136236
1553082_at	0.0246387	0.00992632	0.0458069	0.223447	-0.320075	0.441499	0.0780907	0.198216	-0.0337334	0.0705199	-0.182239	-0.180861	-0.146589	-0.212598	0.0658779	-0.0880322	-0.137231	0.0766287	-0.417184	-0.129028	0.00777817	0.124772	-0.0729237	0.0864806	-0.0594215	0.189509	0.0608797	0.223756	-0.119457	0.178154	0.0330369	-0.0533152	0.0136676
1553083_at	-0.14315	-0.137926	0.00385499	0.680062	-0.401207	0.412363	0.0586574	0.168036	-0.214052	-0.180916	0.256764	0.472272	0.189686	-0.120934	-0.156502	-0.00192952	-0.263701	-0.276728	-0.167031	0.011821	-0.163055	-0.174544	0.253162	-0.0243223	0.0128486	0.285565	-0.0243223	0.199824	-0.309751	-0.25317	-0.251624	-5.17e-05	0.259985
1553084_at	-0.0336999	-0.0188166	-0.0108901	-0.106621	0.14642	-0.256036	-0.131591	-0.177338	-0.10911	-0.189586	0.19283	-0.0521047	0.125321	0.264094	0.14642	0.0931059	-0.0188166	-0.0703586	0.256922	-0.0490326	0.0966021	-0.0188166	-0.139438	-0.0447897	-0.192403	0.20353	0.149658	0.0128461	-0.0461184	0.16297	-0.190385	-0.0327371	0.037974
1553086_at	0.0909286	0.220503	0.135334	0.185871	-0.195066	-0.287603	0.0664344	0.299325	-0.029341	0.334809	-0.12751	-0.219354	0.179117	-0.259849	-0.191443	-0.165695	-0.108169	-0.108601	0.162345	-0.287932	0.34849	0.100866	0.0638175	0.299325	0.0313735	0.000692	-0.00149846	-0.0532398	-0.0351114	-0.106038	-0.226936	0.00569415	-0.121538
1553087_at	0.102336	0.444143	-0.160501	0.48512	0.0340586	-0.0216963	-0.195406	0.149247	-0.496061	0.00673628	0.147023	0.367841	-0.163123	-0.201982	-0.0957942	-0.0577004	-0.099658	-0.103014	-0.0714488	-0.00784206	-0.139235	0.143739	0.228968	-0.158899	-0.023946	-0.0938661	-0.200589	0.324515	-0.111632	0.102336	-0.265577	-0.00784206	0.139762
1553088_a_at	0.0489817	-0.260094	0.0256624	0.140834	-0.0515757	0.000714	-0.095274	-0.387529	-0.0883822	-0.222798	-0.179138	1.04949	-0.0621433	-0.0447226	-0.157843	-0.171638	-0.205426	-0.112517	-0.230918	-0.177364	-0.244067	0.0758162	-0.153248	0.0366602	0.98403	-0.0847573	0.00810909	0.432284	0.106658	0.152811	0.117685	-0.246791	-0.00351286
1553089_a_at	-0.307653	-0.037823	0.0758834	0.0130708	0.172477	0.113015	0.324624	-0.162394	0.193567	-0.389035	-0.109137	0.247005	0.011234	-0.487489	-0.0491304	-0.116077	0.0513127	0.0101469	-0.264473	-0.104435	-0.037823	0.111777	-0.0942652	0.0774164	0.170731	0.0256772	-0.0987864	0.568113	0.312068	-0.19662	-0.187293	0.124297	0.0400026
1553093_a_at	0.102085	-0.0567541	-0.103861	-0.00141382	-0.0755506	0.0293906	0.0942416	0.0431058	0.0659776	-0.103915	-0.255159	0.134828	0.0559688	0.203153	-0.211513	-0.244401	-0.0153122	-0.432161	0.0888278	-0.110402	0.104549	0.185814	0.0266671	0.304075	0.0266671	0.0016861	-0.103181	-0.189378	0.151527	0.0949452	-0.147363	0.282318	0.0545375
1553094_at	-0.0640032	0.324629	0.266656	0.569241	-0.292114	0.347239	-0.241293	-0.117563	0.755974	-0.24027	-0.227742	0.24471	0.174489	-0.0911994	-0.443475	0.209261	0.12413	-0.0336139	0.243936	-0.390203	-0.00580072	-0.105243	-0.419015	0.48415	0.268844	-0.176856	-0.439052	-0.228298	-0.165993	-0.166304	0.135548	-0.179516	-0.121248
1553096_s_at	0.304245	-0.366311	-0.259798	0.260571	0.15938	-0.0990162	-0.362467	-0.468252	-0.252829	-0.470425	-0.343994	2.47715	-0.895993	0.719141	-0.450062	-0.0252571	-0.931194	-0.405762	-0.13716	-0.296187	-0.874531	-0.0598726	0.11887	-0.1634	1.71102	-0.684467	0.627367	1.19433	-0.0669346	0.339283	0.561126	-0.655311	-0.203268
1553099_at	-0.18333	-0.0453954	-0.827637	0.20737	-0.531105	-0.136325	0.138195	0.76647	0.84092	1.14114	0.476695	-1.51209	0.503602	-0.0936742	-0.1648	-0.863836	-0.561807	-0.314684	-0.414905	0.511786	0.691489	-0.25513	0.745503	-0.225027	-1.05	-0.997509	-0.0413523	-0.845298	0.940346	1.54124	-0.508435	0.767689	0.299894
1553101_a_at	0.0326848	-0.252911	-0.53654	-0.534458	-0.135657	0.181442	-0.434823	-0.140743	0.152533	-0.190925	0.471016	0.34383	-0.331553	0.122108	0.167401	0.501204	-0.114983	-0.219688	0.609611	-0.299372	-0.375679	0.37032	0.0871992	-0.251019	0.94084	-0.187409	-0.060482	0.239025	0.581057	-0.199152	0.0539298	-0.626829	0.0380273
1553102_a_at	1.41254	-0.459808	0.47347	-0.394799	0.0782638	0.357128	-0.247489	-1.38941	-0.382906	0.180797	-1.15254	1.41688	-0.157497	-1.17293	0.195438	0.475151	-0.518696	0.328238	-0.545457	-0.180671	-0.839015	-0.0622835	-0.442157	-0.322124	2.70503	-0.601293	0.652127	1.29817	-0.644222	0.612933	2.04897	-1.09835	-1.62349
1553103_at	-0.00488663	-0.346939	-0.285447	-0.070138	-0.143367	-0.236577	0.0573907	0.0323405	0.208305	0.818776	-0.160814	-0.427873	-0.0272317	-0.1079	0.0942125	-0.310029	0.228916	0.246815	0.144461	0.349792	-0.544587	-0.0116739	-0.108607	-0.0770083	-0.0493765	-0.0984263	0.825291	-0.4117	0.185802	0.120646	-0.0698509	0.17657	0.00311947
1553105_s_at	0.538152	0.185448	0.0068016	0.153366	0.189038	-1.52812	0.848804	0.436454	0.933876	0.653182	0.120749	-1.87925	-0.645189	0.579173	0.713898	-0.14032	0.831233	-1.50679	0.286094	0.0626774	-0.169077	0.962985	1.51702	1.33582	-4.54476	0.383631	0.897288	-1.88306	0.263213	0.058465	-0.605561	0.415942	0.528809
1553106_at	-0.705627	0.378331	-0.587727	-1.41391	-0.19984	-1.05304	-0.0144033	0.38731	-0.783786	0.227611	-0.775084	-2.85601	-0.875584	-0.0400515	0.17053	-0.213757	-0.560839	-0.270691	0.0128946	0.159413	0.343854	0.707998	1.24248	1.09289	0.943222	0.986365	1.09159	0.536096	0.423521	0.268143	0.358461	0.80963	0.210034
1553107_s_at	-0.315967	0.445315	0.0222459	-0.264373	0.21103	0.0897164	0.18809	0.153436	-0.26455	-0.255095	-0.128618	-0.900674	0.380688	0.0321913	0.00536823	0.182276	-0.244643	-0.183515	-0.0988808	0.0138278	0.367176	-0.0813847	0.1967	0.00536823	0.176854	0.168592	-0.136216	-0.0609689	-0.199634	0.314272	0.126627	0.232823	-0.178102
1553108_at	0.226587	0.469446	-0.00899649	-0.375339	-0.209621	-0.0646019	-0.124075	0.588315	-0.236493	0.0200982	-0.0821562	-0.423582	-0.46552	0.20701	0.0414028	-0.157999	0.165332	0.0963283	0.403247	0.0584774	0.339409	0.0137696	0.0684352	0.511162	-0.2995	-0.0110779	-0.131068	-0.352146	-0.0947914	0.0543952	-0.191391	0.159906	-0.194946
1553111_a_at	-0.0850945	-0.627971	-0.423652	-0.263741	-0.613033	-0.446381	-0.0623364	1.07899	0.553688	-0.270742	0.636439	-2.21641	0.0192313	0.555473	-0.166803	-0.0829864	-0.601303	-0.649501	0.373455	1.37706	0.223216	0.189756	-0.013814	-0.0871329	-0.391638	0.758787	0.518607	-0.996556	0.675347	0.295876	-0.989329	0.689809	1.04271
1553112_s_at	-0.527656	-0.631303	0.292196	-0.445029	-0.572993	-0.956907	0.0311284	0.873793	1.11062	0.270445	1.28496	-1.09645	0.147413	0.624053	0.150501	-0.384182	0.279649	-0.276034	-0.0424442	0.885114	-0.111913	0.200567	-0.0254226	0.182253	-0.305898	0.893008	0.126203	-1.63182	0.676379	-0.401425	-1.08184	0.313835	0.149211
1553113_s_at	-0.576631	-0.39667	-0.0116982	-0.973653	-0.41107	-0.838201	0.136687	1.04819	0.745182	0.100468	1.6771	-1.81164	0.11487	0.669356	0.16034	-0.318925	0.0809941	-0.428238	0.00628138	1.167	-0.215697	-0.0459056	-0.315209	-0.319653	-0.371985	0.814621	0.415359	-0.823157	0.896209	-0.330853	-0.924068	0.752781	0.32783
1553114_a_at	-0.0468607	-0.645231	0.458991	0.448497	-0.466005	-0.79156	0.517892	-1.07143	0.136507	-0.186466	0.861259	-0.566634	0.081573	1.49984	0.619528	-1.13432	0.384587	0.081573	-0.88288	-0.735267	-0.521524	0.748329	-0.271403	0.478642	-1.64958	1.32911	0.939959	-0.746362	0.459014	0.265594	-0.475538	0.79634	0.0838022
1553115_at	-0.159967	-0.42498	0.105675	-0.163666	0.0597751	-0.130556	0.53241	-0.0231597	0.330464	0.147068	0.248507	-0.365126	0.0438502	-0.163854	-0.0955324	0.180519	-0.159801	-0.320203	-0.300651	-0.0892451	0.216466	0.0183544	-0.0315306	0.376558	-0.0288663	0.176881	0.0783927	-0.291388	-0.0757699	0.0464182	-0.388943	0.246661	0.405225
1553117_a_at	-0.160289	-0.496979	-0.024169	-0.617282	-0.303509	-0.502397	1.13331	-0.0184135	1.17715	1.49339	0.329485	-1.17886	-0.528185	-0.533772	0.0672798	-0.167708	0.377996	-0.173881	-1.71138	-0.348019	-0.132338	0.389832	0.464223	0.188781	-0.421302	0.275278	0.800941	-0.953308	-0.193607	0.191693	-0.684728	1.58826	0.672497
1553118_at	-0.138845	-0.52369	-0.0671182	0.228611	0.606067	0.296648	-0.138162	-0.321492	-0.150455	-0.652975	-0.254716	-0.272596	0.31319	1.4443	-0.297398	-0.137731	0.349663	-0.135806	0.480738	-0.312668	-1.08338	0.118168	0.412268	0.200169	-0.143638	-0.525304	0.785289	-0.958529	0.554831	-1.01312	0.279055	0.996895	0.0617447
1553120_at	0.0812151	0.0863164	-0.0047667	-0.155682	-0.0546341	-0.0338995	-0.0993136	0.00702667	0.0497053	-0.282918	-0.00782204	-0.00473332	-0.00700259	0.256982	-0.170769	0.503013	0.158035	-0.290887	-0.0410171	-0.265306	0.250781	-0.205298	-0.167326	0.197379	0.00170636	0.12361	0.138208	0.148862	-0.0641606	-0.0300024	-0.0247805	0.0375555	-0.130074
1553122_s_at	-0.665325	-0.736996	-0.849251	-0.712351	-0.879059	-0.610112	-0.014008	-1.14667	0.0520389	-0.3095	-0.287673	-1.16608	-0.594005	-0.66301	-0.58355	-0.457523	-0.502172	-0.606701	-1.0645	-0.72696	-1.01759	1.43642	1.4215	0.424881	0.574082	1.22637	2.06375	-0.156696	1.56486	1.56812	0.923554	0.686699	1.80746
1553123_at	0.0957568	0.280488	0.0409029	0.181594	-0.429306	-0.294329	-0.00723267	-0.0971708	0.214707	0.0193639	-0.203972	-0.0570395	0.230646	-0.138977	-0.269017	0.141032	-0.115608	-0.0819285	0.00910688	-0.0461493	0.280488	0.149115	0.119925	0.344276	0.236123	0.0410788	-0.300146	-0.227936	-0.16768	0.17537	-0.0197275	-0.223528	0.11978
1553125_x_at	-0.188733	-0.175563	0.0320976	-0.306544	-0.505939	-0.0223739	-0.000108	0.0213897	0.306121	-0.0395284	-0.093241	0.385774	-0.00597215	-0.00997186	-0.45987	-0.0908647	-0.0851996	0.0252011	0.181197	-0.322259	-0.0160375	0.14819	0.441201	0.737298	-0.0232906	-0.0223739	-0.1584	-0.239269	0.206899	0.0940909	0.0740883	0.00705051	0.104931
1553126_a_at	-0.134788	-0.00993431	-0.187518	-0.0313809	0.00402737	0.306943	-0.176759	-0.234481	-0.0216855	-0.0255231	-0.217055	0.317263	-0.102072	-0.266829	-0.207064	0.082747	-0.063126	0.16299	0.293115	-0.162592	0.0944123	0.0245962	-0.0891637	0.0734878	0.381055	-0.0821363	-0.303659	0.215165	0.082747	0.110891	0.123925	-0.0165985	0.0589864
1553127_a_at	-0.00532913	-0.00993872	-0.00993872	0.333617	-0.366992	0.318036	0.105469	-0.00839901	-0.123041	-0.323411	-0.420989	0.319413	-0.188913	-0.456093	-0.000484	-0.114894	0.0287385	-0.0544446	0.00525522	-0.0161128	-0.0330541	0.0860243	-0.0329061	-0.00993872	0.231799	0.0137117	0.109927	0.250704	0.0701194	-0.00993872	0.210855	-0.0545545	0.155681
1553129_at	-0.237651	0.220078	-0.151136	0.0697775	-0.244983	0.100575	-0.00199652	0.209235	0.155676	-0.0506321	0.265044	-0.0888062	-0.0838069	-0.0778295	-0.0861657	-0.22888	-0.0656366	-0.133418	-0.0954579	-0.331205	0.455608	-0.0810428	-0.060657	0.0366759	0.260997	-0.100765	0.0169795	0.25437	-0.124227	0.133853	-0.00199652	0.0512407	0.0161822
1553130_at	0.0686698	0.126387	-0.019455	0.425006	-0.0105991	0.176385	0.0737085	-0.173383	-0.314209	-0.208094	0.0752525	-0.0209494	0.106494	-0.0265465	-0.126967	-0.383602	-0.239629	-0.0141625	-0.063148	-0.126967	-0.288843	-0.0186291	0.216939	0.164895	-0.060987	-0.364965	0.0448322	0.455737	-0.17735	-0.0105991	0.389752	0.174984	0.150054
1553131_a_at	-0.140646	0.0576458	-0.0941186	0.250763	-0.13897	0.501834	0.197102	-0.0857654	-0.212431	-0.0104218	0.0162416	0.270544	-0.154941	-0.0104218	-0.11277	-0.0770001	-0.0402102	-0.31406	-0.13585	-0.0104218	-0.33483	0.10831	0.136717	-0.059741	0.00933695	-0.11277	-0.0700364	0.31262	-0.0898433	0.0311198	0.0709338	0.10831	0.133765
1553132_a_at	0.507065	-0.53613	0.314337	0.172515	0.403593	-0.745714	0.891835	-1.33466	-0.529133	0.430524	0.683044	-0.580794	-0.591206	2.84436	2.02002	-1.66266	0.781724	-1.60443	1.68081	-1.04577	-0.115157	-0.049355	0.493145	0.850859	-3.07478	-0.993368	0.929463	-2.24693	-0.453642	0.352509	0.621183	1.02927	0.55747
1553133_at	-0.588835	0.130293	0.463549	-0.865991	0.0729766	0.373223	-0.428729	-0.471452	-1.20341	-0.354716	-1.7856	3.80628	-1.03214	0.502979	-0.639407	0.235465	-0.595962	0.193957	1.10329	-0.198243	-0.216082	-0.132886	-1.07137	-0.681838	2.28055	-0.430309	-0.326533	2.18513	0.0246019	-0.842791	2.30288	-1.48754	-0.321309
1553134_s_at	-0.671516	-0.176422	-0.357461	-0.210867	-0.450999	-0.0391076	-0.628264	-0.194139	-0.661484	0.0342534	-0.752881	3.51474	-0.369828	0.650685	-0.296847	-0.301171	-0.220778	-0.352678	0.349353	-0.259739	-0.267758	-0.414934	-0.823265	-0.350535	2.15802	-0.780534	-0.443983	2.24589	-0.153378	-0.70026	1.91808	-0.69838	-0.293804
1553136_at	0.0676951	-0.0188994	-0.139187	-0.0061059	-0.31207	-0.0901589	0.0603766	0.0329671	-0.352887	0.0130382	0.00251436	0.396638	0.0812912	0.370806	0.12917	-0.335273	-0.0188994	0.00872755	-0.186907	-0.331121	-0.0790477	0.0896869	0.38864	0.268838	-0.0188994	0.0506511	-0.353734	0.434175	-0.145969	-0.160923	-0.264855	0.175828	0.243888
1553137_s_at	-0.233781	0.306378	-0.589576	-0.29514	-0.0231173	0.0973833	-0.0487339	0.00862956	-0.0321798	0.091315	-0.148017	0.427763	-0.295131	0.0789227	-0.0768135	0.0949893	-0.268868	-0.0781047	-0.206954	-0.038281	0.140331	0.126847	0.132303	-0.222398	0.283694	0.113305	0.113494	0.420749	-0.210968	-0.345768	0.380253	-0.0200434	0.317514
1553138_a_at	0.0106914	0.493598	0.0535915	0.102627	-0.020623	-0.1485	-0.20855	0.180378	-0.21895	-0.172543	-0.0225005	0.304442	-0.0880244	-0.14011	-0.0577033	-0.157217	0.294538	0.000446	-0.210979	-0.0960438	-0.0950868	-0.23433	-0.144912	0.270724	0.313849	-0.110979	-0.0956862	-0.0495842	0.0218546	0.342216	-0.108346	0.0682869	-0.0765746
1553139_s_at	0.136258	-0.0749752	-0.077688	-0.124018	-0.0557578	-0.0930827	0.00844693	0.0113173	-0.0298824	-0.0137784	-0.0541961	0.566682	0.100368	0.142802	-0.203373	-0.0441873	-0.0717924	-0.229932	0.179055	0.116709	-0.126309	-0.0800278	0.0277712	-0.323663	0.0554631	-0.128256	0.06408	0.0746458	-0.0137784	-0.191225	0.227228	-0.0969536	0.322044
1553140_at	-0.0409353	-0.187546	-0.0381212	-0.15101	0.470604	-0.166662	0.0585728	-0.0147707	0.439239	0.203617	0.288306	-0.257912	-0.0845728	0.070087	-0.0845728	-0.156796	-0.00116062	-0.341092	0.345678	-0.168347	0.527382	-0.209078	-0.123942	-0.010221	-0.086946	0.394501	-0.0381212	0.176619	-0.0733187	-0.422095	-0.245472	-0.0570996	-0.0148191
1553141_at	0.0817709	0.109255	0.21989	-0.523938	-0.441753	-0.231468	-0.536915	-0.53872	-0.673507	0.168756	0.310811	-1.02367	-0.700512	-0.154496	-0.559298	-0.570057	-0.033792	-0.022995	-0.366647	-0.569954	-0.434019	0.39573	1.06322	1.24644	0.866892	0.883118	0.89025	1.10017	0.38423	0.290397	0.427501	0.310069	-1.36677
1553142_at	0.296942	-0.288156	-0.0562193	-0.861184	-0.952503	-0.020859	-0.149364	-0.191092	0.12613	-0.0103099	0.263721	-1.35001	-0.020859	0.167054	-0.376135	0.368906	0.263371	0.249941	-1.17422	0.568385	-0.48051	-0.457074	0.66274	0.117439	0.380391	0.384958	0.547158	0.789681	0.500082	-0.155337	0.468709	1.28303	-0.894795
1553145_at	0.376078	0.0357196	-0.104511	0.487771	-0.249295	-0.410693	0.578661	-0.359595	-0.0325396	-0.417154	-0.037874	-0.537307	0.218045	-0.037874	0.220673	-0.111672	-0.199345	0.778255	-0.118645	0.20171	0.397941	0.071852	0.264827	-0.126601	-0.302472	-0.60806	0.265878	-0.31063	-0.137693	0.334221	-0.295457	0.203653	-0.037874
1553146_at	0.124524	-0.0587864	-0.113032	0.323674	0.018791	-0.0686874	0.224946	0.00758839	-0.232364	-0.202716	-0.08954	0.34247	-0.30407	0.174416	-0.0443072	0.0733788	-0.108323	0.302454	0.287212	-0.0706255	0.43723	-0.110298	0.182305	-0.108516	0.0590148	-0.22769	-0.16745	0.392375	-0.377142	-0.204638	-0.102344	-0.272679	-0.0871611
1553147_at	-0.0465245	-0.0736368	0.366558	-0.0077765	0.138604	0.539422	-0.0077765	0.118837	0.0743682	-0.130699	-0.00243449	0.318754	0.0690792	-0.223928	-0.00968742	0.0393348	0.0713151	-0.0695787	-0.279186	0.0977736	-0.27591	0.1665	-0.142981	0.159872	0.0237916	-0.223137	-0.242501	-0.0347519	-0.103384	-0.12242	-0.0219171	-0.189805	0.0238297
1553148_a_at	-0.164053	-0.16852	-0.0239158	-0.672368	-0.63116	-0.670431	0.728993	-0.0901012	0.76139	0.770535	0.307152	-1.32506	-0.492466	0.187946	0.549156	-0.010222	0.983869	0.277775	0.0351577	0.824989	0.294544	0.339112	0.173487	-0.0796003	-0.987557	0.206792	0.289547	-1.98126	-0.230675	0.410386	-0.074152	-0.0635052	0.524235
1553150_at	-0.0384176	-0.0384176	0.216183	0.0997241	-0.285176	-0.368087	-0.163561	-0.0489514	-0.0870874	0.271517	0.349289	-0.293386	-0.396856	-0.386769	-0.823727	-0.557648	0.0474522	-0.433855	-0.18547	-0.318371	-0.537945	0.110677	0.329202	-0.0384176	-0.363246	0.590051	1.24763	-0.0147994	0.164803	-0.253222	-0.21874	1.13076	1.29485
1553151_at	1.24394	-0.140881	0.933361	-0.635922	0.0411084	0.390141	0.000893	-0.222408	0.208023	-0.38359	-0.666504	0.223451	-1.06055	-0.672037	-0.28059	0.310724	1.37806	-0.296211	-0.487307	-0.423416	-0.120206	0.0343215	0.634477	1.12351	-0.0232699	-0.203671	0.090271	0.684165	-0.345748	-0.0111511	-0.362819	-0.592082	-0.368085
1553153_at	1.25717	-0.14911	0.493839	-0.494686	-0.00613594	-0.0208783	-0.0467639	-0.540339	-0.322835	-0.430364	-0.47536	0.175695	-0.232492	-0.128086	-0.117718	0.427628	1.13764	0.175593	-0.636098	-0.337047	-0.109434	0.620773	0.233562	0.464862	-0.117983	-0.218393	-0.071084	0.602989	0.116601	-0.163277	-0.306171	-0.475808	-0.306308
1553155_x_at	1.29069	-0.00513148	0.298011	-0.411559	-0.12958	0.526932	0.100011	-0.748613	-0.125855	-0.232014	-0.192369	0.314665	-0.32297	-0.0502436	-0.0319355	0.328426	0.507273	0.289544	-0.688323	-0.149318	-0.23374	0.309361	0.521596	0.349457	-0.0727425	-0.455162	-0.0855293	0.244936	0.245098	-0.241076	-0.295608	-0.575067	-0.279171
1553156_at	-0.140104	0.0511425	-0.254961	0.421393	-0.102793	0.195076	0.0173419	-0.0388773	-0.152537	0.0427294	0.399037	0.541061	-0.194271	-0.113753	-0.0548792	-0.177683	0.0695503	0.0781519	0.110247	-0.360209	-0.105673	-0.0419793	-0.152036	0.171144	-0.181918	-0.253795	-0.264573	0.203715	0.17954	0.198968	0.134334	-0.0553427	-0.168048
1553157_at	-0.245564	0.32407	-0.0882378	0.309131	-0.00617981	0.426824	-0.0155957	-0.131099	-0.366501	0.521683	-0.240849	0.274229	0.144468	-0.00380111	0.124754	-0.166055	-0.0543158	-0.0713387	0.407806	-0.196822	-0.101901	-0.0497942	0.00521707	0.150674	-0.0522728	-0.146669	-0.371123	-0.0935211	-0.0985994	-0.23883	-0.0522728	0.0523357	0.0501618
1553158_at	0.568479	-0.0717335	-0.1311	-0.624149	-0.265912	-0.552465	-0.230457	-0.23716	0.920538	-0.101202	-0.615573	0.469076	-0.0826931	-0.517151	-0.308183	0.356401	-0.136176	0.214841	0.081449	0.267688	-0.755549	-0.196312	-0.235306	-0.665794	2.03257	0.717916	-0.0116873	2.32912	-0.621098	-0.225678	-0.239286	-0.867827	-0.265584
1553159_at	-0.271074	-0.00382018	-0.0715802	0.147778	-0.330845	0.118046	-0.0496814	-0.0831409	0.171416	0.302309	-0.33221	-0.219297	0.19425	0.0713542	-0.0418344	0.0752399	-0.180845	0.295787	0.0348649	-0.264817	0.073595	-0.0348415	0.0792661	0.167476	-0.246388	0.292571	-0.00382018	-0.196652	0.201544	-0.0455286	0.145398	0.12525	-0.119759
1553162_x_at	-0.0387802	0.121679	0.09519	0.000274	0.0460396	0.33143	-0.220583	0.218312	0.313326	0.128922	0.129063	-0.515303	0.024879	0.09519	-0.0523906	0.0460396	-0.518598	-0.52598	-0.305514	-0.0948181	-0.0543594	0.113645	0.724553	-0.0102644	-0.141291	-0.102514	0.024879	-0.194151	0.024879	0.182753	-0.450401	0.114195	0.489701
1553163_at	0.172233	0.00395107	0.145894	0.258998	-0.143761	-0.217596	0.069895	0.210017	-0.216396	-0.0107207	0.0144112	-0.0389733	0.058815	-0.217442	0.182214	0.145411	0.269452	0.0188031	-0.13222	-0.340348	0.138944	-0.0167565	0.00502682	0.222883	-0.044764	0.109427	-0.231467	-0.0158732	-0.191037	0.300369	-0.209208	-0.0691471	-0.23101
1553165_at	-0.107605	-0.326848	-0.239	-0.133325	0.165763	-0.152762	0.407735	-0.43252	0.301974	-0.0143723	-0.255848	0.668494	-0.0143723	0.032088	-0.203967	-0.0230851	-0.300958	-0.0542266	0.00124192	0.231213	0.366524	-0.029753	-0.0143723	-0.18287	0.0921462	0.0144923	-0.236961	0.468909	0.107445	-0.226402	0.23427	0.118035	-0.26109
1553166_at	0.0146141	0.0408626	0.0622611	-0.308097	-0.227613	0.054647	0.364333	-0.0568833	-0.285947	-0.0799956	0.198252	0.18959	0.0697122	0.075376	0.0371699	-0.112581	0.212167	-0.0610771	0.307656	-0.00991488	0.0165648	0.0146141	-0.207013	0.0146141	-0.341255	-0.316488	0.258172	-0.346476	-0.257645	-0.151794	-0.123341	0.517052	0.438471
1553167_a_at	0.242321	0.66864	-0.956131	0.0934501	0.746292	-0.443564	-0.21865	0.435815	0.00308657	0.287956	-0.0877271	-0.908118	-1.514	-0.719528	0.714365	-0.238842	0.547945	-0.648096	1.05165	0.662792	0.237046	-0.188074	0.534031	0.739322	-0.655678	-0.185023	-0.109559	-1.22553	0.0724912	0.0288415	-0.368559	0.697127	0.703908
1553168_at	0.0424848	0.00720262	0.24239	0.284245	-0.351221	0.0136328	-0.0620556	-0.0696745	-0.0357227	0.18007	-0.0245104	-0.0438886	-0.0412178	0.220864	0.00280666	0.280796	0.0193806	0.0375648	-0.0672922	0.0481691	-0.224257	0.212134	-0.124649	0.259903	0.0812859	-0.372803	-0.236706	-0.0238848	-0.260999	0.223242	-0.0741234	-0.19985	0.0566883
1553169_at	-0.0206566	0.179656	0.220476	0.137829	-0.00724173	0.0354509	-0.252203	0.37676	0.0684805	-0.0496578	0.0307579	0.779391	-0.438353	-0.322399	0.0514147	-0.0281868	0.0788546	0.139562	-0.0624852	-0.0291514	0.049438	-0.0308192	-0.168674	-0.359938	-0.441643	-0.255178	-0.251932	0.363547	0.351003	-0.115052	0.0360699	-0.14715	0.0820274
1553171_x_at	0.181416	0.295812	0.274851	0.408401	0.285835	0.425004	-0.185616	-0.248968	0.0276341	-0.0127468	0.324404	-0.0387397	0.176304	-0.35825	-0.244045	-0.47839	0.301947	-0.248201	-0.131599	-0.426275	0.0300665	-0.265283	0.0737805	-0.0365322	0.164513	-0.10297	-0.304132	0.239799	0.256687	-0.150815	-0.297354	0.0938971	-0.0304351
1553172_at	-0.630335	0.144473	-0.393572	-0.560894	-0.0369883	-0.369287	0.468831	0.206201	0.357395	0.301712	0.792378	-1.53225	0.322064	0.504893	-0.0753574	-0.110625	0.113604	0.210141	0.189332	-0.0723577	-0.121714	-0.427952	0.0114684	-0.427952	-0.58124	0.374955	0.198004	-0.673295	0.535097	0.281272	-0.581303	0.571793	1.0115
1553174_at	0.189533	-0.00893402	0.0601816	0.434811	0.201911	0.0173178	-0.0892696	-0.16531	-0.185403	-0.0609365	0.159156	0.070437	0.201911	0.0787149	-0.187035	0.00123358	0.19143	0.087956	-0.407831	-0.147941	-0.10075	0.243581	0.0346956	-0.292486	0.130648	0.0311685	-0.283829	0.00109148	-0.0627875	-0.0275712	-0.0992031	-0.0345049	0.0180211
1553175_s_at	-0.0708184	-0.190352	-0.118249	-0.428634	0.0142467	-0.570527	0.077734	0.236249	-0.112129	-0.438447	-0.278629	0.164049	-0.23166	-0.318089	0.200094	0.273288	0.0166142	-0.169587	-0.158532	-0.032037	0.0348339	0.0348339	0.488039	0.121312	0.358648	0.119904	0.191437	-0.218367	-0.168535	0.498373	0.602021	-0.0191934	0.0921285
1553176_at	0.0628526	-0.133265	0.154304	0.0492556	-0.0330474	0.418487	0.223427	-0.116872	-0.0387475	0.174051	0.0809176	0.159743	0.0248985	-0.0209033	-0.251724	0.110855	0.0950396	-0.160352	-0.122434	-0.0700014	-0.119659	-0.0209033	-0.140857	-0.0753877	-0.0229647	-0.0587938	-0.175874	0.263189	0.00418472	0.15252	0.00824714	-0.270798	-0.149391
1553177_at	-0.0236859	0.021311	-0.0742478	0.619256	-0.486008	0.404779	-0.146967	-0.543055	-0.404315	0.021311	-0.129939	1.57438	-0.0236859	0.622864	0.0660567	-0.228153	-0.530531	0.172882	-0.245849	-0.0624223	-0.383355	0.00981116	-0.475367	-0.345707	0.149729	-0.0472038	0.293441	0.160921	0.0843475	-0.412979	0.501805	0.118083	-0.257496
1553178_a_at	-0.027267	-0.0293579	-0.175307	0.020906	-0.145014	0.36203	0.0731282	-0.0235395	-0.15518	0.176825	-0.0397615	-0.385988	-0.219127	0.513229	0.163917	-0.111915	-0.174213	-0.0745225	-0.155859	-0.0397615	-0.108916	0.0296121	0.101703	-0.354915	0.453407	-0.0397615	-0.0875282	0.277622	-0.102261	-0.0835061	0.109933	0.291162	-0.0397615
1553179_at	0.116358	0.866234	-0.260973	-0.0877264	-0.0812261	0.100109	-0.167377	0.169464	0.121014	-0.030503	-0.030503	0.102195	-0.0681083	0.0331376	0.0209248	-0.23196	0.0202935	-0.0971804	-0.0332739	-0.0115883	-0.196543	0.0346234	-0.0917051	-0.0542507	-0.0379033	0.0280321	-0.343626	-0.0397398	-0.119584	-0.158388	0.284956	0.147674	0.0971351
1553180_at	0.0161781	0.507846	0.153134	-0.05222	0.0555387	-0.0172853	-0.229891	0.385094	0.0303996	0.0196025	-0.227484	0.106556	0.119448	-0.157292	-0.0701464	0.00112045	-0.0342466	-0.0733257	-0.0035857	0.0684377	0.169873	0.118077	-0.133072	-0.201438	-0.206814	-0.110394	0.015699	-0.167652	0.0286254	-0.151661	-0.0812115	0.164742	-0.0426624
1553181_at	-0.290621	-0.246773	0.071794	-0.234272	-0.435264	-0.285739	-0.019695	-0.0517972	0.183462	0.0107827	-0.133062	0.879498	-0.0580988	0.143376	0.0249252	-0.109293	0.418843	-0.253221	0.252409	-0.148014	-0.00137568	-0.019695	0.270014	0.145391	-0.0874982	-0.0540295	0.116856	-0.186368	-0.211085	-0.0517972	-0.0609512	0.261429	0.159886
1553183_at	-0.145854	1.26681	-0.066767	-0.34008	-0.136407	0.249786	-0.51322	0.721874	-0.391525	-0.377899	-0.473203	0.324716	1.95645	-0.160628	-0.305537	0.281881	-0.265225	-0.0805385	-0.132749	0.180471	0.0691159	-0.119939	-0.0134993	0.453089	-0.438571	-0.159034	-0.429621	-0.429899	-0.0993106	-0.207482	-0.5598	0.0522954	0.290304
1553185_at	-0.490884	-0.287807	-0.266446	0.946087	-0.638417	-0.555558	0.283787	-1.16864	0.121064	0.564384	-0.278352	-0.688736	0.31773	1.2446	-0.288348	-0.589241	-0.429006	-0.36174	-1.2672	0.0265408	-0.165092	0.39663	1.55972	-0.404021	-0.643954	-0.959818	0.439762	0.457255	0.656115	1.74183	-0.447468	0.307978	0.867288
1553186_x_at	-0.505821	-0.374458	-0.332802	0.90722	-0.673962	-0.689854	0.26143	-0.983594	0.125363	0.624411	-0.272722	-0.769036	0.436472	1.24562	-0.407031	-0.690103	-0.43838	-0.336512	-1.1709	0.0684195	-0.156203	0.247531	1.26622	-0.351039	-0.743589	-0.870019	0.495733	0.871901	0.660322	1.74177	-0.397426	0.319088	0.891952
1553188_s_at	-0.155683	-0.00602984	-0.141906	0.131338	-0.315857	-0.16868	-0.0154715	0.102142	0.0322278	-0.0269094	-0.211891	-0.00559092	0.185985	0.124989	-0.00982261	-0.151498	-0.00357938	-0.121031	0.321217	-0.259348	0.177741	0.0924301	0.237767	-0.123458	-0.320251	0.378629	0.199785	0.151955	-0.204282	-0.0597107	0.0287538	0.241158	-0.105122
1553190_s_at	0.234632	0.146979	0.262644	0.438401	-0.0318365	-0.25086	0.0164971	0.090857	-0.193235	-0.126664	0.00498104	-0.04246	0.300791	-0.00353908	-0.246882	-0.334504	-0.126664	-0.111295	-0.0856605	-0.176278	-0.156114	0.0405393	0.233973	0.287718	0.263884	-0.543511	-0.108431	0.102814	-0.0721555	0.0221457	-0.148793	-0.132133	0.444144
1553191_at	0.287912	-0.0387282	0.245576	-0.241347	-0.264706	0.455301	-0.262377	-0.441158	-0.18464	-0.151807	-0.317835	-0.0989933	-0.261664	-0.0427632	-0.13394	0.0705829	-0.205513	0.209499	-0.256611	-0.13627	-0.252292	0.119395	-0.00610304	0.171576	0.741392	-0.211695	0.538732	0.785521	0.146251	-0.262457	0.37855	-0.109586	-0.269792
1553192_at	0.457199	-0.403562	0.000285	-0.644959	-0.615913	-0.0404165	-0.103591	-0.0492005	0.72336	0.261225	-0.180557	-0.516163	-0.0976005	-0.383398	0.300357	0.19626	-0.753998	-0.158893	-0.171028	-0.290716	-0.0492005	0.112072	-0.0650535	-0.169479	-0.142389	-0.00212789	0.568461	-0.286335	0.350197	0.348368	0.652463	-0.0492005	1.20354
1553193_at	0.354081	-0.274399	-0.248382	-0.0870128	-0.388226	0.168223	-0.12799	-0.0560579	0.433562	0.50506	0.0231798	-0.382014	0.343925	0.00806832	-0.190804	-0.0647767	-0.0976248	0.127022	-0.342137	0.121862	0.0013144	-0.039202	-0.177321	-0.266046	0.200662	-0.144131	0.158452	-0.337139	0.0580099	0.308165	0.207039	-0.0567076	0.261345
1553194_at	1.19597	1.23146	0.405415	-0.468707	-0.749426	0.965795	-0.585418	-0.910762	-0.0848834	-0.43916	-0.177334	-0.80271	-0.264953	-0.683948	0.854187	0.456013	-0.579379	-0.646123	-0.88178	-0.73895	-0.407661	0.775158	0.64065	0.168635	1.29792	-0.146881	0.15579	0.138669	-0.243369	0.280243	1.02515	-0.358839	-0.420782
1553196_a_at	0.103483	-0.162535	-0.0729651	0.0317445	-0.018666	0.372696	-0.0869441	-0.172833	-0.018666	-0.0536976	0.241322	0.450237	-0.238503	-0.116075	-0.104685	0.0099535	0.624349	-0.0840778	-0.151549	-0.245197	-0.0437195	0.0224919	-0.018666	0.111786	0.108358	-0.152164	0.407419	-0.018666	-0.237138	0.131626	-0.212437	-0.274722	-0.131569
1553197_at	-0.00222492	-0.169507	-0.180484	0.161039	0.0861847	-0.356918	0.0822675	0.10973	0.0108438	-0.024188	-0.0122166	0.157535	-0.0459147	-0.402666	-0.062552	0.268141	-0.0308895	-0.060267	-0.00222492	-0.202426	0.00209355	-0.108594	0.170661	0.0837483	-0.00389147	0.0130193	-0.104648	0.133856	0.162877	0.232137	0.0108438	-0.244259	0.328888
1553199_at	0.154078	-0.0847199	-0.0975611	0.0873071	0.421165	0.185372	-0.0623117	0.0497311	0.0307916	-0.140199	0.0472585	0.0518242	0.0813941	-0.0808182	-0.335987	-0.262168	0.0819966	0.0651933	0.183236	-0.109742	-0.0457038	0.00143087	-0.124824	0.441191	-0.146335	-0.177181	-0.0385965	0.10419	-0.0549395	0.0452098	0.241905	-0.224253	-0.287938
1553202_at	-0.38795	0.00891876	-0.064755	-0.282854	-0.00896049	-0.489629	-0.261417	1.32661	1.10349	0.825944	-0.281454	-0.357297	0.926512	-0.526667	-0.0892541	-0.255199	-0.62996	0.0213313	-0.186486	0.0845213	-0.531718	0.202966	0.00880408	0.162767	-0.294415	0.153663	-0.0590174	-0.321132	-0.0711617	-0.424011	-0.457609	-0.241534	1.39695
1553204_at	-0.26165	-0.0645258	0.11442	0.0043931	-0.401236	0.0043931	-0.00674248	0.105774	0.0738959	-0.40144	-0.040941	0.235957	0.0323653	0.1475	-0.002033	0.157553	-0.043071	0.164773	0.0105665	0.101562	0.159192	-0.0115144	-0.0462036	-0.0391686	0.517957	0.0231395	-0.059006	0.00836158	-0.0519536	0.173235	-0.0292041	-0.361984	-0.214352
1553205_at	0.135638	0.33179	0.402421	0.542169	-0.144897	0.0519333	-0.0172396	0.00260878	-0.0172396	-0.104037	-0.143992	0.284068	0.1911	-0.0819645	0.00414991	0.0364285	0.228548	-0.253787	-0.0997624	-0.00380325	-0.0374479	0.0205669	0.21828	-0.0726481	0.0457134	-0.328226	-0.275833	-0.133738	-0.272852	0.0671387	-0.373185	-0.0172396	-0.184646
1553207_at	0.345956	-0.0737271	0.00196409	0.164154	0.0979247	-0.315219	0.0230861	0.060082	-0.254286	-0.268908	0.237236	0.421121	0.122692	-0.272673	0.0282841	0.330421	-0.0759964	-0.00451326	-0.309372	0.0994849	-0.30939	-0.0128112	0.116259	0.45758	0.411932	-0.261183	-0.140745	0.225902	-0.256925	0.0271907	-0.00671578	-0.154396	-0.454381
1553208_s_at	-0.414613	-0.104368	-0.253324	0.241107	-0.0994878	-0.328606	-0.0549839	-0.0823226	0.0443726	0.263632	0.384217	-0.22823	0.259971	0.0644195	0.486406	-0.342113	-0.0782626	0.320128	-0.0415785	-0.0324585	-0.159916	0.148693	0.0988171	0.155811	-0.0781758	-0.0913827	-0.0324585	-0.128855	-0.0324585	-0.0324585	-0.0324585	-0.0324585	0.213412
1553209_at	0.0264411	-0.10705	0.338732	0.244447	-0.0713966	0.245116	0.321299	-0.0506189	-0.0555506	-0.139621	0.0399156	0.000829	0.0238223	-0.0340846	-0.277775	0.173796	-0.0340846	0.222142	0.159043	-0.243843	-0.118557	-0.000104	-0.247772	-0.0431869	0.110062	-0.0796826	-0.134651	0.0290735	0.167595	-0.287722	-0.179546	-0.168977	0.17191
1553211_at	0.0163298	-0.164632	-0.342195	0.0256395	-0.00254989	0.052963	0.0111532	0.124321	-0.108988	-0.0163865	0.213444	0.127357	0.0144424	0.118918	0.456791	-0.00784659	-0.0683744	0.028774	-0.0842388	-0.218931	0.0227067	-0.0387542	0.221691	0.100696	-0.0155344	-0.113157	0.00424933	0.319691	-0.12042	0.128766	-0.423873	-0.0273936	-0.234654
1553212_at	-0.150938	0.112295	0.0269005	-0.0377419	0.141453	0.704683	-0.0355856	0.289637	-0.195028	-0.118557	-0.238873	0.58556	0.0798693	0.0682452	-0.215373	-0.0904431	-0.0719199	-0.0587952	-0.195682	0.132103	-0.201007	-0.0635014	-0.429759	-0.159168	-0.00705504	-0.216399	-0.261241	0.460995	-0.450939	-0.032104	0.663643	0.200863	-0.236124
1553213_a_at	-0.197008	-0.131347	0.0468867	0.0623744	0.0301831	0.024677	0.1716	-0.0215471	-0.170221	0.135257	-0.154471	0.230412	-0.233707	-0.129683	-0.00365519	-0.0866656	0.23423	-0.130353	0.0934475	-0.29094	0.146698	-0.033457	-0.00365519	0.12879	0.172036	-0.158998	0.0253654	0.135189	-0.219182	0.0360937	0.0623744	-0.00365519	0.232923
1553214_a_at	0.0148724	-0.119755	-0.299555	0.134812	-0.151127	0.392292	0.0564427	-0.114522	-0.119755	0.0957072	0.34801	-0.0706867	0.0375665	-0.0169349	-0.149898	0.0564427	0.064548	0.236281	0.145492	-0.0632126	-0.0680876	0.0742933	-0.0924794	-0.283805	-0.0286471	-0.169454	-0.0640532	-0.0169349	-0.126386	0.060975	0.478081	-0.0701619	-0.170365
1553215_s_at	0.0164471	0.106657	-0.0543566	0.426554	-0.0364077	0.521477	-0.0506012	-0.164896	-0.213161	0.071759	-0.0778337	0.52379	0.0460124	-0.19081	-0.00697112	0.04495	0.00599384	-0.249685	-0.285293	-0.0140469	-0.0556653	0.135609	0.230262	-0.0345933	0.226461	-0.180241	-0.0874581	-0.0890028	-0.00246501	-0.111061	0.0986173	-0.296839	-0.25318
1553216_at	0.103988	-0.430751	-0.0505326	0.258342	-0.438915	-0.815167	0.215887	0.296324	0.568312	0.86519	0.0590115	-0.895065	-0.477883	0.2965	-0.0078516	0.0330167	-0.287166	-0.0586123	-0.156664	0.0726776	0.0773664	0.410991	0.460234	-0.278549	-0.605225	0.324994	0.330429	-0.255283	0.655646	-0.038785	-0.674533	0.205968	0.236106
1553217_s_at	-0.27215	0.0539672	-0.36833	0.0539672	-0.401953	-0.309362	-0.173342	-0.00494385	0.477871	0.389415	0.269351	-0.274649	-0.161573	0.785505	-0.0543005	-0.318686	-0.165899	-0.251431	-0.118343	-0.0493698	0.025291	0.113009	0.171516	-0.675453	-0.205959	0.131149	0.358555	-0.199885	0.487819	0.261299	-0.108795	0.420227	0.115501
1553218_a_at	-0.0537934	0.0829673	-0.37349	0.641582	-0.331244	0.133475	0.456966	0.616958	0.598239	-0.305905	-0.0383763	-0.221073	0.641335	0.0984731	0.0683331	0.14604	-0.209399	0.297467	-0.200055	0.0470505	0.136661	-0.110011	0.329739	-0.338366	0.199719	0.702076	-0.276687	0.122127	-1.29133	-0.247335	-0.0383763	-0.638389	-0.645404
1553219_a_at	-0.0161853	-0.0752406	0.0191135	-0.381296	-0.0208275	-0.160522	0.232432	1.17359	0.393992	0.387936	0.655105	-0.123252	-0.222933	-0.260687	-0.279917	0.033745	-0.114202	-0.673439	0.376946	-0.361274	-0.290393	0.0811331	0.0749502	0.327948	-0.862926	0.590742	-0.0836892	-0.611803	0.602191	-0.129345	-0.387635	-0.052557	0.158315
1553220_at	0.0486002	-0.601131	-0.0148268	-0.00462437	-0.0148268	-0.201323	0.443626	-0.0407047	0.622333	0.124009	-0.0567274	-0.591959	-0.669138	0.302146	0.651729	-0.684879	0.342052	-0.652961	0.470373	-0.0730858	0.197753	0.26483	0.893497	-0.455238	-0.906093	-0.136438	0.330364	-1.70846	0.442179	0.3122	-0.424786	0.683528	1.10799
1553221_at	0.612658	-0.0517285	-0.185795	0.394909	-0.545031	0.378328	-0.270031	-0.0672972	1.53516	0.370665	-0.232331	0.190186	-0.260566	-0.582017	0.0434582	0.731937	-0.423735	-0.0517285	-0.647147	-0.0250127	-0.00611353	-0.298	0.0469773	0.162316	0.0530076	-0.485452	-0.0517285	-0.0356033	-0.45674	-0.100283	-0.212583	-0.0500734	0.519388
1553222_at	0.045608	0.114054	0.133533	0.0317311	0.188901	0.00961494	-0.00905371	0.0500941	-0.189725	0.0122619	0.0741515	0.475151	-0.126298	0.123291	-0.149259	0.0130296	0.109768	-0.092545	0.020998	-0.353158	-0.035862	-0.00905371	-0.0463443	0.0437026	-0.227362	0.0482073	-0.270539	0.459895	-0.11044	-0.00905371	-0.192664	-0.0259647	-0.106682
1553224_at	-0.0355334	-0.150808	-0.0434265	-0.209161	-0.150808	0.100547	-0.184144	0.217125	-0.100443	-0.022465	0.167881	0.0384483	-0.120424	-0.413161	-0.00847626	-0.022465	0.238911	0.130892	-0.0825441	-0.0273118	-0.0312152	-0.022465	-0.0751169	0.435153	0.459434	-0.022465	0.150958	0.402663	-0.112412	-0.062067	-0.262235	0.104679	-0.287547
1553225_s_at	-0.479252	-0.941118	-0.192547	0.136843	-0.946708	-0.647594	-0.227737	-0.19972	1.12583	0.551236	0.557135	-0.539609	-0.296154	0.216357	0.0826464	0.00771093	-0.118055	-0.209549	-0.355775	-0.0302773	-0.178178	0.657081	0.297842	-0.257431	-0.427298	0.935191	0.609514	-0.611034	0.343017	0.536011	0.0774579	0.0653539	0.458826
1553226_at	-0.256395	0.461458	0.0688736	-0.252012	-0.224732	0.0135939	-0.158198	-0.379077	-0.0343015	-0.0124233	-0.132274	-0.132274	0.304984	0.0990899	0.0254219	0.0363307	0.513987	0.278771	-0.11825	-0.360795	0.106843	-0.140313	-0.0112429	0.365281	-0.156584	-0.100454	-0.0112429	0.1196	-0.195256	0.302746	0.0186703	-0.14629	0.106455
1553227_s_at	-0.0301266	-0.741902	0.122089	-0.21788	-0.0895996	-0.465765	-0.478584	-0.474915	-0.13812	0.281997	0.287717	-0.53087	-0.0735531	0.0161452	0.290833	0.0388718	0.246263	-0.644242	0.0176105	1.01747	-0.152434	0.438248	0.729745	0.326439	-0.0301266	-0.327492	0.246263	-0.290115	0.277445	0.243935	-0.156075	0.394207	-0.133485
1553228_at	-0.18325	0.175853	-0.15783	-0.00276041	-0.225843	0.782617	-0.0825191	0.191097	0.13671	-0.0332787	-0.18325	0.180607	-0.0138059	0.146869	0.198168	0.189669	-0.0138059	0.109745	-0.0138059	0.123224	-0.125097	0.107666	-0.156211	-0.0595376	-0.0138059	-0.0433192	-0.406811	-0.0326238	-0.312269	-0.155733	0.125304	-0.16338	-0.088593
1553229_at	-0.917915	0.0186009	-0.358211	0.285366	-0.708333	-0.557784	0.690383	-0.254881	-0.0762777	0.374702	-0.296298	-0.59868	0.363847	0.194762	0.334444	-0.290544	-0.587317	-0.284509	-0.0111809	0.141577	-0.23385	-0.181296	0.572438	0.407977	-0.98895	-0.281821	0.491752	-0.631229	0.227506	1.28544	-0.58485	0.375739	2.0794
1553232_at	0.0193334	-0.192363	-0.000992	-0.073622	-0.122922	-0.163404	0.108217	0.141305	0.143217	-0.0819809	-0.0195909	0.198575	0.366963	-0.127198	0.0653164	-0.25325	0.0583415	0.403454	-0.347281	-0.0712476	0.130033	-0.0344803	0.277639	0.520655	-0.418288	-0.11565	-0.188918	-0.0195909	0.144361	-0.0711088	-0.398972	0.117766	0.00568008
1553234_at	-0.128455	-0.0843446	-0.136094	0.0101571	-0.159645	-0.30921	0.0154228	0.277155	-0.0600247	0.0773852	0.205421	0.000281	0.0154228	0.351754	-0.0411763	0.193259	-0.136213	-0.144688	0.267083	-0.0874493	0.0691731	-0.0369689	-0.0120814	-0.502747	-0.268669	-0.0118258	0.113219	0.563424	0.126922	-0.114953	-0.346381	0.197686	0.0971734
1553235_at	0.0525539	0.0872676	0.0691545	0.164557	0.0567334	0.0631669	0.260778	0.490818	-0.24475	0.119345	0.124993	-0.325007	0.206592	0.168252	0.106845	0.520939	-0.439798	-0.180538	-0.0261929	-0.345662	-0.0723269	-0.132489	0.134518	-0.155224	-0.318227	0.133127	-0.0734653	0.151143	-0.172606	-0.389365	-0.127167	0.0451791	0.0468528
1553237_x_at	-0.0549061	0.230523	-0.125238	0.012146	-0.195202	0.160088	0.233229	-0.219414	-0.116849	-0.109198	-0.194529	-0.0403488	-0.0582337	-0.0403488	-0.067013	-0.111781	-0.075712	0.29002	-0.0276091	0.107799	-0.109582	0.204787	-0.170717	-0.0139241	-0.01881	-0.0403488	-0.075712	0.219056	-0.0701993	-0.0460081	0.262975	0.192159	0.0689032
1553238_a_at	0.195931	-0.0640569	0.446013	0.169929	0.108643	0.0611949	-0.25696	0.289694	-0.10541	-0.235355	-0.351995	0.546134	0.12323	-0.125676	-0.272815	0.034636	-0.297362	0.0416269	0.107056	0.0743403	-0.0847254	-0.0955605	-0.0560594	-0.161181	0.228043	-0.206867	-0.0834403	0.111957	-0.0819678	0.0808296	0.0866976	-0.0573616	-0.169166
1553239_at	-0.0998969	-0.150014	-0.0195079	0.033217	-0.192828	-0.171589	0.0292435	-0.274189	-0.148326	-0.0165749	0.139093	0.786001	0.181875	0.211373	-0.00569057	-0.0677156	-0.0866089	-0.201102	0.0413351	-0.0158811	-0.0195079	0.164288	-0.0615735	-0.413527	0.0442543	-0.07019	-0.223708	0.4967	-0.211485	-0.149688	0.0982609	0.33411	0.0398655
1553241_at	-0.0175517	-0.151136	-0.0286939	-0.0217161	0.11603	-0.118436	-0.0217161	-0.320733	-0.131812	0.220022	0.206646	0.279707	0.0563986	0.181973	-0.187802	-0.0313096	-0.0217161	-0.0217161	-0.0709341	-0.0633686	-0.0132334	0.133464	-0.249626	0.245623	-0.170153	0.0133367	-0.083694	-0.0567689	0.00759077	0.0459771	0.0589516	-0.0339906	0.250384
1553243_at	2.26708	0.436257	-0.136658	-0.418939	-1.16738	-0.525828	0.748654	0.33238	0.257806	-0.323459	-0.098958	-0.303083	0.0279698	0.257806	-0.0926452	-0.849049	-0.0381937	0.172442	-0.773876	0.266919	0.0897183	0.391747	-1.21802	-1.28239	0.862325	0.135959	0.619654	-0.212214	0.744285	-0.00714016	0.438821	-0.481852	-0.120134
1553244_at	-0.257073	0.0297644	0.0490615	-0.193106	-0.0895159	-0.208106	-0.28604	0.942011	0.727784	-0.203211	0.0888119	-0.560461	0.223196	0.380581	-0.141011	-0.254831	-0.259391	0.558797	0.391576	-0.012414	1.06048	-0.351315	-0.22671	-0.447786	-0.593043	0.971994	0.466013	-0.71573	-0.0922601	-0.615175	-0.553209	-0.161317	0.331661
1553246_a_at	0.280854	0.178635	0.0469809	0.609452	-0.215417	-0.19703	0.215131	0.148484	-0.384402	0.0462275	0.117624	0.254983	-0.226907	0.0378675	0.139343	0.34019	-0.0417688	-0.0319283	0.371198	-0.550434	-0.444558	0.182205	0.0530186	0.187053	0.0239201	-0.371923	-0.404057	0.0760002	-0.110585	0.0136366	-0.405177	0.0374661	0.0239201
1553247_a_at	0.0263054	0.0829668	-0.170871	0.141245	-0.34931	-0.152295	-0.128616	-0.223794	0.523738	-0.137155	0.085752	-0.320321	0.0529006	0.00990915	0.0989003	-0.0106463	-0.266242	-0.183865	-0.243482	0.609853	0.107436	0.304219	0.115022	0.123105	-0.0413544	0.17336	-0.0179243	-0.690682	-0.014873	0.105816	-0.352286	-0.031317	0.774512
1553248_at	0.047977	0.0104256	-0.209936	0.190274	0.196491	-0.0975785	0.196668	0.233526	-0.015677	-0.394566	0.130946	0.555534	-0.0467098	-0.190916	-0.645658	-0.229009	-0.142779	-0.30604	0.291939	0.0204999	0.114604	0.123355	-0.169483	-0.00435472	0.194726	0.0265298	-0.192415	0.0265298	0.138556	0.218157	-0.0361552	-0.194685	0.15922
1553249_at	-0.0320058	-0.00570345	0.100543	0.15456	-0.225176	0.159357	-0.0449791	-0.345012	-0.0506592	-0.150601	0.158376	0.552948	-0.0840521	0.115217	0.170634	-0.0202177	0.139623	-0.199919	0.162182	0.0478885	0.152766	-0.167651	-0.0323195	0.156313	0.0447633	-0.012368	-0.208871	0.0517969	-0.177079	-0.240254	-0.0642178	-0.0209606	-0.0849326
1553252_a_at	-0.643162	-0.458351	0.132576	0.517222	-0.393431	-1.03999	-0.1816	0.229578	0.474777	0.705574	0.379834	0.329676	0.0514183	-0.218194	-0.0666075	-0.193674	-1.29244	-0.397309	-0.774651	0.157154	-0.196471	0.410019	0.291187	0.235866	0.295286	0.30562	0.500001	0.597909	0.263219	0.317358	-0.412113	-0.0308561	0.104569
1553253_at	-0.0654631	-0.179743	-0.250427	0.221319	-0.195789	0.15116	0.054173	-0.332378	-0.230231	-0.0556397	0.286583	0.073411	0.126174	-0.38006	-0.078845	0.0777922	-0.00667334	-0.18485	-0.0213809	-0.0532551	-0.123687	0.0480728	0.117765	0.297291	0.41823	-0.371741	-0.05233	0.190271	-0.0941391	0.0241013	0.247949	0.309146	0.0331745
1553254_at	-0.1085	-0.0131745	-0.336887	0.00552297	0.0290365	0.389049	0.0856509	-0.00697184	-0.0495815	-0.209777	-0.104342	-0.135135	0.00183988	0.135306	-0.0811291	0.43952	0.152379	-0.192433	0.0275261	-0.0539353	-0.00212693	-0.00697184	0.0275998	0.122409	-0.106832	-0.0400343	-0.213331	0.318988	-0.120017	0.00125504	0.129453	0.105636	-0.189989
1553255_at	0.105552	0.288301	-0.00376391	0.155426	-0.048022	0.415016	-0.0680544	-0.191616	-0.193599	-0.178231	-0.0594523	0.387469	0.118565	-0.15561	0.0173585	-0.141581	0.0485208	-0.0174751	0.00140715	-0.0877075	-0.264192	-0.129837	-0.0615163	-0.024101	0.132166	-0.104149	-0.229592	0.373926	0.119004	0.121122	0.00728059	-0.304936	-0.0276916
1553257_at	0.116171	0.220663	-0.00784445	0.0130305	-0.258188	0.0669332	-0.0180545	0.0232291	-0.0313554	0.177837	0.111944	0.196622	-0.0741391	0.0292792	-0.150569	0.212656	0.318686	-0.154109	-0.105264	-0.119716	-0.152626	-0.146482	-0.014957	0.430365	-0.0293183	-0.194762	-0.0209289	0.033999	-0.0209289	-0.0598292	-0.213287	-0.194762	0.0157304
1553258_at	0.0885978	-0.001338	-0.187634	0.286728	-0.0279884	0.113598	-0.0709491	0.0179567	-0.070395	-0.17804	0.25087	0.376448	0.193184	-0.108831	0.10717	-0.425031	0.298846	-0.11315	-0.367346	-0.189667	0.0291429	-0.013442	-0.169304	0.723485	-0.279818	0.194972	-0.363946	0.187129	-0.388233	-0.123868	0.0351191	-0.0574956	0.233229
1553260_s_at	-0.0545524	-0.25326	-0.013237	-0.176183	-0.241181	-0.00471687	0.0171883	0.149253	0.364017	0.0647273	-0.0704385	0.200828	-0.112594	0.0104415	-0.0720625	-0.0931348	-0.0576899	0.205568	-0.0457158	0.00206399	0.19286	0.0176511	0.142925	0.13751	0.161316	0.091099	-0.135538	-0.163841	-0.0841452	-0.046543	0.0466876	-0.101267	-0.0780332
1553261_x_at	-0.0274925	-0.0961235	0.20305	-0.158854	0.00634575	0.127309	0.0651798	0.112744	-0.0274925	0.0567923	-0.0477304	0.43248	-0.0426483	-0.0274925	-0.0274925	-0.127759	-0.0274925	-0.0519346	0.0722496	0.0442364	0.0385098	0.0272937	-0.0602884	0.0347948	0.000976	0.161044	-0.217702	-0.0705899	-0.103533	0.226542	-0.227325	-0.315456	0.0478485
1553262_a_at	-0.0180712	-0.00536251	0.00322676	0.11904	-0.232322	0.0532203	0.00322676	0.159361	-0.0574932	0.0426278	0.10569	0.323742	-0.210292	0.0917015	-0.0101509	0.0065527	-0.0115538	-0.0958505	-0.0754342	-0.0571485	-0.176179	-0.0181246	0.0381446	0.189897	0.132643	0.182867	-0.171466	-0.167025	-0.0249906	0.00322676	-0.365495	0.100103	0.141707
1553263_at	-0.0884895	-0.0104876	0.115872	0.0611086	-0.184668	0.211867	-0.0236359	-0.22626	-0.0845127	0.00373077	0.0158176	0.579106	0.2712	-0.217238	-0.175108	0.0512986	0.220421	0.143113	0.069891	-0.334486	-0.132006	-0.127065	-0.0236359	-0.202828	-0.193021	-0.19256	0.196497	0.764847	-0.244933	-0.0278602	-0.0236359	-0.194903	0.00256443
1553264_a_at	-0.285821	-0.0216947	0.0111175	0.11417	0.0359335	-0.154096	0.336359	-0.0692954	-0.414602	-0.0216947	0.0277643	0.425787	0.165639	-0.18449	0.0290103	-0.404275	-0.136643	-0.202387	-0.0388486	0.0406046	-0.043788	-0.199001	0.103312	0.516274	0.231885	-0.221372	-0.371884	0.678668	-0.10194	-0.0115695	-0.0216947	0.103663	0.0849018
1553265_at	0.0465209	-0.0872674	-0.313849	0.182135	-0.355568	0.13128	-0.255609	0.393279	0.220245	0.0012393	0.103721	-0.335012	0.0766611	-0.103212	0.106261	-0.238126	-0.0697308	0.14283	0.0601752	0.0199354	0.0627947	0.0575664	-0.0949211	0.294436	0.107199	0.17277	-0.0486188	-0.0701425	-0.200902	-0.207152	0.0477147	0.160463	-0.00711465
1553266_at	-0.0272971	-0.122682	0.17113	-0.233946	0.303884	-0.0272971	-0.110266	-0.0272971	-0.0701611	-0.121957	0.0159731	0.0258824	-0.072619	0.317371	0.0302099	0.319437	-0.0272971	-0.0515838	-0.0463083	0.152335	-0.0781552	0.0784212	0.12593	-0.0720803	-0.082487	0.00303853	-0.0272971	0.0804411	-0.0719222	-0.125653	-0.180953	0.00720751	-0.0539944
1553267_a_at	0.266751	-0.0817106	0.0743682	-0.209274	0.182316	-0.181212	-0.0589302	0.496178	0.0488305	0.586384	-0.232053	0.266261	-0.0281286	-0.431789	-0.249559	-0.355957	-0.291469	-0.450312	-0.194423	0.294456	-0.500983	0.511942	0.323536	0.363465	-0.327951	-0.0205371	0.298626	-0.337671	0.180132	-0.0858271	0.376578	-0.174283	-0.0577571
1553268_at	0.105207	0.0452692	-0.407049	0.128183	-0.176201	0.284161	0.0446484	0.430742	-0.145813	-0.0228479	-0.0133212	-0.0352705	-0.000248	-0.0707729	-0.108207	0.179607	0.0414994	-0.177267	-0.0574574	-0.0133212	0.47271	0.0616481	-0.100458	0.225803	-0.105632	-0.165021	-0.248638	0.412282	-0.390394	0.142954	-0.337678	-0.0133212	0.0141978
1553269_at	0.029845	0.786171	-0.259941	0.00583529	-0.115063	-0.637397	-0.64902	0.548549	1.46461	-0.388426	-1.15383	-1.47936	-0.666468	1.71049	0.936587	-0.438025	0.82212	-0.199203	0.514103	0.484151	0.518786	-0.254339	-0.18807	0.572044	-1.51561	0.356315	-0.169128	-1.60415	-0.0270083	0.614052	-0.281938	-0.0149863	0.678315
1553271_at	-0.271141	0.14539	-0.0972245	0.0322487	0.208662	-0.0152621	0.294562	0.129352	0.206635	-0.0920568	-0.0207241	0.0847111	0.0260415	-0.00898147	-0.0241997	-0.0988963	-0.0421145	-0.290972	-0.0942459	-0.0750234	0.364723	0.148868	-0.167851	0.00317764	0.230322	-0.0972245	-0.19191	-0.171122	0.097115	-0.0905464	-0.181312	0.0288932	0.0300972
1553272_at	-0.455585	0.0657911	0.0526528	0.0205565	-0.0471902	0.0341892	0.399806	0.148344	-0.124459	0.269491	0.332834	-0.0420966	0.281725	-0.311453	-0.277732	-0.0220985	0.247354	-0.277732	-0.00276613	-0.0838833	0.250156	0.081893	0.136112	0.0496135	-0.0748305	-0.0128045	-0.376941	-0.157264	-0.237777	0.0895224	-0.10793	0.0855136	0.0669923
1553274_a_at	0.156929	-0.398788	0.281509	-1.15407	0.567226	-0.09831	-0.0163589	0.941998	-0.455674	-0.509585	-0.0997705	-0.244919	-0.270259	0.998722	-0.317883	-0.847798	-0.675354	0.0340843	0.973159	0.621982	0.256249	-0.709196	-0.669373	-1.18463	0.844131	0.484737	0.56852	0.409624	-0.316179	-0.0592818	-0.544402	0.797252	0.635702
1553275_s_at	0.0307794	0.0180283	0.176431	-0.201932	0.114291	0.612181	-0.134008	-0.22821	-0.42059	-0.254666	-0.0225487	0.195306	0.106676	-0.159294	-0.00274706	0.411732	0.180124	0.303053	-0.155294	-0.347222	-0.0716972	-0.0776553	0.0689836	0.0577095	0.0578671	-0.0472956	-0.298717	0.786589	-0.0932436	-0.0186644	-0.083209	-0.22937	-0.273379
1553276_at	-0.104537	-0.0640348	-0.0913018	-0.232649	0.166701	0.190329	-0.253581	0.29326	0.126005	-0.0194277	0.0965024	0.20738	0.0799562	-0.0982387	-0.0805075	-0.103132	0.328456	0.00769436	-0.0511066	-0.109709	0.188997	0.153667	-0.0321393	0.177275	-0.103721	-0.222921	-0.194506	-0.19084	-0.190799	-0.209085	0.251828	-0.108756	0.192938
1553277_at	-0.0598806	-0.0726254	0.0997881	-0.0329241	-0.0615683	-0.0329241	-0.150543	-0.165642	-0.0329241	0.165503	-0.26863	0.246479	-0.0615683	0.0937742	-0.0329241	-0.0633117	-0.04106	0.128543	-0.0345686	0.0949682	-0.000919	-0.206182	0.133399	0.0492392	-0.134553	0.0477498	-0.123004	0.197292	0.147593	-0.0532637	0.127427	-0.00431931	0.101573
1553279_at	-0.286561	0.0236139	-0.175916	0.473218	-0.267102	0.0586085	-0.183141	-0.0266986	-0.183468	-0.213999	0.0225825	-0.0579596	0.0950451	-0.37392	-0.214737	-0.0536914	-0.172988	0.271463	0.394058	-0.223167	-0.0994811	0.112722	0.432781	0.773076	-0.0936108	0.177538	-0.100584	-0.0128198	-0.177351	0.246649	-0.0655546	-0.0542369	-0.044373
1553280_at	-0.00815439	0.134698	0.0558486	0.203329	-0.464773	-0.454317	0.350707	0.341905	0.729295	0.0987656	0.000211	-0.138566	-0.14113	-0.707668	-0.0372245	0.187437	0.000211	-0.139414	-0.0912097	-0.0407844	0.0784829	-0.159492	-0.215703	-0.18628	-0.305328	0.107107	0.17494	-0.364304	-0.0646167	0.141845	-0.275964	0.965578	0.224571
1553281_at	0.0495224	-0.0396152	-0.0431783	-0.000609	-0.0299792	0.087817	-0.0396152	-0.222134	-0.0513122	0.0695999	0.4475	0.477083	0.193315	0.311167	-0.23655	-0.0552847	-0.303037	0.0306985	0.278211	-0.166668	-0.0708225	-0.212232	-0.224677	-0.0159416	-0.0448737	-0.127796	-0.0871997	0.348392	-0.355841	0.184989	0.151353	-0.150163	-0.152114
1553282_at	-0.100456	-0.179397	0.110307	0.152713	-0.355791	-0.17959	-0.0743582	-0.146786	0.422184	0.183309	-0.0564735	0.240091	-0.110225	-0.0400798	-0.010668	0.0378039	0.279325	-0.15511	0.0243366	-0.319345	0.0167916	0.0987217	-0.133739	0.0868208	0.0472791	0.240721	-0.1171	-0.0302536	-0.0333986	0.0448482	-0.0896533	0.109956	0.0372133
1553284_s_at	-0.0284364	0.196805	0.286549	-0.0284364	0.10919	0.292989	-0.238368	-0.116095	0.227214	-0.0284364	-0.205961	0.370209	-0.139863	0.0730476	-0.0284364	-0.0707929	-0.075	0.0176568	-0.00856471	-0.0622425	0.0627258	-0.328974	-0.0420921	0.0870547	-0.0897634	0.143226	0.296454	-0.184826	-0.100119	-0.235631	0.00431538	-0.215825	0.0604174
1553285_s_at	0.291598	-0.293563	0.50002	-0.0917249	-0.0535705	0.0325654	-0.0162961	0.296477	0.255511	-0.120301	-0.161696	0.220219	-0.350735	-0.117438	0.0534246	0.0870445	0.0508139	-0.279009	0.118322	0.198693	-0.0249674	-0.0327556	0.0689375	0.0376747	-0.289003	-0.000646	-0.181546	-0.283514	0.0675886	-0.126612	0.342991	-0.0249674	-0.173535
1553286_at	0.145701	-0.190119	0.310189	0.0474234	-0.38759	0.0344343	0.101899	-0.704819	0.505291	-0.318127	-0.292163	0.464116	-0.00727701	-0.394096	-0.0182872	0.359234	-0.187762	0.0243607	0.836405	0.0821986	0.0727196	-0.516037	0.0701084	-0.426254	0.0883589	0.182229	-0.140717	-0.0900435	-0.163579	-0.314703	0.017046	-0.0335121	0.843369
1553288_a_at	-0.244398	0.432968	0.117041	0.0760064	-0.215372	-0.0284207	-0.221552	-0.0917134	-0.103652	0.169837	-0.0284207	0.373557	0.0646818	-0.0123928	-0.166616	0.127666	0.0908237	0.208088	-0.300406	-0.188555	0.0942411	0.156646	0.267878	-0.220758	-0.0490112	-0.180161	-0.239652	-0.00382042	0.0874829	0.0739574	-0.0284207	0.0590432	-0.0765934
1553292_s_at	-0.202457	-0.306012	-0.513251	0.0841119	0.0723157	-0.282283	-0.197871	-0.000351	-0.00661492	-0.260366	0.373349	-0.140863	0.516548	0.47178	-0.0547984	0.091119	-0.188575	-0.0516639	0.458912	0.437071	-0.0983605	-0.0601299	-0.0810406	-0.29995	-0.214822	-0.251673	-0.4049	0.53083	0.091119	0.682616	0.00912738	-0.0798285	-0.123101
1553293_at	-0.229741	-0.00980163	0.0120311	0.0509262	-0.0184221	-0.0861843	-0.169918	0.547071	-0.128601	0.0642567	-0.105032	0.487496	-0.0184221	-0.0184221	-0.227608	0.0795836	-0.106608	-0.51093	-0.217077	-0.291781	0.0879309	0.0160015	0.264447	0.329074	0.481041	-0.280248	-0.368739	-0.0681269	0.0581217	-0.133841	0.346625	0.0351596	0.129736
1553295_at	-0.186271	-0.0212449	-0.177113	-0.0790085	-0.26889	-0.243589	0.141811	-0.0277017	-0.159164	-0.101315	0.0581223	0.395678	0.113785	0.111444	-0.0322947	-0.115286	0.409356	-0.268457	-0.0755793	0.131969	0.110912	0.0145762	0.018128	-0.149154	-0.147775	0.12914	0.298124	0.271173	0.0699383	0.115219	-0.0859612	-0.075886	-0.174684
1553296_at	-0.907339	-0.87619	0.765404	-1.19365	0.859022	-2.05814	1.45503	1.58461	1.07877	-1.69589	2.41081	-0.0826883	-0.528477	-1.63093	0.375068	-0.465622	-1.08676	-1.36218	1.08074	-0.303536	-0.490653	1.7366	-0.928121	0.136456	-1.6953	1.44434	2.28925	-1.13482	-0.538027	1.79054	1.33733	-0.0496893	-1.31595
1553297_a_at	-0.237778	-0.125894	0.362935	-0.232	0.77914	-0.443469	-0.607408	-0.663887	-0.846625	-0.398118	-0.745292	3.43965	-0.342426	-0.178273	-0.0918918	-0.209039	-0.906637	0.0988293	0.338523	-0.277044	0.121806	-0.532538	-0.813577	0.386326	2.1533	-0.600775	-0.580265	1.37656	-0.503186	-0.149228	1.62217	-0.581257	-0.612655
1553298_at	-0.0409851	0.0154266	0.00560522	0.300769	-0.0834699	-0.0925341	-0.020442	-0.23625	-0.00669479	-0.268475	0.536876	0.0535912	0.00721407	0.112948	-0.165518	0.176698	0.13988	0.00188828	-0.201407	-0.227478	0.241809	-0.249636	1.0417	-0.333316	-0.179785	-0.325514	-0.261816	0.123004	-0.0840528	0.173004	-0.192826	0.0842328	-0.0444384
1553299_at	-0.00986266	0.0807342	-0.299924	-0.084548	-0.0576317	0.311706	-0.296549	-0.00690365	-0.0847053	0.0299063	0.375158	0.0370498	-0.233831	0.0449653	-0.195645	-0.183292	0.00930405	-0.181643	0.394075	-0.0578194	0.104856	-0.0940342	-0.0741682	-0.00986266	0.16457	0.0268285	0.0518444	0.172924	-0.0442185	-0.0417504	0.00271749	-0.188353	0.338104
1553300_a_at	-0.639405	-0.0270779	0.686377	0.222945	-0.679675	-0.493361	0.0873354	-0.404279	0.108438	0.185065	1.68404	-0.671259	-0.445364	-0.0414507	0.0844026	-0.394778	-0.277625	-0.416413	-0.408741	1.28005	-0.0947022	-0.09199	-0.050015	0.457658	-0.500374	0.475713	0.828921	-0.454356	1.26751	-0.329029	-0.974795	0.118222	-0.09199
1553301_a_at	-0.0808713	-0.0385931	-0.405576	0.613211	-0.526494	-0.572489	0.318733	0.108141	-0.0385931	0.0342841	0.0806425	-0.362641	0.234367	2.2644	-0.0501225	0.0469806	0.085597	-0.156253	0.764586	-0.967884	0.121127	-0.251528	0.243318	0.397818	-0.665452	-0.273671	-0.488221	-0.367891	0.594657	-0.240811	-0.767181	0.385028	-0.0385931
1553303_at	0.0796905	0.19126	0.0770526	0.168218	-0.361047	0.0607345	-0.0305431	-0.00506139	-0.0226471	0.0801275	0.0227973	0.570184	0.161812	-0.287618	-0.0227082	-0.195618	-0.0226471	0.117726	0.0417845	-0.320991	0.276859	-0.046459	-0.0473232	0.254151	0.0240326	-0.0437138	0.0286961	-0.361047	-0.26834	-0.0226471	-0.233889	-0.2602	0.397383
1553304_at	-0.419293	-0.199952	-0.0018115	-0.0960293	-0.419036	-0.28717	-0.543477	-0.704957	0.574261	-0.246883	-0.552947	-0.348515	0.262119	0.1742	-0.433868	-0.521491	-0.919075	-0.0102239	-0.872523	-0.6915	-0.488925	0.418885	0.271851	0.340759	0.630973	1.12766	0.416302	0.27111	0.696315	1.41996	-0.282149	0.455172	0.980265
1553306_at	-0.0466242	-0.0412049	0.141392	-0.314838	0.071414	-0.181746	0.162582	-0.0942769	0.00838613	0.212186	0.625316	-0.00376368	-0.145008	-0.076925	-0.0133929	-0.265249	-0.00376368	0.172598	-0.06006	-0.181832	0.397584	-0.0543447	0.00277472	-0.00376368	-0.199167	-0.0998316	0.264344	-0.154338	-0.023958	0.114183	-0.215454	-0.234631	0.241414
1553310_at	-0.0460796	-0.10972	-0.0217805	0.319973	0.0436583	-0.181069	-0.163398	-0.210362	0.260274	0.108629	-0.159238	-0.183149	-0.266098	0.0226436	-0.0799756	0.0412686	0.0585678	0.0904162	-0.0468762	0.0464976	0.708736	-0.119739	0.395633	0.417343	-0.0247855	-0.0848784	-0.328926	0.228832	-0.0407939	-0.12618	-0.181056	-0.23927	-0.129106
1553311_at	0.186362	-0.0253053	0.239326	0.0209465	3.81e-05	0.0189528	0.0695853	-0.0811297	-0.208229	-0.157933	-0.0765822	0.189131	-0.231943	-0.136836	0.133983	0.314691	-0.220461	-0.239425	-0.0781758	-0.0105543	0.192412	0.0790095	-0.0287889	-0.034171	0.147193	-0.0833988	0.00361252	0.242469	-0.351954	0.123387	0.192871	-0.132891	-0.0561975
1553313_s_at	-0.667822	1.14315	-0.256389	0.235082	0.193884	-0.0845637	-0.505203	-0.463931	-0.297882	-0.556129	-0.248003	0.187101	0.888691	-0.0788856	-0.238844	-1.07218	-0.374788	-0.434043	-0.84827	0.23868	-0.521191	0.0492787	0.275271	0.053019	0.499797	0.351184	-0.382547	1.05048	0.150687	0.468783	-0.355222	1.76909	-0.168291
1553314_a_at	0.0113523	0.204755	0.260761	-0.0640063	0.126535	0.0402343	-0.147043	0.097296	0.087759	-0.242629	0.0846348	0.178999	-0.203341	-0.127081	0.00332284	-0.150087	0.114636	0.00332284	-0.256537	-0.00224757	0.0880029	-0.270713	0.281512	0.377077	-0.259435	-0.198748	-0.237361	0.0326991	0.0293686	0.027549	-0.237361	-0.00660181	0.353381
1553315_at	-0.0209615	-0.187076	0.159878	0.0545027	0.370198	-0.0719066	0.150012	-0.119023	-0.0885476	-0.00638294	0.192512	0.109396	-0.0128739	-0.0580069	-0.0992874	-0.0526242	0.224704	0.0279593	0.312592	0.0767477	-0.113196	-0.0776295	-0.0209615	0.125051	-0.101569	-0.165405	-0.0521357	0.102781	-0.292675	-0.0209615	-0.0209615	-0.1535	-0.170657
1553316_at	1.5691	0.0936069	0.355455	0.191328	0.120637	-0.287649	0.222604	-0.679318	-0.420317	0.394913	-0.42097	-0.270558	-0.759256	-0.391667	-0.103903	-0.0350373	0.432035	0.126528	0.00212955	-0.592523	-0.0120864	0.123693	0.807438	0.651275	0.435344	-0.629714	-0.156041	0.027132	-0.37907	0.359117	0.356346	-0.547765	-0.582809
1553317_s_at	2.01962	0.41517	0.575486	0.16104	0.505576	-0.54537	1.06287	-0.46616	-0.314338	-0.277857	-1.08903	-0.33145	-0.859051	-0.623463	0.704426	-0.275392	0.205356	1.27489	-0.368056	-0.625676	0.0579343	0.0949676	0.940259	0.0758886	0.448246	-0.577059	-0.594083	-0.99102	-0.130951	0.0779626	1.09452	-0.826918	-0.818349
1553318_at	0.152897	-0.208833	-0.00878096	0.266491	0.11483	-0.144204	-0.203815	0.0949433	0.0145061	-0.162971	0.227528	-0.274725	-0.0654809	0.0892978	0.181067	0.491516	0.182176	-0.0735686	-0.409095	0.058799	-0.318288	0.0597656	-0.246855	0.370752	0.312357	0.0145061	-0.469188	0.0268607	0.0851662	-0.0614657	-0.188106	0.0863874	0.00552726
1553319_at	0.412205	-0.311445	-0.39937	0.968952	-0.785965	-0.535574	0.26263	-0.922054	0.0288377	2.96156	0.482315	-0.228022	1.78187	-0.355202	-0.532851	-0.355992	-0.0124235	-0.0572712	-0.458804	-0.696425	0.679487	0.265039	0.789668	1.89675	-0.916654	-0.853481	0.275356	-0.694561	-0.696425	-0.842929	-0.721654	-0.573927	0.14636
1553320_s_at	-0.135685	-0.0386242	-0.00972366	0.179592	-0.0870115	0.129647	-0.0470074	0.124488	0.105852	-0.0344446	-0.0786409	-0.0646699	0.0600017	-0.0907919	0.0451821	0.0262675	-0.18971	-0.256566	-0.170795	-0.0280316	-0.0280316	-0.0141226	0.2697	0.113629	0.146025	-0.0410969	0.0432353	0.0949808	0.160283	-0.067968	-0.187304	0.125879	-0.0545478
1553321_a_at	0.0296249	-0.0697408	0.0804307	0.260832	0.342773	-0.561415	0.138433	-0.238378	0.039253	-0.292633	-0.0606287	0.0989583	-0.191864	0.140472	0.234586	-0.189997	0.539651	0.431248	0.0874484	-0.0397055	-0.151783	-0.199629	0.0476127	0.214138	-0.181751	-0.0254345	-0.157841	-0.258924	0.090564	-0.0497141	-0.038162	-0.121951	0.053525
1553322_s_at	-0.270845	0.0297921	-0.0828876	-0.0158234	-0.246093	-0.0593052	-0.23037	0.0137255	-0.211789	0.0832284	0.305914	-0.717109	-0.0793738	-0.573063	-0.2922	0.0268543	-0.428603	-0.0814481	-0.169108	-0.0357184	-0.0215077	0.341704	0.44896	-0.0214729	1.22255	0.430886	0.0107925	0.0296886	0.0896578	0.280633	0.270494	-0.307101	0.258937
1553323_a_at	-0.0730975	-0.205163	0.0575378	0.352796	0.352796	-0.0386281	-0.10063	-0.0654385	0.175257	-0.0236232	0.0575378	0.0313711	-0.0701516	0.0195601	0.0440068	-0.119089	-0.0416324	-0.000906	-0.0849171	-0.168172	0.166831	-0.0348561	0.146889	0.229959	-0.0236232	-0.207465	-0.103795	-0.0887461	-0.0236232	0.107581	-0.151394	-0.0179851	-0.0991924
1553325_at	-0.127561	0.392023	0.160214	-0.0331969	-0.146971	0.0503473	-0.157874	-0.0200584	-0.0142186	0.258086	-0.266714	0.266302	-0.297898	-0.0142186	-0.155273	0.251441	0.0361407	0.414508	-0.0142186	-0.178177	0.0230854	0.0657685	-0.259479	-0.0595591	-0.149508	-0.238179	0.00188208	0.0535958	0.0318	0.294553	-0.0306575	-0.162828	0.0268264
1553326_at	0.0523922	0.152342	0.247203	-0.00398278	0.301173	-0.047739	-0.00398278	0.145195	-0.0863287	-0.0779097	-0.14936	0.0827892	-0.082309	0.00672102	-0.162097	0.0827892	-0.277166	0.00787234	-0.00592875	0.15944	-0.206789	-0.082309	-0.123263	-0.00330806	0.0523922	-0.0819435	0.00865007	0.145195	-0.143726	-0.00398278	-0.00398278	0.0933099	0.00865007
1553327_a_at	0.0794289	-0.183465	0.166804	0.0381255	-0.0359211	0.190242	0.275671	-0.0595033	-0.11889	-0.072088	-0.0359211	0.50905	0.0809338	0.11735	0.227579	0.418293	-0.116952	-0.291011	-0.263263	-0.375517	-0.210308	0.0808122	0.0604506	-0.116952	-0.0534039	-0.0845151	-0.0987499	0.21853	0.22439	-0.154069	-0.233703	-0.297428	0.114006
1553328_a_at	0.349571	-0.097147	0.0350297	0.0258493	0.757164	-0.257866	0.153575	-0.148235	-0.334129	-0.4554	-0.0842771	-0.00185633	-0.0266576	-0.189225	0.441602	0.00131893	-0.0071032	0.00131893	-0.327358	0.062686	-0.155145	0.471024	0.0843294	-0.133777	0.379013	-0.365296	0.176142	-0.106774	-0.0810349	0.108035	0.175071	-0.241469	-0.208973
1553329_at	-0.123041	0.170756	-0.0431119	0.54606	-0.0739143	-0.127653	0.00682235	0.170756	0.0325382	-0.109522	0.000824	0.226834	-0.124956	0.00819063	0.164013	0.0814793	0.2491	-0.0651695	-0.083622	-0.263346	-0.187923	0.0150168	-0.115914	0.0620682	0.0180237	-0.0128887	-0.273188	0.0280554	-0.0927292	0.101542	-0.0539408	-0.114905	-0.0162545
1553330_at	-0.161359	-0.159891	0.137253	-0.0658183	0.0115781	0.176042	-0.134517	0.226094	0.0373209	0.352436	-0.0929232	0.18927	-0.0738282	-0.0744181	-0.285653	0.103688	0.136116	-0.0707846	-0.0211239	-0.0157576	-0.0499263	-0.0784416	-0.134496	-0.1701	0.128558	-0.0849352	-0.127495	0.430973	-0.154479	-0.285653	0.169249	0.0960574	0.0469794
1553333_at	0.145931	-0.491464	-0.46649	-0.341642	-0.940494	-0.868073	0.0455172	-0.0446069	1.86814	3.11287	-0.783664	-0.485023	-0.133155	-1.17889	1.34383	-0.644163	1.40624	-0.213355	-0.235663	-0.590501	-0.0418997	0.604641	0.649585	-0.0853088	-0.916929	0.302312	-0.216229	-0.616293	0.471925	-0.352759	-0.831195	0.737078	-0.210266
1553335_x_at	-0.205728	-0.213739	-0.0465729	-0.0700645	-0.153032	-0.265951	0.0368032	0.105725	0.0438294	-0.300833	0.517856	0.27061	-0.114184	-0.0891423	-0.127514	0.0370245	0.239357	-0.181279	-0.0556633	0.179352	0.172721	-0.0485828	0.135489	0.0758095	0.0908132	0.0201092	-0.211506	0.0173085	-0.357982	0.471927	0.0490363	0.0376437	-0.0596383
1553336_a_at	-0.272112	-0.239722	0.264711	-0.373421	-0.236504	-0.0275645	0.126862	-0.135644	0.23736	0.355463	0.0749857	-0.162974	-0.204543	-0.0343103	-0.266966	-0.0348692	0.525827	-0.200119	0.433974	-0.226656	-0.220596	-0.128189	0.129141	0.11665	-0.0348692	0.0359375	0.0449936	-0.267019	-0.0352736	0.0337181	-0.109783	0.591393	0.240108
1553338_at	-1.0542	-0.254128	-0.283635	-0.659665	-0.932733	-0.576325	-0.249114	0.442309	-0.312717	-0.160731	-0.482356	1.38024	-0.793335	0.606715	-0.407837	-0.980454	-0.421198	-0.426142	0.87009	0.0782743	-0.662936	-0.415673	-0.589103	-0.1339	1.66168	0.102905	2.77744	1.13853	0.141101	-0.636478	0.348489	0.585435	0.299438
1553340_s_at	-0.361688	0.134943	-0.123643	0.176292	-0.189826	-0.136156	0.180808	0.0222392	-0.0773091	0.107685	0.0147266	-0.124943	0.1078	0.0958219	-0.163011	-0.00684404	-0.0406032	-0.213558	0.434554	-0.0108004	-0.219564	0.121874	0.569262	0.174958	-0.00651598	-0.14229	0.0481186	-0.00811148	-0.0980954	-0.0911069	-0.251886	-0.0757737	0.152658
1553341_at	-0.188301	-0.00153923	0.258589	-0.0742938	0.0735502	0.202109	0.0110056	0.108024	-0.297954	0.0932477	-0.058655	0.406416	-0.0144053	0.20347	-0.162839	0.118916	0.100197	0.0786691	0.165408	-0.126698	-0.00348496	0.0713258	0.00277615	-0.11489	-0.0422614	-0.0342927	-0.0500827	-0.0322294	-0.36515	-0.319412	-0.0854662	0.152939	-0.0746832
1553344_at	-0.00463986	0.00267756	0.0451066	-0.00434542	-0.22067	-0.141369	-0.00931144	0.183521	0.37238	-0.0396447	-0.0811527	0.130925	-0.0801252	-0.216545	0.140234	-0.0283595	-0.0927328	-0.122575	0.0891361	0.00584841	0.0350175	0.0400786	-0.0831469	0.066141	0.0744445	0.0528357	-0.200994	0.0555329	-0.0796912	0.118953	-0.00931144	-0.109188	0.110969
1553346_a_at	-0.0530291	0.184586	-0.0225761	0.049377	-0.0517609	0.2428	-0.0242062	0.200986	0.00681186	0.0978208	0.0907729	0.579362	0.0471997	-0.378443	-0.267954	0.0344872	0.181351	-0.5913	0.268227	0.0181854	-0.36108	-0.27409	-0.16872	-0.123952	0.0323055	-0.00611854	-0.00611854	0.101051	0.0154665	-0.00611854	-0.195838	0.186332	0.194192
1553347_s_at	-0.360963	0.179712	-0.326288	0.0283344	0.149856	0.200609	-0.0473573	0.278851	-0.285864	0.104979	-0.0564554	0.67081	-0.127705	0.0301733	-0.428929	-0.0745187	0.135408	0.0909419	-0.219227	0.0617447	0.0786479	-0.0413172	-0.0981689	-0.0112724	0.0309968	0.0356956	-0.144248	0.319459	-0.00892949	-0.222459	-0.121464	0.188648	-0.00969744
1553348_a_at	-0.283052	-0.339087	-0.269146	-0.0557351	-1.02016	-0.220484	0.165681	0.246579	-0.37705	0.541085	0.112838	0.118119	-0.218173	0.13487	0.0730543	-0.468159	-0.229475	0.0165918	0.328315	-0.170103	-0.854607	0.0127525	0.449146	-0.163846	0.139272	-0.0419467	0.608373	0.227046	0.294773	0.864076	0.535855	0.0173922	-0.174813
1553349_at	0.73488	-0.0825322	-0.0529063	0.0307088	0.378741	-0.168368	-0.129423	-0.24454	-0.154904	-0.769596	0.328084	0.285561	0.122284	-0.0731378	-0.142624	0.448887	-0.0253077	0.497827	-0.796564	0.71543	0.853805	-0.222712	-0.27635	0.155216	-0.0348346	-0.609617	0.0741594	-0.540762	0.262333	0.0551426	-0.636281	-0.181191	0.198586
1553350_at	0.0936863	0.16524	0.0121431	-0.0338173	-0.0985317	-0.175888	-0.14167	-0.0321918	0.384925	-0.255661	0.125919	0.601209	-0.110712	-0.16018	-0.101422	-0.00810862	-0.123299	0.0457585	0.343472	-0.0864906	0.0869324	-0.217788	-0.155429	0.00637913	0.0571456	-0.257997	0.000818	-0.178101	-0.0943875	-0.00358725	-0.00268126	0.271165	0.0431495
1553351_at	-0.257023	0.2249	0.238823	0.00690508	-0.104271	-0.305656	0.527289	-0.303353	0.229961	0.0813262	0.043328	0.193456	0.130939	0.175672	0.105191	0.0388634	-0.0560501	-0.235942	-0.17145	-0.294542	0.00222993	0.181849	-0.114314	0.108586	-0.20515	-0.187288	0.00690508	-0.0507431	0.00690508	-0.0887663	-0.26027	0.139657	0.19203
1553352_x_at	0.111471	0.120708	-0.177073	0.448393	0.207235	0.111471	-0.099427	-0.0183172	-0.0225382	0.114832	0.0563428	0.0927069	-0.279153	-0.426893	-0.0800421	-0.231861	0.0698352	-0.201664	0.291978	0.140492	-0.499177	-0.0220816	0.0640667	0.276825	0.0464425	0.210245	0.0522358	0.439583	-0.308401	-0.411791	0.107308	-0.102045	-0.081707
1553354_a_at	-0.147494	0.157548	0.0343652	-0.0270057	-0.313129	-0.420782	-0.00735545	0.424123	-0.202964	0.245364	-0.0989106	-0.0270057	-0.146482	0.0313852	-0.261872	-0.0471907	0.0383339	0.102324	-0.0369649	0.552708	-0.0135925	-0.0526853	0.75428	-0.192679	-0.354895	-0.374405	0.0504091	0.152675	0.0789869	-0.0292802	0.265973	-0.0311248	-0.102663
1553355_at	-0.0300045	-0.0172377	-0.331196	0.433462	0.216234	-0.131704	-0.218375	0.110821	0.19371	0.0740466	-0.0142798	0.0740466	0.268911	-0.0982914	-0.0300045	-0.0300045	0.197905	0.0616899	-0.078578	-0.117766	-0.285644	-0.181128	-0.0300045	0.261234	0.0645199	0.00448918	-0.0871964	0.213339	-0.152665	-0.337539	-0.192054	0.149522	0.0397511
1553356_at	-0.243642	0.00869131	0.279985	-0.048717	0.143941	0.166628	-0.00698221	-0.237041	-0.211004	-0.179255	-0.0278227	0.311915	-0.00110054	-0.0310577	-0.138558	0.032738	0.183812	-0.048717	-0.0555186	-0.0722574	0.0803721	-0.0678957	-0.048717	0.200302	0.129201	-0.131571	0.128646	0.0160558	-0.0964338	-0.139624	0.171166	0.0592482	-0.126786
1553357_at	0.110335	0.20016	0.134028	0.189548	-0.213039	0.275265	-0.0265802	0.0971982	-0.170428	0.0160534	0.102752	0.286591	-0.0698419	-0.0520011	-0.0575674	-0.248446	-0.0689099	0.0014751	-0.0829103	-0.0110215	0.0593452	0.101552	-0.234991	-0.115189	0.512634	-0.137129	0.0154357	-0.1784	-0.26132	-0.137129	-0.128772	-0.0320646	0.123369
1553359_at	-0.0659361	-0.0119228	-0.0402384	0.102759	-0.155772	0.0350928	0.107207	0.177063	-0.225856	-0.0140977	0.160806	0.40992	0.0336089	0.0555935	-0.0471201	-0.082253	0.106027	0.0714221	-0.168355	-0.0705085	-0.10327	0.165347	0.138638	0.457983	0.0603061	-0.0985618	-0.269668	-0.239607	-0.272801	0.130375	-0.136327	-0.0991468	-0.110689
1553361_x_at	-0.242917	0.0991311	0.0507984	-0.0432096	-0.398226	0.0714932	-0.0229611	0.146514	0.0320115	0.107581	0.30344	0.625106	-0.246617	0.0137548	-0.25209	0.0884733	-0.0252409	-0.0896683	-0.183506	-0.162204	-0.0229611	-0.0309238	0.109845	0.379578	0.24675	-0.151303	-0.109081	0.217526	-0.198675	0.0987897	-0.209462	-0.0483303	-0.153432
1553362_at	-0.0952203	-0.0591711	0.10187	0.0313261	-0.26124	-0.224944	0.01617	0.125154	0.01617	0.202183	-0.0382323	0.171966	-0.0234501	0.273216	-0.0456396	0.01617	-0.197171	-0.204826	0.341248	-0.0862769	0.01617	0.0998095	0.0263994	0.0851424	-0.104865	0.0730081	-0.195716	-0.14545	-0.126111	-0.0525566	0.0181688	0.230521	0.01617
1553363_at	-0.180958	-0.0122278	-0.0980127	-0.128141	0.0759795	-0.0540726	-0.0122278	-0.0122278	0.417391	0.00490165	-0.0780437	0.0942857	0.0380607	0.0967753	-0.0122278	0.135987	-0.0246465	0.0657222	0.0343182	-0.185651	-0.0436189	0.131143	0.0594254	0.0594137	-0.218316	-0.297158	-0.033618	0.498966	-0.0183017	-0.407637	0.126684	0.0177138	-0.0396776
1553364_at	-0.176964	0.149866	0.235213	-0.16103	0.0867197	-0.0698264	0.218252	0.327129	0.390895	-0.203621	-0.10882	0.598042	-0.0706212	-0.0417721	-0.113414	0.0842559	-0.174911	-0.125528	-0.142433	0.0429542	-0.147338	-0.0763524	-0.440603	-0.0676334	0.215191	0.26298	-0.0753303	-0.152805	0.100519	-0.165034	-0.191975	0.054688	-0.0606835
1553365_at	0.099751	-0.132572	0.00618982	0.203348	0.0107057	-0.00238085	-0.101455	-0.227839	0.0111568	-0.121802	0.152556	-0.140929	-0.134711	-0.148437	0.0430832	-0.030374	0.264435	0.0390911	0.187063	0.00865984	-0.301368	0.295552	-0.0208473	-0.115398	-0.104269	-0.204169	-0.150423	0.41454	-0.299693	0.17517	-0.0208473	0.0621629	0.28405
1553366_s_at	-0.0699496	-0.293919	-0.13777	-0.271819	0.0499854	0.294514	0.387462	-0.00479174	-0.356649	-0.316657	0.106679	0.540712	0.331104	-0.00479174	0.110178	-0.190629	-0.191456	0.370358	-0.184692	-0.0404916	-0.00479174	-0.00479174	0.127787	-0.266668	-0.206855	-0.228133	0.0307045	0.19201	-0.00479174	0.009552	-0.136558	0.284719	0.0804491
1553367_a_at	0.253249	-0.197807	-0.0235443	0.450087	-0.332509	0.300259	-0.123826	-0.122746	-0.0442567	-0.313337	0.113814	0.496888	-0.168821	0.201414	0.0185575	-0.220863	0.0382209	-0.0510607	0.138941	-0.508253	-0.119618	-0.0113158	0.0697737	0.276822	-0.0335951	0.00294161	-0.197807	0.187279	-0.0740614	0.03545	0.0272918	-0.0124645	-0.055099
1553369_at	0.440834	0.189319	-0.25453	-0.0929596	-0.227913	0.700074	-0.335016	0.00116157	-0.204518	0.229643	0.302585	0.20733	0.432765	-0.0692029	-0.30671	-0.189197	-0.208718	0.0721302	-0.43699	-0.0255907	-0.0551224	-0.116707	-0.249984	-0.32794	-0.0807984	-0.122946	0.27775	-0.0764561	0.00160527	0.567373	-0.239956	0.256613	-0.0579264
1553371_at	-0.164328	-0.00860286	0.0433569	-0.104368	-0.117726	0.0511234	0.05546	0.0608778	-0.00753689	-0.162017	0.00638104	0.266524	0.0873084	-0.00753689	0.116493	0.0598009	-0.162755	-0.140611	0.170857	-0.168543	0.271612	0.230936	0.136713	0.133484	0.0647285	-0.368879	-0.226038	-0.0939028	-0.00753689	0.122149	-0.150274	-0.0694826	0.08233
1553372_at	-0.076349	0.144031	-0.120046	0.40555	0.288305	0.221043	-0.224667	0.0215464	0.246375	0.149249	-0.279402	0.0215464	-0.186663	-0.247792	-0.22897	0.0342951	-0.11392	-0.0365415	0.36096	-0.593661	-0.0783353	0.0215464	-0.112905	0.222461	-0.0141768	-0.0727119	0.00715446	0.0983775	-0.0613036	0.0215464	0.0215464	0.0647078	0.0971892
1553373_at	0.220598	-0.107332	-0.0125227	0.349862	0.0886226	-0.0348623	-0.274982	-0.249793	0.22947	0.0704043	-0.209043	0.3223	-0.00101829	-0.149108	-0.00101829	0.134022	-0.0851715	0.166103	-0.22851	-0.0715337	-0.0348623	-0.206382	-0.0307329	0.214303	-0.00911641	-0.185138	-0.248483	-0.0051477	-0.06055	0.316782	-0.0338678	0.123623	0.00308275
1553374_at	-0.275616	0.287343	0.269663	0.142441	-0.135728	-0.0114174	0.0581145	-0.0234423	0.347016	0.00968599	0.0705717	-0.00539255	-0.227882	-0.296507	-0.211854	-0.0602319	0.0270276	-0.368046	0.070015	-0.210242	-0.14955	-0.258956	0.106752	0.201262	-0.108941	0.136306	0.00724053	0.352561	-0.0485477	0.270637	0.137332	-0.0215821	-0.0800402
1553375_at	0.0193422	-0.405904	0.487368	-0.270476	0.068805	-0.502332	-0.313512	0.272332	-0.109589	0.166542	-0.126308	0.391861	-0.378502	0.536141	-0.132375	0.461821	0.185293	0.0786412	-0.193758	-0.383401	-0.511426	-0.160525	-0.204398	-0.337353	0.438051	1.11606	-0.28678	0.538967	-0.129442	0.0368774	-0.186898	0.0989578	-0.264086
1553376_a_at	-0.206632	-0.227567	0.487833	-0.0789404	-0.0714588	-0.0534666	-0.111654	-0.106595	0.0103204	-0.136375	0.0978138	0.210504	-0.193498	0.164409	-0.0789404	-0.289526	0.143549	-0.0651081	0.682995	-0.0624554	0.0465331	-0.0916288	-0.0484002	0.387566	-0.0125139	-0.235917	0.105882	0.0443306	-0.00121069	-0.0484002	0.0355039	-0.332413	0.035464
1553378_a_at	0.0596983	-0.237551	0.305115	0.0411375	0.267444	0.0920007	0.112085	-0.233577	0.187757	-0.0879672	-0.0268519	0.0877745	-0.0354724	-0.019311	-0.00777435	-0.00777435	0.109901	-0.198035	0.0412955	0.0191042	-0.175805	-0.221962	-0.169415	-0.0351906	-0.0265236	0.10395	0.0447209	0.148829	-0.251262	0.241922	-0.129481	0.0617287	-0.0605128
1553380_at	0.129083	0.151334	-0.213282	0.00160217	-0.165049	-0.0728712	-0.0322361	-0.233236	-0.120116	0.120561	-0.0579069	-0.20306	0.0144551	-0.00970602	0.0737579	-0.00970602	-0.00970602	0.169626	-0.0871215	-0.225749	0.212916	-0.00970602	-0.137382	-0.0799212	0.463921	0.368394	-0.15024	-0.0366838	-0.00470376	-0.117505	0.0240979	0.102237	0.143905
1553383_at	0.204711	0.125852	0.160516	-0.0807071	0.000665	-0.391887	-0.0956937	-0.111501	0.36485	-0.221958	0.000665	0.000665	-0.238955	0.181546	-0.107418	0.202121	-0.0416956	-0.251957	0.184717	-0.0208385	0.190182	-0.0227245	0.295055	-0.0874875	-0.15491	0.256638	-0.266489	-0.144206	0.0101912	0.0616477	0.127302	-0.129562	0.000665
1553385_at	0.0768635	-0.162571	-0.0338926	0.137911	-0.00888801	0.039989	-0.004143	0.0486259	-0.222363	-0.169768	0.0941975	0.210886	0.248198	-0.223517	-0.412346	-0.0263255	0.0477061	0.196869	0.147935	0.0107341	0.0213101	-0.1126	0.039989	-0.147368	0.0582874	-0.319825	-0.297525	0.404714	-0.126735	0.18168	0.300169	-0.00455546	0.00635672
1553386_at	-0.161684	-0.148231	0.258741	0.158831	-0.130975	-0.348176	0.0757182	0.491767	0.0173714	0.0853119	-0.313604	0.578868	0.232121	-0.00771666	-0.0215209	-0.289711	0.0535507	-0.322768	-0.20306	0.0151787	0.525119	-0.108619	0.0733879	-0.149583	-0.0214424	-0.124733	0.189574	-0.141896	-0.352119	-0.176726	-0.326414	0.498241	0.0951843
1553387_at	0.464852	-0.258624	-0.174854	0.015379	0.102562	0.127384	0.223749	-0.146389	-0.0199077	0.194186	0.0548024	0.169971	-0.00291824	-0.216805	-0.0687344	0.0179386	-0.0199065	0.136453	-0.117472	-0.410342	0.0879753	0.0213084	0.0710087	0.0435853	0.127384	-0.10359	-0.0541093	0.0690389	-0.0687344	-0.029685	-0.186912	-0.117637	0.0690389
1553388_at	-0.122358	0.350456	0.0695455	-0.0634241	-0.249491	0.120847	0.151082	0.0632589	-0.19765	0.0840008	0.0551736	0.162195	0.128715	-0.0972626	0.101058	-0.0264194	0.000949	-0.33657	0.0491021	-0.251949	-0.0785258	0.2095	0.242398	0.629029	-0.262421	-0.0380583	-0.197158	-0.231412	-0.142174	-0.0373182	-0.13228	-0.0417156	0.0888803
1553389_at	-0.154539	0.231093	0.107572	0.227174	0.372337	-0.0573361	-0.050318	-0.233373	0.000908	0.0870283	-0.0649514	0.138915	-0.154101	0.444351	0.0965719	0.163047	-0.434932	-0.0232999	-0.201602	-0.0947354	0.0446363	-0.199808	0.0189338	0.0134003	0.0438423	0.257509	-0.104242	-0.108311	-0.174662	0.126581	0.0900481	-0.265566	-0.142159
1553390_at	0.11678	0.0751142	-0.117709	0.00137281	-0.244309	-0.445841	0.172948	0.149588	0.131068	-0.000689	-0.0086441	-0.237958	0.0359046	-0.101031	0.119734	-0.179045	0.121948	-0.29729	0.0428092	-0.151488	0.00137281	-0.141134	-0.19975	-0.272885	0.071954	0.382969	-0.0129771	0.741662	0.310765	-0.0488606	-0.170641	0.00137281	0.15289
1553391_at	-0.0997183	-0.0596433	0.108504	0.313004	-0.0186625	0.0671413	-0.0185583	-0.24219	0.0778	0.132398	-0.0545704	0.644519	0.20202	-0.0198026	-0.158621	-0.0969451	0.456306	-0.0800006	-0.359315	-0.100019	0.0129094	0.141479	-0.121005	0.342951	0.0361135	-0.119508	-0.179883	-0.301135	-0.170847	-0.141416	0.1091	-0.137778	-0.16463
1553392_at	-0.341865	-0.238056	-0.489861	-0.28536	-0.218177	1.06902	-0.427319	-0.170687	-0.00165558	-0.424953	-0.489861	2.04728	0.569356	-0.283027	-0.483479	-0.399086	0.721543	-0.0828838	0.78224	-0.177884	-0.252563	-0.156129	-0.51328	-0.13375	0.430036	0.232845	-0.591022	0.885105	-0.318894	0.0649478	-0.457827	0.534116	-0.398847
1553394_a_at	-0.0162802	-0.0248485	-0.109189	0.0624011	0.0222361	0.33137	0.15767	0.171879	-0.20529	0.0453029	-0.0689414	0.482698	0.230239	-0.0934734	-0.116676	-0.129677	0.00494838	0.110505	0.0154948	-0.276031	0.408721	-0.330017	0.106735	-0.153814	-0.0648296	-0.0631142	-0.223494	0.053242	-0.202955	-0.118314	0.0110261	-0.0116024	-0.0059123
1553395_a_at	0.925497	-0.180355	-0.0897989	-0.074888	-0.168698	0.412552	-0.371969	-0.487175	0.290987	0.190227	-0.0400255	0.413811	-0.333382	-0.0384328	-0.378267	0.0464895	0.566356	0.16663	-0.410711	-0.0669434	-0.0605962	-0.0361664	0.0462768	0.176636	0.372408	0.0678968	-0.487748	-0.343314	0.272059	-0.0147986	0.343551	-0.448823	-0.259298
1553396_a_at	0.452072	0.595899	0.37886	1.54805	0.904143	-0.0396848	-0.758449	-0.358983	-0.97858	-1.04924	-0.23478	-0.481167	0.532605	-0.410329	-0.254507	-0.103798	-0.180218	-0.0496573	-0.644465	-0.988401	-0.295881	0.505472	0.573123	1.45511	0.887536	-0.723769	-0.121634	0.462872	0.1182	-0.179091	-0.288595	-0.287549	0.0148494
1553397_at	0.0569592	-0.0462885	-0.152274	-0.182211	-0.0348244	0.424178	-0.0362039	-0.100521	-0.26895	-0.181087	0.115437	0.569948	-0.0375395	-0.150134	0.0993919	0.0693598	0.0210152	0.199211	-0.00021	-0.303489	0.198322	-0.0460792	0.134398	0.176377	-0.00021	-0.525802	-0.0408225	0.0605702	-0.239626	-0.0109806	0.078321	-0.00021	0.153997
1553398_at	-0.120811	0.222666	0.00144243	0.10124	-0.175229	-0.0384858	0.210931	0.0945466	0.16304	0.248261	-0.0986633	0.205972	0.0864503	0.16875	-0.214283	0.120662	0.00144243	0.0376837	0.127343	0.0552721	-0.126983	-0.0945652	0.00144243	0.169453	-0.279987	-0.0344181	-0.233562	0.116286	-0.303752	-0.0377815	-0.0223811	0.00144243	-0.353412
1553399_a_at	0.0348859	0.284696	-0.0682583	0.796061	0.00221634	0.151513	-0.0442429	-0.0230327	-0.252972	-0.26116	0.17137	0.444856	-0.118142	0.0604696	-0.025928	-0.0889926	0.148674	-0.564485	-0.207008	0.198022	-0.229143	-0.229719	0.0499692	0.223754	0.0511475	-0.274086	-0.290093	-0.0437102	-0.118142	-0.120155	0.0304327	0.303171	0.00805187
1553400_a_at	-0.0110321	-0.161393	0.236398	0.388517	-0.348236	0.411237	0.203998	-0.0846488	0.682579	0.412676	0.454387	-0.948832	-0.141765	-0.469587	-0.281966	0.289771	0.0808556	-0.483686	0.184395	0.101406	0.0665662	0.040158	0.221647	0.277105	-0.159142	-0.194212	-0.250497	-0.613458	0.115888	0.141442	-0.247217	0.0756919	0.0109718
1553401_at	-0.092072	-0.195402	-0.0758343	-0.0366988	-0.0425594	0.252041	-0.0560398	-0.371663	0.113989	0.215562	0.0408854	0.718317	-0.111675	-0.0193655	0.211824	-0.282614	-0.158476	0.204174	0.137232	0.00947237	0.0151973	-0.0933955	-0.246696	0.064882	-0.23681	-0.183191	0.142031	0.139104	-0.0867858	-0.101122	0.187071	-0.124105	0.0627253
1553402_a_at	0.0940919	0.0867889	0.368346	-0.0218282	0.0522919	0.474264	-0.0120869	-0.273655	-0.30894	-0.0218282	-0.165188	0.0682592	-0.19081	0.0393696	0.00182223	-0.0519824	0.11756	-0.335454	1.60033	-0.347623	-0.0602102	-0.115427	-0.233778	-0.163421	0.412323	0.035532	-0.0788178	-0.164325	-0.297102	0.114524	-0.491698	-0.236063	0.10474
1553403_at	-0.154367	-0.0531645	0.0853977	-0.257549	0.0103812	-0.109011	-0.27822	-0.065491	0.451723	-0.146209	0.00532865	0.595764	0.0725408	0.154485	0.0858335	-0.26264	-0.0654321	0.0725689	0.090414	-0.310684	0.0952046	-0.158221	0.00532865	0.291807	0.160933	-0.0595434	-0.00706625	0.0287111	-0.0760863	-0.24058	-0.165276	0.0855064	0.11762
1553405_a_at	-0.052994	-0.142067	-0.0770075	-0.0992641	0.0826058	-0.0908847	0.0657795	-0.321818	0.238247	0.646767	-0.0147314	0.461519	0.0932815	0.14538	-0.136056	-0.315871	-0.107811	-0.131649	0.150533	-0.0978801	-0.0422044	-0.00718832	0.386705	-0.0556471	-0.0288334	-0.0587249	-0.13258	-0.147678	0.0961728	-0.0371816	-0.162315	0.1563	-0.262914
1553407_at	0.269373	-0.0815101	0.00147653	0.300987	-0.10856	0.324841	0.196106	-0.21374	-0.362689	-0.278536	-0.166545	-0.0905478	-0.0133829	0.231931	0.0215602	-0.0319083	0.063163	0.445057	0.133648	0.00713992	-0.114289	-0.120864	-0.293143	-0.00567174	0.412187	-0.200349	-0.314604	0.281291	-0.410488	0.225677	0.224364	-0.0466909	-0.28529
1553409_at	-0.324002	-0.290218	0.266738	-0.146316	-0.17559	-0.197125	0.178959	0.0115688	-0.0483572	0.133799	-0.0362093	0.0831499	-0.11793	-0.0867052	-0.0320909	0.29071	0.146904	0.0723259	0.0782042	-0.0320909	0.145602	-0.119922	-0.0716288	0.367352	-0.0320909	-0.234398	0.0698926	0.232153	-0.183214	0.133799	-0.0958207	-0.00969815	0.0222504
1553410_a_at	-0.0107722	-0.0804152	-0.141182	-0.624483	-0.207386	0.428124	0.198231	-0.326999	-0.173637	0.332901	0.0436506	0.6136	-0.261974	-0.126508	-0.173535	0.0381165	-0.195819	-0.0107722	0.0183794	0.402665	-0.173637	-0.0999095	-0.0107722	-0.176881	0.206127	0.0685174	-0.279059	-0.153127	0.112819	0.534981	-0.091831	0.1971	0.12349
1553411_s_at	-0.249437	-0.323481	-0.19884	0.147754	-0.00805783	-0.135597	-0.0270948	-0.219763	-0.176163	0.0764031	-0.0583167	0.137106	-0.0962853	-0.181355	-0.214291	0.093473	0.280108	-0.0348628	-0.173544	0.032645	-0.135597	0.130364	0.352866	0.0832517	0.0180469	0.0345538	0.132664	0.164995	-0.0747204	0.115422	0.424048	0.0281703	0.0555406
1553412_at	-0.164187	0.0962987	0.135624	0.398143	0.0902088	-0.0130002	-0.0999513	-0.133706	0.280896	0.00133824	-0.238572	-0.163532	-0.000823	-0.407161	-0.000823	0.0492136	0.175026	-0.270848	0.0935342	-0.120755	-0.194926	0.0237567	0.128769	0.611815	-0.0739784	-0.18413	0.130845	0.166709	-0.321317	0.319278	-0.000823	-0.259794	-0.0531263
1553413_at	-0.40481	-0.155603	0.180674	0.322713	-0.312057	0.028924	-0.151527	0.7109	0.0513315	2.75389	-0.120391	-0.506819	-0.221855	1.56605	0.0633466	-0.151527	-0.292411	-0.241732	-0.403324	-0.788179	0.663076	-0.0451174	0.000986	-0.0313218	-0.340914	-0.257337	0.187363	-0.424065	-0.392272	-0.405556	-0.195707	-0.365507	-0.321222
1553415_at	0.0371649	0.0462101	-0.0448083	0.0664874	-0.288586	-0.197186	-0.120176	0.00169027	0.0506556	0.0154666	0.130397	0.625199	0.0223677	-0.163898	-0.136465	-0.140816	-0.033499	-0.083899	0.0966231	0.0403638	-0.0442839	0.336979	0.172674	0.133269	-0.156341	-0.119162	-0.0682495	-0.0525839	-0.130143	0.141253	-0.0379139	0.0403638	-0.139154
1553417_at	-0.414297	0.0919645	0.208925	-0.15264	0.0721831	-0.0341239	-0.0987472	-0.32934	0.030478	0.000238	0.0832062	0.393579	-0.36798	0.135603	0.019835	-0.136776	0.184622	0.137914	0.05791	0.23052	-0.0987472	0.0869665	0.0770066	0.344278	-0.42172	0.117097	0.0334983	0.361093	-0.271696	-0.24095	-0.166911	0.0334983	0.0334983
1553418_a_at	-0.109894	0.20127	-0.00157261	-0.19539	0.118788	0.37472	-0.131098	-0.0175672	-0.226386	-0.0522873	0.199038	0.329908	-0.131098	-0.0238926	-0.0326409	-0.0953858	0.29754	0.146575	0.145112	-0.0297167	-0.219312	0.088907	0.0567722	-0.0173533	-0.216172	-0.253479	-0.283083	0.22413	-0.121549	-0.0250678	0.0820045	-0.0297167	-0.0521095
1553420_at	-0.149262	0.915793	0.0230312	-0.10581	-0.417275	-0.912831	-0.0743454	-0.598642	-0.622458	2.1534	-0.0162606	-0.226849	-0.176449	-0.722905	1.13573	-0.737169	1.30411	-0.211671	-0.838763	-0.251939	0.234723	0.987499	-0.421262	0.537829	-0.96	-0.553057	0.855238	-0.321882	0.247422	-0.615343	-0.234806	0.972712	-0.198514
1553422_s_at	0.62941	-0.205519	0.25957	0.0145748	-0.330599	-0.0998065	0.0317316	-0.0998065	0.978972	0.21823	-0.152578	-0.464975	-0.159597	-0.192341	0.630054	-0.235186	-0.227142	0.464434	-0.127609	-0.447154	-0.0998065	0.886417	0.25957	-0.0771976	-0.170814	-0.538821	-0.0053947	0.088985	-0.135182	0.0821097	-0.420904	-0.161288	-0.192341
1553423_a_at	0.265966	-0.234299	0.00212073	-0.129127	-0.259197	0.382791	2.63513	-0.388207	-0.00814629	0.62952	-0.430776	-0.059864	-0.399962	-0.295505	0.528659	-0.200409	-0.539644	-0.0323026	-0.129127	-0.225096	0.363613	-0.371696	-0.389207	-0.34024	0.0814419	0.333042	-0.26957	-0.345293	-0.305897	0.164807	0.9713	-0.40598	-0.598825
1553424_at	0.105941	-0.152535	0.0151231	0.224645	-0.156904	-0.0649664	-0.0464613	-0.0488927	-0.019943	-0.128053	0.054435	0.428364	-0.0581503	-0.147153	0.0635102	0.527927	-0.37452	-0.179558	0.0406587	-0.0378983	0.20288	-0.0593364	-0.171291	0.34017	0.0941894	-0.173577	-0.225261	-0.0617194	0.0249965	-0.119455	0.100696	-0.0475485	0.0496933
1553425_at	-0.128419	-0.105341	-0.0218287	0.327908	-0.0741603	0.0359371	-0.040184	-0.00460935	-0.264942	-0.124861	0.139501	0.143268	-0.0218287	-0.107689	-0.0539155	-0.0855584	-0.0218287	-0.00302076	0.333344	0.0732613	-0.118169	-0.0995638	-0.092041	-0.0420732	0.0901763	0.114027	-0.0954761	-0.110157	-0.00227094	-0.0694542	0.295067	0.131331	0.00356293
1553426_at	-0.226647	-0.00858688	0.213753	0.384618	0.0837314	-0.122932	-0.00858688	0.165889	-0.012037	-0.0165584	-0.0809572	0.127106	0.0897081	-0.130014	-0.1197	-0.0165584	-0.203512	-0.109878	-0.00369239	0.0410903	0.083981	0.015903	0.13296	0.107895	0.0622923	-0.0388777	0.0100839	0.0470128	-0.12729	-0.0982938	-0.100365	-0.0381753	-0.103354
1553427_at	-0.234515	0.107896	-0.0586305	0.473334	-0.230667	0.180797	-0.108611	-0.119745	-0.0190816	-0.269634	-0.0913465	0.120175	-0.0134468	0.00185323	-0.0878334	0.0529249	0.0136251	-0.262483	0.0843093	-0.29016	0.132996	0.111345	0.157294	0.0845592	0.332574	-0.346551	0.167707	0.156267	-0.187816	0.153934	0.0264897	-0.00643921	-0.0311272
1553428_at	-0.0360327	0.142646	-0.0950456	-0.19884	-0.168974	0.0920017	-0.1968	0.3169	0.129877	0.276411	-0.0360327	0.422731	-0.200289	-0.255474	-0.145538	-0.0360327	-0.0273132	0.0619967	0.427821	0.0244415	0.115757	-0.21758	-0.235713	-0.0379257	-0.0600462	-0.204777	-0.0406764	0.47462	-0.322907	-0.0791386	-0.0360327	-0.14983	0.295784
1553429_at	-0.0101233	0.0235717	-0.00316572	0.125094	-0.247971	0.206652	-0.340364	0.0957608	0.028528	-0.0931063	-0.113686	0.0697236	0.172894	0.308685	-0.176873	-0.0839434	0.205726	-0.287352	0.371819	-0.00744462	0.092942	-0.0754755	-0.21929	0.0391727	-0.170739	-0.0108523	-0.271294	0.567902	-0.0551376	0.0755239	-0.220113	-0.0524282	0.0553589
1553430_a_at	-0.0439904	-0.159538	0.244875	-0.218485	-0.0961411	0.364218	0.137703	-0.0811865	-0.109585	-0.00603032	0.0407071	-0.202196	-0.154654	-0.0323532	-0.0917356	0.177727	-0.00334859	0.469662	-0.0763152	-0.0867708	-0.102957	0.207411	-0.221463	-0.124806	-0.0948236	0.264265	0.327634	0.0668144	-0.148386	-0.123505	-0.209161	-0.0402505	0.126673
1553432_s_at	-0.171185	-0.156279	0.0802698	-0.0380332	-0.163621	0.175058	-0.000238	0.116348	-0.201459	-0.0549273	-0.0471084	0.484866	-0.1167	-0.118387	-0.15533	0.34047	0.188282	-0.0105264	0.039428	-0.0780804	-0.0158513	0.213768	-0.254843	-0.346682	0.170027	-0.0696068	0.00103068	0.890341	-0.049185	-0.266796	-0.275135	-0.0875802	-0.0223205
1553433_at	0.170926	0.0314944	0.025466	0.145608	0.367927	-0.0622576	-0.160551	-0.0259805	-0.387745	-0.0800976	-0.257009	0.22333	0.120682	-0.234248	0.0871191	-0.0352797	-0.0146911	0.0438035	-0.160551	-0.211926	0.0249957	-0.0146911	-0.0146911	0.0444385	-0.0626881	-0.0312418	-0.109051	0.235361	0.155447	0.211232	0.106529	-0.175913	0.0442612
1553434_at	0.188596	-0.0771008	-0.0681376	-0.103912	-0.145334	0.114159	-0.140935	-0.0732741	0.00437212	-0.00745368	0.251303	0.106368	-0.0725093	-0.297127	-0.150269	-0.0728464	0.356861	0.0606287	-0.169229	-0.0409	0.152273	0.00656438	0.111886	-0.269676	-0.123063	0.0664515	-0.170186	0.0108185	0.336002	0.305468	-0.135311	0.0725942	-0.027072
1553435_at	-0.049247	0.0463707	-0.162341	0.0798264	-0.241268	0.151879	-0.14963	-0.144379	-0.619715	-0.0049181	-0.117234	-0.168554	-0.0098145	-0.0506461	-0.0239148	-0.134937	0.0850382	-0.0287597	0.31544	0.141849	0.159297	-0.0239148	-0.0987921	0.603933	-0.102894	-0.0358095	-0.0943456	0.827664	0.0928071	-0.181149	0.0508294	-0.0291562	-0.0835357
1553436_at	-0.14806	0.336854	-0.0360823	-0.164273	0.0526652	-0.0277286	-0.0696824	-0.114007	-0.293285	-0.313327	-0.000962	0.365994	-0.0801132	-0.00837231	0.113453	0.312644	-0.134533	-0.263231	-0.0938215	-0.264789	0.485098	-0.0123892	0.0832152	0.373333	-0.0596256	-0.0127234	-0.108437	0.0409849	0.0479298	-0.078783	0.173826	-0.044667	-0.0571094
1553437_at	-0.0293734	0.098074	-0.093782	0.206765	-0.182548	0.160696	0.0566604	0.123868	-0.0928533	-0.13783	-0.285763	0.524542	-0.00453639	-0.0828607	-0.159229	-0.184036	0.103806	0.0489039	-0.130304	-0.242013	0.289444	0.200671	-0.00794649	0.222829	0.157927	-0.217973	-0.323295	0.717117	-0.109689	-0.0383816	-0.221232	-0.00453639	-0.363117
1553438_at	0.0210352	-0.0414643	-0.0328674	0.152436	-0.222157	0.222013	0.0878344	-0.115794	0.0821419	-0.109428	0.0296302	0.500212	0.153647	0.268883	-0.130212	-0.125728	-0.0598249	-0.037199	-0.00121594	-0.234964	0.0138102	0.109397	0.046134	-0.00878811	0.141731	-0.129601	-0.0274968	-0.012918	-0.355988	0.130851	-0.167889	-0.192063	0.0458264
1553439_at	-0.0690515	-0.0675521	0.310713	-0.0480142	-0.206938	-0.0230691	0.0673749	0.495176	-0.120171	0.113602	-0.13154	0.577255	-0.118304	0.0907068	0.00467372	-0.117837	0.0418608	-0.18379	-0.0393157	-0.597378	-0.120171	0.0116923	0.00467372	0.131962	0.0546172	-0.204076	0.00629544	0.132222	0.127084	0.28557	-0.101241	-0.186858	-0.120171
1553440_at	-0.00929534	-0.262184	-0.0768046	-0.075186	-0.0517414	0.145911	-0.121376	0.174044	-0.0432416	0.00555587	0.0150484	0.27106	0.0209689	-0.00429821	-0.0495826	-0.0236251	0.176427	-0.0515533	-0.143178	-0.00471044	0.229554	-0.167096	0.21414	-0.0766101	0.0297129	-0.0914459	0.024573	-0.0672172	-0.0236251	0.0229207	-0.260167	0.148087	0.124929
1553441_at	0.114947	-0.100952	0.181749	-0.101964	-0.0912673	0.290973	0.0895072	0.0613215	0.0133539	-0.189764	-0.112404	0.180973	-0.139992	-0.0174903	0.0698777	-0.0322875	-0.00599575	0.0492779	-0.0177467	-0.103233	0.141136	0.0844547	0.084985	-0.0501126	-0.0492388	0.0519245	0.0165845	-0.230891	0.0200138	0.102464	-0.269792	0.00883234	-0.0492388
1553442_a_at	-0.0193877	0.011117	0.0704091	-0.0875044	-0.281441	0.178275	-0.00477243	0.229618	0.0311062	-0.156069	0.124138	0.374139	-0.173682	0.00501871	0.0635991	0.027566	-0.246893	0.0575774	0.295182	-0.226904	-0.0200508	0.210484	0.0306919	0.176417	-0.0712287	-0.162189	-0.0249643	0.0993209	-0.158476	-0.0466232	-0.0915253	-0.143239	-0.0697215
1553443_at	-0.369315	0.109457	0.0883246	0.210268	-0.119619	0.0200529	-0.314217	0.189259	0.00878859	-0.16182	0.0368609	-0.0613248	0.0380316	0.401816	0.255607	0.00878859	0.25063	0.0424209	-0.227186	-0.347202	-0.0865874	0.252681	0.0662985	0.0569613	0.357966	-0.353273	-0.00794125	0.0307739	-0.114319	0.289009	-0.304131	-0.230906	-0.0161495
1553444_a_at	-0.349593	-0.0852051	0.0929518	0.243258	-0.153243	-0.11161	-0.0292912	-0.223408	-0.119754	0.151184	-0.00443602	0.543391	-0.0496101	0.129374	0.146171	0.0600615	0.0430117	-0.143806	-0.184294	-0.391454	-0.021172	0.0494795	0.148428	0.0492044	-0.00298071	-0.123038	-0.0572953	0.0710349	0.106779	-0.22504	0.290964	0.198982	-0.0490389
1553446_at	-0.313974	0.0665057	0.105884	-0.07622	0.048532	0.003263	0.0914702	-0.0469074	0.0167174	-0.21472	0.0509658	0.571886	-0.0273714	0.00150013	0.0138223	0.263635	-0.219127	-0.226219	-0.334939	0.117756	0.00785637	0.430268	-0.113374	0.0745211	-0.139329	-0.0761268	0.0871272	0.0825331	-0.0681338	0.0543072	-0.0173974	-0.0527139	-0.162004
1553447_at	0.0882835	-0.0359688	0.245623	-0.123355	0.100486	-0.199121	0.161114	0.0164435	-0.152732	-0.0544803	-0.0413566	0.366443	-0.160483	-0.139748	-0.0470519	-0.117667	-0.267821	0.413767	0.205143	-0.169598	-0.216118	0.137503	0.0124025	0.117369	-0.0410449	-0.316232	0.072994	0.283677	-0.269704	0.166019	0.0526972	0.0701535	-0.157633
1553448_at	-0.21975	0.24653	-0.0152338	0.110925	-0.171146	0.0112674	-0.0806658	-0.30506	0.0019815	-0.252522	-0.224964	0.425676	0.0343196	0.22531	-0.170099	-0.0817194	0.289296	-0.209345	0.281703	-0.185882	-0.0837181	-0.102968	-0.305964	-0.317626	0.19515	-0.125171	0.215698	-0.0374093	0.23738	0.0855739	0.259511	-0.00635552	0.275288
1553449_at	-0.499666	-0.0631914	-0.36331	-0.403038	-0.528623	-0.124608	0.340621	0.143532	-0.301878	-0.416287	-0.0794852	0.172005	-0.0482216	-0.0790405	-0.0631914	-0.0311737	0.0174117	-0.2854	0.230223	-0.0369601	0.0460417	-0.226629	-0.211925	0.057282	0.853397	-0.211811	0.0546317	2.51555	-0.212734	-0.322789	0.37694	-0.367322	0.0696542
1553450_s_at	-0.119475	0.0033319	-0.19001	8.75e-05	-0.137969	0.127581	-0.263065	0.105419	0.0747671	-0.0174043	0.140898	8.75e-05	0.157461	8.75e-05	0.06359	-0.0385315	-0.0495946	0.0835512	0.0408313	-0.0764563	-0.0431378	-0.181186	-0.17775	0.186101	-0.251519	-0.0371635	-0.0665548	0.226037	0.225686	-0.0445116	0.196546	0.132571	-0.0703158
1553451_at	-0.327923	-0.0310872	0.000586	0.123041	-0.305393	-0.0507338	0.255637	-0.18767	-0.0310872	-0.139382	0.102843	0.627793	-0.319376	-0.266323	-0.264633	0.334142	-0.0121646	0.180343	-0.156344	0.0996892	0.262309	0.0515888	0.13315	-0.212917	0.18221	-0.192343	-0.0660448	0.148387	-0.0330238	-0.223757	0.0655253	-0.127812	0.38078
1553452_at	-0.267653	0.122789	0.0952618	-0.0536287	-0.36911	0.117677	-0.104717	-0.141679	-0.29056	0.43874	0.100653	-0.0188735	-0.155072	-0.104033	0.0611985	0.0516295	0.276664	-0.171441	-0.296263	-0.0306163	-0.0117016	0.317234	0.117939	-0.104033	-0.050492	-0.230061	-0.144325	-0.27464	0.0386288	0.448975	-0.0576911	0.146611	0.542593
1553453_at	-0.236128	0.0939114	-0.231769	-0.360769	-0.282606	0.473692	0.258652	0.16759	-0.0402815	-0.153664	0.0739994	0.0933394	0.0339556	-0.201621	-0.0132585	0.136976	0.0850723	0.155099	-0.0132585	-0.0679643	0.175548	-0.0132585	-0.195295	0.510164	0.0308611	0.138297	-0.189248	-0.117326	-0.00427771	-0.157992	-0.0132585	-0.183623	0.0484476
1553454_at	0.0576205	0.418064	-0.0484672	0.166908	0.206125	-0.0916742	-0.104725	0.131368	-0.0758086	-0.0988355	-0.0350013	0.243625	-0.0528621	-0.0546705	-0.0401133	-0.0401133	0.0921321	0.290915	-0.102251	-0.0401133	0.0175352	-0.143756	0.00623989	0.0231271	-0.141473	-0.0841361	-0.0570279	-0.0178452	-0.212104	0.191647	-0.0703269	-0.163884	-0.170117
1553456_at	-0.209537	-0.186222	-0.0811005	-0.194091	-0.0811005	-0.0319014	0.356822	0.0631318	-0.230402	0.0937214	0.185247	0.430554	-0.0319014	-0.123381	-0.244955	0.0411804	-0.128726	-0.0356722	-0.264521	-0.175272	-0.219486	-0.0265267	-0.132557	0.15422	-0.212343	0.00754976	0.0134356	0.383958	0.0964048	0.402039	0.171361	0.205196	0.0048697
1553457_at	-0.152639	0.0471206	-0.116944	0.0322804	-0.299024	0.33636	0.039073	0.117358	-0.0828097	-0.0153451	-0.196503	0.815617	-0.0551198	-0.127707	0.329481	-0.000143	-0.0779581	0.130459	-0.616974	-0.0177913	-0.0063901	0.0625649	0.0707359	-0.086612	0.0792828	0.0472717	-0.123388	0.0930533	0.0767465	-0.0946498	0.238361	-0.383826	-0.0619454
1553458_at	-0.108471	0.174637	-0.245003	0.0581989	-0.304768	-0.0388191	-0.0906293	0.11133	0.177748	0.0613418	-0.0867302	0.398561	0.133077	0.344837	0.0430672	-0.101641	0.00706458	0.169449	-0.12764	0.223984	0.219345	-0.0815804	-0.137347	0.00106692	0.166435	-0.319681	-0.167199	-0.124448	-0.201568	-0.113365	-0.130822	0.0884829	0.00106692
1553459_at	-0.289433	0.0927217	0.135278	0.673238	0.0785897	-0.018923	-0.272861	-0.205278	-0.335104	0.320905	-0.0515473	0.167761	-0.0244925	-0.082557	-0.182885	-0.0244925	-0.193914	-0.0394123	0.471551	0.257759	0.470104	-0.0219538	-0.0359466	0.438139	-0.478289	-0.0105124	-0.188979	0.0205309	-0.338259	0.0413103	-0.258998	-0.185546	0.0714943
1553460_at	0.109693	-0.0838077	0.014183	0.00374746	-0.424305	-0.11511	-0.476461	-0.128714	0.014183	0.014183	0.149584	0.373236	-0.335622	-0.116522	-0.196117	0.155298	0.0617633	0.338899	0.0585518	0.297052	0.840858	-0.206408	-0.301351	0.284446	-0.054322	0.0835311	-0.256153	-0.267808	0.0807929	0.352613	0.0257449	-0.311004	0.0153379
1553461_at	-0.0784898	0.0796461	-0.283514	0.236534	-0.0846586	-0.110515	0.24232	0.231724	-0.00861788	-0.0516877	-0.196173	0.32945	0.0989223	0.00832939	-0.115776	-0.0944171	0.497573	-0.0712848	-0.180425	-0.250269	0.0986004	0.0120726	0.105894	-0.00391817	-0.00391817	0.289715	-0.120861	-0.0470624	-0.118879	0.171563	-0.197511	-0.387713	0.00334835
1553462_at	0.0812126	-0.0547051	-0.073271	-0.0713199	0.131258	-0.0857067	-0.0833124	-0.0832456	0.10958	-0.141372	-0.0149071	0.0876602	-0.0129963	-0.137107	-0.0852355	-0.0916704	-0.0841845	0.020636	0.524006	-0.250732	0.00414431	-0.0289103	0.132858	-0.00954437	-0.0129963	0.116187	0.0256377	0.140717	0.0348572	0.0114499	-0.00292993	0.00139165	-0.0974499
1553464_at	-0.157394	0.040257	0.040257	0.0655952	-0.0958323	-0.190826	-0.0522847	0.334542	-0.256367	0.0742168	0.145707	0.143308	-0.113858	0.351335	-0.049438	-0.142529	0.198872	0.03125	-0.0102139	-0.290488	-0.360006	0.0220294	0.0996203	-0.0407782	-0.321944	0.139569	0.120706	0.600719	-0.110867	-0.228673	-0.110618	0.19185	-0.0676956
1553465_a_at	0.309901	0.121083	0.0234208	-0.195546	-0.383312	0.111073	0.0568988	0.0908747	-0.127766	-0.0378275	0.147922	-0.0455091	0.0221062	-0.0453868	-0.176774	-0.00340509	0.22109	0.0625768	0.311024	-0.140115	0.26516	-0.1761	-0.186563	0.00578666	-0.0155647	-0.0805199	-0.0683489	0.534721	-0.177831	-0.237973	-0.344496	-0.0921514	0.251544
1553466_at	-0.056586	-0.277435	0.0353739	-0.182996	-0.43036	0.14154	0.178143	0.00631642	-0.299792	-0.125503	0.425912	-0.00805068	-0.0162761	-0.0690331	0.0611529	-0.0162761	-0.240294	0.127335	0.0401313	-0.0602512	0.115448	-0.270251	0.130726	0.107208	-0.118145	-0.0162761	0.0925653	0.417125	0.10516	-0.213585	-0.0872836	0.481791	0.0224543
1553467_at	-0.213262	-0.390834	0.129608	-0.116513	-0.199618	0.127671	-0.151057	0.00649762	-0.19748	0.0407441	0.463516	0.138058	0.201628	0.127671	0.255327	-0.00273919	0.07775	-0.226128	0.224364	-0.152434	0.250916	-0.108813	-0.00023	-0.00220513	-0.0703661	-0.04985	0.139006	-0.00273919	0.0255988	-0.0682507	-0.293843	0.0407441	-0.00273919
1553468_at	-0.0774183	0.333066	0.22739	0.388504	-0.244895	0.188608	-0.128016	0.0526276	-0.149623	-0.0869165	-0.232823	0.536606	-0.188514	-0.0763326	-0.369983	0.344233	0.207917	-0.267542	0.193372	-0.0502715	0.285673	0.037662	-0.0425787	0.681375	-0.174777	-0.150484	-0.368755	-0.0480375	-0.246174	-0.0795012	-0.18249	-0.35632	0.0444312
1553470_at	0.126939	-0.11967	0.0575674	-0.1244	-0.135447	0.24769	-0.0638607	-0.0748177	-0.0403688	-0.227851	-0.250441	0.41804	-0.0359697	-0.0356252	-0.100724	-0.160052	0.244047	-0.271512	-0.0403688	0.209199	0.151277	0.124528	-0.0638607	0.158723	-0.27127	-0.31694	0.441546	-0.299308	-0.0974669	0.272605	0.359547	-0.27339	0.191613
1553471_at	0.0540931	-0.100274	0.122573	0.223196	-0.265093	0.070848	-0.292505	0.0640414	-0.0765412	-0.0401063	0.00946426	0.561146	-0.0112996	-0.0112996	0.0599825	-0.134929	-0.0112996	0.0173383	0.246095	-0.10995	-0.00408959	-0.0651052	-0.0743487	0.114578	-0.00482106	-0.0112996	-0.111154	-0.0112996	-0.0152452	-0.0410647	-0.0112996	-0.129018	-0.0112996
1553472_at	0.00609064	0.290204	-0.249653	-0.0222948	0.129987	0.00146627	-0.213057	-0.170718	-0.16985	0.0816994	-0.179004	0.136889	0.111916	-0.152395	0.0239754	0.404711	0.00609064	-0.026706	-0.218761	0.0650706	0.0735536	-0.0948734	-0.140192	0.227565	0.312341	-0.238998	0.00609064	-0.0487883	-0.139469	0.150638	0.00609064	0.0345459	-0.00416636
1553474_at	-0.0641228	-0.129221	0.148422	-0.0247415	-0.0459429	-0.114987	0.00386298	0.154645	-0.00216544	0.218738	0.126509	0.145997	-0.0901411	0.0706005	-0.0115651	-0.174671	0.178027	0.0183215	-0.0980402	-0.180298	0.131861	-0.135453	-0.105127	0.145153	-0.0171913	0.0440408	-0.0837727	-0.0824788	-0.00462735	-0.056466	-0.121942	0.0690714	0.0877026
1553475_at	0.30893	-0.0847321	-0.316746	-0.364187	0.147164	-0.0139205	0.00557327	0.00791359	0.0138721	0.116051	0.232953	0.487644	0.0736592	0.0947425	0.0535724	0.112502	0.115214	0.00557327	0.00557327	0.164566	-0.208334	-0.203901	-0.331344	0.276239	0.00557327	-0.274915	-0.22567	0.155559	-0.0488448	-0.355032	0.168612	-0.0711358	-0.0527208
1553478_at	-0.192361	0.0624137	0.158576	0.401917	-0.0112038	-0.145241	-0.308489	-0.00848436	0.0240057	0.134717	-0.046984	0.0775919	0.193164	-0.103183	-0.141273	-0.242214	0.0497506	0.306764	-0.174047	-0.293201	-0.130154	0.195055	0.253327	0.668301	0.188973	-0.21055	-0.460958	-0.20413	0.0122991	0.171372	-0.139042	-0.0334067	-0.0532997
1553479_at	-0.175809	0.00464535	0.0401254	0.035563	-0.162831	0.278378	0.143547	-0.163468	0.35924	0.00464535	-0.0822344	0.00464535	-0.0146427	0.389203	-0.297875	0.118141	0.0769675	-0.0536709	0.0658975	0.104477	0.0382583	0.0411325	-0.166036	0.197176	-0.00405359	-0.188833	-0.209314	0.423281	0.00464535	-0.343965	-0.51166	0.076457	-0.032033
1553482_at	-0.00174069	0.0894239	0.465508	0.107721	-0.0228238	-0.243074	-0.204726	0.111675	-0.132375	0.347522	-0.234446	-0.103001	0.208193	-0.371824	-0.0228238	-0.0469067	-0.173948	0.03181	0.160316	0.0322633	0.237694	0.025383	0.0154002	0.262492	-0.143752	-0.143746	-0.316749	0.58526	-0.142124	-0.0330753	-0.106525	-0.224243	-0.0127695
1553483_at	0.113194	0.221172	0.290463	-0.049221	-0.188572	0.00612736	-0.0458665	-0.0940533	-0.237802	0.0557556	0.000972	0.336961	0.35729	0.0544386	-0.0603533	0.154711	-0.0239558	0.0417566	0.0151215	0.153685	-0.0346155	-0.215233	4.29e-05	0.150516	-0.0773487	-0.0442004	-0.368668	0.011693	-0.206606	-0.00642395	-0.250953	-0.19904	0.139044
1553484_at	0.003649	0.145417	0.35225	0.181338	-0.212479	0.0225639	-0.0572383	-0.0737281	0.0414093	-0.0449362	-0.148431	0.0180619	-0.0514271	-0.0428195	-0.0203466	-0.118217	0.003649	-0.110556	0.0993185	-0.116033	0.222801	0.258276	0.11112	0.167269	0.196376	0.0936687	-0.299196	-0.195329	-0.0962167	0.237997	-0.053678	-0.338765	-0.175769
1553485_at	-0.0237207	-0.0751867	0.301926	0.0767949	-0.0787406	-0.0740511	-0.242142	-0.0908942	0.0342789	0.274772	-0.00024	-0.0257637	-0.101483	-0.138425	0.161998	-0.0311599	-0.072262	0.055589	0.364583	-0.0516837	-0.000568	0.114293	0.067697	-0.0460746	-0.072006	0.187875	-0.0703111	0.0208404	-0.0237207	-0.238074	0.0201256	-0.113971	-0.110291
1553486_a_at	-0.084132	-0.0543003	0.286864	-0.225989	-0.129033	-0.362539	-0.262995	1.3173	0.00646806	-0.0747175	0.108451	0.15226	-0.0428522	-0.0484972	-0.236433	-0.0667458	-0.136204	-0.106214	-0.108706	-0.204372	0.0663888	-0.221102	0.859261	-0.192774	-0.268814	-0.0667458	-0.345738	0.110614	0.148157	-0.289099	-0.17505	0.694654	-0.0473664
1553488_at	-0.0811076	0.097054	-0.0486398	0.361934	-0.313155	-0.00608635	0.00525236	-0.0465293	-0.0155864	0.399603	-0.103063	0.0803132	-0.00608635	-0.21751	-0.367792	0.209285	0.953297	-0.370105	-0.115106	-0.194905	-0.32155	-0.256079	-0.0481439	0.229047	-0.121502	-0.0842676	-0.095943	-0.0618091	-0.314981	0.570879	-0.297911	0.218401	0.362799
1553489_a_at	-0.169101	0.0990009	0.240597	0.554331	-0.293098	-0.0319362	0.141578	-0.0624864	0.0813694	0.0179725	-0.169446	0.890704	0.200536	-0.373994	-0.336251	-0.107919	0.763322	-0.523616	-0.365687	-0.300424	-0.457018	-0.0232177	-0.150531	0.34877	0.319887	0.368333	-0.557336	-0.263947	-0.359717	0.336941	-0.259852	0.124523	0.317728
1553491_at	-0.0212343	-0.00487804	-0.29163	-0.102566	-0.352669	-0.32668	-0.0568089	0.0552731	0.0380113	0.0187061	-0.00144148	0.253189	0.327601	-0.0710456	0.411083	-0.0182314	0.0966911	0.203498	0.143189	-0.305026	-0.0811756	-0.232607	0.0327446	0.0812888	0.33002	-0.0485156	0.126064	0.234406	-0.0182314	0.0537086	-0.105284	-0.133901	-0.233545
1553492_a_at	0.079083	-0.129667	0.063261	-0.156683	0.0584948	0.279208	-0.0347445	-0.0319793	-0.196094	-0.00839543	-0.239981	0.398464	0.0252368	-0.193602	-0.0874517	-0.0442212	0.282512	0.055203	-0.0920644	-0.18259	0.0508244	0.170297	-0.362114	0.0858705	0.12418	0.131819	-0.0560417	0.078361	0.000589	-0.0615113	-0.00763702	-0.00839543	0.00977492
1553493_a_at	-0.10062	0.0164852	0.136033	-0.112496	-0.0864201	-0.12806	-0.165372	0.192562	0.067379	-0.234578	-0.0158572	0.646929	-0.0101662	-0.0610266	-0.30097	0.0983367	0.146338	0.171583	-0.0107284	-0.0261693	0.331934	-0.159943	0.105033	0.300643	0.00593996	-0.00558662	-0.522832	0.0880714	0.00530481	-0.353473	-0.0993485	-0.11369	0.194771
1553494_at	0.00746381	0.0267123	0.035554	-0.0361096	-0.0283386	-0.17952	-0.136887	0.264318	0.13449	0.0942666	0.0106666	0.0547798	-0.0857652	-0.154366	0.0761147	-0.107448	-0.0166339	0.156137	0.0925295	7.4e-05	0.0381306	7.4e-05	-0.114625	0.195605	-0.00206459	-0.139571	-0.156601	-0.164876	0.132492	-0.0344123	0.202219	0.0467814	-0.211194
1553497_at	-0.0878732	-0.054708	0.0689418	0.167335	-0.157504	0.0895779	-0.136487	0.135935	0.0728135	-0.203915	0.154074	0.382222	0.258181	0.136824	-0.138663	-0.151066	-0.0417737	0.29416	-0.12593	0.0290741	-0.0791547	-0.225176	0.0126444	0.0774558	-0.0166781	0.0290741	-0.0777853	-0.228178	-0.131183	-0.0187086	0.0276145	-0.109642	0.0484967
1553498_at	-0.167568	0.0406992	-0.283016	-0.109666	-0.205964	0.122379	-0.0676863	-0.253594	0.137038	0.429537	0.315383	0.218283	0.0145385	-0.142544	-0.403909	-0.321164	-0.0493293	0.159265	-0.170041	-0.144226	-0.266259	-0.207616	0.159099	-0.0467577	-0.0574634	-0.284967	0.190543	1.145	0.0854502	0.0951676	0.211687	-0.0676863	-0.0746198
1553499_s_at	-0.14924	0.162299	-0.101215	-0.233515	0.0024457	0.140647	0.0558119	-0.189395	0.0475636	-0.16641	0.2627	0.429871	-0.193262	-0.0463653	0.185308	0.00329495	0.239235	0.00205708	0.0689983	0.11241	-0.158264	0.00205708	-0.0995412	-0.0927296	-0.0317736	0.0172353	0.165413	0.0210142	-0.249829	0.050292	-0.248324	-0.0112514	0.0024457
1553500_at	-0.149673	-0.425303	-0.097506	0.528172	-0.0157239	0.0699811	-0.171967	0.3035	0.0159998	0.170748	-0.301435	0.777272	-0.0441813	-0.0120344	-0.135434	0.0967009	0.0129414	-0.162716	0.176172	0.0846853	-0.00521254	-0.0284686	0.0404794	0.10578	-0.142946	0.0635641	-0.185143	-0.0633657	-0.106828	-0.326744	-0.416852	0.0670066	0.278526
1553502_a_at	-0.0980258	-0.0825534	-0.0544093	0.0126896	-0.105242	0.171478	0.0123692	0.0649164	-0.0934627	0.0199068	0.00203466	0.605011	0.0543003	0.0072763	-0.159579	-0.00307012	0.0321546	-0.104946	0.166418	-0.158763	-0.0728569	-0.162966	-0.00939488	-0.013335	0.0545416	-0.00939488	-0.141355	0.428131	-0.302109	0.051899	-0.212241	0.105194	-0.00462747
1553504_at	0.0431511	-0.0408199	0.0421362	0.146343	-0.275205	0.117993	-0.158687	0.476603	-0.124711	-0.274715	-0.112328	0.197551	0.0437751	0.0886102	-0.237487	-0.0569005	0.101726	-0.0807934	-0.0333824	-0.111883	-0.0589833	-0.103618	0.0764298	0.37342	-0.0397806	0.26029	-0.189743	0.0737114	-0.0333824	-0.216383	-0.0885186	0.182863	0.0127201
1553505_at	-0.227622	-0.368657	0.0269685	-0.292936	0.15795	0.0288103	0.05825	0.112081	0.146567	-0.0158322	-0.0114329	-0.234838	0.128595	0.174583	0.329683	0.376383	0.168617	-0.134804	-0.0497842	-0.183213	-0.240815	-0.245878	0.1494	0.179289	0.148608	-0.0849164	-0.215839	-0.0838614	-0.20612	-0.0543647	0.174826	0.126149	0.164164
1553506_at	-0.178307	-0.0208325	-0.0131936	0.0664535	-0.347314	-0.0235109	-0.0208325	-0.308117	-0.104639	0.0887034	-0.110076	0.902671	-0.0208325	-0.0142181	-0.288451	-0.182299	0.116565	-0.201651	-0.0627925	0.0286956	0.265036	-0.0699718	0.136999	0.216109	-0.211473	-0.0444641	0.0208762	0.177016	0.0539973	0.159506	0.0573511	-0.113424	0.0464199
1553507_a_at	-0.0955391	0.204338	0.086534	0.228065	-0.0282335	-0.02982	-0.0880842	-0.0282335	-0.141481	-0.0875063	0.0253749	0.814978	0.0756631	-0.099833	-0.177244	0.160409	-0.207468	-0.170987	0.00852537	0.175529	-0.201551	0.0381031	-0.117858	0.0571394	-0.0930977	-0.049705	-0.047924	-0.121984	0.224368	-0.27489	-0.192476	0.0537901	0.101104
1553508_at	-0.130449	-0.281926	-0.177914	-0.041496	-0.0185876	0.473301	0.301217	-0.0874016	-0.0370564	-0.196884	-0.0192752	0.0690165	-0.102332	0.297584	-0.264826	0.0646715	0.239068	-0.181634	0.0354249	-0.0767047	-0.0463405	0.0213485	0.130761	0.457977	-0.116312	-0.315915	0.26865	-0.066978	-0.216673	-0.039655	0.131747	-0.0991445	0.0267336
1553510_s_at	-0.0381455	7.2e-05	-0.230032	-1.14562	-0.0571365	-0.101217	0.186613	0.821459	-0.0903373	1.03983	-0.152667	-0.143656	-0.609354	-0.189054	-0.179708	-0.169663	0.116395	0.0500617	0.957935	0.190458	0.776814	-0.366145	-0.227513	-0.294626	-0.020843	0.774866	0.189769	-0.186648	-0.172484	-0.656912	-0.0409555	-0.0633931	0.031857
1553511_at	0.0274124	0.26152	0.0784674	0.199862	-0.377704	0.129359	-0.0518923	-0.143312	0.0105691	0.0867867	0.141981	0.279833	-0.29335	0.151421	0.069108	0.157575	0.0184083	-0.0505419	-0.0266986	-0.298314	-0.117888	0.0216384	-0.169989	-0.00869989	0.0544968	-0.0474257	0.00286722	0.344904	0.00286722	0.0704279	-0.312493	-0.238898	0.0276899
1553512_at	0.0415316	0.146448	0.0727544	-0.100649	-0.184954	0.00689101	0.00957346	-0.408465	-0.0927093	-0.166155	-0.0939209	0.124103	-0.0184028	0.144844	-0.219017	0.137431	0.429207	0.0142887	0.00957346	-0.0027287	0.397357	0.0987809	0.111237	0.371623	0.124103	-0.0759914	-0.318459	-0.302034	-0.153766	-0.207461	0.14571	-0.0373175	-0.00342965
1553513_at	-0.255365	-0.273961	-0.165474	-0.144788	-0.22886	-0.15004	-0.0813046	0.016701	0.134525	-0.0976465	0.0773695	2.27482	-0.0813046	-0.278185	-0.243212	0.108991	0.00880218	-0.261482	-0.119361	-0.392578	0.164597	-0.189176	-0.0813046	-0.172251	0.29624	-0.381808	-0.0853028	0.610417	-0.203057	-0.0205538	0.313036	-0.239761	0.141279
1553514_a_at	-0.321032	0.181318	0.0744328	-0.205536	-0.0750511	-0.120767	-0.632282	0.220787	-0.43029	0.298429	-0.0529611	2.17624	-0.329926	0.187614	-0.512232	-0.313272	-0.188252	-0.345735	-0.113678	0.0431991	-0.345735	-0.00206733	-0.29955	0.00457978	0.367144	-0.284641	-0.144773	1.13254	-0.280585	0.0775099	0.473278	-0.33362	0.0949128
1553515_at	-0.237185	0.05866	0.11703	0.171558	-0.130274	-0.031857	0.0215266	-0.027333	-0.0322864	-0.210111	-0.14678	0.32056	-0.031857	-0.135203	-0.141669	-0.00105381	0.258401	-0.173194	0.0166841	-0.344761	0.236349	-0.0730886	-0.031857	-0.0590656	0.0790319	0.281491	0.0215266	-0.0285115	-0.137125	-0.0504892	-0.176403	0.596544	0.0207379
1553517_at	0.404428	0.121281	0.0405409	0.191313	0.0455554	0.00614548	-0.206654	-0.135571	0.0253212	-0.214577	-0.139776	-0.11002	0.201174	-0.207009	-0.330417	-0.178593	0.00146151	0.242414	-0.0401979	-0.207725	-0.0843244	-0.00709653	-0.00145554	0.0957172	0.0218332	0.116229	-0.121949	0.456378	0.0828409	-0.258857	-0.14505	0.18212	0.154523
1553518_at	-0.0573804	-0.117835	-0.0865314	-0.0800321	-0.170382	0.153995	0.0278947	-0.0486507	-0.337691	0.106	0.0758939	-0.0711567	-0.117655	0.221214	0.281604	0.341717	-0.0343032	0.110497	0.116217	0.0159106	-0.0219781	-0.183127	-0.162514	-0.189894	0.0202734	-0.243924	-0.14106	0.449116	0.108993	-0.00312185	-0.035393	-0.0608096	0.134108
1553519_at	-0.101165	-0.0522587	0.164756	0.293978	-0.0279515	0.00830162	-0.162932	0.0929445	-0.146132	0.0158932	-0.0106131	0.207987	0.0799092	0.135539	0.0362778	-0.101768	-0.10954	0.0769562	0.286494	-0.12441	-0.0866364	-0.0110897	0.0559595	0.0785958	0.0602556	-0.189474	-0.207162	-0.187037	-0.0259061	-0.094656	0.206116	0.0158932	-0.177129
1553521_at	0.179212	0.097717	0.0385678	-0.0772889	0.0385678	-0.131061	0.0176337	0.0455408	0.0569265	-0.137413	0.163024	0.0850325	-0.235057	-0.22923	-0.0599251	-0.0391915	0.0739882	-0.121664	0.0827301	-0.146117	-0.0490787	-0.197672	-0.194598	-0.0504529	0.152592	0.063947	0.146056	0.501215	-0.180321	-0.124111	-0.0366132	0.163837	0.103203
1553523_at	-0.131716	-0.260889	0.472197	-0.383999	-0.232522	0.21493	-0.0706148	-0.0643454	0.123172	-0.243369	-0.208445	0.605675	-0.0941079	-0.209378	0.121099	-0.0678246	0.0541074	-0.203386	0.00902391	0.434233	-0.223641	0.293512	-0.190116	-0.168283	-0.0472226	0.300237	0.0794563	0.41881	0.133383	-0.239228	0.222768	-0.0811391	-0.36238
1553524_at	0.035774	-0.0561981	-0.154647	-0.187644	0.0894799	0.0974093	-0.134108	0.0747058	-0.135014	0.420642	-0.000291	0.315019	-0.00890136	-0.148557	0.234683	0.0170155	-0.207078	-0.0135717	-0.251211	-0.0814674	-0.0466864	-0.010602	0.0623512	-0.19014	0.0483229	0.0997007	-0.0121784	0.282776	0.0549393	-0.033777	-0.174224	0.0227861	-0.00930715
1553525_at	-0.228541	-0.221308	0.193962	0.193266	-0.0143816	0.398324	0.0742781	-0.0150616	-0.578436	0.265121	0.0468447	-0.297528	0.166412	-0.043699	-0.11832	-0.234581	0.333169	-0.12727	-0.0242715	-0.0943236	-0.0158427	-0.0426552	0.166267	0.133978	0.272087	-0.00585771	0.0755937	0.194033	-0.127234	-0.189846	-0.0945194	0.0771954	-0.116862
1553526_at	0.00545096	0.116274	0.219257	0.0831928	-0.0846505	-0.0275824	-0.0803549	0.103624	0.158082	-0.18855	0.36713	-0.150046	-0.146357	-0.168993	-0.260007	-0.0361752	0.217447	0.116274	0.00287509	-0.0562055	0.00545096	0.0413094	0.00545096	0.0749576	0.0683358	0.00771856	-0.19385	0.398532	-0.188046	0.00545096	-0.341743	-0.117802	0.0435326
1553527_at	-0.160705	0.382866	-0.181086	0.0375612	-0.252259	-0.060724	0.177718	0.0685875	-0.318981	0.283208	-0.20416	0.269536	0.0584021	0.162023	0.436203	-0.189526	-0.00539017	0.119911	0.260539	-0.350086	0.292417	-0.139266	-0.0128112	-0.1813	0.195533	0.233241	-0.220212	-0.0128112	-0.257101	-0.308546	-0.178565	0.0685875	-0.0128112
1553528_a_at	-0.588013	-0.128404	-0.802488	-0.469244	0.153244	-0.260512	-0.105904	1.44498	0.257634	0.174659	1.23326	-1.10139	0.0425925	-0.630596	0.528101	-0.508057	0.234138	-0.366627	0.492088	0.361326	0.528101	-0.104074	-0.0237336	-0.467175	-1.29933	0.383494	0.450501	-1.09918	0.686056	-0.61943	-0.00953007	0.669342	0.944188
1553529_at	0.198036	0.025779	-0.124444	0.0777013	-0.101117	-0.154073	0.28614	0.0310278	0.312819	-0.0199981	-0.121501	-0.148446	0.0777013	-0.0252101	0.0682693	-0.130922	-0.0981083	-0.0452943	-0.137374	0.190074	-0.223625	-0.0990996	0.0384064	0.397057	0.0666087	0.239058	-0.309939	0.00892973	-0.111129	-0.213645	-0.0199981	-0.136263	0.202569
1553530_a_at	-0.229839	0.209185	-0.19438	-0.773762	-0.394549	0.206652	0.0167065	-0.0552921	-0.376878	-0.0710716	0.201803	-0.434305	-0.171489	0.154253	-0.0804987	0.216218	-0.730061	-0.0193596	-0.0470362	-0.478667	-0.445517	-0.0343447	0.194393	-0.117891	1.40735	0.489806	-0.0227261	1.82363	-0.258475	-0.070076	-0.0902176	0.0984259	0.0780458
1553531_at	-0.011929	0.18542	0.23694	-0.0645525	0.0621881	-0.128452	-0.251278	0.066479	-0.402515	-0.0255539	-0.0086112	0.263097	0.0931077	-0.150323	-0.0255027	-0.0325074	-0.156126	-0.48084	0.0415404	-0.24085	0.251994	0.0264285	0.0860024	0.18542	0.387774	-0.143606	-0.0176394	-0.0539527	-0.132891	0.166008	0.074861	0.311265	-0.111393
1553532_a_at	0.112103	0.265994	0.0456049	0.166476	-0.250585	-0.0159218	0.0351648	0.153023	-0.314026	0.133295	0.184038	0.180422	-0.130739	0.120605	-0.135397	0.0307851	-0.341905	-0.11004	0.163042	-0.0159218	-0.0159218	-0.000214	-0.0566676	-0.0548961	-0.206414	0.358739	-0.0267515	0.0310216	0.095412	-0.250283	-0.32424	0.24518	-0.0709834
1553533_at	0.0162282	-0.205871	0.193677	0.215782	-0.430246	-0.217191	0.133528	-0.00381804	-0.00350618	0.138927	0.196791	-0.181829	-0.169186	0.116022	-0.08007	-0.37587	-0.021009	-0.257602	0.0864468	-0.330977	-0.350014	0.164221	0.0832841	-0.0182381	-0.288229	0.416996	0.0418029	-0.0130467	0.355117	0.0376606	-0.2033	0.266477	0.687053
1553534_at	-0.0568118	-0.0434282	-0.362871	0.199752	-0.179352	0.361136	-0.197112	0.0418754	0.0159338	-0.150189	-0.17414	0.103999	0.0952928	0.169223	0.0778639	-0.167444	0.000689	0.0498874	-0.283496	0.000689	0.0752571	0.084671	-0.0393233	0.000689	0.513118	-0.00793099	0.0886509	-0.250168	0.223829	-0.253582	-0.0214331	-0.0695028	0.154224
1553535_a_at	-0.233346	0.00871134	0.102852	0.180867	-0.087132	0.0134401	0.289399	0.706692	-0.077013	0.342019	0.250383	-0.458448	-4.15e-05	0.352665	-0.158009	-0.0372806	0.152125	-0.24722	0.169041	-0.146789	-0.0128603	-0.173019	-0.00643587	0.154941	-0.704178	0.299624	-0.0984507	-0.398989	-0.0553508	-0.48538	-0.270927	0.214842	0.413273
1553536_at	-0.139561	-0.239172	-0.00153399	-0.138889	0.00583482	-0.192174	-0.162522	-0.0878882	-0.396461	0.459749	0.0312207	-0.209979	-0.263329	-0.0625224	-0.28647	-0.0943241	-0.0346692	-0.192315	-0.0945604	-0.107055	-0.669076	0.0540245	0.284962	0.225056	0.330613	0.893964	0.569537	0.524491	0.138202	-0.0146129	-0.275024	-0.00746751	0.151935
1553537_at	0.153079	0.0100799	-0.143525	-0.215351	-0.0249434	0.289387	0.12173	0.272385	-0.19695	-0.171468	0.136307	0.0315242	-0.242171	0.280707	0.187099	-0.119573	0.187099	0.00411129	-0.0921683	0.0686698	-0.0193677	-0.231339	-0.087151	0.0100799	-0.0691662	-0.129396	-0.00901222	-0.295126	0.0834503	0.0237722	-0.0865722	0.0385356	0.235282
1553538_s_at	0.554499	-0.0347643	0.353129	0.676365	0.366174	-0.195392	-0.126318	-0.173928	-0.322377	-0.598038	-0.192546	0.101187	0.40218	-0.209116	0.375093	0.00104618	0.431474	0.470795	-0.403401	-0.700943	-0.127768	0.366022	0.199195	0.551962	0.30713	-0.517832	-0.203061	0.305506	-0.544848	0.534928	-0.254627	-0.648203	-0.743505
1553539_at	0.0528066	-0.270912	0.165904	0.347254	-0.13665	-0.162117	0.160421	0.150905	-0.137994	0.117056	-0.119685	0.936915	0.181358	-0.20525	-0.107431	-0.479595	0.0391264	-0.125039	0.14583	-0.181035	0.0183609	0.0854003	-0.15744	-0.352192	-0.0884197	-0.325548	-0.16598	0.100719	-0.0888975	0.268281	-0.0405853	0.415028	-0.0405853
1553540_a_at	-0.222647	-0.0757628	-0.216089	0.164116	0.00433159	0.31602	0.247684	0.139864	-0.309719	0.0829487	-0.041554	-0.103253	-0.0417852	0.0572376	0.295653	-0.143684	0.128028	-0.236144	0.148067	-0.213687	0.270341	-0.0260878	0.148714	0.196351	-0.0881915	-0.283121	-0.134555	-0.411281	0.0935488	-0.424797	-0.138914	0.268292	0.550071
1553541_at	-0.271472	0.402021	0.0132101	0.0170894	-0.0857313	0.142835	-0.0536799	-0.178699	-0.169662	0.139054	0.0189831	0.327462	-0.144961	0.215702	-0.00192499	-0.125052	-0.185345	0.122256	-0.427189	-0.182918	0.283387	0.352007	0.105727	0.215702	-0.271388	-0.100233	-0.105052	0.141461	-0.250398	-0.00192499	0.284402	-0.142104	-0.0835617
1553542_at	-0.324777	-0.263212	-0.2649	0.00114775	-0.455627	-0.444259	-0.542009	0.161204	-0.0936561	0.446204	-0.307809	0.681326	-0.448808	-0.39518	0.267498	-0.302462	-0.29277	-0.441387	0.127374	-0.877656	-0.246538	0.704171	0.674984	0.957698	0.38395	0.299372	0.258341	0.479239	0.173024	0.119685	0.214429	0.242782	-0.491383
1553544_at	0.0280812	-0.0198674	-0.0412803	0.209257	-0.171361	-0.390651	-0.0869262	-0.0574627	-0.241571	-0.0595307	-0.150143	0.912859	0.277808	0.117839	-0.0131278	-0.475054	-0.340809	-0.120336	-0.0851982	-0.0269041	0.367123	-0.138092	0.052022	0.218558	0.074091	0.0177593	-0.146032	0.218267	-0.0926638	0.305774	-0.181403	-0.0131278	0.0520964
1553545_at	-0.197892	-0.339079	-0.14188	0.571438	-0.21083	0.107484	0.0661674	0.0550249	-0.000573	0.17385	-0.00373316	0.403723	-0.0707884	-0.33564	0.057092	-0.127415	0.71393	-0.271817	-0.0373821	-0.662172	-0.101063	0.198379	0.605975	0.149862	-0.246769	0.424541	-0.0158517	-0.144673	-0.366018	0.0475848	-0.0651395	-0.23578	-0.000573
1553546_at	-0.0561229	-0.0561229	0.00853372	-0.00109649	-0.0201107	-0.138373	-0.060852	0.121344	-0.143853	0.119178	0.0850096	0.0701394	-0.217675	0.0550512	0.131922	-0.0833534	0.0366497	-0.0201107	0.0641015	-0.144365	0.0307107	0.112138	-0.124557	0.300637	0.0991292	-0.00202382	-0.0201107	0.291866	-0.00429952	-0.120564	-0.118762	-0.135831	-0.058224
1553547_at	0.0505207	0.0530243	-0.0619111	-0.123855	-0.0898569	-0.151801	-0.127363	-0.019022	-0.115061	0.0773201	-0.0726216	0.099062	-0.134224	-0.176521	0.081528	0.0905089	0.195677	-0.234956	-0.188598	-0.0919833	-0.115061	0.086762	0.0111451	0.201554	-0.161849	-0.0101504	0.0676572	0.290449	0.312236	0.0694847	-0.17352	0.205585	0.155824
1553549_at	-0.293273	0.11305	-0.263774	0.0304873	0.0773084	0.0239248	-0.0365999	0.0751865	0.0901408	0.120318	0.253592	0.12666	0.28097	-0.0935216	-0.321722	-0.254794	0.19293	0.146315	-0.0471201	-0.268492	0.00247884	0.0935245	0.201641	0.0837269	0.169785	-0.172827	-0.215549	0.223461	-0.230206	0.0569043	-0.0589631	-0.0329318	-0.0726364
1553550_at	0.526785	-0.135526	-0.0777333	0.0198827	-0.0592237	0.0076797	0.079993	-0.16624	0.0371892	0.111756	-0.112572	-0.105846	0.119609	0.379033	0.503794	-0.346606	0.293697	-0.132913	0.0244811	-0.229225	-0.0797284	-0.392129	0.0744772	-0.0922391	-0.014497	-0.398301	-0.0360243	0.466443	-0.160442	-0.407253	0.0269761	0.310715	-0.0360243
1553551_s_at	0.0213928	0.375004	0.252177	0.56708	0.356401	0.209637	0.0255575	-0.167114	-0.573098	-0.14873	-0.0950317	-0.468666	0.661336	-0.431758	0.0450563	-0.207828	0.077486	0.475102	-0.923903	-0.639335	-0.0929747	0.493285	0.117052	0.502205	-0.171292	-0.0726671	-0.289025	-0.0359421	-0.0296803	0.287965	-0.253618	0.242576	-0.108662
1553552_at	0.271465	0.185884	-0.0947235	-0.0375285	-0.213262	0.24621	-0.0782216	-0.110515	-0.0375285	-0.184804	0.0138066	0.718229	0.231658	0.0963621	-0.195921	0.0410879	-0.11146	-0.081476	-0.0375285	0.077394	0.0709617	0.0158093	0.186668	-0.236111	0.00111675	-0.0481212	-0.00372148	-0.0375285	-0.189754	-0.0541146	-0.124994	-0.0610199	-0.218314
1553553_at	-0.00437594	-0.0428109	0.499494	-0.205608	0.228601	-0.331598	-0.155859	-0.106445	-0.0332313	0.1401	0.0360417	0.371757	-0.0875304	-0.0535307	0.0234087	-0.0455513	0.0121877	0.0145388	-0.332963	-0.154071	0.01759	0.214772	-0.118173	0.158507	0.149909	-0.52809	-0.00437594	0.208862	-0.2187	0.0688376	0.172362	0.109262	-0.00331831
1553555_at	-0.340098	0.153729	-0.280499	-0.0390573	0.218611	0.339397	-0.0631103	0.158826	-0.127403	-0.0172944	-0.205243	0.512607	0.254449	0.0415525	-0.0624635	-0.17396	-0.0311189	0.0135763	0.359691	-0.0301938	-0.288695	-0.248168	-0.165295	-0.0172944	0.0949957	0.0438893	-0.343518	0.266653	-0.198066	0.0377636	-0.112161	0.30933	-0.0614328
1553556_at	0.00635052	-0.00254369	-0.255745	-0.205753	0.141043	0.0983813	-0.145133	0.115923	-0.152004	-0.0572329	0.156341	0.116751	-0.0697355	0.190942	0.187344	0.0795643	0.0365665	0.285209	0.0905626	-0.255306	-0.0421681	0.0194159	0.00271535	-0.0332534	0.0316627	0.0979381	0.157949	0.0795643	-0.144687	-0.0968248	-0.167937	-0.252933	-0.0129662
1553558_at	-0.0186856	0.0287633	0.0249853	-0.262153	-0.194246	-0.0917079	-0.0150845	0.0776803	0.0680902	0.157273	0.187286	0.591793	-0.293967	0.373601	0.149064	0.118966	0.223739	-0.359496	0.118804	-0.166367	0.111715	0.169285	0.128187	-0.356439	-0.241319	-0.240451	-0.0973444	0.35644	-0.305447	-0.203461	0.00989437	-0.0938952	0.0444925
1553559_at	-0.18748	-0.699112	0.230005	0.888588	-0.16028	-0.116749	-0.614571	0.371894	0.450828	-0.179682	0.550968	-0.0861597	-0.0306273	-0.930615	1.27462	-0.344693	0.962626	-0.598896	0.85844	0.403739	-0.597781	0.703842	0.812926	-0.0861597	-0.911694	-0.527611	-0.0861597	-0.213768	0.165256	-0.45768	-0.0925503	-0.426515	-0.324954
1553560_at	0.105617	-0.12435	0.0753486	0.0380585	-0.439236	-0.128233	0.238172	0.0090692	-0.135054	-0.109787	-0.0146708	0.532843	-0.296509	0.254445	-0.303955	-0.0528378	0.0289931	-0.207535	0.143949	-0.102546	-0.0071075	-0.143265	-0.255833	0.288625	0.284756	0.054044	-0.0668244	0.413556	-0.0701299	-0.0836384	-0.0747838	0.145926	0.00289035
1553561_at	0.089097	-0.0740829	0.160949	-0.0370131	-0.0173213	-0.209733	-0.0959778	-0.159877	0.0303667	0.124586	0.160618	0.208131	-0.164217	-0.141722	0.0234411	0.00852799	-0.0894451	-0.209741	0.328172	0.0830326	-0.0302205	-0.0183761	-0.136817	0.552274	-0.20405	-0.0152504	-0.140548	0.165487	-0.110514	-0.19515	0.137508	0.00809312	-0.0302205
1553562_at	-0.0422835	0.107673	-0.155356	0.241204	-0.25044	0.35286	-0.241037	0.0213146	-0.233652	-0.439842	0.362758	-0.0642717	0.378927	-0.0651801	-0.33781	0.321686	0.192212	-0.0835345	0.210526	-0.417966	0.163	0.281855	0.0900004	0.430635	0.0480971	-0.254162	-0.30227	0.0188186	-0.0332994	-0.135043	-0.0599206	0.0996435	-0.20515
1553564_at	-0.196736	-0.408344	0.0454073	0.541162	0.0893011	0.0648315	-0.245529	0.517249	0.0889738	0.272099	-0.147717	0.365165	0.204379	1.07e-05	-0.132829	-0.252933	0.266175	-0.137803	-0.192792	0.475235	-0.337464	0.069629	-0.102796	1.07e-05	-0.345027	-0.209463	-0.0524809	-0.109565	0.149997	-0.171112	-0.382526	0.386642	-0.111156
1553565_s_at	-0.0636563	0.329681	0.224219	0.00204229	-0.388412	0.00976276	-0.139776	0.366724	0.249013	-0.0197577	0.271641	-0.573201	-0.0197577	0.0276275	0.0276275	-0.153877	-0.523548	-0.122348	0.265835	0.330882	-0.186286	0.0682812	-0.0304327	0.344642	0.214314	0.235801	0.0631046	-0.313881	-0.167628	-0.255107	-0.392493	-0.0214906	0.34045
1553566_at	0.0714126	-0.0114136	0.262626	0.142517	-0.126588	-0.0369515	0.104968	0.0204997	-0.140322	-0.35264	0.0154576	0.559967	-0.0345445	-0.030571	-0.0649066	-0.131609	0.0809817	-0.129289	0.0105047	-0.384025	-0.101656	-0.030571	-0.127276	0.0989013	-0.0407991	-0.0608482	0.145029	-0.030571	0.383389	0.0170712	0.280496	-0.0939274	-0.265297
1553567_s_at	0.583796	0.133202	0.064086	0.806582	0.43692	-0.0227356	0.00883388	-0.221152	-0.681959	-0.237779	0.0468979	-0.514875	0.585205	-0.824201	0.0468979	-0.0588942	0.220009	0.42267	-0.650941	-0.470568	-0.13477	0.108721	0.324512	0.330613	0.025363	-0.25784	-0.0368748	-0.167152	-0.0012579	0.283382	-0.258519	0.226948	-0.115078
1553568_a_at	0.209567	0.199073	0.110866	-0.175511	-0.134254	-0.298454	-0.0546277	0.0656512	0.0493016	-0.0151618	-0.0820625	0.343891	0.0717473	0.165295	-0.0151618	0.0413437	-0.333577	-0.187747	-0.0486481	0.218648	-0.0992222	0.241378	-0.0151618	0.147487	-0.126441	0.14166	-0.150528	0.516066	-0.0151618	0.0721872	-0.321682	-0.287523	-0.23323
1553569_at	0.339919	0.0380144	0.135112	0.408107	0.178596	-0.284666	0.0799665	0.0311985	-0.126172	-0.536215	0.0232258	-0.340375	0.244355	-0.161182	0.136594	-0.123938	0.315772	0.195328	-0.261796	-0.333588	-0.0628128	0.187586	0.210673	0.221157	-0.169651	-0.0453968	0.00075	-0.243433	-0.115424	0.244229	-0.0322008	0.0580568	-0.211702
1553570_x_at	0.294788	0.0245266	0.139274	0.420814	0.158463	-0.302888	0.105776	-0.0134974	-0.0898962	-0.536394	0.0183201	-0.342837	0.176538	-0.154941	0.124636	-0.0519133	0.306752	0.16002	-0.237186	-0.316917	-0.0639133	0.17865	0.191154	0.201649	-0.175173	-0.00911808	0.0382605	-0.190949	-0.0907106	0.230753	-0.0387764	0.0326195	-0.187907
1553572_a_at	0.280412	0.233398	-0.0241871	-0.00522423	0.0439587	-0.0354967	0.00738239	-0.0943913	0.100648	0.0917373	0.132238	-0.145473	0.0569892	0.240129	-0.0702829	-0.0239806	-0.0985837	0.0745244	-0.068615	-0.134197	-0.00522423	-0.367688	-0.0637045	-0.0778341	0.141326	-0.236163	-0.00832415	0.275556	-0.062715	0.311292	-0.435359	-0.052146	0.0200248
1553573_s_at	0.104295	0.00144029	0.162527	-0.348567	-0.341086	-0.0306454	0.190528	0.044384	-0.0549331	0.0912161	-0.252901	0.287045	-0.172284	-0.125005	-0.00602341	-0.264763	0.00240684	-0.108293	-0.169629	-0.126479	-0.11552	0.0855248	-0.0461545	0.240982	-0.0644495	0.478319	-0.0327446	0.188978	0.266832	-0.132647	0.108625	0.152546	-0.0135224
1553574_at	-0.0621536	-0.00253391	-0.0848119	0.0166841	0.0787222	0.114039	0.0129664	0.101739	-0.00253391	0.0512676	-0.0236874	-0.0337145	-0.115723	-0.00253391	-0.019784	0.233276	-0.258888	0.0829623	0.203108	0.151518	0.0835266	-0.200068	-0.0530372	0.0333319	0.100213	-0.18109	-0.141709	0.217358	-0.159539	-0.0265295	-0.145078	0.0925024	-0.0597959
1553575_at	0.0111275	-0.00921822	0.0227184	0.222686	-0.0213041	-0.429847	0.0241604	-0.307756	-0.608618	-0.548088	-0.108075	0.0711403	0.0809841	-0.0520201	-0.540802	-0.386969	-0.640281	-0.0365562	-0.5671	-0.263417	-0.415869	0.0390778	0.670223	0.370861	0.362137	-0.00197315	0.329447	0.778442	0.391443	0.654396	0.366347	0.357122	0.185516
1553579_a_at	0.0461624	0.0747044	0.128508	-0.258266	0.0815499	-0.0915985	0.101235	-0.143139	0.22731	0.00620389	-0.197484	0.0543172	0.00620389	0.0213795	0.00620389	0.265197	-0.0594923	-0.0298493	-0.178673	0.101235	0.124292	-0.00576138	0.00620389	-0.125091	0.0368159	-0.0722966	-0.0628347	0.21228	-0.120399	-0.00404763	-0.134265	0.0115039	-0.0281003
1553581_s_at	0.160883	0.257848	-0.0791087	-0.0959001	0.651147	0.311623	0.0485158	0.21515	-0.233118	-0.110653	-0.122047	-0.386495	0.368454	-0.208634	0.068244	0.128766	-0.169217	-0.10606	0.303734	-0.107013	0.0364842	-0.180648	-0.0739393	-0.11267	-0.00520277	-0.0910969	0.117281	-0.197096	-0.270354	-0.416446	-0.109402	0.748121	-0.341169
1553582_a_at	0.0260768	-0.0844541	0.163171	0.378293	-0.221829	-0.180102	-0.236061	0.10606	-0.0563438	-0.0148587	0.0990684	0.0125277	-0.00419998	-0.201887	0.0351446	0.308117	0.109597	0.30711	-0.110525	-0.237542	-0.00419998	-0.0385451	-0.064281	0.162935	-0.0593629	0.0565944	-0.397037	-0.0237	0.153807	-0.171544	0.1738	-0.0408134	0.0549781
1553583_a_at	-0.067121	0.104039	0.00504446	0.560047	0.206286	-0.0500264	-0.0674953	0.0101347	-0.341046	-0.281604	0.0268927	0.277922	0.00504446	-0.210475	-0.0888987	0.00504446	0.189785	0.0821347	-0.50243	-0.158347	-0.135811	0.0290179	0.175447	0.379045	0.219514	-0.189266	-0.138979	-0.0135603	-0.141226	0.245991	-0.0872655	0.0554719	-0.103312
1553584_at	-0.449664	0.389216	-0.274853	-0.151262	-0.0244679	0.257316	-0.0459297	-0.159363	0.177332	-0.438611	0.0156147	0.805923	0.475816	-0.327658	0.0284083	0.0850377	-0.0244679	0.0228863	-0.288823	-0.116319	-0.0459297	-0.263211	0.057466	0.0932505	-0.0474892	-0.0368743	0.0189333	0.612065	-0.135367	-0.277354	0.222673	-0.0148718	-0.139441
1553585_a_at	0.304851	0.250592	-0.188474	0.108566	-0.036875	-0.117076	0.0221398	-0.036875	-0.17634	0.193301	0.16131	0.442413	0.214922	-0.0965416	-0.0639737	0.239503	-0.271986	0.121781	-0.340196	-0.113588	-0.172855	0.0247495	-0.0484369	0.0151911	-0.112656	0.0299923	-0.265492	0.0567935	-0.036875	0.236611	-0.162282	0.241926	-0.424127
1553586_at	-0.229549	-0.0879376	-0.0238948	0.168775	0.129013	0.157787	-0.274528	0.133712	-0.0828645	-0.105488	-0.0238948	0.445475	0.383498	0.0856314	-0.0694623	-0.142825	0.138797	-0.0238948	-0.25909	0.00786829	-0.116465	0.0519774	0.122023	0.361773	0.18678	-0.162114	-0.358841	0.00334692	-0.0527594	-0.0121474	-0.0176651	-0.166539	-0.166501
1553587_a_at	0.11999	0.313491	0.292028	0.246835	0.85422	-0.115877	-0.100626	0.176753	-0.403312	0.0496054	-0.623634	-0.510698	-0.83332	1.17246	0.104546	0.470994	0.674405	-0.0561247	-0.21909	0.0700746	0.761638	-0.102767	0.290659	0.463986	-0.69052	-0.147785	-0.478365	-1.09271	-0.0649519	-0.625455	-0.406138	-0.230124	0.639831
1553588_at	0.166431	0.0781536	0.136048	0.252317	0.167522	-0.016511	0.052865	-0.0470982	-0.0844927	-0.23124	0.0670261	-0.210951	0.139924	-0.074131	0.136073	-0.080266	0.133878	0.125805	-0.306895	-0.196555	-0.0136614	0.169943	0.184552	0.143333	-0.0567865	-0.0979576	-0.19841	-0.257983	-0.00104332	0.143657	-0.137186	0.104295	-0.190639
1553589_a_at	-0.27361	0.00259399	1.16302	0.930162	0.330644	0.565788	0.774472	-0.762259	-0.644936	0.507078	0.138404	-0.732734	-1.362	0.250668	0.295859	-1.8448	0.79007	-0.840701	0.926459	-0.796699	0.00873566	0.265834	0.493636	1.30152	-1.78557	0.694309	1.45789	-2.60291	0.489582	1.76757	-0.311022	0.972313	-2.16937
1553590_at	0.0129776	0.216187	0.220179	0.11106	-0.122119	-0.000366	0.196017	0.61507	-0.19553	0.119852	0.0975976	-0.0942946	0.222219	-0.150259	-0.407135	-0.768556	0.106086	-0.328735	-0.00893402	-0.0232415	0.246049	-0.133516	-0.0501971	0.583231	-0.0418625	-0.529407	-0.294303	0.356044	0.142304	-0.25689	-0.186955	-0.0852032	0.432637
1553591_at	-0.169817	0.170577	0.115473	0.275955	-0.00448608	-0.0638638	-0.139349	0.0137336	0.0320353	-0.0426984	0.120318	0.279737	0.0457401	-0.122526	-0.244315	0.0845089	0.214669	-0.42239	0.391569	-0.16658	-0.0596433	0.0505624	-0.0730832	0.41697	0.19073	0.00523257	-0.13204	0.0098207	0.0605144	-0.0116444	-0.479599	-0.0828788	-0.263229
1553592_x_at	-0.136831	0.336372	0.122818	0.267336	-0.00922441	0.049603	-0.130044	0.188096	0.362598	-0.145864	-0.0695789	0.353723	0.0297098	0.106177	-0.249426	0.0379796	-0.0909839	-0.480439	0.251056	-0.228898	-0.00995922	-0.0343404	0.0879455	0.445595	-0.0167751	-0.292035	-0.246765	-0.095964	0.0263369	0.00569963	-0.165304	-0.203481	-0.0651221
1553593_a_at	-0.0575278	0.104073	0.052947	-0.0575278	0.00872183	0.337548	0.163758	-0.100675	-0.0865858	0.356074	0.148511	-0.181247	0.0909452	-0.242875	-0.0851769	-0.0561488	-0.139862	0.561791	-0.246264	-0.3807	-0.442331	0.356727	0.139084	0.554836	-0.0937316	-0.0575278	-0.0575278	0.142447	0.110747	-0.352713	-0.254143	-0.204853	-0.0307953
1553594_a_at	0.172544	0.0395331	0.342435	0.479769	-0.133711	0.151541	0.0170426	0.0933261	-0.182389	0.172253	0.125583	0.15956	-0.236505	0.0453572	-0.32317	0.112647	0.132796	-0.25716	0.0395331	-0.00428915	-0.266145	0.30281	0.3878	0.335319	0.0146914	-0.203804	-0.211033	-0.253223	0.141505	-0.243887	-0.415556	-0.275594	-0.259563
1553599_a_at	-0.143345	0.274998	-0.0118527	0.146677	0.383382	0.0260382	0.0147967	0.367788	0.190998	0.0542872	0.304028	-0.245423	-0.00777507	-0.293486	-0.103302	-0.0118527	0.0604613	-0.0537419	-0.118672	0.203302	0.667856	0.0138693	-0.0794203	-0.115775	-0.0118527	-0.311783	-0.154374	-0.376974	-0.0118527	-0.150091	-0.0975519	-0.379201	-0.0301604
1553600_at	-0.0559666	0.409984	-0.0916214	0.0702717	0.0310807	0.27301	-0.12082	-0.211522	-0.344249	-0.0234737	0.201447	0.119481	-0.0374997	-0.0288792	-0.0965207	0.00883079	-0.348689	0.234473	-0.327403	-0.0350697	-0.0937498	-0.149992	0.312759	0.252249	0.00883079	-0.137969	0.0276487	0.119498	0.0400805	0.264848	0.00883079	-0.193697	-0.0862129
1553601_a_at	0.170465	-0.239013	0.168401	0.0691671	-0.335536	-0.0157452	-0.0355964	-0.0071702	0.0391922	0.106457	-0.0803287	0.0790868	-0.130514	0.115134	0.0526967	0.125471	0.0975018	-0.101498	-0.0222609	-0.00459242	-0.142027	0.132402	0.226987	0.0117056	0.166518	-0.078198	-0.120334	-0.120998	0.0911377	-0.0094018	-0.0071702	-0.244518	0.0425725
1553602_at	-0.590525	-0.301731	-0.752125	-0.665488	-0.385061	-0.374036	-0.462782	-0.769415	-0.627182	0.0619307	-0.0796215	4.16655	-0.792297	1.2427	-0.756626	2.66961	0.0402894	-0.238756	0.174562	-0.796711	0.0801363	-0.765751	0.125607	-0.753638	-0.448453	-0.399147	-0.399147	-0.453876	-0.432899	-0.0671246	2.37068	0.881464	-0.501124
1553603_s_at	-0.351358	0.110145	0.310748	-0.606224	0.233702	-0.440382	0.311343	0.606603	0.665757	0.712216	0.0848923	-0.780273	-0.315728	-0.312159	0.084888	-0.784149	-0.0804863	-0.391185	0.545659	0.228119	0.41631	-0.102493	0.18104	-0.331101	-0.63918	0.333266	0.377441	-0.532743	0.35248	-1.0035	-0.308436	0.729844	0.694944
1553604_at	-0.111925	-0.0432814	0.0903301	0.108579	-0.255723	0.121478	-0.135818	0.0903301	-0.03397	-0.207632	-0.0709738	0.315552	-0.213771	-0.212293	-0.319093	-0.222971	0.730305	-0.0775239	0.264325	0.538137	-0.328828	-0.189958	1.34871	-0.125908	-0.2409	-0.119953	0.049114	-0.0546508	-0.265968	0.00733161	-0.234151	-0.290688	0.0917795
1553605_a_at	-0.0278711	-0.525998	0.173606	-0.219522	-0.404187	-0.133536	-0.1687	0.103949	-0.37955	-0.371531	-0.442153	0.336183	-0.69862	-0.520424	-0.509717	-0.516074	2.68711	0.0798762	-0.346871	2.39755	-0.280727	-0.0795245	3.24123	-0.118091	-0.387876	-0.402954	-0.317698	-0.352074	-0.513947	0.0732348	-0.30423	-0.645528	-0.425347
1553607_at	-0.191983	-0.233137	-0.0126156	0.0302622	0.0239294	0.103617	0.161951	-0.0148381	0.1959	0.133283	-0.217761	0.325	-0.0899118	-0.126188	0.0490434	-0.0230139	0.178053	-0.0611467	-0.133713	-0.0803254	-0.110026	-0.264367	-0.0193616	0.00421655	0.0716093	-0.0137161	-0.129622	0.189982	0.12712	0.000665	0.0710988	-0.0580649	0.114068
1553608_a_at	0.0696647	0.190204	-0.119627	0.172331	-0.61985	-0.196421	0.0298295	0.285842	-0.237526	-0.355314	0.0868063	1.5368	-0.0484681	-0.300073	-0.413756	-0.19886	-0.330918	-0.181372	0.219716	-0.0518737	-0.0240312	-0.354373	-0.17549	-0.0800354	0.970623	0.0181904	-0.243645	0.413603	-0.226998	0.0494497	0.267355	-0.0274379	-0.124349
1553611_s_at	1.74687	-0.635982	-0.477355	0.499415	-0.288434	0.684805	0.0363922	-0.371598	0.190693	-0.323154	0.430906	-0.483058	0.12879	0.479472	-0.356344	0.195814	0.0089283	-0.0452762	0.0336814	-0.394876	-0.86017	0.307941	0.415496	0.136913	-0.814389	1.73708	-0.241413	0.150568	-0.174585	0.218327	-1.2016	-0.551057	-0.182797
1553612_at	0.230669	0.101343	0.0284047	-0.385548	-0.312102	0.251205	-0.0112123	-0.183795	-0.139877	0.127406	-0.26619	0.0832424	0.0622697	-0.338681	-0.0468926	0.0925865	-0.197356	0.471707	-0.0077486	0.337485	0.171526	-0.0519948	-0.0327344	-0.428463	0.373231	0.00302887	0.520143	0.151179	-0.584667	0.00334501	-0.0360341	-0.0196829	0.0341806
1553613_s_at	-0.552078	-0.261327	0.0670004	-0.694213	0.381974	2.14022	-1.01498	-1.26337	1.33945	-1.38286	3.198	-1.16317	-0.364371	4.05184	-0.653564	0.325243	-0.270992	-0.740021	0.397315	1.53786	-1.07587	0.346064	-1.76897	-1.19905	0.512258	-0.281466	-0.632853	0.581762	0.120222	0.80626	-0.554709	-0.495173	-1.43644
1553614_a_at	-0.0547464	-0.056848	-0.0651622	-0.0697916	-0.272997	-0.0547392	-0.273278	-0.0065124	-0.0506098	-0.158703	0.0558906	0.342026	0.0332124	-0.285942	0.0932472	-0.20059	-0.093782	0.0853529	-0.219818	0.79992	-0.0445547	-0.224501	-0.206655	0.274122	0.402626	-0.341525	0.0458317	0.48935	-0.338717	0.441648	-0.231758	0.169836	0.0181584
1553618_at	-0.123693	0.115719	0.0149364	0.128796	0.0359213	0.0598714	-0.154625	0.0365284	-0.341743	-0.117335	0.253478	0.234358	-0.0691383	0.013041	-0.115132	0.125247	0.0796738	0.013041	0.116884	0.0278721	-0.0956428	0.095891	0.143791	0.0612662	0.229344	-0.0119896	-0.26171	-0.214841	-0.10256	-0.0167608	0.265677	-0.230317	-0.19585
1553619_a_at	-0.359547	-0.0443685	0.148537	-0.0423014	0.0138958	-0.0165853	-0.16782	-0.0830343	-0.128964	0.109725	-0.283041	-0.00371981	-0.0159433	-0.0179043	-0.215476	-0.0827243	-0.107825	0.143558	-0.154242	-0.0118423	0.159543	0.182634	0.140802	0.566874	0.317278	-0.279412	-0.291849	0.234521	-0.141698	-0.0165853	-0.0147445	0.464401	-0.00213504
1553620_at	-0.193591	0.31132	-0.0128729	0.202273	-0.294117	-0.0128729	0.044307	-0.0658493	0.156177	0.119773	-0.0802014	0.113741	-0.202711	-0.132841	0.178723	0.052994	0.250209	-0.0766885	-0.0669072	-0.0963857	-0.0248301	0.359547	-0.0299237	0.301327	-0.0128729	-0.0960989	-0.0791852	-0.255859	-0.00328136	-0.115135	-0.0718069	-0.126726	-0.0396402
1553622_a_at	0.0337734	0.0843546	0.124791	-0.448777	-0.317394	-0.199657	0.275834	1.1425	-0.312618	-0.0838869	-0.175254	0.0733242	-0.449397	-0.205636	1.017	-0.245709	-0.101466	-0.103973	-0.311847	0.409925	-0.238446	0.426957	-0.0219324	-0.429051	-0.0917249	0.210746	-0.179314	-0.274865	0.745233	-0.367055	-0.159387	0.15133	0.021636
1553623_at	-0.0894172	-0.00818658	0.428775	0.163272	-0.00818658	0.0613639	-0.0650957	0.244991	-0.0103972	-0.0886915	0.0857894	0.0559576	-0.28324	0.0496004	-0.126037	0.173215	0.0463595	-0.257528	0.258969	-0.218969	0.093344	-0.19381	0.222984	-0.0363112	-0.360003	0.178805	-0.451286	0.0500875	-0.177992	-0.0628025	-0.343252	0.380904	0.286805
1553625_at	0.00964892	0.00686574	-0.0822407	-0.0941938	-0.00575519	-0.0889727	-0.0584908	0.00467122	0.065527	0.274913	-0.0341406	0.280137	-0.0601733	0.0758065	-0.0356029	-0.144042	-0.19085	-0.00575519	0.122755	-0.129246	0.210559	-0.104581	0.103003	0.334356	-0.00575519	-0.160323	0.00483739	-0.186108	-0.0368696	-0.153378	0.19388	-0.0649847	-0.0454922
1553626_a_at	-0.177065	-0.0773268	-0.169503	0.529076	0.0984068	0.259702	0.564157	-0.0748224	-0.0449135	-0.402742	-0.274996	0.217063	0.214895	-0.232592	0.0556514	-0.262239	-0.251121	-0.192929	-0.212109	-0.272827	-0.293304	0.412269	0.378091	0.50595	0.164172	-0.257724	-0.0773268	0.226428	-0.244918	0.74549	-0.0773268	-0.458917	-0.316657
1553627_s_at	0.0894761	-0.053858	-0.152284	0.2661	-0.0954072	0.261998	0.292994	-0.21806	-0.00527358	-0.0438881	-0.169777	-0.204358	0.888457	-0.341829	0.207915	-0.386364	0.0191288	0.143406	-0.0223024	-0.126385	-0.202614	-0.0585337	0.256415	0.145599	0.326705	-0.184684	-0.231218	0.0453806	-0.00940299	0.200615	0.0187337	-0.291351	-0.365341
1553629_a_at	0.0316269	0.11824	-0.4242	0.00244307	0.52863	-0.21547	-0.125197	0.174288	0.098603	0.0369186	-0.196405	0.244483	0.00244307	0.214979	-0.0425973	0.128314	0.069886	-0.00543857	0.146932	0.00244307	-0.467235	0.00244307	0.0909703	0.0581021	0.262223	-0.221753	-0.0593896	-0.120014	-0.178679	-0.111896	-0.169231	-0.0495155	0.173051
1553630_at	0.163277	0.227293	0.0806804	0.100389	-0.168729	-0.227221	-0.114684	0.214579	0.146547	-0.0421262	-0.0247996	0.266164	-0.114496	-0.0441875	0.104825	-0.280478	0.390846	-0.081543	-0.159443	-0.136722	0.374055	-0.0421262	-0.185281	-0.146063	-0.218469	0.263733	0.146136	-0.0361614	-0.172238	-0.033318	0.147891	-0.122963	-0.275366
1553633_s_at	0.0255201	-0.195401	-0.275141	0.193751	0.106754	-0.0440395	-0.110335	0.111589	0.00461173	0.00461173	-0.0536287	0.497478	-0.141243	0.0370033	0.0122857	-0.168707	0.109655	0.151473	-0.0697274	-0.0227118	-0.142245	-0.192529	-0.120669	-0.141836	0.0787389	-0.0636272	-0.00292349	0.0762844	0.2603	0.215222	-0.00306225	-0.142058	0.00461173
1553634_a_at	0.0652189	-0.357164	0.0551403	-0.134929	-0.61166	-0.0285251	-0.128431	0.446187	-0.11885	0.156082	-0.0285251	0.190116	-0.210863	0.129593	-0.0937493	0.665893	0.214869	-0.132802	-0.0285251	-0.1562	0.146592	0.0201082	0.0582144	0.109644	-0.0311167	-0.0916565	0.217892	0.0649431	-0.367491	0.0891082	-0.166779	-0.0822449	0.139914
1553635_s_at	0.818384	-0.234604	-0.0102084	-0.0639834	0.333645	0.705452	-0.438249	-0.197911	-0.100928	-0.260619	-0.0358672	0.401372	-0.199862	0.0360217	-0.0358672	0.312118	-0.170568	0.55851	-0.153364	-0.00100541	-0.401467	-0.102659	-0.188023	0.0353489	1.08827	-0.277853	-0.151321	-0.0358672	0.0200398	-0.054843	-0.549306	-0.352641	-0.29213
1553636_at	-0.281589	-0.0692749	0.0564334	0.134726	0.235926	-0.0152905	0.00762439	0.183033	-0.00808716	-0.246796	-0.154223	0.53813	0.0400457	-0.0969839	-0.216069	-0.270439	0.0481617	0.122164	0.101619	-0.0706317	-0.027456	-0.00808716	0.107749	-0.00808716	-0.0604446	-0.190722	0.008358	-0.0916686	0.212773	-0.255861	0.220034	0.0630195	-0.00808716
1553637_s_at	-0.16152	0.0532787	0.109794	-0.0773461	0.229804	0.0623083	-0.0139892	0.136016	0.137195	0.0631194	0.198113	0.0196059	-0.207719	0.315944	-0.0264733	-0.0220091	0.00186372	-0.116677	-0.20664	-0.0699632	0.0885532	-0.157991	0.00186372	-0.0168493	-0.0718696	0.08758	-0.240504	0.0646515	-0.0767727	-0.104671	-0.0139892	-0.040056	0.0553493
1553639_a_at	-0.427765	0.0437241	0.237681	0.424249	0.15912	-0.275936	0.122077	0.0897851	-0.428464	0.160636	0.310442	-0.322389	-0.0241699	-1.3105	0.0403428	-0.166587	0.593321	-0.52716	0.0543098	-0.302618	0.42125	0.344366	0.0637956	0.556084	-0.224547	0.256537	-0.0626836	-0.726039	0.543731	0.327294	0.217949	0.164305	-0.332123
1553640_at	0.0214727	0.312691	-0.530052	0.179901	-0.329688	-0.295727	-0.182958	-0.110598	-0.0384357	0.142686	0.153813	0.306931	-0.0723689	-0.205266	0.219756	-0.0742757	-0.112425	0.245681	0.13428	0.0378401	0.081578	-0.00391459	0.201792	0.25419	0.0276775	0.0901141	-0.141202	-0.259538	-0.1624	0.361099	-0.255266	-0.209328	0.211951
1553641_a_at	0.0563457	-0.080569	0.154195	0.444272	0.167725	-0.420426	-0.224324	-0.240404	0.0304546	-0.14281	-0.270042	0.478391	0.00227833	0.0639145	-0.0651555	0.15705	0.40032	-0.0921483	-0.167462	-0.106626	-0.183333	0.0798221	0.00997973	0.328353	-0.096369	0.000401	-0.0667925	-0.0344098	-0.1457	0.0207286	-0.0282009	0.0535798	-0.0830402
1553642_at	-0.0706182	-0.00750589	0.0794849	0.11704	-0.260155	0.122993	0.0953989	-0.0679693	0.050662	0.206201	-0.147304	0.244408	0.168849	-0.266589	0.025176	-0.15879	0.179227	-0.221345	-0.186917	-0.00750589	-0.418394	-0.075326	0.0792337	0.0890107	0.343794	-0.164637	-0.0624032	0.257803	-0.101142	-0.0829754	0.213705	0.0340829	-0.00750589
1553644_at	0.0816007	-0.0823188	0.123229	-0.0465908	-0.186768	0.337401	-0.256471	-0.0916533	-0.224813	-0.159049	-0.2172	1.09716	-0.0367019	-0.112356	-0.417268	0.121477	0.296428	0.096173	0.00158191	-0.102543	-0.231792	-0.171754	0.103073	0.077096	0.178846	-0.321944	-0.0465908	0.689831	-0.182299	-0.0358071	0.0182631	-0.231657	-0.0665886
1553645_at	0.0590661	-0.156927	0.0958097	-0.103124	0.00167394	0.108421	-0.0163515	0.0844104	-0.223381	0.0417495	-0.0428071	-0.197388	0.0958629	-0.221715	-0.114165	0.0780444	0.146482	0.223389	-0.00753212	0.0590661	-0.187321	-0.0163515	-0.100564	-0.0953701	0.251114	0.180739	0.19965	0.0514545	-0.139452	-0.0550749	0.104193	-0.0469873	-0.0566125
1553646_at	0.547249	0.0296941	-0.036021	0.0871777	-0.339883	0.111482	0.475052	-0.254548	-0.0825961	-0.105457	-0.251012	-0.304779	-0.159314	-0.0778284	0.385366	0.245617	-0.165043	0.324084	-0.569368	0.270799	0.256584	0.0783274	0.0592012	-0.501339	0.513933	-0.254228	0.17	0.0762982	-0.287876	-0.211479	0.182214	-0.277882	0.0655813
1553647_at	-0.395228	0.245073	0.0755305	0.129888	-0.507377	0.293546	0.0533385	-0.287614	-0.190003	-0.117828	0.145576	0.512632	0.114109	0.208357	-0.00128984	-0.203977	-0.0228629	0.514076	0.0800137	-0.0865803	-0.221767	0.0728517	-0.049479	-0.117828	0.0760665	-0.131397	0.113567	0.189562	-0.37314	-0.0184302	0.425562	-0.447808	-0.0771279
1553651_at	-0.146632	-0.0584488	-0.0535467	-0.0705042	-0.118631	0.172763	0.251569	0.3304	0.296336	-0.00661182	0.0012846	-0.0481503	-0.158539	-0.116896	0.300543	0.0461264	0.272265	-0.0338068	-0.0481503	-0.0597177	0.223493	0.0370498	-0.153436	-0.0868135	-0.194406	0.043654	0.0198042	-0.102807	-0.25719	-0.335315	0.129933	-0.25173	0.176108
1553652_a_at	-0.0681191	-0.136181	0.104953	0.0923255	0.0785117	0.0719132	0.28906	0.193793	0.285311	-0.186213	-0.19144	-0.187126	-0.0178533	0.450518	-0.245348	0.0181379	0.0812764	0.18176	0.169265	-0.189301	0.00318813	0.011749	-0.0110738	0.152147	-0.0789447	-0.120053	-0.33629	-0.111606	0.0891526	0.169247	-0.441064	-0.0431285	-0.0785675
1553654_at	-0.212104	-0.014326	-0.0714839	-0.123362	-0.0941635	-0.259068	-0.279117	-0.0360935	0.115921	-0.117809	0.108048	0.555324	0.115921	-0.265995	-0.142999	0.355251	0.0569563	0.411564	-0.155535	0.225201	0.0131104	-0.258761	-0.188239	-0.0230007	0.110086	-0.0851969	-0.209006	0.335758	0.144459	0.120317	-0.014326	-0.172534	0.0551991
1553655_at	-0.149851	-0.184946	-0.0195889	0.0373986	-0.0508685	0.309337	0.14479	0.14997	-0.209815	-0.392333	-0.0594945	0.520772	0.307668	0.0945277	0.056406	-0.119431	-0.170164	-0.0202377	0.000517	-0.0544863	0.0564847	0.054369	0.101163	-0.0544257	-0.0421758	0.0470314	0.175723	-0.167691	-0.110535	-0.333659	-0.138336	-0.0421758	0.264053
1553656_at	0.126068	-0.0397892	0.0317769	0.0201998	-0.11658	0.0451765	-0.272621	0.192408	0.159884	-0.212572	-0.230443	0.528144	-0.164123	0.233029	0.179794	-0.0660982	0.268936	-0.137838	-0.0730314	-0.39938	-0.173012	0.21913	0.0353422	0.100293	0.276315	-0.015604	-0.181523	-0.328782	0.0515633	-0.10112	-0.204991	0.16663	0.0828333
1553657_at	-0.0436556	0.0519929	-0.159161	0.353833	-0.153352	-0.269382	0.217377	-0.389334	-0.405459	0.125709	-0.0391996	0.531529	0.111186	-0.179359	-0.0513122	0.15784	-0.0227132	-0.0074203	0.0562179	0.0208251	-0.0813215	-0.10469	0.0169249	0.274338	0.0830543	-0.107162	0.181959	0.0678968	-0.28822	-0.155299	0.117197	0.047394	0.0417793
1553658_at	-0.165178	0.0307593	-0.0846894	-0.0343473	0.112957	-0.115599	0.253487	-0.0286334	-0.0119123	-0.28553	-0.0334437	0.685813	-0.0891466	-0.0877092	-0.0553165	-0.119637	-0.0346224	0.172292	-0.0403717	-0.26877	0.0436637	-0.157339	-0.24556	-0.183521	0.016243	-0.0346224	0.159653	0.310259	-0.0459402	0.0726388	0.0400801	0.322198	-0.0981414
1553660_at	0.102042	0.0688167	0.395406	0.33235	-0.0125976	-0.00177956	-0.140799	0.288072	0.00959063	-0.0760767	-0.00177956	0.137335	-0.0456364	0.227233	-0.0895209	0.14636	0.15536	-0.380885	0.252211	-0.00560069	-0.383046	-0.155784	-0.399866	0.250022	-0.256556	-0.139444	0.27059	-0.416659	0.232162	0.0427687	-0.120107	-0.0338342	-0.250354
1553661_a_at	0.145743	-0.164749	-0.0536795	-0.170175	-0.125444	-0.0516076	0.0218258	-0.0182745	0.088011	-0.247946	0.0775294	0.0574877	-0.270354	0.133945	-0.071079	0.278281	-0.262923	0.211484	0.387484	0.000251	0.22344	-0.0285137	-0.00150561	-0.229921	-0.0495956	0.0311036	-0.0557086	0.467382	0.0883579	-0.0885365	0.0193853	-0.149418	-0.192288
1553663_a_at	0.00521946	-0.0182419	0.00521946	0.183413	-0.0176759	0.392586	-0.0709353	0.0666075	-0.377293	0.109783	-0.0786991	0.232038	0.0638065	0.346792	0.0345306	-0.00646353	0.10133	0.0808277	-0.403822	-0.0223961	-0.230782	-0.178092	0.190847	0.474164	0.172366	-0.29074	-0.322732	0.261541	-0.100229	0.0261197	-0.0522423	-0.180474	-0.396409
1553666_at	0.298706	0.0812645	-0.0136106	0.287016	-0.110342	0.033263	-0.337895	0.296749	0.114067	-0.410175	-0.129928	-0.123693	-0.111699	-0.049649	-0.272798	0.14978	-0.279814	0.32937	0.207882	-0.170673	0.214648	-0.158805	0.147424	-0.121305	-0.136179	0.155646	0.00676203	-0.27374	0.554569	-0.0647771	-0.0183816	-0.075294	-0.0183816
1553668_at	-0.154536	0.205218	-0.248324	-0.29696	0.0162029	0.123291	0.15064	-0.0582471	-0.024065	0.153493	0.0211616	0.41804	-0.024065	-0.152407	0.29677	-0.024065	-0.408049	-0.0002	-0.22266	-0.024065	-0.213699	-0.0198479	0.0984764	-0.0219598	0.11044	-0.381644	0.212394	-0.155858	-0.0214176	0.209604	0.392839	-0.182768	0.226257
1553670_at	-0.0303044	-0.312903	-0.27563	0.161543	-0.230219	-0.365589	-0.0623913	0.0400884	-0.199508	0.609071	0.239972	0.409863	-0.326545	0.468595	0.15214	-0.16283	-0.234919	-0.364312	0.652641	0.185415	0.0460989	-0.0759122	-0.341647	-0.18431	-0.0275967	0.319657	-0.0533857	-0.203677	0.280649	-0.0931985	-0.0196249	-0.343532	0.342296
1553672_at	-0.806809	0.435876	-0.266963	-0.570111	-0.166676	-0.796185	-0.131186	0.206311	-0.422373	-0.172029	-0.88546	-0.677363	-0.284041	0.892856	-0.111518	0.322534	-1.14518	0.633258	1.90648	1.34375	0.500366	-0.0567603	-0.525128	-0.479229	1.26631	0.138309	0.100882	0.623759	0.930121	-1.08944	-0.70103	-0.858686	0.845379
1553673_at	-0.111842	0.099952	0.446888	0.228644	-0.310794	-0.0276308	-0.0778165	0.539365	-0.280729	-0.461653	0.224872	0.0872917	0.327178	-0.106507	-0.104959	0.213674	0.107832	0.213674	-0.00262022	0.129596	-0.23593	0.0183434	-0.0599241	0.0236788	0.0348952	-0.225652	-0.176393	0.0183434	-0.228843	-0.238181	-0.586798	0.287958	0.234063
1553674_at	0.143937	-0.298202	-0.304994	0.0148931	-0.211003	-0.07482	-0.091002	0.423239	0.208429	-0.0113678	0.032644	0.0392895	0.578205	-0.368964	0.214634	-0.212514	-0.128987	-0.188799	0.0236602	0.271155	-0.190804	-0.0113678	0.417072	0.0741389	-0.0761473	0.0143173	0.324487	-0.102548	-0.210443	-0.0958021	-0.0149274	-0.147393	-0.0400121
1553675_at	-0.370996	-0.257099	0.232497	-0.281523	-0.0663307	-0.384656	0.3314	0.106513	-0.00588298	-0.237099	0.170026	0.466689	0.160066	0.370484	-0.190941	-0.288452	0.0364182	-0.0770764	0.0201161	-0.0840929	0.191117	-0.24963	0.00245953	-0.141068	-0.140879	0.113363	0.302446	0.13249	-0.3319	-0.0373533	-0.0587559	0.512502	0.0551622
1553677_a_at	-0.227501	0.00105953	-0.143216	0.286985	-0.204534	0.221431	-0.257654	0.460865	0.0994787	0.0511012	0.465856	-0.768063	0.199306	0.603769	0.416842	0.0952053	-0.0867495	0.242013	-0.403337	-0.220059	-0.424995	0.200993	-0.0133562	0.209185	-0.216511	0.351592	-0.00926876	-0.332118	-0.124392	-0.0270324	0.0743275	-0.259713	-0.26152
1553678_a_at	-0.192215	0.153178	-0.34847	-0.663453	-0.281429	0.188718	0.153847	-0.104448	-0.218567	0.0239477	0.310745	-0.373727	0.0768309	0.42577	0.184318	0.382222	-0.495526	0.319918	0.184869	0.0214291	-0.0631103	-0.292456	-0.274136	-0.529203	1.24306	0.188436	-0.169004	1.48678	-0.568696	-0.386555	-0.198987	0.0305681	-0.214694
1553679_s_at	-0.291258	0.0132718	-0.489477	-0.387122	-0.270159	-0.118734	0.440191	0.411206	0.44115	0.350746	0.00514507	-1.05211	0.0756793	0.41255	0.0132718	-0.500555	0.586551	-0.668293	0.0706258	-0.709072	-0.327801	-0.0857549	0.278536	0.209945	-0.36579	0.897613	1.27119	-0.33903	0.250224	-0.0839005	-0.524683	-0.323824	0.809668
1553681_a_at	0.629767	0.188055	0.217369	-0.0822077	0.368279	0.343495	-0.0763512	-0.430627	-0.146154	-0.417507	-0.267605	1.7229	0.0754271	-0.52692	-0.209769	-0.343262	0.178318	0.210804	0.0951705	-0.542067	-0.26488	-0.222224	-0.349811	-0.192059	-0.0644522	-0.133399	-0.16123	0.312978	-0.405065	-0.0653229	1.05895	-0.16394	-0.336667
1553682_at	-0.00630379	0.295676	-0.0166512	0.703137	-0.230399	0.208647	-0.201823	-0.418442	0.272632	-0.208196	0.515238	-0.127209	-0.287811	-0.324797	0.0111179	0.124667	0.0483069	-0.428747	0.0469379	0.487509	0.128109	0.105878	0.189883	0.0262809	-0.0166512	-0.259254	-0.0855737	-0.183552	-0.190365	0.260942	-0.00377583	-0.418778	-0.0166512
1553683_s_at	-0.148621	-0.143892	-0.0251694	0.310385	-0.320296	0.217628	-0.0472798	-0.417923	0.155012	-0.293839	1.38876	-0.239272	0.158663	-0.815704	0.400339	-0.175705	0.201487	0.11159	0.326001	0.109324	-0.440362	-0.0472798	-0.0470262	-0.34206	0.734982	-0.371223	-0.0590131	0.0223916	-0.307106	1.16987	-0.0472798	-0.438014	-0.57937
1553684_at	0.262082	0.145998	-0.305273	0.373564	-0.106333	-0.244679	-0.101875	-0.633848	0.575657	-0.0175779	0.155881	-0.536867	-0.268313	-0.186838	-0.145695	-0.181777	0.352821	-0.1228	0.804511	0.444373	-0.265199	-0.284982	0.0624921	-0.122054	-0.417352	-0.0175779	0.38026	0.226991	0.212789	-0.117189	-0.650929	0.200619	0.529128
1553685_s_at	-0.0565109	0.793011	0.457125	-0.167527	0.102548	0.0021739	0.280283	0.332983	-0.0281668	0.789278	0.700656	-0.562639	-0.349311	-0.029685	0.053947	-0.128922	-0.20845	-0.502199	-0.505386	-0.311641	-0.106579	-0.0052824	0.318688	-0.279931	-0.178501	0.033257	0.0261784	-0.46445	0.395574	-0.20868	-0.578755	0.123368	0.263529
1553686_at	0.184338	-0.109142	0.293995	0.0912192	-0.0773339	-0.118699	-0.0111775	-0.185851	0.200835	-0.0312712	-0.276772	-0.280455	-0.204269	0.154464	-0.0371375	-0.0314055	0.0729866	0.0240645	0.209573	-0.170342	-0.549085	0.24842	-0.00165749	0.182386	0.242062	-0.0746059	-0.126195	0.456639	0.286171	-0.304118	0.203664	-0.049557	-0.211757
1553688_at	-0.172293	-0.144008	0.246055	0.0985203	0.119454	0.28141	0.0827742	-0.0224133	0.149472	-0.0224133	0.0153866	0.00478888	0.0328951	0.169141	0.306335	-0.563051	-0.0224133	-0.000158	-0.440908	-0.0896201	-0.111023	-0.255815	0.221985	0.341179	-0.306736	-0.485847	-0.0121942	0.0446534	0.368591	0.0377388	-0.217766	-0.130556	0.47684
1553689_s_at	-0.281886	-0.0140948	-0.213624	-1.08603	0.00155354	0.0750132	-0.00392342	0.0446739	-0.245586	0.229576	-0.950726	0.0283494	-0.433426	1.05226	-0.436079	-0.332102	-0.108267	0.342237	0.366654	0.0550818	0.0304508	0.107279	-0.0102806	-0.304339	0.257041	0.267463	0.110027	0.206867	0.221119	0.0304508	-0.208102	0.0273929	1.17498
1553690_at	-0.206693	-0.250763	0.292926	0.217975	-0.084168	-0.295719	0.0661323	0.891491	-0.241703	-0.242171	-0.204974	-0.326734	-0.0366797	0.689543	-0.00203967	-0.211812	0.807913	-0.325749	-0.119884	-0.011693	0.789301	0.469255	0.080411	-0.106621	-0.6201	0.459678	-0.206455	-0.459578	-0.00203967	-0.296876	-0.328219	-0.0486655	-0.135295
1553691_at	-0.117731	0.176973	-0.0885873	-0.224001	0.0380309	-0.552222	-0.187726	0.7281	-0.122868	0.407002	-0.159463	0.220547	-0.12638	0.550219	-0.43596	-0.382902	-0.211737	-0.374927	0.463548	0.108855	0.008147	-0.170254	0.284307	0.00703621	0.00552845	0.334093	-0.178597	-0.16703	0.212317	-0.482726	-0.069675	0.240206	0.267882
1553693_s_at	0.256292	-0.109281	-0.0903392	0.219946	-0.0971389	-0.0806766	0.765174	-0.110975	-0.26875	0.0144134	-0.126872	-1.86305	0.425631	-0.961653	0.120622	-0.432093	0.175231	0.461414	-0.609681	1.02439	0.420917	-0.217834	0.746946	0.466194	-0.235785	-0.248818	-0.149058	-0.139937	0.0162578	0.824826	-0.322536	0.0793433	0.0468717
1553694_a_at	-0.0388336	-0.072072	0.163702	-0.582384	-0.212801	-0.348948	0.0875225	0.353878	0.29884	0.490454	-0.00105095	-0.455018	-0.478351	-0.335172	0.107612	-0.159066	-0.338262	-0.209221	0.405653	0.00801802	0.05267	0.173427	0.279442	0.114612	-0.344476	0.55967	0.279655	0.209504	0.293342	-0.489611	-0.249866	0.124411	0.312755
1553695_a_at	0.496827	0.206873	-0.0726442	-0.156096	-0.126112	-0.176111	0.111984	0.141284	-0.325044	0.0664339	-0.180751	0.965964	-0.348766	-0.232655	0.00229025	0.186537	-0.281337	0.116886	0.23682	-0.166462	-0.460875	-0.243164	0.00388336	-0.0255609	0.197525	0.335322	-0.217073	-0.160551	0.0318856	-0.249037	0.0643721	-0.118011	0.375365
1553696_s_at	-0.0331686	-0.145454	-0.369269	0.073956	-0.145007	0.575091	-0.414674	-0.138832	1.18884	0.276034	-0.135823	-0.185037	0.393892	-0.663759	0.394567	0.645025	-0.467364	0.557134	-0.551557	0.0628507	0.128273	-0.31544	-0.670862	-0.569555	0.366863	-0.0893521	0.287663	0.308228	-0.445671	-0.0395732	0.471047	-0.233358	-0.115699
1553697_at	-0.329997	-0.0173366	-0.0175917	-0.0979953	-0.165694	-0.251941	0.00187063	0.0170805	0.13496	0.233472	-0.382632	-0.0979698	0.00947881	0.758292	-0.404879	-0.194483	0.00910163	0.121355	1.18974	0.82539	0.149557	-0.27497	-0.337723	-0.250057	-0.0168128	-0.0494378	-0.142244	-0.19543	0.00815368	-0.305763	0.00815368	-0.070066	0.136422
1553698_a_at	-0.0154052	0.00602388	-0.148726	-0.218729	-0.0154052	-0.305921	-0.0764949	0.140994	0.312288	0.00424504	-0.280996	-0.338081	-0.148597	0.337803	0.0534816	-0.0874281	-0.0154052	-0.160542	0.605626	0.79363	0.200786	0.100529	-0.339366	-0.18247	0.259469	0.351518	-0.000522	-0.152911	0.0138965	-0.300506	0.0282183	-0.312848	-0.108158
1553701_a_at	-0.225578	0.2264	-0.148036	0.649199	-0.229292	-0.150136	0.347274	-0.0472198	0.241413	0.206598	0.157664	0.173011	0.195503	-0.483361	-0.280267	0.11775	0.0105333	-0.190176	-0.129281	-0.557189	-0.0461664	0.152755	0.867942	0.545435	-0.215008	0.0365853	-0.334659	-0.446539	0.0365853	-0.046545	-0.552341	-0.461632	0.578772
1553702_at	0.131822	-0.0976019	-0.0762126	0.218169	-0.208655	0.174053	-0.1441	-0.159834	0.115909	-0.0714822	0.14528	0.596513	-0.0438397	0.437379	0.08671	-0.134456	0.036299	-0.00466037	0.0275407	-0.1807	-0.039542	-0.469388	-0.149524	0.0583365	0.136121	-0.25039	-0.0125077	0.424106	-0.297083	-0.0219932	0.208858	-0.271615	-0.163507
1553703_at	0.187762	-0.159879	0.049829	-0.131599	-0.308921	0.116777	0.0531716	-0.293202	0.428821	-0.297441	-0.425748	-0.19963	-0.0478606	0.249933	-0.0764895	-0.0274868	-0.285293	-0.115144	-0.125428	0.188117	0.165698	0.0544767	0.146944	-0.304558	-0.104767	0.00494146	0.140992	0.168207	0.289453	0.264976	0.106875	1.43e-06	0.286461
1553704_x_at	0.250511	-0.315097	0.151502	-0.177441	-0.481298	0.203659	0.0888495	-0.243553	0.346408	-0.258173	-0.246729	-0.40553	0.0176983	0.30523	0.161679	0.0210671	-0.28114	0.0819831	-0.307564	0.398522	0.173585	-0.14781	0.0371132	-0.474583	-0.0446272	0.00221682	0.233529	0.0176983	0.254172	0.282533	-0.0391178	0.0710087	0.323692
1553705_a_at	-0.114878	0.947083	-0.0893183	0.269609	-0.320635	-0.858869	1.1069	-1.12553	-0.00517225	0.933076	0.320953	-0.546971	1.05407	-0.93817	-0.00517225	0.272738	-0.535278	-0.605134	0.729839	0.0438476	0.331419	-0.106272	0.894324	0.703594	-0.433067	-0.194665	-0.551619	-1.08623	0.670482	-0.0924854	-0.116114	-0.947954	0.39563
1553706_at	-0.30074	-0.020155	-0.401262	-0.0587471	0.328236	1.41162	0.405116	-0.39632	-0.160885	-0.319041	-0.418273	-0.136439	0.309389	-0.459651	-0.221358	0.339594	0.266728	0.98058	-0.357273	-0.201532	-0.0960243	-0.0534122	-0.0169277	0.236512	0.0940392	-0.389669	-0.0193682	0.125371	-0.239418	-0.0858395	0.239349	-0.140618	-0.24359
1553708_at	-0.196421	-1.10625	0.229453	-0.753152	-1.22769	-0.68392	0.192956	-0.554185	2.39191	0.830286	-0.0129228	0.0051918	0.587214	-0.109293	-0.117243	-0.0225019	1.45075	1.14528	-1.27903	0.207285	-0.477689	0.32274	0.0749698	-0.459989	-1.45556	0.68822	-0.832895	-1.73193	1.26439	1.97093	-1.65965	-0.0849657	1.4037
1553709_a_at	-0.0902863	0.444458	0.0529952	-0.195471	-0.0952892	-0.382028	0.197286	0.600719	0.406867	0.514539	0.330945	-0.806756	-0.632922	-0.288375	0.0246153	-0.436276	-0.127805	-0.314049	-0.251168	0.127106	0.105748	-0.211515	0.259387	0.397275	-0.66919	0.263977	0.540078	-0.887983	0.661554	0.441968	-0.487861	0.444121	0.0633097
1553710_at	0.0847211	-0.17964	-0.18784	0.127317	-0.0110874	0.128254	-0.0685775	0.165371	0.0992534	-0.00103188	-0.124118	-0.0274615	-0.0274615	0.0625188	0.0522852	0.334182	-0.0863559	0.0192389	-0.0718689	0.108339	0.287548	0.0399261	-0.0700095	-0.159208	0.141698	-0.0576952	-0.19264	-0.0274615	-0.247445	0.351257	-0.0531321	-0.193505	-0.215368
1553711_a_at	-0.0892966	-0.202942	0.0595732	-0.125034	-0.161633	0.0243661	-0.0968387	-0.2108	0.351678	0.0893252	0.103787	0.140571	0.0472481	0.0964348	-0.0775223	0.0795577	-0.0466044	-0.0861423	0.0469425	-0.0953746	0.0948203	-0.129164	-0.0556855	0.154457	0.0107377	0.0459304	-0.0624535	0.244612	-0.103875	-0.0144312	0.061415	-0.260344	0.166676
1553713_a_at	-0.0541201	-0.266943	0.0112095	-0.146456	-0.0256782	0.0736761	0.38983	0.446213	-0.0142326	0.0179195	-0.319876	-0.00135517	-0.213268	0.148545	-0.592943	-0.25917	-0.651725	0.905145	0.452844	0.125639	0.224109	-0.329538	-0.348342	-0.467674	-0.468102	0.606414	-0.210026	0.334978	0.102725	-0.282063	0.205519	-0.105231	0.711965
1553715_s_at	0.629026	0.894686	0.596848	1.07437	0.783969	-1.29465	-0.524879	0.762603	-0.175256	0.336232	0.100309	-1.20524	-0.276833	0.112386	-0.140661	-0.25717	0.666561	-0.484548	0.353102	0.449636	0.691177	0.238708	-0.12436	1.11852	-1.5297	0.112722	-0.237194	-1.35171	0.189981	-0.624195	-1.083	0.105363	0.0932035
1553717_at	-0.0864649	-0.141884	0.0826006	0.0584068	-0.207046	-0.406312	-0.10315	-0.36281	-0.0864606	-0.395072	-0.117865	-0.0284028	0.173672	-0.163741	-0.0398266	-0.303364	-0.256273	-0.041456	-0.306529	-0.0284028	-0.157097	0.149758	0.198664	0.115608	0.380361	0.294572	-0.0881233	1.02358	0.000899	0.977893	0.078867	-0.175297	-0.0393052
1553718_at	0.234454	0.122889	-0.0644927	0.237806	-0.42493	-0.0680399	-0.318144	-0.0799603	0.497804	0.112901	-0.615096	0.401365	-0.352529	1.133	-0.0870237	-0.248579	-0.564327	-0.103492	-0.0749698	-0.0889669	-0.0811648	0.147995	0.333091	0.113094	0.0324063	-0.0816693	0.203346	-0.200392	-0.758098	-0.335501	0.528491	-0.0104098	0.459154
1553719_s_at	0.0360031	0.0340223	-0.310129	-0.0398936	-0.0819068	-0.0398936	-0.155793	-0.0324311	1.09747	0.451945	-0.76375	-0.0429955	-0.426564	2.41996	0.209006	0.0533328	-0.566097	-0.0717549	0.147285	0.0126314	-0.0849414	-0.353361	0.070622	-0.916451	-0.342283	-0.453653	0.608657	-0.297856	-0.574431	-0.708602	0.366164	0.128086	0.627595
1553720_a_at	0.238681	-0.0375085	0.170625	-0.188139	-0.271892	0.0658097	-0.200637	0.085876	0.0345144	-0.0375085	-0.0375085	0.52631	-0.0375085	-0.0940046	-0.118775	0.264869	-0.0992336	-0.0789185	-0.0685473	-0.186505	-0.0625248	0.37296	-0.0789933	-0.217191	0.317099	-0.00877047	-0.223551	-0.0491886	-0.192569	0.178536	-0.0190215	-0.0764823	0.129711
1553721_at	-0.133296	0.138694	-0.0426092	0.271578	-0.161291	-0.075894	-0.20452	0.245898	0.000465	0.0452838	0.191281	0.0897589	-0.154614	-0.212988	0.0532651	-0.222544	0.0325353	-0.204631	0.399458	0.0501227	-0.0814657	-0.00181484	-0.0215876	0.132417	0.336475	0.158552	-0.199549	0.163652	-0.163764	0.000465	-0.196625	-0.176421	-0.0562918
1553722_s_at	-0.0258651	-0.0129991	-0.0348723	0.15408	-0.00159478	0.0867326	-0.209053	-0.00159478	0.267259	-0.177391	-0.0043025	0.281391	-0.127877	-0.0765917	0.780237	0.0696862	0.302525	-0.350781	0.165405	-0.231105	0.135185	0.217023	-0.104799	-0.0614164	0.172462	-0.133766	-0.253789	0.176809	-0.209053	-0.231371	-0.0043025	-0.299451	-0.256819
[truncated: 53,604 more rows]
